# Supplementary material for: The impact of digital transformation on open innovation performance: The intermediary role of digital innovation dynamic capability
Source: PLoS One. 2025 Mar 10;20(3):e0317785. doi: 10.1371/journal.pone.0317785 (PMC11892873; doi:10.1371/journal.pone.0317785)
Supplement: S1 Data — (ZIP) [file pone.0317785.s001.zip]

Archive with 7 entries (7 files):
- data/1.xlsx
- data/2.xlsx
- data/3.xlsx
- data/4.xlsx
- data/5.xlsx
- data/6.xlsx
- data/7.csv
