# Supplementary material for: The impact of digital transformation on open innovation performance: The intermediary role of digital innovation dynamic capability
Source: PLoS One. 2025 Mar 10;20(3):e0317785. doi: 10.1371/journal.pone.0317785 (PMC11892873; doi:10.1371/journal.pone.0317785)
Supplement: S1 Data — (ZIP) [file pone.0317785.s001.zip › data/1.xlsx]

## Sheet: sheet1
Symbol	ShortName	EndDate	StateTypeCode	Area	ApplyTypeCode	IndustryCode	IndustryName	ApplyType	Patents	Invention	UtilityModel	Design
证券代码	证券简称	统计截止日期	报表类型	地区类别	申请类型编码	行业代码	行业名称	申请类型	专利	发明专利	实用新型	外观设计
没有单位	没有单位	没有单位	没有单位	没有单位	没有单位	没有单位	没有单位	没有单位	件	件	件	件
000008	神州高铁	2016-12-31	1	1	S5204	C37	铁路、船舶、航空航天和其它运输设备制造业	截至报告期末累计获得		56
000008	神州高铁	2017-12-31	1	1	S5201	C37	铁路、船舶、航空航天和其它运输设备制造业	已申请	123
000008	神州高铁	2017-12-31	1	1	S5203	C37	铁路、船舶、航空航天和其它运输设备制造业	已授权	89
000008	神州高铁	2018-12-31	1	1	S5204	C37	铁路、船舶、航空航天和其它运输设备制造业	截至报告期末累计获得	710
000008	神州高铁	2018-12-31	1	1	S5203	C37	铁路、船舶、航空航天和其它运输设备制造业	已授权	89
000008	神州高铁	2019-12-31	1	1	S5204	C37	铁路、船舶、航空航天和其它运输设备制造业	截至报告期末累计获得	603
000008	神州高铁	2019-12-31	1	1	S5203	C37	铁路、船舶、航空航天和其它运输设备制造业	已授权	75
000009	中国宝安	2008-12-31	1	1	S5201	S90	综合	已申请	12
000009	中国宝安	2016-12-31	1	1	S5202	S90	综合	已获得		3
000012	南玻A	2013-12-31	1	1	S5201	C30	非金属矿物制品业	已申请	84
000012	南玻A	2013-12-31	1	1	S5203	C30	非金属矿物制品业	已授权	60
000012	南玻A	2013-12-31	1	1	S5204	C30	非金属矿物制品业	截至报告期末累计获得	195	44
000012	南玻A	2014-12-31	1	1	S5201	C30	非金属矿物制品业	已申请	133
000012	南玻A	2014-12-31	1	1	S5203	C30	非金属矿物制品业	已授权	39	12
000012	南玻A	2014-12-31	1	1	S5206	C30	非金属矿物制品业	截止报告期末累计已授权	234	56
000012	南玻A	2015-12-31	1	1	S5201	C30	非金属矿物制品业	已申请	107	56
000012	南玻A	2015-12-31	1	1	S5206	C30	非金属矿物制品业	截止报告期末累计已授权	315	85
000012	南玻A	2015-12-31	1	1	S5205	C30	非金属矿物制品业	截止报告期末累计已被受理	619
000016	深康佳A	2008-12-31	1	1	S5201	C39	计算机、通信和其他电子设备制造业	已申请	639
000016	深康佳A	2011-12-31	1	1	S5201	C39	计算机、通信和其他电子设备制造业	已申请	390	200
000016	深康佳A	2011-12-31	1	1	S5203	C39	计算机、通信和其他电子设备制造业	已授权		60
000016	深康佳A	2019-12-31	2	1	S5201	C39	计算机、通信和其他电子设备制造业	已申请	99
000019	深粮控股	2007-12-31	1	1	S5204	C15	酒、饮料和精制茶制造业	截至报告期末累计获得	8
000019	深粮控股	2007-12-31	1	1	S5201	C15	酒、饮料和精制茶制造业	已申请		3
000019	深粮控股	2012-12-31	1	1	S5201	C15	酒、饮料和精制茶制造业	已申请		6
000019	深粮控股	2013-12-31	1	1	S5201	C15	酒、饮料和精制茶制造业	已申请		9
000019	深粮控股	2013-12-31	1	1	S5202	C15	酒、饮料和精制茶制造业	已获得		4
000019	深粮控股	2014-12-31	1	1	S5201	C15	酒、饮料和精制茶制造业	已申请	10
000019	深粮控股	2014-12-31	1	1	S5203	C15	酒、饮料和精制茶制造业	已授权	7
000019	深粮控股	2015-12-31	1	1	S5201	C15	酒、饮料和精制茶制造业	已申请		10
000019	深粮控股	2015-12-31	1	1	S5203	C15	酒、饮料和精制茶制造业	已授权		7
000019	深粮控股	2015-12-31	1	1	S5204	C15	酒、饮料和精制茶制造业	截至报告期末累计获得		28
000019	深粮控股	2016-12-31	1	1	S5201	C15	酒、饮料和精制茶制造业	已申请		7
000019	深粮控股	2016-12-31	1	1	S5204	C15	酒、饮料和精制茶制造业	截至报告期末累计获得		41
000019	深粮控股	2016-12-31	1	1	S5203	C15	酒、饮料和精制茶制造业	已授权		3
000019	深粮控股	2017-12-31	1	1	S5201	C15	酒、饮料和精制茶制造业	已申请		2
000019	深粮控股	2017-12-31	1	1	S5203	C15	酒、饮料和精制茶制造业	已授权		4
000019	深粮控股	2017-12-31	1	1	S5204	C15	酒、饮料和精制茶制造业	截至报告期末累计获得		42
000019	深粮控股	2018-12-31	1	1	S5204	C15	酒、饮料和精制茶制造业	截至报告期末累计获得	62
000019	深粮控股	2018-12-31	1	1	S5201	C15	酒、饮料和精制茶制造业	已申请		3
000019	深粮控股	2018-12-31	1	1	S5202	C15	酒、饮料和精制茶制造业	已获得	1
000019	深粮控股	2019-12-31	1	1	S5204	F51	批发业	截至报告期末累计获得	89
000019	深粮控股	2019-12-31	1	1	S5205	F51	批发业	截止报告期末累计已被受理	89
000021	深科技	2007-12-31	1	1	S5203	C39	计算机、通信和其他电子设备制造业	已授权	10	0	7	3
000021	深科技	2008-12-31	1	1	S5201	C39	计算机、通信和其他电子设备制造业	已申请	12	7
000021	深科技	2008-12-31	1	1	S5203	C39	计算机、通信和其他电子设备制造业	已授权	6
000021	深科技	2008-12-31	1	1	S5204	C39	计算机、通信和其他电子设备制造业	截至报告期末累计获得	8
000021	深科技	2009-12-31	1	1	S5201	C39	计算机、通信和其他电子设备制造业	已申请	18	9	4	5
000021	深科技	2009-12-31	1	1	S5203	C39	计算机、通信和其他电子设备制造业	已授权	5
000021	深科技	2010-12-31	1	1	S5201	C39	计算机、通信和其他电子设备制造业	已申请	23	1	20	2
000021	深科技	2010-12-31	1	2	S5201	C39	计算机、通信和其他电子设备制造业	已申请	3
000021	深科技	2010-12-31	1	1	S5203	C39	计算机、通信和其他电子设备制造业	已授权	29	2	20	7
000021	深科技	2010-12-31	1	1	S5204	C39	计算机、通信和其他电子设备制造业	截至报告期末累计获得	63	4
000021	深科技	2012-12-31	2	1	S5201	C39	计算机、通信和其他电子设备制造业	已申请	29	8
000021	深科技	2012-12-31	2	1	S5203	C39	计算机、通信和其他电子设备制造业	已授权	28	6
000021	深科技	2013-12-31	2	1	S5201	C39	计算机、通信和其他电子设备制造业	已申请	5
000021	深科技	2013-12-31	2	1	S5203	C39	计算机、通信和其他电子设备制造业	已授权	9		6
000021	深科技	2014-12-31	1	1	S5201	C39	计算机、通信和其他电子设备制造业	已申请	35	8
000021	深科技	2014-12-31	1	1	S5203	C39	计算机、通信和其他电子设备制造业	已授权	22	1
000021	深科技	2015-12-31	1	1	S5201	C39	计算机、通信和其他电子设备制造业	已申请	79	16	57	6
000021	深科技	2015-12-31	1	1	S5202	C39	计算机、通信和其他电子设备制造业	已获得	57	6	45	6
000021	深科技	2015-12-31	1	1	S5204	C39	计算机、通信和其他电子设备制造业	截至报告期末累计获得	149	19	104	26
000021	深科技	2016-12-31	1	1	S5201	C39	计算机、通信和其他电子设备制造业	已申请	37	10
000021	深科技	2016-12-31	1	1	S5202	C39	计算机、通信和其他电子设备制造业	已获得	30	6
000021	深科技	2017-12-31	1	1	S5201	C39	计算机、通信和其他电子设备制造业	已申请	21	2
000021	深科技	2017-12-31	1	1	S5203	C39	计算机、通信和其他电子设备制造业	已授权	23	3
000021	深科技	2018-12-31	1	1	S5201	C39	计算机、通信和其他电子设备制造业	已申请	53	14
000021	深科技	2018-12-31	1	1	S5203	C39	计算机、通信和其他电子设备制造业	已授权	24	3
000021	深科技	2019-12-31	1	1	S5201	C39	计算机、通信和其他电子设备制造业	已申请	69	36
000021	深科技	2019-12-31	1	1	S5203	C39	计算机、通信和其他电子设备制造业	已授权	40	6
000022	深赤湾A	2017-12-31	1	1	S5204	G55	水上运输业	截至报告期末累计获得		1	10
000026	飞亚达	2007-12-31	1	1	S5205	C35	专用设备制造业	截止报告期末累计已被受理	119	3	9	107
000026	飞亚达	2008-12-31	1	1	S5201	C35	专用设备制造业	已申请	10	2	7	1
000026	飞亚达	2008-12-31	1	1	S5203	C35	专用设备制造业	已授权			2
000026	飞亚达	2009-12-31	1	1	S5201	C35	专用设备制造业	已申请	11			5
000026	飞亚达	2010-12-31	1	1	S5201	F52	零售业	已申请	11
000026	飞亚达	2010-12-31	1	1	S5203	F52	零售业	已授权	9
000026	飞亚达	2011-12-31	1	1	S5203	F52	零售业	已授权		2	9
000026	飞亚达	2012-12-31	1	1	S5201	F52	零售业	已申请	21	9	7	5
000026	飞亚达	2012-12-31	1	1	S5203	F52	零售业	已授权			1
000026	飞亚达	2013-12-31	1	1	S5201	F52	零售业	已申请	40	3	7	30
000026	飞亚达	2013-12-31	1	1	S5203	F52	零售业	已授权	38	1	10	27
000026	飞亚达	2014-12-31	1	1	S5201	F52	零售业	已申请	28	3	4	21
000026	飞亚达	2014-12-31	1	1	S5203	F52	零售业	已授权	30	5	3	22
000026	飞亚达	2015-12-31	1	1	S5203	F52	零售业	已授权	32	3	4	25
000026	飞亚达	2015-12-31	1	1	S5201	F52	零售业	已申请	60	5	10	45
000026	飞亚达	2015-12-31	1	1	S5202	F52	零售业	已获得	64	8	8	48
000026	飞亚达	2015-12-31	1	1	S5204	F52	零售业	截至报告期末累计获得	277	15	49	213
000026	飞亚达	2016-12-31	1	1	S5201	F52	零售业	已申请	40	3	11	26
000026	飞亚达	2016-12-31	1	1	S5203	F52	零售业	已授权	45	3	11	31
000026	飞亚达	2017-12-31	1	1	S5205	F52	零售业	截止报告期末累计已被受理	59	11	14	34
000026	飞亚达	2017-12-31	1	1	S5206	F52	零售业	截止报告期末累计已授权	42	2	14	26
000026	飞亚达	2018-12-31	1	1	S5201	F52	零售业	已申请	57
000026	飞亚达	2019-12-31	1	1	S5201	F52	零售业	已申请	37
000026	飞亚达	2019-12-31	1	1	S5206	F52	零售业	截止报告期末累计已授权	446
000027	深圳能源	2016-12-31	1	1	S5204	D44	电力、热力生产和供应业	截至报告期末累计获得	5
000027	深圳能源	2016-12-31	1	1	S5205	D44	电力、热力生产和供应业	截止报告期末累计已被受理	2
000027	深圳能源	2017-12-31	1	1	S5204	D44	电力、热力生产和供应业	截至报告期末累计获得	8
000027	深圳能源	2017-12-31	1	1	S5205	D44	电力、热力生产和供应业	截止报告期末累计已被受理	9
000030	富奥股份	2019-12-31	1	1	S5204	C36	汽车制造业	截至报告期末累计获得	195	24
000032	深桑达A	2007-12-31	1	1	S5201	C39	计算机、通信和其他电子设备制造业	已申请	10
000032	深桑达A	2008-12-31	1	1	S5202	C39	计算机、通信和其他电子设备制造业	已获得	17	4	9	4
000032	深桑达A	2008-12-31	1	1	S5203	C39	计算机、通信和其他电子设备制造业	已授权	5
000032	深桑达A	2009-12-31	1	1	S5201	C39	计算机、通信和其他电子设备制造业	已申请	27	3	10	14
000032	深桑达A	2009-12-31	1	1	S5203	C39	计算机、通信和其他电子设备制造业	已授权	15	2	10	3
000032	深桑达A	2010-12-31	1	1	S5201	C39	计算机、通信和其他电子设备制造业	已申请	18
000032	深桑达A	2010-12-31	1	1	S5203	C39	计算机、通信和其他电子设备制造业	已授权	16
000032	深桑达A	2010-12-31	1	1	S5204	C39	计算机、通信和其他电子设备制造业	截至报告期末累计获得	62
000032	深桑达A	2011-12-31	1	1	S5201	C39	计算机、通信和其他电子设备制造业	已申请	35
000032	深桑达A	2011-12-31	1	1	S5203	C39	计算机、通信和其他电子设备制造业	已授权	19
000032	深桑达A	2011-12-31	1	1	S5204	C39	计算机、通信和其他电子设备制造业	截至报告期末累计获得	79
000032	深桑达A	2012-12-31	1	1	S5201	C39	计算机、通信和其他电子设备制造业	已申请	13
000032	深桑达A	2012-12-31	1	1	S5203	C39	计算机、通信和其他电子设备制造业	已授权	29
000032	深桑达A	2013-12-31	1	1	S5201	C39	计算机、通信和其他电子设备制造业	已申请	26
000032	深桑达A	2013-12-31	1	1	S5203	C39	计算机、通信和其他电子设备制造业	已授权	24
000032	深桑达A	2014-12-31	1	1	S5205	C39	计算机、通信和其他电子设备制造业	截止报告期末累计已被受理	203
000032	深桑达A	2014-12-31	1	1	S5206	C39	计算机、通信和其他电子设备制造业	截止报告期末累计已授权	160
000032	深桑达A	2016-12-31	1	1	S5203	F51	批发业	已授权	1
000032	深桑达A	2018-12-31	1	1	S5201	F51	批发业	已申请	5
000032	深桑达A	2018-12-31	1	1	S5203	F51	批发业	已授权	12
000035	中国天楹	2014-12-31	1	1	S5204	N77	生态保护和环境治理业	截至报告期末累计获得		7	107
000035	中国天楹	2015-12-31	1	1	S5204	N77	生态保护和环境治理业	截至报告期末累计获得		9	228
000035	中国天楹	2015-12-31	1	1	S5203	N77	生态保护和环境治理业	已授权	116	2
000035	中国天楹	2016-12-31	1	1	S5203	N77	生态保护和环境治理业	已授权	60	8	52	0
000035	中国天楹	2016-12-31	1	1	S5206	N77	生态保护和环境治理业	截止报告期末累计已授权	295
000035	中国天楹	2017-12-31	1	1	S5201	N77	生态保护和环境治理业	已申请	106	39	57	10
000035	中国天楹	2017-12-31	1	2	S5201	N77	生态保护和环境治理业	已申请		1
000035	中国天楹	2017-12-31	1	1	S5203	N77	生态保护和环境治理业	已授权	48	6
000035	中国天楹	2017-12-31	1	1	S5206	N77	生态保护和环境治理业	截止报告期末累计已授权	339	20
000035	中国天楹	2017-12-31	1	1	S5205	N77	生态保护和环境治理业	截止报告期末累计已被受理		51
000035	中国天楹	2018-12-31	1	1	S5206	N77	生态保护和环境治理业	截止报告期末累计已授权	411	22	377	12
000035	中国天楹	2018-12-31	1	1	S5201	N77	生态保护和环境治理业	已申请	113
000035	中国天楹	2018-12-31	1	1	S5203	N77	生态保护和环境治理业	已授权	74	4	58	12
000035	中国天楹	2019-12-31	1	1	S5204	N77	生态保护和环境治理业	截至报告期末累计获得	502	32	455	15
000035	中国天楹	2019-12-31	1	2	S5204	N77	生态保护和环境治理业	截至报告期末累计获得	32
000035	中国天楹	2019-12-31	1	2	S5205	N77	生态保护和环境治理业	截止报告期末累计已被受理	6
000039	中集集团	2007-12-31	1	1	S5201	C33	金属制品业	已申请	365	199
000039	中集集团	2008-12-31	1	1	S5201	C33	金属制品业	已申请	231	108
000039	中集集团	2009-12-31	1	1	S5201	C33	金属制品业	已申请	198	92
000039	中集集团	2010-12-31	1	1	S5201	C33	金属制品业	已申请		90
000039	中集集团	2011-12-31	1	1	S5201	C33	金属制品业	已申请	351	120
000039	中集集团	2012-12-31	1	1	S5201	C33	金属制品业	已申请	419	111
000039	中集集团	2014-12-31	1	1	S5201	C33	金属制品业	已申请	427
000039	中集集团	2018-12-31	1	1	S5205	C33	金属制品业	截止报告期末累计已被受理		251
000039	中集集团	2019-12-31	1	1	S5205	C33	金属制品业	截止报告期末累计已被受理		266
000043	中航善达	2015-12-31	1	1	S5201	K70	房地产业	已申请	3	1	2	0
000043	中航善达	2015-12-31	1	1	S5204	K70	房地产业	截至报告期末累计获得	8	0	8	0
000045	深纺织A	2011-12-31	1	1	S5201	S90	综合	已申请	15	3	12	0
000045	深纺织A	2011-12-31	1	2	S5201	S90	综合	已申请	2
000045	深纺织A	2012-12-31	1	1	S5201	F51	批发业	已申请	13
000045	深纺织A	2012-12-31	1	1	S5203	F51	批发业	已授权	9	2	7	0
000045	深纺织A	2012-12-31	1	2	S5203	F51	批发业	已授权	1
000045	深纺织A	2013-12-31	1	1	S5201	F51	批发业	已申请	4	1	3	0
000045	深纺织A	2013-12-31	1	1	S5204	F51	批发业	截至报告期末累计获得	35	4	31	0
000045	深纺织A	2013-12-31	1	2	S5204	F51	批发业	截至报告期末累计获得	1
000045	深纺织A	2014-12-31	1	1	S5201	F51	批发业	已申请	4	2	2	0
000045	深纺织A	2014-12-31	1	1	S5205	F51	批发业	截止报告期末累计已被受理	42	4	38	0
000045	深纺织A	2014-12-31	1	2	S5205	F51	批发业	截止报告期末累计已被受理			2
000045	深纺织A	2015-12-31	1	1	S5201	C39	计算机、通信和其他电子设备制造业	已申请	9	2	7	0
000045	深纺织A	2015-12-31	1	1	S5203	C39	计算机、通信和其他电子设备制造业	已授权	2
000045	深纺织A	2015-12-31	1	1	S5205	C39	计算机、通信和其他电子设备制造业	截止报告期末累计已被受理	59	13	46	0
000045	深纺织A	2015-12-31	1	1	S5206	C39	计算机、通信和其他电子设备制造业	截止报告期末累计已授权	42	4	38	0
000045	深纺织A	2015-12-31	1	2	S5205	C39	计算机、通信和其他电子设备制造业	截止报告期末累计已被受理	4	1	3	0
000045	深纺织A	2015-12-31	1	2	S5206	C39	计算机、通信和其他电子设备制造业	截止报告期末累计已授权	2	0	2	0
000045	深纺织A	2016-12-31	1	1	S5205	C39	计算机、通信和其他电子设备制造业	截止报告期末累计已被受理	63	15	48
000045	深纺织A	2016-12-31	1	2	S5205	C39	计算机、通信和其他电子设备制造业	截止报告期末累计已被受理		1	5
000045	深纺织A	2016-12-31	1	2	S5206	C39	计算机、通信和其他电子设备制造业	截止报告期末累计已授权			3
000045	深纺织A	2016-12-31	1	1	S5206	C39	计算机、通信和其他电子设备制造业	截止报告期末累计已授权	49	7	42
000045	深纺织A	2017-12-31	1	1	S5205	C39	计算机、通信和其他电子设备制造业	截止报告期末累计已被受理	71	16	55	0
000045	深纺织A	2017-12-31	1	1	S5206	C39	计算机、通信和其他电子设备制造业	截止报告期末累计已授权	52	7	45	0
000045	深纺织A	2017-12-31	1	2	S5205	C39	计算机、通信和其他电子设备制造业	截止报告期末累计已被受理	8	1	7	0
000045	深纺织A	2017-12-31	1	2	S5206	C39	计算机、通信和其他电子设备制造业	截止报告期末累计已授权	4	0	4	0
000045	深纺织A	2017-12-31	1	1	S5201	C39	计算机、通信和其他电子设备制造业	已申请	8	1	7	0
000045	深纺织A	2017-12-31	1	2	S5201	C39	计算机、通信和其他电子设备制造业	已申请			1
000045	深纺织A	2018-12-31	1	1	S5201	C39	计算机、通信和其他电子设备制造业	已申请	10	4	6	0
000045	深纺织A	2018-12-31	1	2	S5201	C39	计算机、通信和其他电子设备制造业	已申请			1
000045	深纺织A	2018-12-31	1	1	S5205	C39	计算机、通信和其他电子设备制造业	截止报告期末累计已被受理	84	23	61	0
000045	深纺织A	2018-12-31	1	1	S5206	C39	计算机、通信和其他电子设备制造业	截止报告期末累计已授权	62	8	54	0
000045	深纺织A	2018-12-31	1	2	S5205	C39	计算机、通信和其他电子设备制造业	截止报告期末累计已被受理	7	1	6	0
000045	深纺织A	2018-12-31	1	2	S5206	C39	计算机、通信和其他电子设备制造业	截止报告期末累计已授权	4	0	4	0
000046	泛海控股	2015-12-31	1	1	S5201	K70	房地产业	已申请		6	4
000046	泛海控股	2015-12-31	1	1	S5203	K70	房地产业	已授权		2	4
000048	京基智农	2017-12-31	1	1	S5201	C13	农副食品加工业	已申请		1
000049	德赛电池	2008-12-31	1	1	S5201	C38	电气机械及器材制造业	已申请	20			3
000049	德赛电池	2009-12-31	2	1	S5201	C38	电气机械及器材制造业	已申请	40	13	21	6
000049	德赛电池	2010-12-31	1	1	S5201	C38	电气机械及器材制造业	已申请		5	13
000049	德赛电池	2010-12-31	1	1	S5205	C38	电气机械及器材制造业	截止报告期末累计已被受理	52
000049	德赛电池	2011-12-31	1	1	S5201	C38	电气机械及器材制造业	已申请	69	18	45	6
000049	德赛电池	2011-12-31	1	1	S5203	C38	电气机械及器材制造业	已授权	41	6	31	4
000049	德赛电池	2011-12-31	1	1	S5206	C38	电气机械及器材制造业	截止报告期末累计已授权	137	11	104	22
000049	德赛电池	2012-12-31	1	1	S5201	C38	电气机械及器材制造业	已申请	132	41	75	16
000049	德赛电池	2012-12-31	1	1	S5203	C38	电气机械及器材制造业	已授权	72	7	58	7
000049	德赛电池	2012-12-31	1	1	S5206	C38	电气机械及器材制造业	截止报告期末累计已授权	209	18	162	29
000049	德赛电池	2013-12-31	1	1	S5201	C38	电气机械及器材制造业	已申请	178	59	94	25
000049	德赛电池	2013-12-31	1	1	S5203	C38	电气机械及器材制造业	已授权	91	6	70	15
000049	德赛电池	2013-12-31	1	1	S5206	C38	电气机械及器材制造业	截止报告期末累计已授权	288	24	221	43
000049	德赛电池	2014-12-31	1	1	S5201	C38	电气机械及器材制造业	已申请		54	42
000049	德赛电池	2014-12-31	1	1	S5203	C38	电气机械及器材制造业	已授权	108	12	76	20
000049	德赛电池	2014-12-31	1	1	S5206	C38	电气机械及器材制造业	截止报告期末累计已授权	397	34	298	65
000049	德赛电池	2015-12-31	1	1	S5201	C38	电气机械及器材制造业	已申请	54
000049	德赛电池	2015-12-31	1	1	S5203	C38	电气机械及器材制造业	已授权	32
000049	德赛电池	2016-12-31	1	1	S5201	C38	电气机械及器材制造业	已申请	218	82	132	4
000049	德赛电池	2016-12-31	1	1	S5202	C38	电气机械及器材制造业	已获得	110	16	91	3
000049	德赛电池	2017-12-31	1	1	S5204	C38	电气机械及器材制造业	截至报告期末累计获得	371	43	313	15
000049	德赛电池	2017-12-31	1	1	S5205	C38	电气机械及器材制造业	截止报告期末累计已被受理	228	79	140	9
000049	德赛电池	2017-12-31	1	1	S5206	C38	电气机械及器材制造业	截止报告期末累计已授权	150	22	118	10
000049	德赛电池	2018-12-31	1	1	S5204	C38	电气机械及器材制造业	截至报告期末累计获得	537	61	462	14
000049	德赛电池	2018-12-31	1	1	S5201	C38	电气机械及器材制造业	已申请		27	89
000049	德赛电池	2018-12-31	1	1	S5203	C38	电气机械及器材制造业	已授权	171	19	149	3
000049	德赛电池	2019-12-31	1	1	S5204	C38	电气机械及器材制造业	截至报告期末累计获得	625	87	524	14
000049	德赛电池	2019-12-31	1	1	S5201	C38	电气机械及器材制造业	已申请	109	18	90	1
000049	德赛电池	2019-12-31	1	1	S5203	C38	电气机械及器材制造业	已授权		28	79
000050	深天马A	2009-12-31	1	1	S5201	C39	计算机、通信和其他电子设备制造业	已申请	121	90	31	0
000050	深天马A	2009-12-31	1	2	S5201	C39	计算机、通信和其他电子设备制造业	已申请		5
000050	深天马A	2010-12-31	1	1	S5201	C39	计算机、通信和其他电子设备制造业	已申请	129
000050	深天马A	2015-12-31	1	1	S5201	C39	计算机、通信和其他电子设备制造业	已申请	1880	1631	246	3
000050	深天马A	2015-12-31	1	1	S5202	C39	计算机、通信和其他电子设备制造业	已获得	776	574	202	0
000050	深天马A	2015-12-31	1	1	S5204	C39	计算机、通信和其他电子设备制造业	截至报告期末累计获得	2994	2571	421	2
000055	方大集团	2007-12-31	2	1	S5201	C33	金属制品业	已申请	104	36
000055	方大集团	2007-12-31	2	1	S5206	C33	金属制品业	截止报告期末累计已授权	448	19
000055	方大集团	2008-12-31	2	1	S5203	C33	金属制品业	已授权	506	27
000055	方大集团	2009-12-31	2	1	S5204	C33	金属制品业	截至报告期末累计获得	608	94
000055	方大集团	2011-12-31	1	1	S5204	C33	金属制品业	截至报告期末累计获得	517	77
000055	方大集团	2012-12-31	1	1	S5204	C33	金属制品业	截至报告期末累计获得	559	92
000055	方大集团	2013-12-31	1	1	S5204	C33	金属制品业	截至报告期末累计获得	548	56
000055	方大集团	2015-12-31	1	1	S5202	C33	金属制品业	已获得	608	69
000055	方大集团	2015-12-31	1	1	S5201	C33	金属制品业	已申请	24	7
000055	方大集团	2016-12-31	1	1	S5204	C33	金属制品业	截至报告期末累计获得	762	80
000055	方大集团	2016-12-31	1	2	S5204	C33	金属制品业	截至报告期末累计获得	4
000055	方大集团	2016-12-31	1	1	S5203	C33	金属制品业	已授权	17	10
000055	方大集团	2017-12-31	1	1	S5201	C33	金属制品业	已申请	27	6	21	0
000055	方大集团	2017-12-31	1	1	S5204	C33	金属制品业	截至报告期末累计获得	781	107
000055	方大集团	2017-12-31	1	2	S5204	C33	金属制品业	截至报告期末累计获得	4
000055	方大集团	2018-12-31	1	1	S5204	C33	金属制品业	截至报告期末累计获得	667	83
000055	方大集团	2018-12-31	1	1	S5201	C33	金属制品业	已申请	27
000055	方大集团	2018-12-31	1	1	S5203	C33	金属制品业	已授权	23	4
000055	方大集团	2019-12-31	1	1	S5204	C33	金属制品业	截至报告期末累计获得	910	188
000055	方大集团	2019-12-31	1	2	S5204	C33	金属制品业	截至报告期末累计获得	10
000055	方大集团	2019-12-31	1	1	S5201	C33	金属制品业	已申请	44
000055	方大集团	2019-12-31	1	1	S5203	C33	金属制品业	已授权	26	1
000063	中兴通讯	2012-12-31	1	2	S5205	C39	计算机、通信和其他电子设备制造业	截止报告期末累计已被受理	3906
000063	中兴通讯	2019-12-31	1	1	S5205	C39	计算机、通信和其他电子设备制造业	截止报告期末累计已被受理	74000
000065	北方国际	2015-12-31	1	1	S5204	E48	土木工程建筑业	截至报告期末累计获得	16	1	15	0
000065	北方国际	2015-12-31	1	1	S5201	E48	土木工程建筑业	已申请	12	1	11	0
000065	北方国际	2015-12-31	1	1	S5202	E48	土木工程建筑业	已获得	12	1	11	0
000066	中国长城	2007-12-31	1	1	S5201	C39	计算机、通信和其他电子设备制造业	已申请	21
000066	中国长城	2007-12-31	1	1	S5202	C39	计算机、通信和其他电子设备制造业	已获得	17	1	5	11
000066	中国长城	2008-12-31	1	1	S5201	C39	计算机、通信和其他电子设备制造业	已申请	20	4	4	12
000066	中国长城	2008-12-31	1	1	S5202	C39	计算机、通信和其他电子设备制造业	已获得	6	1	3	2
000066	中国长城	2009-12-31	1	1	S5201	C39	计算机、通信和其他电子设备制造业	已申请	45	15	23	7
000066	中国长城	2009-12-31	1	1	S5203	C39	计算机、通信和其他电子设备制造业	已授权	24	5	6	13
000066	中国长城	2010-12-31	1	2	S5205	C39	计算机、通信和其他电子设备制造业	截止报告期末累计已被受理	148	39
000066	中国长城	2010-12-31	1	1	S5205	C39	计算机、通信和其他电子设备制造业	截止报告期末累计已被受理	412	152
000066	中国长城	2010-12-31	1	2	S5203	C39	计算机、通信和其他电子设备制造业	已授权	148	2
000066	中国长城	2010-12-31	1	1	S5203	C39	计算机、通信和其他电子设备制造业	已授权	210	9
000066	中国长城	2011-12-31	1	2	S5201	C39	计算机、通信和其他电子设备制造业	已申请	260	139
000066	中国长城	2011-12-31	1	1	S5201	C39	计算机、通信和其他电子设备制造业	已申请	308	110
000066	中国长城	2011-12-31	1	2	S5203	C39	计算机、通信和其他电子设备制造业	已授权	132	4
000066	中国长城	2011-12-31	1	1	S5203	C39	计算机、通信和其他电子设备制造业	已授权	254	20
000066	中国长城	2017-12-31	1	1	S5201	C39	计算机、通信和其他电子设备制造业	已申请	258	90
000066	中国长城	2018-12-31	1	1	S5201	C39	计算机、通信和其他电子设备制造业	已申请	206	47
000066	中国长城	2018-12-31	1	1	S5203	C39	计算机、通信和其他电子设备制造业	已授权	175
000066	中国长城	2019-12-31	1	1	S5203	C39	计算机、通信和其他电子设备制造业	已授权	161
000070	特发信息	2011-12-31	1	1	S5202	C39	计算机、通信和其他电子设备制造业	已获得	10
000070	特发信息	2013-12-31	1	1	S5201	C38	电气机械及器材制造业	已申请	33
000070	特发信息	2013-12-31	1	1	S5202	C38	电气机械及器材制造业	已获得	23	2	20	1
000070	特发信息	2014-12-31	1	1	S5201	C38	电气机械及器材制造业	已申请	40
000070	特发信息	2014-12-31	1	1	S5202	C38	电气机械及器材制造业	已获得	43	4	36	3
000070	特发信息	2015-12-31	1	1	S5204	C38	电气机械及器材制造业	截至报告期末累计获得	142	12	123	7
000070	特发信息	2015-12-31	1	1	S5202	C38	电气机械及器材制造业	已获得		2	18
000070	特发信息	2016-12-31	1	1	S5202	C38	电气机械及器材制造业	已获得	179
000070	特发信息	2017-12-31	1	1	S5204	C38	电气机械及器材制造业	截至报告期末累计获得	220	23	185	12
000070	特发信息	2017-12-31	1	1	S5202	C38	电气机械及器材制造业	已获得	48
000070	特发信息	2018-12-31	1	1	S5204	C38	电气机械及器材制造业	截至报告期末累计获得	278	33
000070	特发信息	2018-12-31	1	1	S5202	C38	电气机械及器材制造业	已获得	71	8	59	4
000070	特发信息	2019-12-31	1	1	S5204	C38	电气机械及器材制造业	截至报告期末累计获得	345	62
000070	特发信息	2019-12-31	1	1	S5202	C38	电气机械及器材制造业	已获得	60	13
000078	海王生物	2007-12-31	1	1	S5203	C27	医药制造业	已授权		6
000078	海王生物	2007-12-31	1	1	S5201	C27	医药制造业	已申请	10
000078	海王生物	2008-12-31	1	1	S5203	C27	医药制造业	已授权		8
000078	海王生物	2008-12-31	1	1	S5201	C27	医药制造业	已申请	10
000078	海王生物	2008-12-31	1	2	S5201	C27	医药制造业	已申请	2
000078	海王生物	2009-12-31	1	1	S5203	C27	医药制造业	已授权		3
000078	海王生物	2009-12-31	1	1	S5201	C27	医药制造业	已申请	10
000078	海王生物	2010-12-31	1	1	S5201	C27	医药制造业	已申请		10
000078	海王生物	2010-12-31	1	1	S5203	C27	医药制造业	已授权		6
000078	海王生物	2010-12-31	1	2	S5203	C27	医药制造业	已授权		1
000078	海王生物	2011-12-31	1	1	S5201	C27	医药制造业	已申请	11
000078	海王生物	2011-12-31	1	1	S5203	C27	医药制造业	已授权	4
000078	海王生物	2012-12-31	1	1	S5201	F52	零售业	已申请	12
000078	海王生物	2012-12-31	1	1	S5203	F52	零售业	已授权		7
000078	海王生物	2013-12-31	1	1	S5201	F52	零售业	已申请	12
000078	海王生物	2013-12-31	1	1	S5202	F52	零售业	已获得	8
000078	海王生物	2014-12-31	1	1	S5201	F52	零售业	已申请		12
000078	海王生物	2014-12-31	1	1	S5202	F52	零售业	已获得		7
000078	海王生物	2015-12-31	1	1	S5201	F52	零售业	已申请	12
000078	海王生物	2015-12-31	1	1	S5203	F52	零售业	已授权	8
000078	海王生物	2016-12-31	1	1	S5201	F52	零售业	已申请		10
000078	海王生物	2016-12-31	1	1	S5203	F52	零售业	已授权		2
000078	海王生物	2018-12-31	1	1	S5203	F52	零售业	已授权		7
000078	海王生物	2018-12-31	1	2	S5203	F52	零售业	已授权		1
000078	海王生物	2018-12-31	1	1	S5201	F52	零售业	已申请		8
000078	海王生物	2018-12-31	1	2	S5201	F52	零售业	已申请		2
000078	海王生物	2019-12-31	1	1	S5203	F52	零售业	已授权		7
000078	海王生物	2019-12-31	1	1	S5201	F52	零售业	已申请		11
000090	天健集团	2009-12-31	1	1	S5203	E47	房屋建筑业	已授权		7	8
000090	天健集团	2010-12-31	1	1	S5203	E47	房屋建筑业	已授权		2	8
000090	天健集团	2011-12-31	1	1	S5203	E47	房屋建筑业	已授权		3	3
000090	天健集团	2012-12-31	1	1	S5203	E48	土木工程建筑业	已授权		1	6
000090	天健集团	2012-12-31	1	1	S5204	E48	土木工程建筑业	截至报告期末累计获得		5	14
000090	天健集团	2013-12-31	1	1	S5201	E48	土木工程建筑业	已申请		5
000090	天健集团	2013-12-31	1	1	S5204	E48	土木工程建筑业	截至报告期末累计获得		6	14
000090	天健集团	2013-12-31	1	1	S5203	E48	土木工程建筑业	已授权		1
000090	天健集团	2014-12-31	1	1	S5206	E48	土木工程建筑业	截止报告期末累计已授权	25	8	17	0
000090	天健集团	2015-12-31	1	1	S5204	E48	土木工程建筑业	截至报告期末累计获得	30	11	19	0
000090	天健集团	2016-12-31	1	1	S5204	E48	土木工程建筑业	截至报告期末累计获得	34	12	22
000090	天健集团	2016-12-31	1	1	S5202	E48	土木工程建筑业	已获得	4	1	3	0
000090	天健集团	2017-12-31	1	1	S5204	E48	土木工程建筑业	截至报告期末累计获得	49	23	26	0
000090	天健集团	2017-12-31	1	1	S5203	E48	土木工程建筑业	已授权		7	4
000090	天健集团	2018-12-31	1	1	S5203	E48	土木工程建筑业	已授权		9
000090	天健集团	2019-12-31	1	1	S5203	E48	土木工程建筑业	已授权	41	0	41	0
000100	TCL科技	2008-12-31	1	1	S5205	C39	计算机、通信和其他电子设备制造业	截止报告期末累计已被受理	1812
000100	TCL科技	2008-12-31	1	2	S5205	C39	计算机、通信和其他电子设备制造业	截止报告期末累计已被受理	24
000100	TCL科技	2008-12-31	1	1	S5206	C39	计算机、通信和其他电子设备制造业	截止报告期末累计已授权	1031
000100	TCL科技	2009-12-31	1	2	S5205	C39	计算机、通信和其他电子设备制造业	截止报告期末累计已被受理	268
000100	TCL科技	2009-12-31	1	1	S5205	C39	计算机、通信和其他电子设备制造业	截止报告期末累计已被受理	2475
000100	TCL科技	2009-12-31	1	1	S5206	C39	计算机、通信和其他电子设备制造业	截止报告期末累计已授权	1286
000100	TCL科技	2010-12-31	1	1	S5205	C39	计算机、通信和其他电子设备制造业	截止报告期末累计已被受理	3117
000100	TCL科技	2010-12-31	1	2	S5205	C39	计算机、通信和其他电子设备制造业	截止报告期末累计已被受理	522
000100	TCL科技	2010-12-31	1	1	S5206	C39	计算机、通信和其他电子设备制造业	截止报告期末累计已授权	1930
000100	TCL科技	2011-12-31	2	1	S5201	C39	计算机、通信和其他电子设备制造业	已申请	2070
000100	TCL科技	2011-12-31	1	1	S5205	C39	计算机、通信和其他电子设备制造业	截止报告期末累计已被受理	5428
000100	TCL科技	2011-12-31	1	2	S5205	C39	计算机、通信和其他电子设备制造业	截止报告期末累计已被受理	404
000100	TCL科技	2011-12-31	1	1	S5206	C39	计算机、通信和其他电子设备制造业	截止报告期末累计已授权	2688
000100	TCL科技	2012-12-31	1	1	S5205	C39	计算机、通信和其他电子设备制造业	截止报告期末累计已被受理	9225
000100	TCL科技	2012-12-31	1	2	S5205	C39	计算机、通信和其他电子设备制造业	截止报告期末累计已被受理	728
000100	TCL科技	2012-12-31	1	1	S5206	C39	计算机、通信和其他电子设备制造业	截止报告期末累计已授权	4074
000100	TCL科技	2013-12-31	1	1	S5205	C39	计算机、通信和其他电子设备制造业	截止报告期末累计已被受理	11174
000100	TCL科技	2013-12-31	1	1	S5206	C39	计算机、通信和其他电子设备制造业	截止报告期末累计已授权	5434
000100	TCL科技	2014-12-31	1	1	S5205	C39	计算机、通信和其他电子设备制造业	截止报告期末累计已被受理	14275
000100	TCL科技	2014-12-31	1	1	S5206	C39	计算机、通信和其他电子设备制造业	截止报告期末累计已授权	7161
000100	TCL科技	2015-12-31	1	1	S5203	C39	计算机、通信和其他电子设备制造业	已授权		2780
000100	TCL科技	2015-12-31	1	1	S5201	C39	计算机、通信和其他电子设备制造业	已申请	8392	3758
000100	TCL科技	2015-12-31	1	1	S5205	C39	计算机、通信和其他电子设备制造业	截止报告期末累计已被受理	5744
000100	TCL科技	2015-12-31	1	2	S5205	C39	计算机、通信和其他电子设备制造业	截止报告期末累计已被受理	8824	4592
000100	TCL科技	2015-12-31	1	1	S5206	C39	计算机、通信和其他电子设备制造业	截止报告期末累计已授权	742
000100	TCL科技	2015-12-31	1	2	S5206	C39	计算机、通信和其他电子设备制造业	截止报告期末累计已授权	501
000100	TCL科技	2016-12-31	1	1	S5205	C39	计算机、通信和其他电子设备制造业	截止报告期末累计已被受理	24669
000100	TCL科技	2016-12-31	1	2	S5205	C39	计算机、通信和其他电子设备制造业	截止报告期末累计已被受理	5908
000100	TCL科技	2016-12-31	1	2	S5206	C39	计算机、通信和其他电子设备制造业	截止报告期末累计已授权	1749
000100	TCL科技	2016-12-31	1	1	S5206	C39	计算机、通信和其他电子设备制造业	截止报告期末累计已授权	10986
000100	TCL科技	2017-12-31	1	2	S5201	C39	计算机、通信和其他电子设备制造业	已申请	1857
000100	TCL科技	2017-12-31	1	2	S5202	C39	计算机、通信和其他电子设备制造业	已获得	641
000100	TCL科技	2017-12-31	1	2	S5205	C39	计算机、通信和其他电子设备制造业	截止报告期末累计已被受理	15964
000100	TCL科技	2017-12-31	1	1	S5205	C39	计算机、通信和其他电子设备制造业	截止报告期末累计已被受理	31012	22065
000100	TCL科技	2017-12-31	1	1	S5203	C39	计算机、通信和其他电子设备制造业	已授权	13398
000100	TCL科技	2017-12-31	1	2	S5203	C39	计算机、通信和其他电子设备制造业	已授权	2374
000100	TCL科技	2018-12-31	1	2	S5201	C39	计算机、通信和其他电子设备制造业	已申请	1607
000100	TCL科技	2018-12-31	1	2	S5205	C39	计算机、通信和其他电子设备制造业	截止报告期末累计已被受理	9990
000100	TCL科技	2018-12-31	1	1	S5205	C39	计算机、通信和其他电子设备制造业	截止报告期末累计已被受理	36389
000100	TCL科技	2019-12-31	2	2	S5201	C39	计算机、通信和其他电子设备制造业	已申请	2752
000100	TCL科技	2019-12-31	2	2	S5205	C39	计算机、通信和其他电子设备制造业	截止报告期末累计已被受理	11261
000153	丰原药业	2012-12-31	1	1	S5202	C27	医药制造业	已获得		25	15
000153	丰原药业	2013-12-31	1	1	S5201	C27	医药制造业	已申请	21	20	1	0
000153	丰原药业	2013-12-31	1	1	S5203	C27	医药制造业	已授权	42	38	4	0
000153	丰原药业	2014-12-31	1	1	S5201	C27	医药制造业	已申请	28	26	2	0
000153	丰原药业	2014-12-31	1	1	S5203	C27	医药制造业	已授权	23	22	1	0
000153	丰原药业	2015-12-31	1	1	S5201	C27	医药制造业	已申请	15	15	0	0
000153	丰原药业	2015-12-31	1	1	S5203	C27	医药制造业	已授权	7	7	0	0
000153	丰原药业	2016-12-31	1	1	S5201	C27	医药制造业	已申请	12	12	0	0
000153	丰原药业	2016-12-31	1	1	S5203	C27	医药制造业	已授权	9	9	0	0
000153	丰原药业	2017-12-31	1	1	S5201	C27	医药制造业	已申请	15	14
000153	丰原药业	2017-12-31	1	1	S5203	C27	医药制造业	已授权	10	9
000153	丰原药业	2018-12-31	1	1	S5203	C27	医药制造业	已授权	13	13	0	0
000153	丰原药业	2019-12-31	1	1	S5203	C27	医药制造业	已授权	4	4	0	0
000153	丰原药业	2019-12-31	1	1	S5206	C27	医药制造业	截止报告期末累计已授权	151	124	26	1
000157	中联重科	2009-12-31	1	1	S5201	C35	专用设备制造业	已申请	5
000157	中联重科	2011-12-31	1	1	S5201	C35	专用设备制造业	已申请	1618	504
000157	中联重科	2011-12-31	1	2	S5201	C35	专用设备制造业	已申请	230
000157	中联重科	2012-12-31	1	1	S5201	C35	专用设备制造业	已申请	1738
000157	中联重科	2013-12-31	1	1	S5201	C35	专用设备制造业	已申请	1699
000157	中联重科	2015-12-31	1	1	S5203	C35	专用设备制造业	已授权	758
000157	中联重科	2016-12-31	1	1	S5203	C35	专用设备制造业	已授权	448
000157	中联重科	2017-12-31	1	1	S5203	C35	专用设备制造业	已授权		271
000157	中联重科	2017-12-31	1	2	S5203	C35	专用设备制造业	已授权		8
000157	中联重科	2019-12-31	1	1	S5203	C35	专用设备制造业	已授权	233	101
000158	常山北明	2007-12-31	1	1	S5202	C17	纺织业	已获得	22
000158	常山北明	2008-12-31	1	1	S5201	C17	纺织业	已申请	25
000158	常山北明	2008-12-31	1	1	S5202	C17	纺织业	已获得	7
000158	常山北明	2009-12-31	1	1	S5201	C17	纺织业	已申请	10
000158	常山北明	2009-12-31	1	1	S5202	C17	纺织业	已获得	25
000158	常山北明	2010-12-31	1	1	S5201	C17	纺织业	已申请	16
000158	常山北明	2010-12-31	1	1	S5202	C17	纺织业	已获得	8
000158	常山北明	2011-12-31	1	1	S5201	C17	纺织业	已申请	8
000158	常山北明	2011-12-31	1	1	S5202	C17	纺织业	已获得	10
000158	常山北明	2012-12-31	1	1	S5204	C17	纺织业	截至报告期末累计获得	106
000158	常山北明	2012-12-31	1	1	S5206	C17	纺织业	截止报告期末累计已授权	86
000158	常山北明	2013-12-31	1	1	S5204	C17	纺织业	截至报告期末累计获得	116
000158	常山北明	2013-12-31	1	1	S5206	C17	纺织业	截止报告期末累计已授权	97
000158	常山北明	2014-12-31	1	1	S5204	C17	纺织业	截至报告期末累计获得	121	8
000158	常山北明	2015-12-31	1	1	S5204	C17	纺织业	截至报告期末累计获得	110	9
000158	常山北明	2016-12-31	1	1	S5204	C17	纺织业	截至报告期末累计获得	79	9
000158	常山北明	2017-12-31	1	1	S5204	C17	纺织业	截至报告期末累计获得	79	12
000158	常山北明	2017-12-31	1	1	S5201	C17	纺织业	已申请	9
000158	常山北明	2017-12-31	1	1	S5203	C17	纺织业	已授权	15
000158	常山北明	2018-12-31	1	1	S5204	C17	纺织业	截至报告期末累计获得	85	13
000158	常山北明	2019-12-31	1	1	S5204	I65	软件和信息技术服务业	截至报告期末累计获得	97	16
000333	美的集团	2013-12-31	1	1	S5205	C38	电气机械及器材制造业	截止报告期末累计已被受理	5647
000333	美的集团	2014-12-31	1	1	S5201	C38	电气机械及器材制造业	已申请	7378	2585
000333	美的集团	2014-12-31	1	1	S5206	C38	电气机械及器材制造业	截止报告期末累计已授权	15145	1200
000333	美的集团	2015-12-31	1	1	S5204	C38	电气机械及器材制造业	截至报告期末累计获得	21149	1452	14560	5137
000333	美的集团	2015-12-31	1	1	S5201	C38	电气机械及器材制造业	已申请	10523	4205
000333	美的集团	2015-12-31	1	1	S5206	C38	电气机械及器材制造业	截止报告期末累计已授权	21581
000333	美的集团	2016-12-31	1	1	S5201	C38	电气机械及器材制造业	已申请	13546	5562
000333	美的集团	2018-12-31	2	1	S5201	C38	电气机械及器材制造业	已申请	15895	6102
000333	美的集团	2019-12-31	1	1	S5203	C38	电气机械及器材制造业	已授权		2704
000333	美的集团	2019-12-31	1	1	S5201	C38	电气机械及器材制造业	已申请	13525
000338	潍柴动力	2015-12-31	1	1	S5201	C36	汽车制造业	已申请		20
000338	潍柴动力	2015-12-31	1	1	S5202	C36	汽车制造业	已获得	19
000404	长虹华意	2008-12-31	1	1	S5201	C34	通用设备制造业	已申请	11
000404	长虹华意	2008-12-31	1	1	S5203	C34	通用设备制造业	已授权	5
000404	长虹华意	2011-12-31	1	1	S5201	C34	通用设备制造业	已申请	25	6	19	0
000404	长虹华意	2012-12-31	1	1	S5201	C34	通用设备制造业	已申请	12	4	8	0
000404	长虹华意	2012-12-31	1	1	S5204	C34	通用设备制造业	截至报告期末累计获得	82	10	63	9
000404	长虹华意	2013-12-31	1	1	S5201	C34	通用设备制造业	已申请	16	4	12	0
000404	长虹华意	2013-12-31	1	1	S5204	C34	通用设备制造业	截至报告期末累计获得	101	13	79	9
000404	长虹华意	2014-12-31	1	1	S5203	C34	通用设备制造业	已授权	33	2	31	0
000404	长虹华意	2015-12-31	1	1	S5201	C34	通用设备制造业	已申请	34
000404	长虹华意	2015-12-31	1	1	S5203	C34	通用设备制造业	已授权	12	3	9	0
000404	长虹华意	2016-12-31	1	1	S5204	C34	通用设备制造业	截至报告期末累计获得	173	26	141	6
000404	长虹华意	2016-12-31	1	1	S5201	C34	通用设备制造业	已申请	54
000404	长虹华意	2016-12-31	1	1	S5203	C34	通用设备制造业	已授权	45	8	37	0
000404	长虹华意	2017-12-31	1	1	S5201	C34	通用设备制造业	已申请	63	24
000404	长虹华意	2017-12-31	1	1	S5202	C34	通用设备制造业	已获得	27	3
000404	长虹华意	2019-12-31	1	1	S5203	C34	通用设备制造业	已授权	51	4
000410	*ST 沈机	2012-12-31	1	1	S5203	C34	通用设备制造业	已授权	12
000410	*ST 沈机	2012-12-31	1	1	S5204	C34	通用设备制造业	截至报告期末累计获得	123
000410	*ST 沈机	2013-12-31	1	1	S5203	C34	通用设备制造业	已授权	34
000410	*ST 沈机	2013-12-31	1	1	S5204	C34	通用设备制造业	截至报告期末累计获得	140
000410	*ST 沈机	2015-12-31	1	1	S5204	C34	通用设备制造业	截至报告期末累计获得	140
000410	*ST 沈机	2016-12-31	1	1	S5203	C34	通用设备制造业	已授权	33	8
000410	*ST 沈机	2017-12-31	1	1	S5201	C34	通用设备制造业	已申请		8
000410	*ST 沈机	2017-12-31	1	1	S5203	C34	通用设备制造业	已授权		7
000413	东旭光电	2015-12-31	1	1	S5201	C39	计算机、通信和其他电子设备制造业	已申请		40	168
000413	东旭光电	2015-12-31	1	1	S5202	C39	计算机、通信和其他电子设备制造业	已获得		1	126
000413	东旭光电	2015-12-31	1	1	S5204	C39	计算机、通信和其他电子设备制造业	截至报告期末累计获得		1	205
000418	小天鹅A	2007-12-31	1	1	S5201	C38	电气机械及器材制造业	已申请	26
000418	小天鹅A	2012-12-31	1	2	S5201	C38	电气机械及器材制造业	已申请	2
000418	小天鹅A	2015-12-31	1	1	S5201	C38	电气机械及器材制造业	已申请	1194	528	524	142
000418	小天鹅A	2015-12-31	1	1	S5202	C38	电气机械及器材制造业	已获得	587	30	444	113
000418	小天鹅A	2015-12-31	1	1	S5204	C38	电气机械及器材制造业	截至报告期末累计获得	1239	49	879	311
000423	东阿阿胶	2015-12-31	1	1	S5201	C27	医药制造业	已申请	78	32	31	15
000423	东阿阿胶	2015-12-31	1	1	S5202	C27	医药制造业	已获得	48	2	31	15
000423	东阿阿胶	2015-12-31	1	1	S5204	C27	医药制造业	截至报告期末累计获得	217	48	47	122
000423	东阿阿胶	2016-12-31	1	1	S5203	C27	医药制造业	已授权		25	12
000423	东阿阿胶	2016-12-31	1	1	S5201	C27	医药制造业	已申请		25	22
000423	东阿阿胶	2017-12-31	1	1	S5206	C27	医药制造业	截止报告期末累计已授权		20	48
000423	东阿阿胶	2017-12-31	1	1	S5205	C27	医药制造业	截止报告期末累计已被受理		52	40
000423	东阿阿胶	2018-12-31	1	1	S5206	C27	医药制造业	截止报告期末累计已授权		17
000423	东阿阿胶	2019-12-31	2	1	S5206	C27	医药制造业	截止报告期末累计已授权	58
000425	徐工机械	2008-12-31	1	1	S5201	C35	专用设备制造业	已申请	14
000425	徐工机械	2008-12-31	1	1	S5203	C35	专用设备制造业	已授权	12
000425	徐工机械	2009-12-31	1	1	S5201	C35	专用设备制造业	已申请	133	27
000425	徐工机械	2009-12-31	1	1	S5203	C35	专用设备制造业	已授权	110
000425	徐工机械	2010-12-31	1	1	S5203	C35	专用设备制造业	已授权	194	9
000425	徐工机械	2011-12-31	1	1	S5203	C35	专用设备制造业	已授权	339	18
000425	徐工机械	2012-12-31	1	1	S5201	C35	专用设备制造业	已申请	656
000425	徐工机械	2012-12-31	1	1	S5203	C35	专用设备制造业	已授权	596
000425	徐工机械	2012-12-31	1	1	S5206	C35	专用设备制造业	截止报告期末累计已授权	1381
000425	徐工机械	2016-12-31	1	1	S5203	C35	专用设备制造业	已授权	1038
000425	徐工机械	2016-12-31	1	1	S5202	C35	专用设备制造业	已获得		307
000425	徐工机械	2017-12-31	1	1	S5206	C35	专用设备制造业	截止报告期末累计已授权	4493	1046
000425	徐工机械	2017-12-31	1	1	S5203	C35	专用设备制造业	已授权	691
000425	徐工机械	2017-12-31	1	2	S5206	C35	专用设备制造业	截止报告期末累计已授权	19
000425	徐工机械	2017-12-31	1	1	S5204	C35	专用设备制造业	截至报告期末累计获得	4493	1041
000425	徐工机械	2017-12-31	1	1	S5201	C35	专用设备制造业	已申请		274
000425	徐工机械	2018-12-31	1	1	S5204	C35	专用设备制造业	截至报告期末累计获得	5111	1282
000425	徐工机械	2018-12-31	1	2	S5204	C35	专用设备制造业	截至报告期末累计获得	38
000425	徐工机械	2018-12-31	1	1	S5203	C35	专用设备制造业	已授权	764	234
000425	徐工机械	2018-12-31	1	2	S5203	C35	专用设备制造业	已授权	12
000425	徐工机械	2019-12-31	2	1	S5206	C35	专用设备制造业	截止报告期末累计已授权	5159	1372
000425	徐工机械	2019-12-31	1	1	S5203	C35	专用设备制造业	已授权	687	170
000425	徐工机械	2019-12-31	1	2	S5203	C35	专用设备制造业	已授权	14
000425	徐工机械	2019-12-31	1	2	S5204	C35	专用设备制造业	截至报告期末累计获得	48
000425	徐工机械	2019-12-31	1	1	S5204	C35	专用设备制造业	截至报告期末累计获得	5111	1372
000488	晨鸣纸业	2016-12-31	1	1	S5202	C22	造纸及纸制品业	已获得		9
000488	晨鸣纸业	2017-12-31	1	1	S5206	C22	造纸及纸制品业	截止报告期末累计已授权		12
000488	晨鸣纸业	2019-12-31	1	1	S5206	C22	造纸及纸制品业	截止报告期末累计已授权	213	18
000488	晨鸣纸业	2019-12-31	1	1	S5201	C22	造纸及纸制品业	已申请	19
000488	晨鸣纸业	2019-12-31	1	1	S5203	C22	造纸及纸制品业	已授权	26
000503	国新健康	2008-12-31	1	1	S5202	S90	综合	已获得	1
000513	丽珠集团	2010-12-31	1	1	S5201	C27	医药制造业	已申请		21
000513	丽珠集团	2010-12-31	1	2	S5201	C27	医药制造业	已申请		1
000513	丽珠集团	2011-12-31	1	1	S5201	C27	医药制造业	已申请		10		10
000513	丽珠集团	2011-12-31	1	1	S5203	C27	医药制造业	已授权		1		10
000513	丽珠集团	2011-12-31	1	2	S5203	C27	医药制造业	已授权		7
000513	丽珠集团	2013-12-31	1	1	S5201	C27	医药制造业	已申请		25		7
000513	丽珠集团	2013-12-31	1	2	S5201	C27	医药制造业	已申请	11
000513	丽珠集团	2013-12-31	1	1	S5203	C27	医药制造业	已授权		17		8
000513	丽珠集团	2014-12-31	1	1	S5201	C27	医药制造业	已申请		37
000513	丽珠集团	2014-12-31	1	2	S5201	C27	医药制造业	已申请	1
000513	丽珠集团	2014-12-31	1	1	S5203	C27	医药制造业	已授权		18		7
000519	中兵红箭	2008-12-31	1	1	S5202	C34	通用设备制造业	已获得		2
000519	中兵红箭	2008-12-31	1	1	S5201	C34	通用设备制造业	已申请		2
000519	中兵红箭	2009-12-31	1	1	S5202	C34	通用设备制造业	已获得		1
000519	中兵红箭	2009-12-31	1	1	S5201	C34	通用设备制造业	已申请		2
000519	中兵红箭	2010-12-31	1	1	S5201	C34	通用设备制造业	已申请	7	2	5	0
000519	中兵红箭	2015-12-31	1	1	S5201	C30	非金属矿物制品业	已申请		13	26
000519	中兵红箭	2015-12-31	1	1	S5202	C30	非金属矿物制品业	已获得		26	13
000519	中兵红箭	2015-12-31	1	1	S5204	C30	非金属矿物制品业	截至报告期末累计获得		44	113
000519	中兵红箭	2015-12-31	1	1	S5206	C30	非金属矿物制品业	截止报告期末累计已授权	13
000519	中兵红箭	2016-12-31	1	1	S5201	C30	非金属矿物制品业	已申请	39	10
000519	中兵红箭	2017-12-31	1	1	S5203	C35	专用设备制造业	已授权	17	7	10	0
000519	中兵红箭	2017-12-31	1	1	S5201	C35	专用设备制造业	已申请	14	2
000521	长虹美菱	2011-12-31	1	1	S5203	C38	电气机械及器材制造业	已授权	35
000521	长虹美菱	2012-12-31	1	1	S5201	C38	电气机械及器材制造业	已申请	161	37
000521	长虹美菱	2012-12-31	1	1	S5203	C38	电气机械及器材制造业	已授权	126	7
000521	长虹美菱	2012-12-31	1	1	S5204	C38	电气机械及器材制造业	截至报告期末累计获得	371	27
000521	长虹美菱	2012-12-31	1	1	S5205	C38	电气机械及器材制造业	截止报告期末累计已被受理	173	30
000525	红太阳	2019-12-31	1	1	S5205	C26	化学原料及化学制品制造业	截止报告期末累计已被受理	893
000527	美的电器	2008-12-31	1	1	S5201	C38	电气机械及器材制造业	已申请	422	51
000528	柳工	2007-12-31	1	1	S5203	C35	专用设备制造业	已授权	11
000528	柳工	2008-12-31	1	1	S5203	C35	专用设备制造业	已授权		2
000528	柳工	2008-12-31	1	1	S5201	C35	专用设备制造业	已申请	27
000528	柳工	2009-12-31	1	1	S5203	C35	专用设备制造业	已授权	39	2	27	10
000528	柳工	2009-12-31	1	1	S5201	C35	专用设备制造业	已申请	56	7	40	9
000528	柳工	2009-12-31	1	1	S5206	C35	专用设备制造业	截止报告期末累计已授权	136	3	87	46
000528	柳工	2010-12-31	1	1	S5203	C35	专用设备制造业	已授权	45
000528	柳工	2010-12-31	1	1	S5206	C35	专用设备制造业	截止报告期末累计已授权	195
000528	柳工	2011-12-31	2	1	S5203	C35	专用设备制造业	已授权	111
000528	柳工	2012-12-31	1	1	S5201	C35	专用设备制造业	已申请	209
000528	柳工	2012-12-31	1	1	S5203	C35	专用设备制造业	已授权	108	14
000528	柳工	2013-12-31	1	1	S5201	C35	专用设备制造业	已申请	126
000528	柳工	2013-12-31	1	1	S5203	C35	专用设备制造业	已授权	136
000528	柳工	2014-12-31	1	1	S5201	C35	专用设备制造业	已申请	260	160	88	12
000528	柳工	2014-12-31	1	2	S5201	C35	专用设备制造业	已申请				2
000528	柳工	2014-12-31	1	1	S5203	C35	专用设备制造业	已授权	169	32	117	20
000528	柳工	2014-12-31	1	2	S5203	C35	专用设备制造业	已授权				2
000528	柳工	2015-12-31	1	1	S5201	C35	专用设备制造业	已申请	172	98
000528	柳工	2015-12-31	1	1	S5203	C35	专用设备制造业	已授权	138	73
000528	柳工	2016-12-31	1	1	S5201	C35	专用设备制造业	已申请	243	126
000528	柳工	2016-12-31	1	1	S5203	C35	专用设备制造业	已授权	154	84
000528	柳工	2017-12-31	1	1	S5201	C35	专用设备制造业	已申请	248	141
000528	柳工	2017-12-31	1	1	S5203	C35	专用设备制造业	已授权	202	98
000528	柳工	2018-12-31	1	1	S5204	C35	专用设备制造业	截至报告期末累计获得	1026	379
000528	柳工	2018-12-31	1	1	S5201	C35	专用设备制造业	已申请	242	133
000528	柳工	2018-12-31	1	2	S5201	C35	专用设备制造业	已申请		5
000528	柳工	2018-12-31	1	1	S5203	C35	专用设备制造业	已授权	210	66
000528	柳工	2019-12-31	1	1	S5201	C35	专用设备制造业	已申请	271	100
000528	柳工	2019-12-31	1	2	S5201	C35	专用设备制造业	已申请		22
000528	柳工	2019-12-31	1	1	S5203	C35	专用设备制造业	已授权	196	52
000528	柳工	2019-12-31	1	2	S5203	C35	专用设备制造业	已授权		1
000528	柳工	2019-12-31	1	1	S5204	C35	专用设备制造业	截至报告期末累计获得	1206
000530	冰山冷热	2013-12-31	1	1	S5201	C34	通用设备制造业	已申请			20
000530	冰山冷热	2019-12-31	1	1	S5203	C34	通用设备制造业	已授权	12	3
000532	华金资本	2013-12-31	1	1	S5204	S90	综合	截至报告期末累计获得	122	19
000532	华金资本	2016-12-31	1	1	S5202	S90	综合	已获得	19	9	10
000532	华金资本	2017-12-31	1	1	S5202	S90	综合	已获得	25	8	17	0
000532	华金资本	2018-12-31	1	1	S5202	S90	综合	已获得	27	5	22	0
000533	顺钠股份	2007-12-31	1	1	S5201	C38	电气机械及器材制造业	已申请	13
000533	顺钠股份	2007-12-31	1	1	S5203	C38	电气机械及器材制造业	已授权	19
000533	顺钠股份	2008-12-31	1	1	S5201	C38	电气机械及器材制造业	已申请	33
000533	顺钠股份	2009-12-31	1	1	S5201	C38	电气机械及器材制造业	已申请	51
000533	顺钠股份	2010-12-31	1	1	S5201	C38	电气机械及器材制造业	已申请	41	10	20	11
000533	顺钠股份	2010-12-31	1	1	S5203	C38	电气机械及器材制造业	已授权	57	1	43	13
000533	顺钠股份	2011-12-31	1	1	S5202	C38	电气机械及器材制造业	已获得	30	9	20	1
000533	顺钠股份	2016-12-31	1	1	S5201	C38	电气机械及器材制造业	已申请	14
000533	顺钠股份	2019-12-31	1	1	S5202	C38	电气机械及器材制造业	已获得		2	7
000536	*ST 华映	2015-12-31	1	1	S5201	C39	计算机、通信和其他电子设备制造业	已申请	32	17	15	0
000536	*ST 华映	2015-12-31	1	1	S5202	C39	计算机、通信和其他电子设备制造业	已获得	144	109	35	0
000536	*ST 华映	2015-12-31	1	1	S5204	C39	计算机、通信和其他电子设备制造业	截至报告期末累计获得	1414	800	608	6
000538	云南白药	2015-12-31	1	1	S5202	C27	医药制造业	已获得	411	101	26	284
000541	佛山照明	2015-12-31	1	1	S5201	C38	电气机械及器材制造业	已申请	72	11	33	28
000541	佛山照明	2015-12-31	1	1	S5202	C38	电气机械及器材制造业	已获得	82	1	47	34
000541	佛山照明	2015-12-31	1	1	S5204	C38	电气机械及器材制造业	截至报告期末累计获得	321	5	106	210
000541	佛山照明	2016-12-31	1	1	S5201	C38	电气机械及器材制造业	已申请	61	10	33	18
000541	佛山照明	2019-12-31	1	1	S5206	C38	电气机械及器材制造业	截止报告期末累计已授权	404
000541	佛山照明	2019-12-31	1	2	S5206	C38	电气机械及器材制造业	截止报告期末累计已授权	26
000541	佛山照明	2019-12-31	1	1	S5201	C38	电气机械及器材制造业	已申请	127	12	63	52
000541	佛山照明	2019-12-31	1	2	S5201	C38	电气机械及器材制造业	已申请	4
000541	佛山照明	2019-12-31	1	1	S5202	C38	电气机械及器材制造业	已获得	104	9	60	35
000541	佛山照明	2019-12-31	1	2	S5202	C38	电气机械及器材制造业	已获得	2
000545	金浦钛业	2014-12-31	1	1	S5201	C26	化学原料及化学制品制造业	已申请		2	12
000545	金浦钛业	2014-12-31	1	1	S5203	C26	化学原料及化学制品制造业	已授权		1	12
000545	金浦钛业	2016-12-31	1	1	S5201	C26	化学原料及化学制品制造业	已申请		2
000545	金浦钛业	2017-12-31	1	1	S5205	C26	化学原料及化学制品制造业	截止报告期末累计已被受理	3	2
000545	金浦钛业	2019-12-31	1	1	S5201	C26	化学原料及化学制品制造业	已申请		3	1
000545	金浦钛业	2019-12-31	1	1	S5203	C26	化学原料及化学制品制造业	已授权			4
000547	航天发展	2010-12-31	1	1	S5201	C39	计算机、通信和其他电子设备制造业	已申请	20
000547	航天发展	2010-12-31	1	1	S5203	C39	计算机、通信和其他电子设备制造业	已授权	11
000547	航天发展	2011-12-31	1	1	S5201	C39	计算机、通信和其他电子设备制造业	已申请	26
000547	航天发展	2011-12-31	1	1	S5203	C39	计算机、通信和其他电子设备制造业	已授权	11
000547	航天发展	2014-12-31	1	1	S5201	C39	计算机、通信和其他电子设备制造业	已申请		29
000547	航天发展	2014-12-31	1	1	S5202	C39	计算机、通信和其他电子设备制造业	已获得		2
000547	航天发展	2015-12-31	1	1	S5202	C39	计算机、通信和其他电子设备制造业	已获得	204
000547	航天发展	2016-12-31	1	1	S5204	C39	计算机、通信和其他电子设备制造业	截至报告期末累计获得	240
000547	航天发展	2017-12-31	1	1	S5204	C39	计算机、通信和其他电子设备制造业	截至报告期末累计获得	260
000547	航天发展	2018-12-31	1	1	S5204	C39	计算机、通信和其他电子设备制造业	截至报告期末累计获得	318
000550	江铃汽车	2015-12-31	1	1	S5201	C36	汽车制造业	已申请	220	32	137	51
000550	江铃汽车	2015-12-31	1	1	S5202	C36	汽车制造业	已获得	189	6	139	44
000550	江铃汽车	2015-12-31	1	1	S5204	C36	汽车制造业	截至报告期末累计获得	614	22	478	114
000551	创元科技	2008-12-31	1	1	S5201	C34	通用设备制造业	已申请	33
000551	创元科技	2008-12-31	1	1	S5203	C34	通用设备制造业	已授权	10
000551	创元科技	2009-12-31	1	1	S5202	C34	通用设备制造业	已获得	29
000551	创元科技	2009-12-31	1	1	S5201	C34	通用设备制造业	已申请	34
000551	创元科技	2010-12-31	1	1	S5203	C34	通用设备制造业	已授权	40
000551	创元科技	2011-12-31	1	1	S5204	S90	综合	截至报告期末累计获得	187	29
000551	创元科技	2012-12-31	1	1	S5203	S90	综合	已授权	64	21
000551	创元科技	2012-12-31	1	1	S5204	S90	综合	截至报告期末累计获得	221	46
000551	创元科技	2013-12-31	1	1	S5203	S90	综合	已授权	54	15
000551	创元科技	2013-12-31	1	1	S5204	S90	综合	截至报告期末累计获得	275	57
000551	创元科技	2015-12-31	1	1	S5202	S90	综合	已获得	281	71	21
000551	创元科技	2015-12-31	1	1	S5201	S90	综合	已申请	6	2
000551	创元科技	2016-12-31	1	1	S5206	S90	综合	截止报告期末累计已授权	66	22	4
000551	创元科技	2018-12-31	1	1	S5203	S90	综合	已授权	47	11
000551	创元科技	2018-12-31	1	1	S5204	S90	综合	截至报告期末累计获得	394	114
000551	创元科技	2019-12-31	1	1	S5204	S90	综合	截至报告期末累计获得	425	122
000553	安道麦A	2012-12-31	1	1	S5201	C26	化学原料及化学制品制造业	已申请	10
000553	安道麦A	2012-12-31	1	1	S5203	C26	化学原料及化学制品制造业	已授权	4
000553	安道麦A	2013-12-31	1	1	S5201	C26	化学原料及化学制品制造业	已申请	10	9
000553	安道麦A	2013-12-31	1	1	S5203	C26	化学原料及化学制品制造业	已授权	4	3
000553	安道麦A	2013-12-31	1	1	S5204	C26	化学原料及化学制品制造业	截至报告期末累计获得	24	16
000553	安道麦A	2014-12-31	1	1	S5201	C26	化学原料及化学制品制造业	已申请	7
000553	安道麦A	2014-12-31	1	1	S5203	C26	化学原料及化学制品制造业	已授权	4	3
000553	安道麦A	2014-12-31	1	1	S5204	C26	化学原料及化学制品制造业	截至报告期末累计获得	28	19
000553	安道麦A	2015-12-31	1	1	S5201	C26	化学原料及化学制品制造业	已申请	2	2	0	0
000553	安道麦A	2015-12-31	1	1	S5202	C26	化学原料及化学制品制造业	已获得	2	2	0	0
000553	安道麦A	2015-12-31	1	1	S5204	C26	化学原料及化学制品制造业	截至报告期末累计获得	29	20	5	4
000553	安道麦A	2016-12-31	1	1	S5201	C26	化学原料及化学制品制造业	已申请		6
000553	安道麦A	2016-12-31	1	1	S5203	C26	化学原料及化学制品制造业	已授权	4
000553	安道麦A	2016-12-31	1	1	S5204	C26	化学原料及化学制品制造业	截至报告期末累计获得		24
000559	万向钱潮	2015-12-31	1	1	S5201	C36	汽车制造业	已申请	257	69	184	4
000559	万向钱潮	2015-12-31	1	1	S5202	C36	汽车制造业	已获得	169	19	147	3
000559	万向钱潮	2015-12-31	1	1	S5204	C36	汽车制造业	截至报告期末累计获得	1282	67	981	234
000566	海南海药	2011-12-31	1	1	S5202	C27	医药制造业	已获得		5
000566	海南海药	2013-12-31	1	1	S5203	C27	医药制造业	已授权	3
000566	海南海药	2013-12-31	1	1	S5201	C27	医药制造业	已申请		5
000566	海南海药	2013-12-31	1	1	S5204	C27	医药制造业	截至报告期末累计获得		16
000566	海南海药	2014-12-31	1	1	S5201	C27	医药制造业	已申请		7
000566	海南海药	2014-12-31	1	1	S5202	C27	医药制造业	已获得		3
000566	海南海药	2014-12-31	1	1	S5204	C27	医药制造业	截至报告期末累计获得		19
000566	海南海药	2015-12-31	1	1	S5204	C27	医药制造业	截至报告期末累计获得		28
000566	海南海药	2016-12-31	1	1	S5204	C27	医药制造业	截至报告期末累计获得	82
000566	海南海药	2016-12-31	1	1	S5202	C27	医药制造业	已获得		3
000566	海南海药	2017-12-31	1	1	S5201	C27	医药制造业	已申请	6	2
000566	海南海药	2017-12-31	1	1	S5202	C27	医药制造业	已获得		1
000566	海南海药	2019-12-31	1	1	S5203	C27	医药制造业	已授权	11
000566	海南海药	2019-12-31	1	1	S5204	C27	医药制造业	截至报告期末累计获得	68	17
000570	苏常柴A	2016-12-31	1	1	S5206	C34	通用设备制造业	截止报告期末累计已授权	130	6
000570	苏常柴A	2017-12-31	1	1	S5206	C34	通用设备制造业	截止报告期末累计已授权	131	11
000570	苏常柴A	2017-12-31	1	1	S5201	C34	通用设备制造业	已申请	13
000570	苏常柴A	2017-12-31	1	1	S5203	C34	通用设备制造业	已授权	7
000570	苏常柴A	2018-12-31	1	1	S5206	C34	通用设备制造业	截止报告期末累计已授权	139	14
000570	苏常柴A	2019-12-31	1	1	S5201	C34	通用设备制造业	已申请	9
000570	苏常柴A	2019-12-31	1	1	S5203	C34	通用设备制造业	已授权	10
000570	苏常柴A	2019-12-31	1	1	S5206	C34	通用设备制造业	截止报告期末累计已授权	138	12
000576	甘化科工	2015-12-31	1	1	S5201	C22	造纸及纸制品业	已申请	22	3	19	0
000576	甘化科工	2015-12-31	1	1	S5202	C22	造纸及纸制品业	已获得	19	2	17	0
000576	甘化科工	2015-12-31	1	1	S5204	C22	造纸及纸制品业	截至报告期末累计获得	19	2	17	0
000576	甘化科工	2017-12-31	1	1	S5202	C22	造纸及纸制品业	已获得		1
000584	哈工智能	2017-12-31	1	1	S5204	C28	化学纤维制造业	截至报告期末累计获得	48	2	46	0
000584	哈工智能	2018-12-31	1	1	S5205	C28	化学纤维制造业	截止报告期末累计已被受理	32
000584	哈工智能	2019-12-31	1	1	S5203	C35	专用设备制造业	已授权	34
000584	哈工智能	2019-12-31	1	1	S5204	C35	专用设备制造业	截至报告期末累计获得	138	11
000586	汇源通信	2016-12-31	1	1	S5201	C39	计算机、通信和其他电子设备制造业	已申请	16		2
000586	汇源通信	2019-12-31	1	1	S5203	C39	计算机、通信和其他电子设备制造业	已授权			4
000587	*ST 金洲	2012-12-31	1	1	S5201	C41	其他制造业	已申请	209	40	5	164
000587	*ST 金洲	2012-12-31	1	1	S5203	C41	其他制造业	已授权	40
000587	*ST 金洲	2013-12-31	1	1	S5203	C41	其他制造业	已授权	180	0	12	168
000587	*ST 金洲	2016-12-31	1	1	S5204	C41	其他制造业	截至报告期末累计获得	470	3
000587	*ST 金洲	2017-12-31	1	1	S5204	C41	其他制造业	截至报告期末累计获得		3
000587	*ST 金洲	2019-12-31	1	1	S5204	C41	其他制造业	截至报告期末累计获得		4	57
000589	贵州轮胎	2007-12-31	1	1	S5205	C29	橡胶和塑料制品业	截止报告期末累计已被受理	45	4	11	30
000589	贵州轮胎	2007-12-31	1	1	S5206	C29	橡胶和塑料制品业	截止报告期末累计已授权	31	2	7	22
000589	贵州轮胎	2008-12-31	1	1	S5205	C29	橡胶和塑料制品业	截止报告期末累计已被受理	50	4	12	34
000589	贵州轮胎	2009-12-31	1	1	S5205	C29	橡胶和塑料制品业	截止报告期末累计已被受理	59	4	14	41
000589	贵州轮胎	2012-12-31	1	1	S5201	C29	橡胶和塑料制品业	已申请	11	5
000589	贵州轮胎	2012-12-31	1	1	S5203	C29	橡胶和塑料制品业	已授权	6
000589	贵州轮胎	2012-12-31	1	1	S5206	C29	橡胶和塑料制品业	截止报告期末累计已授权	78	3
000589	贵州轮胎	2013-12-31	1	1	S5204	C29	橡胶和塑料制品业	截至报告期末累计获得	81	3	21	57
000589	贵州轮胎	2014-12-31	1	1	S5203	C29	橡胶和塑料制品业	已授权	10	4	6	0
000589	贵州轮胎	2014-12-31	1	1	S5206	C29	橡胶和塑料制品业	截止报告期末累计已授权	91	7	27	57
000589	贵州轮胎	2015-12-31	1	1	S5203	C29	橡胶和塑料制品业	已授权	3	1	2	0
000589	贵州轮胎	2015-12-31	1	1	S5206	C29	橡胶和塑料制品业	截止报告期末累计已授权	112	9	41	62
000589	贵州轮胎	2016-12-31	1	1	S5203	C29	橡胶和塑料制品业	已授权	17			17
000589	贵州轮胎	2016-12-31	1	1	S5206	C29	橡胶和塑料制品业	截止报告期末累计已授权	129	9	41	79
000589	贵州轮胎	2017-12-31	1	1	S5206	C29	橡胶和塑料制品业	截止报告期末累计已授权	133	9	42	82
000589	贵州轮胎	2018-12-31	1	1	S5204	C29	橡胶和塑料制品业	截至报告期末累计获得	86	9	29	48
000589	贵州轮胎	2019-12-31	1	1	S5204	C29	橡胶和塑料制品业	截至报告期末累计获得	103	10	34	59
000590	启迪药业	2012-12-31	1	1	S5203	C27	医药制造业	已授权		6
000590	启迪药业	2013-12-31	1	1	S5204	C27	医药制造业	截至报告期末累计获得	6
000590	启迪药业	2014-12-31	1	1	S5204	C27	医药制造业	截至报告期末累计获得		6
000590	启迪药业	2018-12-31	1	1	S5201	C27	医药制造业	已申请	8
000590	启迪药业	2018-12-31	1	1	S5203	C27	医药制造业	已授权				1
000590	启迪药业	2019-12-31	1	1	S5201	C27	医药制造业	已申请			7	3
000590	启迪药业	2019-12-31	1	1	S5203	C27	医药制造业	已授权	7
000591	太阳能	2015-12-31	1	1	S5201	F52	零售业	已申请	77	13	64	0
000591	太阳能	2015-12-31	1	1	S5203	F52	零售业	已授权	49	6	43	0
000591	太阳能	2015-12-31	1	1	S5206	F52	零售业	截止报告期末累计已授权	157
000591	太阳能	2016-12-31	1	1	S5206	D44	电力、热力生产和供应业	截止报告期末累计已授权	217
000591	太阳能	2016-12-31	1	1	S5201	D44	电力、热力生产和供应业	已申请	43	7	36
000591	太阳能	2017-12-31	1	1	S5205	D44	电力、热力生产和供应业	截止报告期末累计已被受理	295
000591	太阳能	2017-12-31	1	1	S5206	D44	电力、热力生产和供应业	截止报告期末累计已授权	235	33	200	2
000591	太阳能	2018-12-31	1	1	S5205	D44	电力、热力生产和供应业	截止报告期末累计已被受理	334
000591	太阳能	2018-12-31	1	1	S5206	D44	电力、热力生产和供应业	截止报告期末累计已授权	263	34	227	2
000591	太阳能	2019-12-31	1	1	S5205	D44	电力、热力生产和供应业	截止报告期末累计已被受理	395
000591	太阳能	2019-12-31	1	1	S5206	D44	电力、热力生产和供应业	截止报告期末累计已授权	294	50	242	2
000593	大通燃气	2019-12-31	1	1	S5201	D45	燃气生产和供应业	已申请		3	2
000593	大通燃气	2019-12-31	1	1	S5203	D45	燃气生产和供应业	已授权			1
000595	*ST 宝实	2009-12-31	1	1	S5201	C34	通用设备制造业	已申请	6
000595	*ST 宝实	2010-12-31	1	1	S5203	C34	通用设备制造业	已授权			7
000595	*ST 宝实	2010-12-31	1	1	S5201	C34	通用设备制造业	已申请		3
000595	*ST 宝实	2010-12-31	1	1	S5206	C34	通用设备制造业	截止报告期末累计已授权	8
000595	*ST 宝实	2010-12-31	1	1	S5205	C34	通用设备制造业	截止报告期末累计已被受理	13
000595	*ST 宝实	2011-12-31	1	1	S5201	C34	通用设备制造业	已申请	8
000595	*ST 宝实	2011-12-31	1	1	S5203	C34	通用设备制造业	已授权	8
000595	*ST 宝实	2012-12-31	1	1	S5202	C34	通用设备制造业	已获得	8
000595	*ST 宝实	2012-12-31	1	1	S5204	C34	通用设备制造业	截至报告期末累计获得	58
000595	*ST 宝实	2014-12-31	1	1	S5202	C34	通用设备制造业	已获得	9
000595	*ST 宝实	2014-12-31	1	1	S5204	C34	通用设备制造业	截至报告期末累计获得	95
000595	*ST 宝实	2015-12-31	1	1	S5201	C34	通用设备制造业	已申请	43	21	22	0
000595	*ST 宝实	2015-12-31	1	1	S5202	C34	通用设备制造业	已获得	16	0	12	4
000595	*ST 宝实	2015-12-31	1	1	S5204	C34	通用设备制造业	截至报告期末累计获得	82	8	11	63
000595	*ST 宝实	2016-12-31	1	1	S5204	C34	通用设备制造业	截至报告期末累计获得	102
000597	东北制药	2011-12-31	1	1	S5201	C27	医药制造业	已申请		8
000597	东北制药	2014-12-31	1	1	S5201	C27	医药制造业	已申请	31
000597	东北制药	2014-12-31	1	1	S5203	C27	医药制造业	已授权		13
000598	兴蓉环境	2017-12-31	1	1	S5202	D46	水的生产和供应业	已获得	12
000598	兴蓉环境	2018-12-31	1	1	S5202	D46	水的生产和供应业	已获得			17
000598	兴蓉环境	2019-12-31	1	1	S5202	D46	水的生产和供应业	已获得	40
000599	青岛双星	2008-12-31	1	1	S5204	C29	橡胶和塑料制品业	截至报告期末累计获得	38
000599	青岛双星	2009-12-31	1	1	S5201	C29	橡胶和塑料制品业	已申请	18
000599	青岛双星	2011-12-31	1	1	S5202	C29	橡胶和塑料制品业	已获得		1	11
000599	青岛双星	2013-12-31	1	1	S5201	C29	橡胶和塑料制品业	已申请		3
000601	韶能股份	2015-12-31	1	1	S5201	D44	电力、热力生产和供应业	已申请	4	4	0	0
000601	韶能股份	2015-12-31	1	1	S5202	D44	电力、热力生产和供应业	已获得	18	3	14	1
000601	韶能股份	2015-12-31	1	1	S5204	D44	电力、热力生产和供应业	截至报告期末累计获得	18	3	14	1
000607	华媒控股	2012-12-31	1	1	S5201	C40	仪器仪表制造业	已申请		16
000607	华媒控股	2013-12-31	1	1	S5201	C40	仪器仪表制造业	已申请		35
000607	华媒控股	2013-12-31	1	1	S5204	C40	仪器仪表制造业	截至报告期末累计获得		87
000612	焦作万方	2012-12-31	1	1	S5204	C32	有色金属冶炼及压延加工业	截至报告期末累计获得	18
000612	焦作万方	2014-12-31	1	1	S5201	C32	有色金属冶炼及压延加工业	已申请		4
000612	焦作万方	2014-12-31	1	1	S5204	C32	有色金属冶炼及压延加工业	截至报告期末累计获得			24
000615	奥园美谷	2013-12-31	1	1	S5201	C28	化学纤维制造业	已申请	21
000617	中油资本	2010-12-31	1	1	S5201	C34	通用设备制造业	已申请		4
000619	海螺型材	2013-12-31	1	1	S5202	C29	橡胶和塑料制品业	已获得		1	10
000619	海螺型材	2014-12-31	1	1	S5202	C29	橡胶和塑料制品业	已获得		1	9
000619	海螺型材	2015-12-31	1	1	S5202	C29	橡胶和塑料制品业	已获得		2	12
000619	海螺型材	2016-12-31	1	1	S5202	C29	橡胶和塑料制品业	已获得	11	3	6	2
000619	海螺型材	2017-12-31	1	1	S5202	C29	橡胶和塑料制品业	已获得	28	1	14	13
000619	海螺型材	2018-12-31	1	1	S5202	C29	橡胶和塑料制品业	已获得	10	1	8	1
000619	海螺型材	2019-12-31	1	1	S5202	C29	橡胶和塑料制品业	已获得	42	1	6	35
000623	吉林敖东	2017-12-31	1	1	S5204	C27	医药制造业	截至报告期末累计获得	119
000623	吉林敖东	2018-12-31	1	1	S5206	C27	医药制造业	截止报告期末累计已授权	85
000625	长安汽车	2010-12-31	1	1	S5201	C37	铁路、船舶、航空航天和其它运输设备制造业	已申请	745	274
000625	长安汽车	2010-12-31	1	1	S5203	C37	铁路、船舶、航空航天和其它运输设备制造业	已授权	587	36
000625	长安汽车	2011-12-31	1	1	S5201	C37	铁路、船舶、航空航天和其它运输设备制造业	已申请	760	363
000625	长安汽车	2011-12-31	1	1	S5203	C37	铁路、船舶、航空航天和其它运输设备制造业	已授权	821	85
000625	长安汽车	2015-12-31	1	1	S5201	C36	汽车制造业	已申请	1184	455	535	194
000625	长安汽车	2015-12-31	1	1	S5202	C36	汽车制造业	已获得	864	139	556	169
000625	长安汽车	2015-12-31	1	1	S5204	C36	汽车制造业	截至报告期末累计获得	5587	508	2605	2474
000625	长安汽车	2018-12-31	1	1	S5201	C36	汽车制造业	已申请	1093	401
000625	长安汽车	2018-12-31	1	1	S5204	C36	汽车制造业	截至报告期末累计获得		1225
000625	长安汽车	2019-12-31	1	1	S5201	C36	汽车制造业	已申请	904	402
000625	长安汽车	2019-12-31	1	1	S5204	C36	汽车制造业	截至报告期末累计获得		1415
000629	攀钢钒钛	2007-12-31	1	1	S5201	C31	黑色金属冶炼及压延加工业	已申请	103	43
000629	攀钢钒钛	2007-12-31	1	1	S5203	C31	黑色金属冶炼及压延加工业	已授权	28
000629	攀钢钒钛	2008-12-31	1	1	S5201	C31	黑色金属冶炼及压延加工业	已申请	108	42
000629	攀钢钒钛	2009-12-31	1	1	S5201	C31	黑色金属冶炼及压延加工业	已申请	345
000629	攀钢钒钛	2009-12-31	1	1	S5203	C31	黑色金属冶炼及压延加工业	已授权	153	58
000629	攀钢钒钛	2009-12-31	1	1	S5202	C31	黑色金属冶炼及压延加工业	已获得	463
000629	攀钢钒钛	2010-12-31	1	1	S5201	C31	黑色金属冶炼及压延加工业	已申请	391
000629	攀钢钒钛	2010-12-31	1	1	S5203	C31	黑色金属冶炼及压延加工业	已授权	305
000629	攀钢钒钛	2011-12-31	1	1	S5203	C31	黑色金属冶炼及压延加工业	已授权	464
000630	铜陵有色	2013-12-31	1	1	S5203	C32	有色金属冶炼及压延加工业	已授权	106
000630	铜陵有色	2014-12-31	1	1	S5203	C32	有色金属冶炼及压延加工业	已授权	139
000630	铜陵有色	2015-12-31	1	1	S5203	C32	有色金属冶炼及压延加工业	已授权	189
000630	铜陵有色	2019-12-31	1	1	S5203	C32	有色金属冶炼及压延加工业	已授权	169	18	151	0
000636	风华高科	2008-12-31	1	1	S5201	C39	计算机、通信和其他电子设备制造业	已申请	38	26	12	0
000636	风华高科	2008-12-31	1	1	S5203	C39	计算机、通信和其他电子设备制造业	已授权	11	10	1	0
000636	风华高科	2009-12-31	1	1	S5203	C39	计算机、通信和其他电子设备制造业	已授权	18	7	11	0
000636	风华高科	2010-12-31	1	1	S5201	C39	计算机、通信和其他电子设备制造业	已申请	31
000636	风华高科	2010-12-31	1	2	S5201	C39	计算机、通信和其他电子设备制造业	已申请	2
000636	风华高科	2011-12-31	1	1	S5201	C39	计算机、通信和其他电子设备制造业	已申请	34
000636	风华高科	2011-12-31	1	1	S5203	C39	计算机、通信和其他电子设备制造业	已授权	33
000636	风华高科	2012-12-31	1	1	S5201	C39	计算机、通信和其他电子设备制造业	已申请	41
000636	风华高科	2012-12-31	1	1	S5203	C39	计算机、通信和其他电子设备制造业	已授权	37
000636	风华高科	2013-12-31	1	1	S5201	C39	计算机、通信和其他电子设备制造业	已申请	45
000636	风华高科	2013-12-31	1	1	S5203	C39	计算机、通信和其他电子设备制造业	已授权	41
000636	风华高科	2013-12-31	1	2	S5203	C39	计算机、通信和其他电子设备制造业	已授权	1
000636	风华高科	2014-12-31	1	1	S5201	C39	计算机、通信和其他电子设备制造业	已申请	53	40
000636	风华高科	2014-12-31	1	1	S5203	C39	计算机、通信和其他电子设备制造业	已授权	32
000636	风华高科	2014-12-31	1	2	S5203	C39	计算机、通信和其他电子设备制造业	已授权		2
000636	风华高科	2015-12-31	1	1	S5201	C39	计算机、通信和其他电子设备制造业	已申请	31
000636	风华高科	2015-12-31	1	1	S5203	C39	计算机、通信和其他电子设备制造业	已授权	31
000636	风华高科	2016-12-31	1	1	S5201	C39	计算机、通信和其他电子设备制造业	已申请	50
000636	风华高科	2016-12-31	1	1	S5203	C39	计算机、通信和其他电子设备制造业	已授权	23
000636	风华高科	2017-12-31	1	1	S5201	C39	计算机、通信和其他电子设备制造业	已申请	54	34
000636	风华高科	2017-12-31	1	1	S5203	C39	计算机、通信和其他电子设备制造业	已授权	52	30
000636	风华高科	2018-12-31	1	1	S5201	C39	计算机、通信和其他电子设备制造业	已申请	51
000636	风华高科	2018-12-31	1	1	S5203	C39	计算机、通信和其他电子设备制造业	已授权	35
000636	风华高科	2019-12-31	1	1	S5201	C39	计算机、通信和其他电子设备制造业	已申请	51
000636	风华高科	2019-12-31	1	2	S5201	C39	计算机、通信和其他电子设备制造业	已申请	2
000636	风华高科	2019-12-31	1	1	S5203	C39	计算机、通信和其他电子设备制造业	已授权	44
000639	西王食品	2012-12-31	1	1	S5204	C13	农副食品加工业	截至报告期末累计获得	26	4	16	6
000639	西王食品	2013-12-31	1	1	S5204	C13	农副食品加工业	截至报告期末累计获得	32	5	20	7
000639	西王食品	2014-12-31	1	1	S5204	C13	农副食品加工业	截至报告期末累计获得	37	7	23	7
000639	西王食品	2015-12-31	1	1	S5201	C13	农副食品加工业	已申请	14	7	7	0
000639	西王食品	2015-12-31	1	1	S5202	C13	农副食品加工业	已获得	15	4	10	1
000639	西王食品	2015-12-31	1	1	S5204	C13	农副食品加工业	截至报告期末累计获得	43	9	27	7
000651	格力电器	2011-12-31	1	1	S5202	C38	电气机械及器材制造业	已获得	32	12
000651	格力电器	2012-12-31	1	1	S5202	C38	电气机械及器材制造业	已获得		19
000651	格力电器	2012-12-31	1	2	S5202	C38	电气机械及器材制造业	已获得	2
000651	格力电器	2015-12-31	1	1	S5205	C38	电气机械及器材制造业	截止报告期末累计已被受理	20116	7043
000651	格力电器	2015-12-31	1	1	S5206	C38	电气机械及器材制造业	截止报告期末累计已授权	11924	937
000651	格力电器	2016-12-31	1	1	S5206	C38	电气机械及器材制造业	截止报告期末累计已授权	15862
000651	格力电器	2016-12-31	1	1	S5203	C38	电气机械及器材制造业	已授权		911
000651	格力电器	2016-12-31	1	1	S5201	C38	电气机械及器材制造业	已申请	5976	3662
000651	格力电器	2017-12-31	1	1	S5201	C38	电气机械及器材制造业	已申请		4182
000651	格力电器	2017-12-31	1	1	S5203	C38	电气机械及器材制造业	已授权		1273
000651	格力电器	2018-12-31	1	1	S5205	C38	电气机械及器材制造业	截止报告期末累计已被受理	49013	22715
000651	格力电器	2018-12-31	1	1	S5201	C38	电气机械及器材制造业	已申请	13683	7462
000651	格力电器	2018-12-31	1	1	S5203	C38	电气机械及器材制造业	已授权		1834
000651	格力电器	2019-12-31	2	1	S5205	C38	电气机械及器材制造业	截止报告期末累计已被受理	63956	31500
000651	格力电器	2019-12-31	2	1	S5201	C38	电气机械及器材制造业	已申请	15259	8860
000651	格力电器	2019-12-31	2	1	S5203	C38	电气机械及器材制造业	已授权		1739
000652	泰达股份	2012-12-31	1	1	S5201	F51	批发业	已申请	10
000652	泰达股份	2012-12-31	1	1	S5203	F51	批发业	已授权	3
000652	泰达股份	2012-12-31	1	1	S5205	F51	批发业	截止报告期末累计已被受理	82
000652	泰达股份	2012-12-31	1	1	S5206	F51	批发业	截止报告期末累计已授权	50
000652	泰达股份	2013-12-31	1	1	S5201	F51	批发业	已申请	2
000652	泰达股份	2013-12-31	1	1	S5203	F51	批发业	已授权	4	1
000652	泰达股份	2013-12-31	1	1	S5204	F51	批发业	截至报告期末累计获得	66
000652	泰达股份	2013-12-31	1	1	S5205	F51	批发业	截止报告期末累计已被受理	101
000652	泰达股份	2014-12-31	1	1	S5206	F51	批发业	截止报告期末累计已授权	71
000652	泰达股份	2015-12-31	1	1	S5206	F51	批发业	截止报告期末累计已授权	71
000652	泰达股份	2015-12-31	1	1	S5205	F51	批发业	截止报告期末累计已被受理	92
000652	泰达股份	2016-12-31	1	1	S5205	F51	批发业	截止报告期末累计已被受理	103
000652	泰达股份	2016-12-31	1	1	S5206	F51	批发业	截止报告期末累计已授权	74
000652	泰达股份	2016-12-31	1	1	S5201	F51	批发业	已申请	11
000652	泰达股份	2016-12-31	1	1	S5203	F51	批发业	已授权	3
000652	泰达股份	2018-12-31	1	1	S5203	F51	批发业	已授权	10
000652	泰达股份	2018-12-31	1	1	S5206	F51	批发业	截止报告期末累计已授权	43
000652	泰达股份	2019-12-31	1	1	S5202	F51	批发业	已获得	14	4	9	1
000656	金科股份	2012-12-31	1	1	S5202	K70	房地产业	已获得	4
000656	金科股份	2014-12-31	1	1	S5204	K70	房地产业	截至报告期末累计获得	4
000656	金科股份	2015-12-31	1	1	S5204	K70	房地产业	截至报告期末累计获得	4
000656	金科股份	2016-12-31	1	1	S5204	K70	房地产业	截至报告期末累计获得	4
000656	金科股份	2017-12-31	1	1	S5204	K70	房地产业	截至报告期末累计获得	4	0	3	1
000657	中钨高新	2013-12-31	1	1	S5203	C32	有色金属冶炼及压延加工业	已授权	100
000657	中钨高新	2013-12-31	1	1	S5206	C32	有色金属冶炼及压延加工业	截止报告期末累计已授权	565
000657	中钨高新	2014-12-31	1	1	S5201	C32	有色金属冶炼及压延加工业	已申请	167	82
000657	中钨高新	2014-12-31	1	1	S5203	C32	有色金属冶炼及压延加工业	已授权	117	22
000657	中钨高新	2014-12-31	1	1	S5204	C32	有色金属冶炼及压延加工业	截至报告期末累计获得	804	241
000657	中钨高新	2015-12-31	1	1	S5201	C32	有色金属冶炼及压延加工业	已申请	146
000657	中钨高新	2015-12-31	1	1	S5203	C32	有色金属冶炼及压延加工业	已授权	146	49
000657	中钨高新	2015-12-31	1	2	S5201	C32	有色金属冶炼及压延加工业	已申请	1
000657	中钨高新	2015-12-31	1	2	S5203	C32	有色金属冶炼及压延加工业	已授权	1
000657	中钨高新	2016-12-31	1	1	S5201	C32	有色金属冶炼及压延加工业	已申请	145	51
000657	中钨高新	2016-12-31	1	1	S5203	C32	有色金属冶炼及压延加工业	已授权	142	67
000657	中钨高新	2017-12-31	1	1	S5201	C32	有色金属冶炼及压延加工业	已申请	171	73
000657	中钨高新	2017-12-31	1	1	S5203	C32	有色金属冶炼及压延加工业	已授权	167	70
000657	中钨高新	2017-12-31	1	1	S5204	C32	有色金属冶炼及压延加工业	截至报告期末累计获得	1008	422
000657	中钨高新	2017-12-31	1	2	S5206	C32	有色金属冶炼及压延加工业	截止报告期末累计已授权	14
000657	中钨高新	2018-12-31	1	1	S5201	C32	有色金属冶炼及压延加工业	已申请	202	89
000657	中钨高新	2018-12-31	1	1	S5203	C32	有色金属冶炼及压延加工业	已授权	105	27
000657	中钨高新	2018-12-31	1	1	S5204	C32	有色金属冶炼及压延加工业	截至报告期末累计获得	1113	449
000657	中钨高新	2018-12-31	1	2	S5206	C32	有色金属冶炼及压延加工业	截止报告期末累计已授权	16
000657	中钨高新	2019-12-31	1	1	S5201	C32	有色金属冶炼及压延加工业	已申请	86	31
000657	中钨高新	2019-12-31	1	1	S5203	C32	有色金属冶炼及压延加工业	已授权	78	24
000657	中钨高新	2019-12-31	1	1	S5204	C32	有色金属冶炼及压延加工业	截至报告期末累计获得	1155	464
000657	中钨高新	2019-12-31	1	2	S5204	C32	有色金属冶炼及压延加工业	截至报告期末累计获得	16
000661	长春高新	2015-12-31	1	1	S5201	C27	医药制造业	已申请	20	19	0	1
000661	长春高新	2015-12-31	1	1	S5202	C27	医药制造业	已获得	15	15	0	0
000661	长春高新	2015-12-31	1	1	S5204	C27	医药制造业	截至报告期末累计获得	64	60	1	3
000663	*ST 永林	2013-12-31	1	1	S5204	A02	林业	截至报告期末累计获得	14	3	10	1
000663	*ST 永林	2015-12-31	1	1	S5204	A02	林业	截至报告期末累计获得	19	6	12	1
000666	经纬纺机	2007-12-31	1	1	S5201	C35	专用设备制造业	已申请	44	15	29	0
000666	经纬纺机	2007-12-31	1	1	S5205	C35	专用设备制造业	截止报告期末累计已被受理	228
000666	经纬纺机	2007-12-31	1	1	S5206	C35	专用设备制造业	截止报告期末累计已授权	103
000666	经纬纺机	2008-12-31	1	1	S5203	C35	专用设备制造业	已授权	52
000666	经纬纺机	2008-12-31	1	1	S5201	C35	专用设备制造业	已申请	51
000666	经纬纺机	2009-12-31	1	1	S5203	C35	专用设备制造业	已授权	59	10
000666	经纬纺机	2009-12-31	1	1	S5201	C35	专用设备制造业	已申请	58
000666	经纬纺机	2012-12-31	1	1	S5203	C35	专用设备制造业	已授权	110
000666	经纬纺机	2013-12-31	1	1	S5203	C35	专用设备制造业	已授权	159
000666	经纬纺机	2014-12-31	1	1	S5203	C35	专用设备制造业	已授权	99
000667	美好置业	2018-12-31	1	1	S5204	K70	房地产业	截至报告期末累计获得	23
000667	美好置业	2018-12-31	1	1	S5202	K70	房地产业	已获得	17
000667	美好置业	2019-12-31	1	1	S5205	K70	房地产业	截止报告期末累计已被受理	117	28	89	0
000667	美好置业	2019-12-31	1	1	S5206	K70	房地产业	截止报告期末累计已授权	77
000667	美好置业	2019-12-31	1	1	S5204	K70	房地产业	截至报告期末累计获得	117
000670	*ST 盈方	2015-12-31	1	1	S5204	C39	计算机、通信和其他电子设备制造业	截至报告期末累计获得	18
000670	*ST 盈方	2015-12-31	1	1	S5205	C39	计算机、通信和其他电子设备制造业	截止报告期末累计已被受理	29
000670	*ST 盈方	2016-12-31	1	1	S5204	C39	计算机、通信和其他电子设备制造业	截至报告期末累计获得	22
000670	*ST 盈方	2016-12-31	1	1	S5205	C39	计算机、通信和其他电子设备制造业	截止报告期末累计已被受理	26
000670	*ST 盈方	2017-12-31	1	1	S5204	C39	计算机、通信和其他电子设备制造业	截至报告期末累计获得	30
000670	*ST 盈方	2017-12-31	1	1	S5205	C39	计算机、通信和其他电子设备制造业	截止报告期末累计已被受理	17
000670	*ST 盈方	2018-12-31	1	1	S5204	C39	计算机、通信和其他电子设备制造业	截至报告期末累计获得	31
000676	智度股份	2015-12-31	1	1	S5201	C38	电气机械及器材制造业	已申请	21	5	10	6
000676	智度股份	2015-12-31	1	1	S5202	C38	电气机械及器材制造业	已获得	10	1	4	5
000676	智度股份	2015-12-31	1	1	S5204	C38	电气机械及器材制造业	截至报告期末累计获得	105	19	63	23
000678	襄阳轴承	2009-12-31	1	1	S5203	C37	铁路、船舶、航空航天和其它运输设备制造业	已授权	5
000678	襄阳轴承	2009-12-31	1	1	S5201	C37	铁路、船舶、航空航天和其它运输设备制造业	已申请	5
000678	襄阳轴承	2012-12-31	1	1	S5201	C34	通用设备制造业	已申请	12
000678	襄阳轴承	2012-12-31	1	1	S5203	C34	通用设备制造业	已授权	4
000678	襄阳轴承	2013-12-31	1	1	S5201	C34	通用设备制造业	已申请	15
000678	襄阳轴承	2013-12-31	1	1	S5203	C34	通用设备制造业	已授权	15	1
000678	襄阳轴承	2014-12-31	1	1	S5201	C34	通用设备制造业	已申请	16	6	10	0
000678	襄阳轴承	2014-12-31	1	1	S5203	C34	通用设备制造业	已授权	4
000678	襄阳轴承	2017-12-31	1	1	S5203	C34	通用设备制造业	已授权	8	3
000678	襄阳轴承	2017-12-31	1	1	S5204	C34	通用设备制造业	截至报告期末累计获得	98	13
000678	襄阳轴承	2019-12-31	1	1	S5201	C34	通用设备制造业	已申请	9
000678	襄阳轴承	2019-12-31	1	1	S5203	C34	通用设备制造业	已授权	3
000680	山推股份	2012-12-31	1	1	S5202	C35	专用设备制造业	已获得	270	5	262	3
000680	山推股份	2012-12-31	1	1	S5204	C35	专用设备制造业	截至报告期末累计获得	478
000680	山推股份	2013-12-31	1	1	S5201	C35	专用设备制造业	已申请	225
000680	山推股份	2013-12-31	1	1	S5203	C35	专用设备制造业	已授权	172	23	149	0
000680	山推股份	2013-12-31	1	1	S5204	C35	专用设备制造业	截至报告期末累计获得	502
000680	山推股份	2014-12-31	1	1	S5201	C35	专用设备制造业	已申请	137
000680	山推股份	2014-12-31	1	1	S5203	C35	专用设备制造业	已授权	130	12	113
000680	山推股份	2014-12-31	1	1	S5204	C35	专用设备制造业	截至报告期末累计获得	682
000680	山推股份	2015-12-31	1	1	S5204	C35	专用设备制造业	截至报告期末累计获得	755
000680	山推股份	2015-12-31	1	1	S5201	C35	专用设备制造业	已申请	85
000680	山推股份	2015-12-31	1	1	S5203	C35	专用设备制造业	已授权	86	27	55	4
000680	山推股份	2016-12-31	1	1	S5204	C35	专用设备制造业	截至报告期末累计获得	847
000680	山推股份	2016-12-31	1	1	S5201	C35	专用设备制造业	已申请	84
000680	山推股份	2016-12-31	1	1	S5203	C35	专用设备制造业	已授权	78	19	59	0
000680	山推股份	2017-12-31	1	1	S5204	C35	专用设备制造业	截至报告期末累计获得	847
000680	山推股份	2017-12-31	1	1	S5201	C35	专用设备制造业	已申请	105
000680	山推股份	2017-12-31	1	1	S5203	C35	专用设备制造业	已授权	47	14	10	23
000680	山推股份	2017-12-31	1	2	S5203	C35	专用设备制造业	已授权		1
000680	山推股份	2018-12-31	1	1	S5201	C35	专用设备制造业	已申请	182	36
000680	山推股份	2018-12-31	1	1	S5203	C35	专用设备制造业	已授权	166
000680	山推股份	2019-12-31	1	1	S5201	C35	专用设备制造业	已申请	110	35
000680	山推股份	2019-12-31	1	1	S5203	C35	专用设备制造业	已授权	157	11
000681	视觉中国	2014-12-31	1	1	S5204	C18	纺织服装、服饰业	截至报告期末累计获得	6	1	5	0
000681	视觉中国	2015-12-31	1	1	S5202	R87	文化艺术业	已获得	9	3	6	0
000681	视觉中国	2016-12-31	1	1	S5204	R87	文化艺术业	截至报告期末累计获得	9	3	6	0
000682	东方电子	2007-12-31	1	1	S5202	I64	互联网和相关服务	已获得		4
000682	东方电子	2008-12-31	1	1	S5201	I64	互联网和相关服务	已申请	6
000682	东方电子	2009-12-31	1	1	S5201	I64	互联网和相关服务	已申请		8
000682	东方电子	2009-12-31	1	1	S5202	I64	互联网和相关服务	已获得		2	2
000682	东方电子	2010-12-31	1	1	S5203	I64	互联网和相关服务	已授权		4	5
000682	东方电子	2011-12-31	1	1	S5202	I64	互联网和相关服务	已获得		3	1
000682	东方电子	2019-12-31	1	1	S5202	I65	软件和信息技术服务业	已获得	23	9	13	1
000682	东方电子	2019-12-31	1	1	S5203	I65	软件和信息技术服务业	已授权		2
000683	远兴能源	2015-12-31	1	1	S5204	C26	化学原料及化学制品制造业	截至报告期末累计获得		3	18
000683	远兴能源	2019-12-31	1	1	S5202	C26	化学原料及化学制品制造业	已获得		2	2
000683	远兴能源	2019-12-31	1	1	S5204	C26	化学原料及化学制品制造业	截至报告期末累计获得	22	2	15	5
000685	中山公用	2019-12-31	1	1	S5201	D46	水的生产和供应业	已申请		8	14
000687	*ST 华讯	2012-12-31	1	1	S5204	C28	化学纤维制造业	截至报告期末累计获得		10	15
000687	*ST 华讯	2013-12-31	1	1	S5204	C28	化学纤维制造业	截至报告期末累计获得		10	17
000687	*ST 华讯	2014-12-31	1	1	S5204	C28	化学纤维制造业	截至报告期末累计获得	30	9	21	0
000687	*ST 华讯	2015-12-31	1	1	S5204	C28	化学纤维制造业	截至报告期末累计获得	84	47	37	0
000687	*ST 华讯	2015-12-31	1	1	S5206	C28	化学纤维制造业	截止报告期末累计已授权	38
000687	*ST 华讯	2016-12-31	1	1	S5205	C39	计算机、通信和其他电子设备制造业	截止报告期末累计已被受理	108
000687	*ST 华讯	2016-12-31	1	1	S5206	C39	计算机、通信和其他电子设备制造业	截止报告期末累计已授权	54	5	45	4
000687	*ST 华讯	2017-12-31	1	1	S5205	C39	计算机、通信和其他电子设备制造业	截止报告期末累计已被受理	166
000687	*ST 华讯	2017-12-31	1	1	S5206	C39	计算机、通信和其他电子设备制造业	截止报告期末累计已授权	82	10	67	5
000687	*ST 华讯	2018-12-31	1	1	S5205	C39	计算机、通信和其他电子设备制造业	截止报告期末累计已被受理	241
000687	*ST 华讯	2018-12-31	1	1	S5206	C39	计算机、通信和其他电子设备制造业	截止报告期末累计已授权	129	11	97	21
000687	*ST 华讯	2019-12-31	1	1	S5205	C39	计算机、通信和其他电子设备制造业	截止报告期末累计已被受理	238
000687	*ST 华讯	2019-12-31	1	1	S5206	C39	计算机、通信和其他电子设备制造业	截止报告期末累计已授权	220	62	124	34
000700	模塑科技	2009-12-31	1	1	S5201	C36	汽车制造业	已申请		2
000700	模塑科技	2010-12-31	1	1	S5201	C36	汽车制造业	已申请	32
000700	模塑科技	2011-12-31	1	1	S5201	C36	汽车制造业	已申请	103	25
000700	模塑科技	2012-12-31	1	1	S5201	C36	汽车制造业	已申请	50
000700	模塑科技	2012-12-31	1	1	S5204	C36	汽车制造业	截至报告期末累计获得	231	2
000701	厦门信达	2010-12-31	1	1	S5206	F52	零售业	截止报告期末累计已授权			8
000701	厦门信达	2010-12-31	1	1	S5205	F52	零售业	截止报告期末累计已被受理		1
000701	厦门信达	2012-12-31	1	1	S5201	F51	批发业	已申请	12	1	11	0
000701	厦门信达	2013-12-31	1	1	S5201	F51	批发业	已申请	14	5
000701	厦门信达	2013-12-31	1	1	S5203	F51	批发业	已授权			23	8
000701	厦门信达	2014-12-31	1	1	S5204	F51	批发业	截至报告期末累计获得			34	2
000701	厦门信达	2015-12-31	1	1	S5203	F51	批发业	已授权	26	1	19	6
000701	厦门信达	2015-12-31	1	1	S5202	F51	批发业	已获得	7	3
000701	厦门信达	2016-12-31	1	1	S5202	F51	批发业	已获得	8	2	5	1
000701	厦门信达	2016-12-31	1	1	S5204	F51	批发业	截至报告期末累计获得		5
000701	厦门信达	2019-12-31	1	1	S5204	F51	批发业	截至报告期末累计获得	321	40	227	54
000701	厦门信达	2019-12-31	1	1	S5202	F51	批发业	已获得	15	1	7	7
000703	恒逸石化	2017-12-31	1	1	S5201	C28	化学纤维制造业	已申请	17	14	3	0
000703	恒逸石化	2018-12-31	1	1	S5201	C28	化学纤维制造业	已申请	20	16	4	0
000703	恒逸石化	2018-12-31	1	1	S5203	C28	化学纤维制造业	已授权	7	3	4	0
000703	恒逸石化	2019-12-31	1	1	S5201	C28	化学纤维制造业	已申请	60	49	11	0
000703	恒逸石化	2019-12-31	1	1	S5203	C28	化学纤维制造业	已授权	10	5	5	0
000703	恒逸石化	2019-12-31	1	1	S5206	C28	化学纤维制造业	截止报告期末累计已授权	98	50	48	0
000703	恒逸石化	2019-12-31	1	1	S5205	C28	化学纤维制造业	截止报告期末累计已被受理	194	137	57	0
000708	中信特钢	2008-12-31	1	1	S5201	C31	黑色金属冶炼及压延加工业	已申请	5
000708	中信特钢	2009-12-31	1	1	S5203	C31	黑色金属冶炼及压延加工业	已授权	3
000708	中信特钢	2009-12-31	1	1	S5201	C31	黑色金属冶炼及压延加工业	已申请	6
000708	中信特钢	2010-12-31	1	1	S5203	C31	黑色金属冶炼及压延加工业	已授权	7	3
000708	中信特钢	2011-12-31	1	1	S5205	C31	黑色金属冶炼及压延加工业	截止报告期末累计已被受理	12
000708	中信特钢	2011-12-31	1	1	S5206	C31	黑色金属冶炼及压延加工业	截止报告期末累计已授权	5
000708	中信特钢	2012-12-31	1	1	S5203	C31	黑色金属冶炼及压延加工业	已授权	9
000708	中信特钢	2013-12-31	1	1	S5203	C31	黑色金属冶炼及压延加工业	已授权	10
000708	中信特钢	2014-12-31	1	1	S5203	C31	黑色金属冶炼及压延加工业	已授权	10	3
000708	中信特钢	2015-12-31	1	1	S5201	C31	黑色金属冶炼及压延加工业	已申请	30	7	23	0
000708	中信特钢	2015-12-31	1	1	S5202	C31	黑色金属冶炼及压延加工业	已获得	30	7	23	0
000708	中信特钢	2015-12-31	1	1	S5204	C31	黑色金属冶炼及压延加工业	截至报告期末累计获得	30	7	23	0
000708	中信特钢	2016-12-31	1	1	S5203	C31	黑色金属冶炼及压延加工业	已授权	6	2
000708	中信特钢	2017-12-31	1	1	S5203	C31	黑色金属冶炼及压延加工业	已授权	11	3
000708	中信特钢	2018-12-31	1	1	S5201	C31	黑色金属冶炼及压延加工业	已申请	64	35
000708	中信特钢	2018-12-31	1	1	S5203	C31	黑色金属冶炼及压延加工业	已授权	13
000708	中信特钢	2019-12-31	1	1	S5203	C31	黑色金属冶炼及压延加工业	已授权	154
000708	中信特钢	2019-12-31	1	1	S5206	C31	黑色金属冶炼及压延加工业	截止报告期末累计已授权	791	166
000708	中信特钢	2019-12-31	1	2	S5206	C31	黑色金属冶炼及压延加工业	截止报告期末累计已授权		1
000709	河钢股份	2009-12-31	1	1	S5201	C31	黑色金属冶炼及压延加工业	已申请	67	14
000709	河钢股份	2010-12-31	1	1	S5201	C31	黑色金属冶炼及压延加工业	已申请	93
000709	河钢股份	2011-12-31	1	1	S5201	C31	黑色金属冶炼及压延加工业	已申请	117
000709	河钢股份	2012-12-31	1	1	S5201	C31	黑色金属冶炼及压延加工业	已申请	190
000709	河钢股份	2013-12-31	1	1	S5201	C31	黑色金属冶炼及压延加工业	已申请	228
000709	河钢股份	2014-12-31	1	1	S5201	C31	黑色金属冶炼及压延加工业	已申请	284
000709	河钢股份	2014-12-31	1	1	S5202	C31	黑色金属冶炼及压延加工业	已获得	208
000709	河钢股份	2015-12-31	1	1	S5201	C31	黑色金属冶炼及压延加工业	已申请	499	186
000709	河钢股份	2016-12-31	1	1	S5201	C31	黑色金属冶炼及压延加工业	已申请	548
000709	河钢股份	2016-12-31	1	1	S5203	C31	黑色金属冶炼及压延加工业	已授权	369
000709	河钢股份	2017-12-31	1	1	S5201	C31	黑色金属冶炼及压延加工业	已申请	774	320
000709	河钢股份	2017-12-31	1	1	S5203	C31	黑色金属冶炼及压延加工业	已授权	326
000709	河钢股份	2018-12-31	1	1	S5201	C31	黑色金属冶炼及压延加工业	已申请	888	400
000709	河钢股份	2018-12-31	1	1	S5203	C31	黑色金属冶炼及压延加工业	已授权	451
000709	河钢股份	2019-12-31	1	1	S5201	C31	黑色金属冶炼及压延加工业	已申请	986
000709	河钢股份	2019-12-31	1	1	S5203	C31	黑色金属冶炼及压延加工业	已授权	532
000710	贝瑞基因	2017-12-31	1	1	S5206	M74	专业技术服务业	截止报告期末累计已授权	8
000710	贝瑞基因	2018-12-31	1	1	S5206	M74	专业技术服务业	截止报告期末累计已授权	13
000717	韶钢松山	2016-12-31	1	1	S5205	C31	黑色金属冶炼及压延加工业	截止报告期末累计已被受理	65	20
000717	韶钢松山	2017-12-31	1	1	S5201	C31	黑色金属冶炼及压延加工业	已申请	75	25
000717	韶钢松山	2019-12-31	1	1	S5201	C31	黑色金属冶炼及压延加工业	已申请	268	130
000725	京东方A	2013-12-31	1	1	S5201	C39	计算机、通信和其他电子设备制造业	已申请	4282
000725	京东方A	2014-12-31	1	1	S5201	C39	计算机、通信和其他电子设备制造业	已申请	5116
000725	京东方A	2015-12-31	1	1	S5201	C39	计算机、通信和其他电子设备制造业	已申请	6156
000725	京东方A	2016-12-31	1	1	S5201	C39	计算机、通信和其他电子设备制造业	已申请	7570
000725	京东方A	2017-12-31	1	1	S5201	C39	计算机、通信和其他电子设备制造业	已申请	8678
000725	京东方A	2017-12-31	1	2	S5203	C39	计算机、通信和其他电子设备制造业	已授权	1413
000725	京东方A	2017-12-31	1	2	S5201	C39	计算机、通信和其他电子设备制造业	已申请	1818
000725	京东方A	2018-12-31	1	1	S5201	C39	计算机、通信和其他电子设备制造业	已申请	9585
000726	鲁泰A	2007-12-31	1	1	S5201	C17	纺织业	已申请	10	5
000726	鲁泰A	2008-12-31	1	1	S5201	C17	纺织业	已申请	21	6	15	0
000726	鲁泰A	2009-12-31	1	1	S5201	C17	纺织业	已申请	16	5	11	0
000726	鲁泰A	2009-12-31	1	2	S5201	C17	纺织业	已申请		2
000726	鲁泰A	2009-12-31	1	1	S5205	C17	纺织业	截止报告期末累计已被受理	78	31
000726	鲁泰A	2009-12-31	1	1	S5204	C17	纺织业	截至报告期末累计获得	41	6
000726	鲁泰A	2010-12-31	1	1	S5203	C17	纺织业	已授权	27
000726	鲁泰A	2010-12-31	1	1	S5205	C17	纺织业	截止报告期末累计已被受理	97	36
000726	鲁泰A	2010-12-31	1	1	S5204	C17	纺织业	截至报告期末累计获得	59	8
000726	鲁泰A	2011-12-31	1	1	S5205	C17	纺织业	截止报告期末累计已被受理	114	42
000726	鲁泰A	2011-12-31	1	1	S5206	C17	纺织业	截止报告期末累计已授权	68	9
000726	鲁泰A	2012-12-31	1	1	S5201	C17	纺织业	已申请	27	4	23	0
000726	鲁泰A	2012-12-31	1	1	S5203	C17	纺织业	已授权	16	5	11	0
000726	鲁泰A	2013-12-31	1	1	S5201	C17	纺织业	已申请	27	9	16	2
000726	鲁泰A	2013-12-31	1	1	S5203	C17	纺织业	已授权	20	2	18	0
000726	鲁泰A	2014-12-31	1	1	S5205	C17	纺织业	截止报告期末累计已被受理	192	62
000726	鲁泰A	2014-12-31	1	2	S5205	C17	纺织业	截止报告期末累计已被受理		3
000726	鲁泰A	2014-12-31	1	1	S5206	C17	纺织业	截止报告期末累计已授权	137
000726	鲁泰A	2015-12-31	1	1	S5201	C17	纺织业	已申请	78
000726	鲁泰A	2015-12-31	1	1	S5205	C17	纺织业	截止报告期末累计已被受理	333
000726	鲁泰A	2015-12-31	1	1	S5206	C17	纺织业	截止报告期末累计已授权	208
000726	鲁泰A	2016-12-31	1	1	S5204	C17	纺织业	截至报告期末累计获得	260
000726	鲁泰A	2017-12-31	1	1	S5203	C17	纺织业	已授权	22
000726	鲁泰A	2017-12-31	1	1	S5206	C17	纺织业	截止报告期末累计已授权	289
000726	鲁泰A	2018-12-31	1	1	S5206	C17	纺织业	截止报告期末累计已授权	335
000727	*ST 东科	2011-12-31	1	1	S5201	C39	计算机、通信和其他电子设备制造业	已申请	6
000727	*ST 东科	2012-12-31	1	1	S5201	C39	计算机、通信和其他电子设备制造业	已申请	20	6
000727	*ST 东科	2012-12-31	1	1	S5204	C39	计算机、通信和其他电子设备制造业	截至报告期末累计获得	37
000727	*ST 东科	2013-12-31	1	1	S5201	C39	计算机、通信和其他电子设备制造业	已申请	25	11	14	0
000727	*ST 东科	2013-12-31	1	1	S5203	C39	计算机、通信和其他电子设备制造业	已授权	12	2	10	0
000727	*ST 东科	2014-12-31	1	1	S5201	C39	计算机、通信和其他电子设备制造业	已申请	31	14
000727	*ST 东科	2014-12-31	1	1	S5203	C39	计算机、通信和其他电子设备制造业	已授权	19	2
000727	*ST 东科	2015-12-31	1	1	S5202	C39	计算机、通信和其他电子设备制造业	已获得	27	12
000727	*ST 东科	2016-12-31	1	1	S5205	C39	计算机、通信和其他电子设备制造业	截止报告期末累计已被受理	607
000727	*ST 东科	2016-12-31	1	1	S5206	C39	计算机、通信和其他电子设备制造业	截止报告期末累计已授权	356	7
000727	*ST 东科	2016-12-31	1	1	S5201	C39	计算机、通信和其他电子设备制造业	已申请	26	5
000727	*ST 东科	2017-12-31	1	1	S5203	C39	计算机、通信和其他电子设备制造业	已授权	27
000727	*ST 东科	2017-12-31	1	1	S5204	C39	计算机、通信和其他电子设备制造业	截至报告期末累计获得	51	8
000727	*ST 东科	2017-12-31	1	1	S5202	C39	计算机、通信和其他电子设备制造业	已获得	6
000727	*ST 东科	2018-12-31	1	1	S5201	C39	计算机、通信和其他电子设备制造业	已申请	143	99
000727	*ST 东科	2018-12-31	1	2	S5201	C39	计算机、通信和其他电子设备制造业	已申请	10
000727	*ST 东科	2018-12-31	1	1	S5202	C39	计算机、通信和其他电子设备制造业	已获得	24
000727	*ST 东科	2019-12-31	1	1	S5201	C39	计算机、通信和其他电子设备制造业	已申请	150	128
000727	*ST 东科	2019-12-31	1	2	S5201	C39	计算机、通信和其他电子设备制造业	已申请	10
000728	国元证券	2016-12-31	1	1	S5202	J67	资本市场服务	已获得		2
000729	燕京啤酒	2008-12-31	1	1	S5204	C15	酒、饮料和精制茶制造业	截至报告期末累计获得	213	14	3	196
000731	四川美丰	2008-12-31	1	1	S5203	C26	化学原料及化学制品制造业	已授权	12
000731	四川美丰	2008-12-31	1	1	S5204	C26	化学原料及化学制品制造业	截至报告期末累计获得	18
000731	四川美丰	2009-12-31	1	1	S5206	C26	化学原料及化学制品制造业	截止报告期末累计已授权	21	5	15	1
000731	四川美丰	2009-12-31	1	1	S5202	C26	化学原料及化学制品制造业	已获得	4	3	1	0
000731	四川美丰	2010-12-31	1	1	S5206	C26	化学原料及化学制品制造业	截止报告期末累计已授权	22	6
000731	四川美丰	2011-12-31	1	1	S5206	C26	化学原料及化学制品制造业	截止报告期末累计已授权	30	6
000731	四川美丰	2012-12-31	1	1	S5203	C26	化学原料及化学制品制造业	已授权	12
000731	四川美丰	2012-12-31	1	1	S5204	C26	化学原料及化学制品制造业	截至报告期末累计获得	42
000731	四川美丰	2013-12-31	1	1	S5203	C26	化学原料及化学制品制造业	已授权	5
000731	四川美丰	2013-12-31	1	1	S5204	C26	化学原料及化学制品制造业	截至报告期末累计获得	47
000731	四川美丰	2014-12-31	1	1	S5203	C26	化学原料及化学制品制造业	已授权		5
000731	四川美丰	2014-12-31	1	1	S5204	C26	化学原料及化学制品制造业	截至报告期末累计获得	52
000731	四川美丰	2015-12-31	1	1	S5201	C26	化学原料及化学制品制造业	已申请	16
000731	四川美丰	2015-12-31	1	1	S5203	C26	化学原料及化学制品制造业	已授权	7
000731	四川美丰	2015-12-31	1	1	S5206	C26	化学原料及化学制品制造业	截止报告期末累计已授权	55
000731	四川美丰	2016-12-31	1	1	S5204	C26	化学原料及化学制品制造业	截至报告期末累计获得	56	2
000731	四川美丰	2016-12-31	1	1	S5203	C26	化学原料及化学制品制造业	已授权	2
000731	四川美丰	2017-12-31	1	1	S5201	C26	化学原料及化学制品制造业	已申请		2	1
000731	四川美丰	2017-12-31	1	1	S5203	C26	化学原料及化学制品制造业	已授权	4	3	1	0
000731	四川美丰	2017-12-31	1	1	S5206	C26	化学原料及化学制品制造业	截止报告期末累计已授权	47
000731	四川美丰	2018-12-31	1	1	S5201	C26	化学原料及化学制品制造业	已申请		2	1
000731	四川美丰	2018-12-31	1	1	S5203	C26	化学原料及化学制品制造业	已授权	4	2	2	0
000731	四川美丰	2018-12-31	1	1	S5206	C26	化学原料及化学制品制造业	截止报告期末累计已授权	50
000731	四川美丰	2019-12-31	1	1	S5202	C26	化学原料及化学制品制造业	已获得		2
000731	四川美丰	2019-12-31	1	1	S5203	C26	化学原料及化学制品制造业	已授权			1
000731	四川美丰	2019-12-31	1	1	S5204	C26	化学原料及化学制品制造业	截至报告期末累计获得	51	19	29	3
000733	振华科技	2007-12-31	1	1	S5201	C39	计算机、通信和其他电子设备制造业	已申请	15	8
000733	振华科技	2007-12-31	1	1	S5203	C39	计算机、通信和其他电子设备制造业	已授权	10
000733	振华科技	2008-12-31	1	1	S5201	C39	计算机、通信和其他电子设备制造业	已申请	12	6
000733	振华科技	2008-12-31	1	1	S5206	C39	计算机、通信和其他电子设备制造业	截止报告期末累计已授权	32	3	29	0
000733	振华科技	2009-12-31	1	1	S5201	C39	计算机、通信和其他电子设备制造业	已申请	60	17
000733	振华科技	2009-12-31	1	1	S5203	C39	计算机、通信和其他电子设备制造业	已授权	23	8
000733	振华科技	2010-12-31	1	1	S5201	C39	计算机、通信和其他电子设备制造业	已申请	33	14	19	0
000733	振华科技	2010-12-31	1	1	S5203	C39	计算机、通信和其他电子设备制造业	已授权	51	6	45	0
000733	振华科技	2011-12-31	1	1	S5201	C39	计算机、通信和其他电子设备制造业	已申请	55	21	34	0
000733	振华科技	2011-12-31	1	1	S5203	C39	计算机、通信和其他电子设备制造业	已授权	44	9	35	0
000733	振华科技	2012-12-31	1	1	S5201	C39	计算机、通信和其他电子设备制造业	已申请	97	45
000733	振华科技	2012-12-31	1	1	S5203	C39	计算机、通信和其他电子设备制造业	已授权	46	2
000733	振华科技	2012-12-31	1	1	S5204	C39	计算机、通信和其他电子设备制造业	截至报告期末累计获得	185	28	155	2
000733	振华科技	2013-12-31	1	1	S5201	C39	计算机、通信和其他电子设备制造业	已申请	151	74
000733	振华科技	2013-12-31	1	1	S5203	C39	计算机、通信和其他电子设备制造业	已授权	87	10
000733	振华科技	2013-12-31	1	1	S5204	C39	计算机、通信和其他电子设备制造业	截至报告期末累计获得	281	43	238	0
000733	振华科技	2014-12-31	1	1	S5201	C39	计算机、通信和其他电子设备制造业	已申请	163	60
000733	振华科技	2014-12-31	1	2	S5201	C39	计算机、通信和其他电子设备制造业	已申请	1
000733	振华科技	2014-12-31	1	1	S5203	C39	计算机、通信和其他电子设备制造业	已授权	131	13
000733	振华科技	2014-12-31	1	1	S5204	C39	计算机、通信和其他电子设备制造业	截至报告期末累计获得	455	58	395	2
000733	振华科技	2015-12-31	1	1	S5201	C39	计算机、通信和其他电子设备制造业	已申请	168	71
000733	振华科技	2015-12-31	1	1	S5203	C39	计算机、通信和其他电子设备制造业	已授权	113	30
000733	振华科技	2015-12-31	1	1	S5204	C39	计算机、通信和其他电子设备制造业	截至报告期末累计获得	603	90
000733	振华科技	2016-12-31	1	1	S5201	C39	计算机、通信和其他电子设备制造业	已申请	227	88
000733	振华科技	2016-12-31	1	1	S5202	C39	计算机、通信和其他电子设备制造业	已获得	170	65
000733	振华科技	2016-12-31	1	1	S5204	C39	计算机、通信和其他电子设备制造业	截至报告期末累计获得	767	157
000733	振华科技	2017-12-31	1	1	S5201	C39	计算机、通信和其他电子设备制造业	已申请	250	115
000733	振华科技	2017-12-31	1	2	S5201	C39	计算机、通信和其他电子设备制造业	已申请	1
000733	振华科技	2017-12-31	1	1	S5203	C39	计算机、通信和其他电子设备制造业	已授权	150	48
000733	振华科技	2017-12-31	1	1	S5204	C39	计算机、通信和其他电子设备制造业	截至报告期末累计获得	863	214
000733	振华科技	2018-12-31	1	1	S5201	C39	计算机、通信和其他电子设备制造业	已申请	271	117
000733	振华科技	2018-12-31	1	1	S5203	C39	计算机、通信和其他电子设备制造业	已授权	169	55
000733	振华科技	2018-12-31	1	1	S5204	C39	计算机、通信和其他电子设备制造业	截至报告期末累计获得	983	270
000733	振华科技	2019-12-31	1	1	S5201	C39	计算机、通信和其他电子设备制造业	已申请	237	92
000733	振华科技	2019-12-31	1	1	S5203	C39	计算机、通信和其他电子设备制造业	已授权	181	46
000733	振华科技	2019-12-31	1	1	S5204	C39	计算机、通信和其他电子设备制造业	截至报告期末累计获得	1118	309
000737	ST 南风	2012-12-31	1	1	S5203	C26	化学原料及化学制品制造业	已授权		6
000737	ST 南风	2012-12-31	1	1	S5204	C26	化学原料及化学制品制造业	截至报告期末累计获得		14
000737	ST 南风	2012-12-31	1	1	S5205	C26	化学原料及化学制品制造业	截止报告期末累计已被受理		7
000737	ST 南风	2013-12-31	1	1	S5201	C26	化学原料及化学制品制造业	已申请		6
000737	ST 南风	2013-12-31	1	1	S5203	C26	化学原料及化学制品制造业	已授权		2	2
000737	ST 南风	2014-12-31	1	1	S5201	C26	化学原料及化学制品制造业	已申请		17	2
000737	ST 南风	2014-12-31	1	1	S5203	C26	化学原料及化学制品制造业	已授权		3	2
000737	ST 南风	2015-12-31	1	1	S5201	C26	化学原料及化学制品制造业	已申请	11	2	2	7
000737	ST 南风	2015-12-31	1	1	S5202	C26	化学原料及化学制品制造业	已获得	17	1	9	7
000737	ST 南风	2015-12-31	1	1	S5204	C26	化学原料及化学制品制造业	截至报告期末累计获得	36	16	13	7
000737	ST 南风	2016-12-31	1	1	S5203	C26	化学原料及化学制品制造业	已授权	16
000737	ST 南风	2017-12-31	1	1	S5206	C26	化学原料及化学制品制造业	截止报告期末累计已授权	71	20	37	14
000737	ST 南风	2017-12-31	1	1	S5205	C26	化学原料及化学制品制造业	截止报告期末累计已被受理		20
000737	ST 南风	2017-12-31	1	1	S5203	C26	化学原料及化学制品制造业	已授权	7
000737	ST 南风	2018-12-31	1	1	S5201	C26	化学原料及化学制品制造业	已申请	10	7	3	0
000737	ST 南风	2018-12-31	1	1	S5204	C26	化学原料及化学制品制造业	截至报告期末累计获得	18	8	10	0
000737	ST 南风	2019-12-31	1	1	S5201	C26	化学原料及化学制品制造业	已申请	7	3	4	0
000737	ST 南风	2019-12-31	1	1	S5203	C26	化学原料及化学制品制造业	已授权	4	1	3	0
000737	ST 南风	2019-12-31	1	1	S5204	C26	化学原料及化学制品制造业	截至报告期末累计获得	24	9	15	0
000739	普洛药业	2013-12-31	1	1	S5201	C27	医药制造业	已申请		11
000739	普洛药业	2016-12-31	1	1	S5203	C27	医药制造业	已授权	17
000739	普洛药业	2017-12-31	1	1	S5204	C27	医药制造业	截至报告期末累计获得	143	103	40	0
000739	普洛药业	2018-12-31	1	1	S5203	C27	医药制造业	已授权		12	6
000739	普洛药业	2018-12-31	1	1	S5204	C27	医药制造业	截至报告期末累计获得	116	98	18	0
000739	普洛药业	2019-12-31	1	1	S5204	C27	医药制造业	截至报告期末累计获得	195	137	58	0
000739	普洛药业	2019-12-31	1	1	S5202	C27	医药制造业	已获得		5
000748	长城信息	2015-12-31	1	1	S5201	C39	计算机、通信和其他电子设备制造业	已申请	84	25
000748	长城信息	2015-12-31	1	1	S5203	C39	计算机、通信和其他电子设备制造业	已授权	76	14
000756	新华制药	2011-12-31	1	1	S5203	C27	医药制造业	已授权	14
000756	新华制药	2012-12-31	1	1	S5202	C27	医药制造业	已获得		7	3
000756	新华制药	2013-12-31	1	1	S5201	C27	医药制造业	已申请	26	20
000756	新华制药	2013-12-31	1	1	S5203	C27	医药制造业	已授权	22	16
000756	新华制药	2014-12-31	1	1	S5203	C27	医药制造业	已授权	18
000756	新华制药	2015-12-31	1	1	S5203	C27	医药制造业	已授权	22	15
000756	新华制药	2016-12-31	1	1	S5203	C27	医药制造业	已授权	12	8
000756	新华制药	2017-12-31	1	1	S5203	C27	医药制造业	已授权	11
000756	新华制药	2018-12-31	1	1	S5203	C27	医药制造业	已授权	6
000756	新华制药	2018-12-31	1	1	S5201	C27	医药制造业	已申请	23
000756	新华制药	2019-12-31	1	1	S5201	C27	医药制造业	已申请	81
000756	新华制药	2019-12-31	1	1	S5203	C27	医药制造业	已授权	22
000757	浩物股份	2015-12-31	1	1	S5202	C34	通用设备制造业	已获得			8
000757	浩物股份	2017-12-31	1	1	S5201	C34	通用设备制造业	已申请		3	5
000757	浩物股份	2018-12-31	1	1	S5202	C34	通用设备制造业	已获得	14	1
000757	浩物股份	2019-12-31	1	1	S5201	F52	零售业	已申请	6
000757	浩物股份	2019-12-31	1	1	S5203	F52	零售业	已授权	2
000758	中色股份	2013-12-31	1	1	S5203	B09	有色金属矿采选业	已授权	150	26
000758	中色股份	2014-12-31	1	1	S5201	B09	有色金属矿采选业	已申请	66	14
000758	中色股份	2016-12-31	1	1	S5204	B09	有色金属矿采选业	截至报告期末累计获得	510	105
000758	中色股份	2016-12-31	1	1	S5205	B09	有色金属矿采选业	截止报告期末累计已被受理	50	24
000758	中色股份	2016-12-31	1	1	S5201	B09	有色金属矿采选业	已申请	111	38
000758	中色股份	2017-12-31	1	1	S5201	B09	有色金属矿采选业	已申请	114	33
000758	中色股份	2018-12-31	1	1	S5201	B09	有色金属矿采选业	已申请	135	46
000758	中色股份	2019-12-31	1	1	S5201	B09	有色金属矿采选业	已申请	84	40
000760	*ST 斯太	2015-12-31	1	1	S5201	C36	汽车制造业	已申请	38	38	0	0
000760	*ST 斯太	2015-12-31	1	1	S5202	C36	汽车制造业	已获得	15	15	0	0
000760	*ST 斯太	2015-12-31	1	1	S5204	C36	汽车制造业	截至报告期末累计获得	29	29	0	0
000766	通化金马	2012-12-31	1	1	S5201	C27	医药制造业	已申请	6
000766	通化金马	2012-12-31	1	1	S5202	C27	医药制造业	已获得	4
000766	通化金马	2013-12-31	1	1	S5201	C27	医药制造业	已申请	6
000766	通化金马	2013-12-31	1	1	S5202	C27	医药制造业	已获得	4	4	0	0
000766	通化金马	2014-12-31	1	1	S5204	C27	医药制造业	截至报告期末累计获得	5
000766	通化金马	2014-12-31	1	1	S5205	C27	医药制造业	截止报告期末累计已被受理	8
000766	通化金马	2015-12-31	1	1	S5201	C27	医药制造业	已申请	12
000766	通化金马	2015-12-31	1	1	S5202	C27	医药制造业	已获得	9
000766	通化金马	2016-12-31	1	1	S5204	C27	医药制造业	截至报告期末累计获得		25	21
000766	通化金马	2017-12-31	1	1	S5204	C27	医药制造业	截至报告期末累计获得		30	22
000766	通化金马	2017-12-31	1	1	S5205	C27	医药制造业	截止报告期末累计已被受理		7	3
000766	通化金马	2018-12-31	1	1	S5204	C27	医药制造业	截至报告期末累计获得		41	25
000766	通化金马	2019-12-31	1	1	S5204	C27	医药制造业	截至报告期末累计获得	109	53	54	2
000766	通化金马	2019-12-31	1	1	S5205	C27	医药制造业	截止报告期末累计已被受理		14	1
000767	漳泽电力	2015-12-31	1	1	S5204	D44	电力、热力生产和供应业	截至报告期末累计获得			13
000767	漳泽电力	2016-12-31	1	1	S5202	D44	电力、热力生产和供应业	已获得		5	3
000767	漳泽电力	2019-12-31	1	1	S5202	D44	电力、热力生产和供应业	已获得			5
000767	漳泽电力	2019-12-31	1	1	S5206	D44	电力、热力生产和供应业	截止报告期末累计已授权		5
000776	广发证券	2015-12-31	1	1	S5205	J67	资本市场服务	截止报告期末累计已被受理			3
000776	广发证券	2016-12-31	1	1	S5205	J67	资本市场服务	截止报告期末累计已被受理	6	2	3
000776	广发证券	2016-12-31	1	1	S5204	J67	资本市场服务	截至报告期末累计获得			1
000776	广发证券	2017-12-31	1	1	S5205	J67	资本市场服务	截止报告期末累计已被受理		7	2
000776	广发证券	2017-12-31	1	1	S5204	J67	资本市场服务	截至报告期末累计获得			1
000776	广发证券	2018-12-31	1	1	S5205	J67	资本市场服务	截止报告期末累计已被受理		17	3
000776	广发证券	2018-12-31	1	1	S5204	J67	资本市场服务	截至报告期末累计获得			1
000776	广发证券	2019-12-31	1	1	S5205	J67	资本市场服务	截止报告期末累计已被受理		29	3
000776	广发证券	2019-12-31	1	1	S5204	J67	资本市场服务	截至报告期末累计获得		0	1
000778	新兴铸管	2010-12-31	1	1	S5201	C33	金属制品业	已申请	120	41
000778	新兴铸管	2010-12-31	1	1	S5203	C33	金属制品业	已授权	40	3
000778	新兴铸管	2011-12-31	1	1	S5201	C33	金属制品业	已申请	221	72
000778	新兴铸管	2011-12-31	1	2	S5201	C33	金属制品业	已申请	2	2	0	0
000778	新兴铸管	2011-12-31	1	1	S5203	C33	金属制品业	已授权	155	20
000778	新兴铸管	2014-12-31	1	1	S5204	C33	金属制品业	截至报告期末累计获得	769	131
000778	新兴铸管	2015-12-31	1	1	S5204	C33	金属制品业	截至报告期末累计获得	1122	181
000778	新兴铸管	2016-12-31	1	1	S5204	C33	金属制品业	截至报告期末累计获得	1184	264
000778	新兴铸管	2017-12-31	1	1	S5204	C33	金属制品业	截至报告期末累计获得	1407	282
000778	新兴铸管	2017-12-31	1	2	S5204	C33	金属制品业	截至报告期末累计获得	9
000778	新兴铸管	2018-12-31	1	1	S5204	C33	金属制品业	截至报告期末累计获得	1747	343
000778	新兴铸管	2018-12-31	1	2	S5204	C33	金属制品业	截至报告期末累计获得	9
000778	新兴铸管	2019-12-31	1	1	S5204	C33	金属制品业	截至报告期末累计获得	1931	382
000778	新兴铸管	2019-12-31	1	2	S5204	C33	金属制品业	截至报告期末累计获得	14
000782	美达股份	2007-12-31	1	1	S5202	C28	化学纤维制造业	已获得			1
000786	北新建材	2007-12-31	1	1	S5201	C30	非金属矿物制品业	已申请	36
000786	北新建材	2007-12-31	1	1	S5205	C30	非金属矿物制品业	截止报告期末累计已被受理	515
000786	北新建材	2008-12-31	1	1	S5201	C30	非金属矿物制品业	已申请	12
000786	北新建材	2008-12-31	1	1	S5205	C30	非金属矿物制品业	截止报告期末累计已被受理	541
000786	北新建材	2008-12-31	1	1	S5206	C30	非金属矿物制品业	截止报告期末累计已授权	502
000786	北新建材	2009-12-31	1	1	S5203	C30	非金属矿物制品业	已授权	68
000786	北新建材	2009-12-31	1	1	S5205	C30	非金属矿物制品业	截止报告期末累计已被受理	694
000786	北新建材	2009-12-31	1	1	S5206	C30	非金属矿物制品业	截止报告期末累计已授权	560
000786	北新建材	2010-12-31	1	2	S5201	C30	非金属矿物制品业	已申请	2
000786	北新建材	2010-12-31	1	1	S5203	C30	非金属矿物制品业	已授权	130
000786	北新建材	2010-12-31	1	1	S5205	C30	非金属矿物制品业	截止报告期末累计已被受理	801
000786	北新建材	2010-12-31	1	1	S5206	C30	非金属矿物制品业	截止报告期末累计已授权	691
000786	北新建材	2011-12-31	1	1	S5205	C30	非金属矿物制品业	截止报告期末累计已被受理	963
000786	北新建材	2011-12-31	1	1	S5206	C30	非金属矿物制品业	截止报告期末累计已授权	831
000786	北新建材	2012-12-31	1	1	S5205	C30	非金属矿物制品业	截止报告期末累计已被受理	1088
000786	北新建材	2012-12-31	1	1	S5206	C30	非金属矿物制品业	截止报告期末累计已授权	942
000786	北新建材	2013-12-31	1	2	S5205	C30	非金属矿物制品业	截止报告期末累计已被受理	4
000786	北新建材	2013-12-31	2	1	S5205	C30	非金属矿物制品业	截止报告期末累计已被受理	1428
000786	北新建材	2013-12-31	2	1	S5206	C30	非金属矿物制品业	截止报告期末累计已授权	1070
000786	北新建材	2014-12-31	1	1	S5201	C30	非金属矿物制品业	已申请	1942
000786	北新建材	2014-12-31	1	2	S5201	C30	非金属矿物制品业	已申请	9
000786	北新建材	2014-12-31	1	1	S5203	C30	非金属矿物制品业	已授权	1461
000786	北新建材	2014-12-31	1	2	S5203	C30	非金属矿物制品业	已授权	2
000786	北新建材	2015-12-31	1	1	S5201	C30	非金属矿物制品业	已申请	1065	191	733	141
000786	北新建材	2015-12-31	1	1	S5202	C30	非金属矿物制品业	已获得	944	21	748	175
000786	北新建材	2015-12-31	1	2	S5204	C30	非金属矿物制品业	截至报告期末累计获得	2013	136	1227	650
000786	北新建材	2016-12-31	1	1	S5204	C30	非金属矿物制品业	截至报告期末累计获得	2430
000786	北新建材	2016-12-31	1	1	S5205	C30	非金属矿物制品业	截止报告期末累计已被受理	3061
000786	北新建材	2016-12-31	1	1	S5206	C30	非金属矿物制品业	截止报告期末累计已授权	2430
000786	北新建材	2016-12-31	1	2	S5205	C30	非金属矿物制品业	截止报告期末累计已被受理	24
000786	北新建材	2017-12-31	1	1	S5206	C30	非金属矿物制品业	截止报告期末累计已授权	2734
000786	北新建材	2017-12-31	1	1	S5205	C30	非金属矿物制品业	截止报告期末累计已被受理	3547
000786	北新建材	2017-12-31	1	2	S5205	C30	非金属矿物制品业	截止报告期末累计已被受理	33
000786	北新建材	2017-12-31	1	2	S5201	C30	非金属矿物制品业	已申请		5
000786	北新建材	2018-12-31	1	1	S5205	C30	非金属矿物制品业	截止报告期末累计已被受理	3945
000786	北新建材	2018-12-31	1	1	S5206	C30	非金属矿物制品业	截止报告期末累计已授权	3027
000786	北新建材	2018-12-31	1	2	S5205	C30	非金属矿物制品业	截止报告期末累计已被受理	37
000786	北新建材	2019-12-31	1	1	S5206	C30	非金属矿物制品业	截止报告期末累计已授权	3317
000786	北新建材	2019-12-31	1	1	S5205	C30	非金属矿物制品业	截止报告期末累计已被受理	4365
000786	北新建材	2019-12-31	1	2	S5205	C30	非金属矿物制品业	截止报告期末累计已被受理	55
000792	*ST 盐湖	2015-12-31	1	1	S5201	C26	化学原料及化学制品制造业	已申请	14	9	5	0
000792	*ST 盐湖	2015-12-31	1	1	S5203	C26	化学原料及化学制品制造业	已授权	15	3	12	0
000792	*ST 盐湖	2016-12-31	1	1	S5201	C26	化学原料及化学制品制造业	已申请	29	8	21	0
000792	*ST 盐湖	2016-12-31	1	1	S5203	C26	化学原料及化学制品制造业	已授权	15	3	12	0
000792	*ST 盐湖	2017-12-31	1	1	S5201	C26	化学原料及化学制品制造业	已申请	83	55	25	3
000792	*ST 盐湖	2017-12-31	1	1	S5203	C26	化学原料及化学制品制造业	已授权	34	10	22	2
000792	*ST 盐湖	2018-12-31	1	1	S5201	C26	化学原料及化学制品制造业	已申请	140	72	65	3
000792	*ST 盐湖	2018-12-31	1	1	S5203	C26	化学原料及化学制品制造业	已授权	35	6	27	2
000792	*ST 盐湖	2019-12-31	1	1	S5201	C26	化学原料及化学制品制造业	已申请	146	39	103	4
000792	*ST 盐湖	2019-12-31	1	1	S5203	C26	化学原料及化学制品制造业	已授权	102	21	80	1
000793	华闻集团	2016-12-31	1	1	S5204	R85	新闻和出版业	截至报告期末累计获得		1
000795	英洛华	2012-12-31	1	1	S5201	C30	非金属矿物制品业	已申请	6	3	3	0
000795	英洛华	2012-12-31	1	1	S5204	C30	非金属矿物制品业	截至报告期末累计获得		7	31
000795	英洛华	2013-12-31	1	1	S5201	C30	非金属矿物制品业	已申请	29	16	13	0
000795	英洛华	2013-12-31	1	1	S5202	C30	非金属矿物制品业	已获得			3
000795	英洛华	2014-12-31	1	1	S5202	C30	非金属矿物制品业	已获得			5
000795	英洛华	2015-12-31	1	1	S5204	C30	非金属矿物制品业	截至报告期末累计获得	173	28	104	41
000795	英洛华	2016-12-31	1	1	S5204	C30	非金属矿物制品业	截至报告期末累计获得		27	123
000795	英洛华	2016-12-31	1	1	S5201	C30	非金属矿物制品业	已申请		24
000795	英洛华	2016-12-31	1	2	S5203	C30	非金属矿物制品业	已授权	1
000795	英洛华	2017-12-31	1	2	S5203	C30	非金属矿物制品业	已授权		2
000795	英洛华	2017-12-31	1	1	S5203	C30	非金属矿物制品业	已授权		3
000795	英洛华	2018-12-31	1	1	S5202	C30	非金属矿物制品业	已获得	16	11	5	0
000795	英洛华	2018-12-31	1	2	S5202	C30	非金属矿物制品业	已获得		2
000795	英洛华	2019-12-31	1	1	S5204	C30	非金属矿物制品业	截至报告期末累计获得	1043	202	504	337
000806	*ST 银河	2009-12-31	1	1	S5202	C38	电气机械及器材制造业	已获得	8
000806	*ST 银河	2015-12-31	1	1	S5202	C38	电气机械及器材制造业	已获得		2
000807	云铝股份	2016-12-31	1	1	S5201	C32	有色金属冶炼及压延加工业	已申请	55
000807	云铝股份	2016-12-31	1	1	S5203	C32	有色金属冶炼及压延加工业	已授权	37
000807	云铝股份	2019-12-31	1	1	S5204	C32	有色金属冶炼及压延加工业	截至报告期末累计获得	404	127
000809	铁岭新城	2007-12-31	1	1	S5201	C17	纺织业	已申请		14
000809	铁岭新城	2007-12-31	1	1	S5203	C17	纺织业	已授权		2
000810	创维数字	2009-12-31	1	1	S5205	C17	纺织业	截止报告期末累计已被受理		2	6
000810	创维数字	2014-12-31	1	1	S5204	C39	计算机、通信和其他电子设备制造业	截至报告期末累计获得	364	93	193	78
000810	创维数字	2014-12-31	1	1	S5205	C39	计算机、通信和其他电子设备制造业	截止报告期末累计已被受理	711	378
000810	创维数字	2015-12-31	1	1	S5201	C39	计算机、通信和其他电子设备制造业	已申请	284	245	26	13
000810	创维数字	2015-12-31	1	1	S5202	C39	计算机、通信和其他电子设备制造业	已获得	452	129	199	124
000810	创维数字	2015-12-31	1	1	S5204	C39	计算机、通信和其他电子设备制造业	截至报告期末累计获得	452	129	199	124
000810	创维数字	2016-12-31	1	1	S5201	C39	计算机、通信和其他电子设备制造业	已申请	909	471	283	155
000810	创维数字	2016-12-31	1	1	S5202	C39	计算机、通信和其他电子设备制造业	已获得	595	195	266	134
000810	创维数字	2016-12-31	1	1	S5204	C39	计算机、通信和其他电子设备制造业	截至报告期末累计获得	595	195	266	134
000810	创维数字	2017-12-31	1	1	S5204	C39	计算机、通信和其他电子设备制造业	截至报告期末累计获得	684	214	290	180
000810	创维数字	2018-12-31	1	1	S5204	C39	计算机、通信和其他电子设备制造业	截至报告期末累计获得	739	266	257	216
000810	创维数字	2019-12-31	1	1	S5205	C39	计算机、通信和其他电子设备制造业	截止报告期末累计已被受理	1461	715	389	357
000810	创维数字	2019-12-31	1	1	S5204	C39	计算机、通信和其他电子设备制造业	截至报告期末累计获得	1051	364	353	334
000812	陕西金叶	2012-12-31	1	1	S5202	C23	印刷和记录媒介复制业	已获得			2
000812	陕西金叶	2014-12-31	1	1	S5202	C23	印刷和记录媒介复制业	已获得			2
000812	陕西金叶	2015-12-31	1	1	S5202	C23	印刷和记录媒介复制业	已获得		3	2
000812	陕西金叶	2016-12-31	1	1	S5202	C23	印刷和记录媒介复制业	已获得		2	3
000812	陕西金叶	2017-12-31	1	1	S5202	C23	印刷和记录媒介复制业	已获得		4	2
000812	陕西金叶	2018-12-31	1	1	S5202	C23	印刷和记录媒介复制业	已获得		3	12
000812	陕西金叶	2019-12-31	1	1	S5202	C23	印刷和记录媒介复制业	已获得		2	23
000813	德展健康	2016-12-31	1	1	S5201	B09	有色金属矿采选业	已申请	3
000813	德展健康	2016-12-31	1	1	S5203	B09	有色金属矿采选业	已授权		2
000813	德展健康	2017-12-31	1	1	S5203	C27	医药制造业	已授权		2
000813	德展健康	2017-12-31	1	1	S5206	C27	医药制造业	截止报告期末累计已授权	12
000813	德展健康	2017-12-31	1	1	S5205	C27	医药制造业	截止报告期末累计已被受理	7
000813	德展健康	2018-12-31	1	1	S5206	C27	医药制造业	截止报告期末累计已授权	14
000813	德展健康	2018-12-31	1	1	S5203	C27	医药制造业	已授权		3
000813	德展健康	2018-12-31	1	1	S5201	C27	医药制造业	已申请	3	3	0	0
000813	德展健康	2019-12-31	1	1	S5206	C27	医药制造业	截止报告期末累计已授权		14
000813	德展健康	2019-12-31	1	1	S5201	C27	医药制造业	已申请		3
000816	智慧农业	2007-12-31	1	1	S5201	C34	通用设备制造业	已申请	51
000816	智慧农业	2007-12-31	1	1	S5203	C34	通用设备制造业	已授权	22
000816	智慧农业	2008-12-31	1	1	S5201	C34	通用设备制造业	已申请	20
000816	智慧农业	2008-12-31	1	1	S5203	C34	通用设备制造业	已授权	18
000816	智慧农业	2008-12-31	1	2	S5203	C34	通用设备制造业	已授权		1
000816	智慧农业	2013-12-31	1	1	S5204	C34	通用设备制造业	截至报告期末累计获得	157
000816	智慧农业	2014-12-31	1	1	S5204	C34	通用设备制造业	截至报告期末累计获得	162
000816	智慧农业	2015-12-31	1	1	S5204	C34	通用设备制造业	截至报告期末累计获得		15
000816	智慧农业	2016-12-31	1	1	S5201	C34	通用设备制造业	已申请	27	5	8	14
000816	智慧农业	2017-12-31	1	1	S5206	C34	通用设备制造业	截止报告期末累计已授权	159	14
000816	智慧农业	2018-12-31	1	1	S5206	C34	通用设备制造业	截止报告期末累计已授权	137	20
000816	智慧农业	2019-12-31	1	1	S5206	C34	通用设备制造业	截止报告期末累计已授权	237	21
000816	智慧农业	2019-12-31	1	1	S5201	C34	通用设备制造业	已申请	35	19	14	2
000818	航锦科技	2016-12-31	1	1	S5203	C26	化学原料及化学制品制造业	已授权	2
000818	航锦科技	2018-12-31	1	1	S5201	C26	化学原料及化学制品制造业	已申请	16
000821	京山轻机	2012-12-31	1	1	S5204	C35	专用设备制造业	截至报告期末累计获得		10	60
000821	京山轻机	2013-12-31	1	1	S5204	C35	专用设备制造业	截至报告期末累计获得		11	74
000821	京山轻机	2014-12-31	1	1	S5201	C35	专用设备制造业	已申请		8	20
000821	京山轻机	2014-12-31	1	1	S5204	C35	专用设备制造业	截至报告期末累计获得		11	74
000821	京山轻机	2015-12-31	1	1	S5201	C35	专用设备制造业	已申请		2	19
000821	京山轻机	2015-12-31	1	1	S5204	C35	专用设备制造业	截至报告期末累计获得		17	125
000821	京山轻机	2016-12-31	1	1	S5202	C35	专用设备制造业	已获得		8	26
000821	京山轻机	2016-12-31	1	1	S5204	C35	专用设备制造业	截至报告期末累计获得		36	188
000821	京山轻机	2016-12-31	1	1	S5201	C35	专用设备制造业	已申请		9
000821	京山轻机	2017-12-31	1	1	S5204	C35	专用设备制造业	截至报告期末累计获得	268	44	220	4
000821	京山轻机	2017-12-31	1	1	S5205	C35	专用设备制造业	截止报告期末累计已被受理	132
000821	京山轻机	2018-12-31	1	1	S5204	C35	专用设备制造业	截至报告期末累计获得	445	120	315	10
000821	京山轻机	2019-12-31	1	1	S5204	C35	专用设备制造业	截至报告期末累计获得	493	77	395	21
000825	太钢不锈	2016-12-31	1	1	S5201	C31	黑色金属冶炼及压延加工业	已申请	155	92
000825	太钢不锈	2016-12-31	1	1	S5203	C31	黑色金属冶炼及压延加工业	已授权	150	112
000826	启迪环境	2013-12-31	1	1	S5204	N77	生态保护和环境治理业	截至报告期末累计获得		13	59
000826	启迪环境	2014-12-31	1	1	S5204	N77	生态保护和环境治理业	截至报告期末累计获得		16
000826	启迪环境	2018-12-31	1	1	S5204	N77	生态保护和环境治理业	截至报告期末累计获得	480	107	356	17
000830	鲁西化工	2008-12-31	1	1	S5202	C26	化学原料及化学制品制造业	已获得	66	11	55	0
000830	鲁西化工	2009-12-31	1	1	S5201	C26	化学原料及化学制品制造业	已申请	132
000830	鲁西化工	2009-12-31	1	1	S5204	C26	化学原料及化学制品制造业	截至报告期末累计获得	52
000830	鲁西化工	2010-12-31	1	1	S5202	C26	化学原料及化学制品制造业	已获得		17
000836	富通鑫茂	2015-12-31	1	1	S5202	C38	电气机械及器材制造业	已获得	15	2	13	0
000836	富通鑫茂	2015-12-31	1	1	S5201	C38	电气机械及器材制造业	已申请	17	4	13	0
000836	富通鑫茂	2015-12-31	1	1	S5204	C38	电气机械及器材制造业	截至报告期末累计获得	34	5	29	0
000836	富通鑫茂	2016-12-31	1	1	S5202	C38	电气机械及器材制造业	已获得	21	7	14	0
000836	富通鑫茂	2016-12-31	1	1	S5201	C38	电气机械及器材制造业	已申请	37	10	27	0
000836	富通鑫茂	2016-12-31	1	1	S5204	C38	电气机械及器材制造业	截至报告期末累计获得	24	10	14	0
000836	富通鑫茂	2018-12-31	1	1	S5202	C38	电气机械及器材制造业	已获得	18
000836	富通鑫茂	2019-12-31	1	1	S5202	C38	电气机械及器材制造业	已获得		4	6
000837	*ST 秦机	2007-12-31	1	1	S5201	C34	通用设备制造业	已申请	6
000837	*ST 秦机	2007-12-31	1	1	S5203	C34	通用设备制造业	已授权		1
000837	*ST 秦机	2011-12-31	1	1	S5201	C34	通用设备制造业	已申请	8	4	4	0
000837	*ST 秦机	2011-12-31	1	1	S5203	C34	通用设备制造业	已授权	6
000837	*ST 秦机	2012-12-31	1	1	S5201	C34	通用设备制造业	已申请	21	6
000837	*ST 秦机	2012-12-31	1	1	S5203	C34	通用设备制造业	已授权	14	5
000837	*ST 秦机	2013-12-31	1	1	S5203	C34	通用设备制造业	已授权	10	2
000837	*ST 秦机	2014-12-31	1	1	S5203	C34	通用设备制造业	已授权	10	8
000837	*ST 秦机	2015-12-31	1	1	S5203	C34	通用设备制造业	已授权	10	8
000837	*ST 秦机	2016-12-31	1	1	S5201	C34	通用设备制造业	已申请	11
000837	*ST 秦机	2016-12-31	1	1	S5203	C34	通用设备制造业	已授权	7	5
000837	*ST 秦机	2017-12-31	1	1	S5201	C34	通用设备制造业	已申请	16	4
000837	*ST 秦机	2017-12-31	1	1	S5203	C34	通用设备制造业	已授权	13
000837	*ST 秦机	2018-12-31	1	1	S5201	C34	通用设备制造业	已申请	27	7
000837	*ST 秦机	2018-12-31	1	1	S5203	C34	通用设备制造业	已授权	11
000837	*ST 秦机	2019-12-31	1	1	S5201	C34	通用设备制造业	已申请	28	10
000837	*ST 秦机	2019-12-31	1	1	S5203	C34	通用设备制造业	已授权	16
000838	财信发展	2017-12-31	1	1	S5202	K70	房地产业	已获得			5
000839	中信国安	2012-12-31	1	1	S5204	I63	电信、广播电视和卫星传输服务	截至报告期末累计获得		11
000839	中信国安	2013-12-31	1	1	S5204	I63	电信、广播电视和卫星传输服务	截至报告期末累计获得		11
000848	承德露露	2008-12-31	1	1	S5204	C15	酒、饮料和精制茶制造业	截至报告期末累计获得	73
000848	承德露露	2010-12-31	1	1	S5202	C15	酒、饮料和精制茶制造业	已获得	73
000848	承德露露	2011-12-31	1	1	S5202	C15	酒、饮料和精制茶制造业	已获得	73
000848	承德露露	2012-12-31	1	1	S5204	C15	酒、饮料和精制茶制造业	截至报告期末累计获得	45
000848	承德露露	2013-12-31	1	1	S5204	C15	酒、饮料和精制茶制造业	截至报告期末累计获得	45
000848	承德露露	2014-12-31	1	1	S5204	C15	酒、饮料和精制茶制造业	截至报告期末累计获得	45
000848	承德露露	2015-12-31	1	1	S5201	C15	酒、饮料和精制茶制造业	已申请		6
000848	承德露露	2015-12-31	1	1	S5202	C15	酒、饮料和精制茶制造业	已获得		3		3
000848	承德露露	2015-12-31	1	1	S5204	C15	酒、饮料和精制茶制造业	截至报告期末累计获得		7	36
000848	承德露露	2016-12-31	1	1	S5204	C15	酒、饮料和精制茶制造业	截至报告期末累计获得	45
000848	承德露露	2017-12-31	1	1	S5204	C15	酒、饮料和精制茶制造业	截至报告期末累计获得	53	10
000848	承德露露	2017-12-31	1	1	S5202	C15	酒、饮料和精制茶制造业	已获得	12
000848	承德露露	2018-12-31	1	1	S5202	C15	酒、饮料和精制茶制造业	已获得	5
000848	承德露露	2018-12-31	1	1	S5204	C15	酒、饮料和精制茶制造业	截至报告期末累计获得	45	12
000848	承德露露	2019-12-31	1	1	S5204	C15	酒、饮料和精制茶制造业	截至报告期末累计获得	42	12
000850	华茂股份	2007-12-31	1	1	S5203	C17	纺织业	已授权		1	8
000850	华茂股份	2008-12-31	1	1	S5201	C17	纺织业	已申请	10
000850	华茂股份	2008-12-31	1	1	S5202	C17	纺织业	已获得	8
000850	华茂股份	2009-12-31	1	1	S5203	C17	纺织业	已授权	8
000850	华茂股份	2009-12-31	1	1	S5202	C17	纺织业	已获得	8
000850	华茂股份	2010-12-31	1	1	S5202	C17	纺织业	已获得	17
000850	华茂股份	2010-12-31	1	1	S5201	C17	纺织业	已申请	8
000850	华茂股份	2011-12-31	1	1	S5204	C17	纺织业	截至报告期末累计获得	32
000850	华茂股份	2012-12-31	1	1	S5204	C17	纺织业	截至报告期末累计获得	32
000850	华茂股份	2013-12-31	1	1	S5204	C17	纺织业	截至报告期末累计获得	38	5	33	0
000850	华茂股份	2014-12-31	1	1	S5201	C17	纺织业	已申请	53
000850	华茂股份	2014-12-31	1	1	S5203	C17	纺织业	已授权		1	22
000850	华茂股份	2014-12-31	1	1	S5206	C17	纺织业	截止报告期末累计已授权	38	5
000850	华茂股份	2015-12-31	1	1	S5201	C17	纺织业	已申请	177	93	82	2
000850	华茂股份	2015-12-31	1	1	S5202	C17	纺织业	已获得	83	1	80	2
000850	华茂股份	2015-12-31	1	1	S5204	C17	纺织业	截至报告期末累计获得	116	6	108	2
000850	华茂股份	2016-12-31	1	1	S5203	C17	纺织业	已授权		24
000850	华茂股份	2016-12-31	1	1	S5202	C17	纺织业	已获得			40
000850	华茂股份	2016-12-31	1	1	S5201	C17	纺织业	已申请		50
000850	华茂股份	2016-12-31	1	1	S5206	C17	纺织业	截止报告期末累计已授权	187	30
000850	华茂股份	2017-12-31	1	1	S5202	C17	纺织业	已获得	84	24
000850	华茂股份	2017-12-31	1	1	S5204	C17	纺织业	截至报告期末累计获得	260	54
000850	华茂股份	2018-12-31	1	1	S5203	C17	纺织业	已授权	66	20
000850	华茂股份	2018-12-31	1	1	S5204	C17	纺织业	截至报告期末累计获得	327	74
000850	华茂股份	2018-12-31	1	1	S5201	C17	纺织业	已申请	77	40
000850	华茂股份	2019-12-31	1	1	S5203	C17	纺织业	已授权	14	2	12	0
000850	华茂股份	2019-12-31	1	1	S5206	C17	纺织业	截止报告期末累计已授权	341	76
000850	华茂股份	2019-12-31	1	1	S5201	C17	纺织业	已申请	51	29	22	0
000851	高鸿股份	2014-12-31	1	1	S5205	F52	零售业	截止报告期末累计已被受理	43
000851	高鸿股份	2015-12-31	1	1	S5201	F52	零售业	已申请	137	112	9	16
000851	高鸿股份	2015-12-31	1	1	S5202	F52	零售业	已获得	32	11	6	15
000851	高鸿股份	2015-12-31	1	1	S5204	F52	零售业	截至报告期末累计获得	32	11	6	15
000851	高鸿股份	2016-12-31	1	1	S5205	F52	零售业	截止报告期末累计已被受理		19
000851	高鸿股份	2017-12-31	1	1	S5205	F52	零售业	截止报告期末累计已被受理		25
000852	石化机械	2007-12-31	1	1	S5204	C35	专用设备制造业	截至报告期末累计获得	110
000852	石化机械	2007-12-31	1	2	S5204	C35	专用设备制造业	截至报告期末累计获得	11
000852	石化机械	2012-12-31	1	1	S5201	C35	专用设备制造业	已申请	21
000852	石化机械	2015-12-31	1	1	S5205	C35	专用设备制造业	截止报告期末累计已被受理	98	22
000861	海印股份	2013-12-31	1	1	S5201	L72	商务服务业	已申请	2
000861	海印股份	2014-12-31	1	1	S5201	L72	商务服务业	已申请	2
000861	海印股份	2014-12-31	1	1	S5202	L72	商务服务业	已获得	1
000862	银星能源	2014-12-31	1	1	S5204	C34	通用设备制造业	截至报告期末累计获得			31
000862	银星能源	2015-12-31	1	1	S5204	D44	电力、热力生产和供应业	截至报告期末累计获得	42	3	39	0
000862	银星能源	2015-12-31	1	1	S5201	D44	电力、热力生产和供应业	已申请	5	1	4	0
000862	银星能源	2015-12-31	1	1	S5202	D44	电力、热力生产和供应业	已获得	5	3	2	0
000863	三湘印象	2011-12-31	1	1	S5204	I64	互联网和相关服务	截至报告期末累计获得			3	2
000863	三湘印象	2013-12-31	1	1	S5204	K70	房地产业	截至报告期末累计获得	6
000863	三湘印象	2015-12-31	1	1	S5201	K70	房地产业	已申请	2	2	0	0
000863	三湘印象	2015-12-31	1	1	S5204	K70	房地产业	截至报告期末累计获得	10	0	6	4
000863	三湘印象	2016-12-31	1	1	S5201	K70	房地产业	已申请	7	2	4	1
000863	三湘印象	2016-12-31	1	1	S5202	K70	房地产业	已获得	1	0	0	1
000863	三湘印象	2016-12-31	1	1	S5204	K70	房地产业	截至报告期末累计获得	12	1	6	5
000863	三湘印象	2017-12-31	1	1	S5204	K70	房地产业	截至报告期末累计获得	15	1	9	5
000863	三湘印象	2019-12-31	1	1	S5201	K70	房地产业	已申请	3
000863	三湘印象	2019-12-31	1	1	S5202	K70	房地产业	已获得	2
000863	三湘印象	2019-12-31	1	1	S5204	K70	房地产业	截至报告期末累计获得	25
000869	张裕A	2012-12-31	1	1	S5201	C15	酒、饮料和精制茶制造业	已申请	6	3
000869	张裕A	2012-12-31	1	1	S5203	C15	酒、饮料和精制茶制造业	已授权		1
000869	张裕A	2013-12-31	1	1	S5203	C15	酒、饮料和精制茶制造业	已授权	2
000869	张裕A	2016-12-31	1	1	S5201	C15	酒、饮料和精制茶制造业	已申请		2
000876	新希望	2019-12-31	1	1	S5205	C13	农副食品加工业	截止报告期末累计已被受理	1719
000876	新希望	2019-12-31	1	1	S5206	C13	农副食品加工业	截止报告期末累计已授权	979
000876	新希望	2019-12-31	1	1	S5201	C13	农副食品加工业	已申请	230	90
000878	云南铜业	2012-12-31	1	1	S5201	C32	有色金属冶炼及压延加工业	已申请	14
000878	云南铜业	2012-12-31	1	1	S5203	C32	有色金属冶炼及压延加工业	已授权	5
000878	云南铜业	2012-12-31	1	1	S5206	C32	有色金属冶炼及压延加工业	截止报告期末累计已授权	33
000878	云南铜业	2016-12-31	1	1	S5203	C32	有色金属冶炼及压延加工业	已授权	4
000878	云南铜业	2016-12-31	1	1	S5201	C32	有色金属冶炼及压延加工业	已申请	8
000878	云南铜业	2017-12-31	1	1	S5201	C32	有色金属冶炼及压延加工业	已申请	54	19	35	0
000878	云南铜业	2017-12-31	1	1	S5203	C32	有色金属冶炼及压延加工业	已授权	32	4	28	0
000878	云南铜业	2019-12-31	1	1	S5201	C32	有色金属冶炼及压延加工业	已申请	102
000878	云南铜业	2019-12-31	1	1	S5203	C32	有色金属冶炼及压延加工业	已授权	39	9
000881	中广核技	2016-12-31	1	1	S5204	S90	综合	截至报告期末累计获得	302
000881	中广核技	2016-12-31	1	1	S5201	S90	综合	已申请	87	66	21	0
000881	中广核技	2016-12-31	1	1	S5203	S90	综合	已授权	26	23
000881	中广核技	2017-12-31	1	1	S5201	S90	综合	已申请	75	51	24	0
000881	中广核技	2017-12-31	1	1	S5203	S90	综合	已授权	58	22
000881	中广核技	2018-12-31	1	1	S5201	C26	化学原料及化学制品制造业	已申请	165	109	56	0
000881	中广核技	2018-12-31	1	1	S5203	C26	化学原料及化学制品制造业	已授权	102	36
000881	中广核技	2019-12-31	1	1	S5201	C26	化学原料及化学制品制造业	已申请	110	70
000881	中广核技	2019-12-31	1	1	S5204	C26	化学原料及化学制品制造业	截至报告期末累计获得	649	211
000887	中鼎股份	2008-12-31	1	1	S5201	C37	铁路、船舶、航空航天和其它运输设备制造业	已申请	9	4
000887	中鼎股份	2010-12-31	1	1	S5201	C29	橡胶和塑料制品业	已申请	39	9
000887	中鼎股份	2012-12-31	1	1	S5206	C29	橡胶和塑料制品业	截止报告期末累计已授权	178	17
000887	中鼎股份	2013-12-31	1	1	S5206	C29	橡胶和塑料制品业	截止报告期末累计已授权	231	21
000887	中鼎股份	2014-12-31	1	1	S5204	C29	橡胶和塑料制品业	截至报告期末累计获得	253	29
000887	中鼎股份	2014-12-31	1	2	S5204	C29	橡胶和塑料制品业	截至报告期末累计获得	38
000887	中鼎股份	2015-12-31	1	1	S5206	C29	橡胶和塑料制品业	截止报告期末累计已授权	361	37
000887	中鼎股份	2015-12-31	1	2	S5206	C29	橡胶和塑料制品业	截止报告期末累计已授权	38
000887	中鼎股份	2016-12-31	1	1	S5204	C29	橡胶和塑料制品业	截至报告期末累计获得	390	57
000887	中鼎股份	2016-12-31	1	2	S5204	C29	橡胶和塑料制品业	截至报告期末累计获得	183
000887	中鼎股份	2017-12-31	1	1	S5204	C29	橡胶和塑料制品业	截至报告期末累计获得	417	64
000887	中鼎股份	2017-12-31	1	2	S5204	C29	橡胶和塑料制品业	截至报告期末累计获得	183
000887	中鼎股份	2018-12-31	1	1	S5204	C29	橡胶和塑料制品业	截至报告期末累计获得	780	87
000887	中鼎股份	2018-12-31	1	2	S5204	C29	橡胶和塑料制品业	截至报告期末累计获得	299
000887	中鼎股份	2019-12-31	1	1	S5204	C29	橡胶和塑料制品业	截至报告期末累计获得	569	96
000887	中鼎股份	2019-12-31	1	2	S5204	C29	橡胶和塑料制品业	截至报告期末累计获得	299
000889	中嘉博创	2015-12-31	1	1	S5204	F52	零售业	截至报告期末累计获得	6
000890	*ST 胜尔	2009-12-31	1	1	S5203	C33	金属制品业	已授权	5	2	3	0
000890	*ST 胜尔	2010-12-31	1	1	S5203	C33	金属制品业	已授权	8
000890	*ST 胜尔	2010-12-31	1	2	S5201	C33	金属制品业	已申请	1
000890	*ST 胜尔	2010-12-31	1	1	S5201	C33	金属制品业	已申请		1	1
000890	*ST 胜尔	2011-12-31	1	1	S5201	C33	金属制品业	已申请	3
000890	*ST 胜尔	2012-12-31	1	1	S5201	C33	金属制品业	已申请	5	3	2	0
000890	*ST 胜尔	2012-12-31	1	1	S5203	C33	金属制品业	已授权	4	3	1	0
000890	*ST 胜尔	2012-12-31	1	1	S5204	C33	金属制品业	截至报告期末累计获得	48	11
000890	*ST 胜尔	2013-12-31	1	1	S5203	C33	金属制品业	已授权	8	1	7	0
000890	*ST 胜尔	2014-12-31	1	1	S5201	C33	金属制品业	已申请	10	5	5	0
000890	*ST 胜尔	2014-12-31	1	1	S5203	C33	金属制品业	已授权	19
000890	*ST 胜尔	2015-12-31	1	1	S5202	C33	金属制品业	已获得	16	5	11	0
000890	*ST 胜尔	2016-12-31	1	1	S5202	C33	金属制品业	已获得	13	5	8	0
000893	亚钾国际	2007-12-31	1	1	S5201	C38	电气机械及器材制造业	已申请	5
000893	亚钾国际	2008-12-31	1	1	S5202	C38	电气机械及器材制造业	已获得	9	1	6	2
000900	现代投资	2016-12-31	1	1	S5203	G54	道路运输业	已授权	3
000901	航天科技	2014-12-31	1	1	S5201	C37	铁路、船舶、航空航天和其它运输设备制造业	已申请	72	41
000901	航天科技	2014-12-31	1	1	S5203	C37	铁路、船舶、航空航天和其它运输设备制造业	已授权	49	24
000901	航天科技	2015-12-31	1	1	S5201	C37	铁路、船舶、航空航天和其它运输设备制造业	已申请	73	52
000901	航天科技	2015-12-31	1	1	S5202	C37	铁路、船舶、航空航天和其它运输设备制造业	已获得	47	21
000901	航天科技	2016-12-31	1	1	S5202	C37	铁路、船舶、航空航天和其它运输设备制造业	已获得			1
000901	航天科技	2016-12-31	1	1	S5201	C37	铁路、船舶、航空航天和其它运输设备制造业	已申请	90	41
000901	航天科技	2016-12-31	1	1	S5203	C37	铁路、船舶、航空航天和其它运输设备制造业	已授权		25
000902	新洋丰	2015-12-31	1	1	S5202	C26	化学原料及化学制品制造业	已获得	14
000902	新洋丰	2015-12-31	1	1	S5204	C26	化学原料及化学制品制造业	截至报告期末累计获得	62
000902	新洋丰	2016-12-31	1	1	S5202	C26	化学原料及化学制品制造业	已获得	23	1	17	5
000902	新洋丰	2016-12-31	1	1	S5204	C26	化学原料及化学制品制造业	截至报告期末累计获得	84
000902	新洋丰	2017-12-31	1	1	S5201	C26	化学原料及化学制品制造业	已申请	24	3
000902	新洋丰	2017-12-31	1	1	S5203	C26	化学原料及化学制品制造业	已授权	22
000902	新洋丰	2017-12-31	1	1	S5204	C26	化学原料及化学制品制造业	截至报告期末累计获得	108
000902	新洋丰	2018-12-31	1	1	S5202	C26	化学原料及化学制品制造业	已获得	22
000902	新洋丰	2018-12-31	1	1	S5206	C26	化学原料及化学制品制造业	截止报告期末累计已授权	130
000908	景峰医药	2014-12-31	1	1	S5201	C34	通用设备制造业	已申请	32	24
000908	景峰医药	2014-12-31	1	1	S5204	C34	通用设备制造业	截至报告期末累计获得	124	98
000908	景峰医药	2015-12-31	1	1	S5204	C27	医药制造业	截至报告期末累计获得	161	125
000908	景峰医药	2016-12-31	1	1	S5204	C27	医药制造业	截至报告期末累计获得	163	127
000908	景峰医药	2017-12-31	1	1	S5204	C27	医药制造业	截至报告期末累计获得	178	134
000908	景峰医药	2018-12-31	1	1	S5204	C27	医药制造业	截至报告期末累计获得	180	128
000908	景峰医药	2018-12-31	1	1	S5202	C27	医药制造业	已获得	4
000908	景峰医药	2019-12-31	1	1	S5204	C27	医药制造业	截至报告期末累计获得	192	142
000908	景峰医药	2019-12-31	1	1	S5202	C27	医药制造业	已获得	14
000909	数源科技	2007-12-31	1	1	S5201	C39	计算机、通信和其他电子设备制造业	已申请	4	0	1	3
000909	数源科技	2007-12-31	1	1	S5203	C39	计算机、通信和其他电子设备制造业	已授权	8
000909	数源科技	2008-12-31	1	1	S5201	C39	计算机、通信和其他电子设备制造业	已申请	7	2	2	3
000909	数源科技	2008-12-31	1	1	S5203	C39	计算机、通信和其他电子设备制造业	已授权	3
000909	数源科技	2012-12-31	1	1	S5201	K70	房地产业	已申请	25	7
000909	数源科技	2012-12-31	1	1	S5203	K70	房地产业	已授权	21	3
000909	数源科技	2013-12-31	1	1	S5201	S90	综合	已申请	15	8
000909	数源科技	2013-12-31	1	1	S5203	S90	综合	已授权	13
000909	数源科技	2013-12-31	1	1	S5204	S90	综合	截至报告期末累计获得		3
000909	数源科技	2014-12-31	1	1	S5201	S90	综合	已申请	7	2
000909	数源科技	2014-12-31	1	1	S5203	S90	综合	已授权	6
000909	数源科技	2014-12-31	1	1	S5204	S90	综合	截至报告期末累计获得		3
000909	数源科技	2015-12-31	1	1	S5204	S90	综合	截至报告期末累计获得	62	5	24	33
000909	数源科技	2015-12-31	1	1	S5201	S90	综合	已申请	37	5
000909	数源科技	2015-12-31	1	1	S5203	S90	综合	已授权	15	2
000909	数源科技	2016-12-31	1	1	S5203	S90	综合	已授权	21	4	9	8
000909	数源科技	2016-12-31	1	1	S5201	S90	综合	已申请	42	11	16	15
000909	数源科技	2017-12-31	1	1	S5201	S90	综合	已申请	48
000909	数源科技	2017-12-31	1	1	S5203	S90	综合	已授权	24
000909	数源科技	2018-12-31	1	1	S5201	S90	综合	已申请	41	15	12	14
000909	数源科技	2018-12-31	1	1	S5203	S90	综合	已授权	31	6
000909	数源科技	2019-12-31	1	1	S5201	K70	房地产业	已申请	36
000909	数源科技	2019-12-31	1	1	S5203	K70	房地产业	已授权	31
000910	大亚圣象	2007-12-31	1	1	S5203	C22	造纸及纸制品业	已授权			1
000910	大亚圣象	2013-12-31	1	1	S5201	C20	木材加工及木、竹、藤、棕、草制品业	已申请	99	33	47	19
000910	大亚圣象	2014-12-31	1	1	S5201	C20	木材加工及木、竹、藤、棕、草制品业	已申请	74	24	25	25
000910	大亚圣象	2015-12-31	1	1	S5204	C20	木材加工及木、竹、藤、棕、草制品业	截至报告期末累计获得	33	11	18	4
000910	大亚圣象	2016-12-31	1	1	S5201	C20	木材加工及木、竹、藤、棕、草制品业	已申请	41	20	16	5
000910	大亚圣象	2017-12-31	1	1	S5201	C20	木材加工及木、竹、藤、棕、草制品业	已申请	59	29	27	3
000910	大亚圣象	2018-12-31	1	1	S5201	C20	木材加工及木、竹、藤、棕、草制品业	已申请	79	41	34	4
000910	大亚圣象	2019-12-31	1	1	S5201	C20	木材加工及木、竹、藤、棕、草制品业	已申请	86	35	31	20
000912	泸天化	2010-12-31	1	1	S5201	C26	化学原料及化学制品制造业	已申请	2
000912	泸天化	2010-12-31	1	1	S5203	C26	化学原料及化学制品制造业	已授权		1
000912	泸天化	2015-12-31	1	1	S5201	C26	化学原料及化学制品制造业	已申请	10	10	0	0
000912	泸天化	2015-12-31	1	1	S5202	C26	化学原料及化学制品制造业	已获得	1	1	0	0
000912	泸天化	2015-12-31	1	1	S5204	C26	化学原料及化学制品制造业	截至报告期末累计获得	24	17	7	0
000913	钱江摩托	2016-12-31	1	1	S5201	C37	铁路、船舶、航空航天和其它运输设备制造业	已申请	18
000913	钱江摩托	2017-12-31	1	1	S5201	C37	铁路、船舶、航空航天和其它运输设备制造业	已申请	65	15	12	38
000913	钱江摩托	2017-12-31	1	1	S5204	C37	铁路、船舶、航空航天和其它运输设备制造业	截至报告期末累计获得	182	21	63	98
000913	钱江摩托	2017-12-31	1	1	S5205	C37	铁路、船舶、航空航天和其它运输设备制造业	截止报告期末累计已被受理	52	27	9	16
000913	钱江摩托	2019-12-31	1	1	S5201	C37	铁路、船舶、航空航天和其它运输设备制造业	已申请	67	10	30	29
000919	金陵药业	2012-12-31	1	1	S5201	C27	医药制造业	已申请		8
000919	金陵药业	2013-12-31	1	1	S5202	C27	医药制造业	已获得		3
000919	金陵药业	2014-12-31	1	1	S5203	C27	医药制造业	已授权	5
000919	金陵药业	2016-12-31	1	1	S5202	C27	医药制造业	已获得	3	3
000921	海信家电	2007-12-31	1	1	S5203	C38	电气机械及器材制造业	已授权	103
000921	海信家电	2009-12-31	2	1	S5203	C38	电气机械及器材制造业	已授权	17
000921	海信家电	2010-12-31	1	1	S5205	C38	电气机械及器材制造业	截止报告期末累计已被受理	198
000921	海信家电	2010-12-31	1	2	S5205	C38	电气机械及器材制造业	截止报告期末累计已被受理	4
000921	海信家电	2010-12-31	1	1	S5206	C38	电气机械及器材制造业	截止报告期末累计已授权	212
000921	海信家电	2011-12-31	1	1	S5201	C38	电气机械及器材制造业	已申请	260	47
000921	海信家电	2011-12-31	1	2	S5201	C38	电气机械及器材制造业	已申请	15
000921	海信家电	2011-12-31	1	1	S5206	C38	电气机械及器材制造业	截止报告期末累计已授权	218	13
000921	海信家电	2012-12-31	1	1	S5201	C38	电气机械及器材制造业	已申请	394	102
000921	海信家电	2012-12-31	1	2	S5201	C38	电气机械及器材制造业	已申请	13
000921	海信家电	2012-12-31	1	1	S5203	C38	电气机械及器材制造业	已授权	316	32
000921	海信家电	2013-12-31	1	1	S5201	C38	电气机械及器材制造业	已申请	525	152	207	166
000923	河钢资源	2011-12-31	1	1	S5203	C35	专用设备制造业	已授权	13
000923	河钢资源	2011-12-31	1	1	S5201	C35	专用设备制造业	已申请	15
000923	河钢资源	2012-12-31	1	1	S5201	C35	专用设备制造业	已申请	8
000923	河钢资源	2012-12-31	1	1	S5203	C35	专用设备制造业	已授权	2
000923	河钢资源	2012-12-31	1	1	S5204	C35	专用设备制造业	截至报告期末累计获得	27
000923	河钢资源	2012-12-31	1	1	S5205	C35	专用设备制造业	截止报告期末累计已被受理	29
000923	河钢资源	2014-12-31	1	1	S5201	C35	专用设备制造业	已申请	15
000925	众合科技	2009-12-31	1	1	S5201	C35	专用设备制造业	已申请		3
000925	众合科技	2009-12-31	1	1	S5203	C35	专用设备制造业	已授权		1	1
000925	众合科技	2010-12-31	1	1	S5201	C35	专用设备制造业	已申请	11	5
000925	众合科技	2010-12-31	1	1	S5203	C35	专用设备制造业	已授权		1
000925	众合科技	2011-12-31	1	1	S5206	C35	专用设备制造业	截止报告期末累计已授权	15	7	6	2
000925	众合科技	2015-12-31	1	1	S5201	C35	专用设备制造业	已申请	56	30	25	1
000925	众合科技	2015-12-31	1	1	S5202	C35	专用设备制造业	已获得	34	11	21	2
000925	众合科技	2015-12-31	1	1	S5204	C35	专用设备制造业	截至报告期末累计获得	56	19	29	8
000925	众合科技	2016-12-31	1	1	S5204	C35	专用设备制造业	截至报告期末累计获得	42	33	7	2
000925	众合科技	2017-12-31	1	1	S5204	C35	专用设备制造业	截至报告期末累计获得	96	41	45	10
000925	众合科技	2019-12-31	1	1	S5204	C35	专用设备制造业	截至报告期末累计获得	192	74	103	15
000926	福星股份	2008-12-31	1	1	S5202	K70	房地产业	已获得			2
000926	福星股份	2009-12-31	1	1	S5202	K70	房地产业	已获得			2
000926	福星股份	2010-12-31	1	1	S5202	K70	房地产业	已获得			2
000926	福星股份	2016-12-31	1	1	S5206	K70	房地产业	截止报告期末累计已授权	3		3
000928	中钢国际	2015-12-31	1	1	S5205	E48	土木工程建筑业	截止报告期末累计已被受理	13	6
000928	中钢国际	2016-12-31	1	1	S5204	E48	土木工程建筑业	截至报告期末累计获得	84	21
000928	中钢国际	2017-12-31	1	1	S5204	E48	土木工程建筑业	截至报告期末累计获得	101	22
000928	中钢国际	2018-12-31	1	1	S5204	E48	土木工程建筑业	截至报告期末累计获得	152	34
000928	中钢国际	2019-12-31	1	1	S5204	E48	土木工程建筑业	截至报告期末累计获得	188	48
000930	中粮科技	2011-12-31	1	1	S5204	C14	食品制造业	截至报告期末累计获得		8
000930	中粮科技	2012-12-31	1	1	S5201	C26	化学原料及化学制品制造业	已申请	75
000930	中粮科技	2012-12-31	1	1	S5203	C26	化学原料及化学制品制造业	已授权	13
000930	中粮科技	2013-12-31	1	1	S5201	C26	化学原料及化学制品制造业	已申请	45
000930	中粮科技	2013-12-31	1	1	S5203	C26	化学原料及化学制品制造业	已授权	64
000930	中粮科技	2018-12-31	1	1	S5205	C26	化学原料及化学制品制造业	截止报告期末累计已被受理		46
000930	中粮科技	2019-12-31	1	1	S5203	C26	化学原料及化学制品制造业	已授权	26
000930	中粮科技	2019-12-31	1	1	S5206	C26	化学原料及化学制品制造业	截止报告期末累计已授权	384
000931	中关村	2012-12-31	1	1	S5203	E49	建筑安装业	已授权		2
000931	中关村	2014-12-31	1	1	S5203	E49	建筑安装业	已授权		1
000931	中关村	2017-12-31	1	1	S5204	S90	综合	截至报告期末累计获得	6
000932	华菱钢铁	2009-12-31	1	1	S5201	C31	黑色金属冶炼及压延加工业	已申请	44	21
000932	华菱钢铁	2009-12-31	1	1	S5203	C31	黑色金属冶炼及压延加工业	已授权	16
000932	华菱钢铁	2014-12-31	1	1	S5201	C31	黑色金属冶炼及压延加工业	已申请	110	69
000932	华菱钢铁	2014-12-31	1	1	S5203	C31	黑色金属冶炼及压延加工业	已授权		16
000932	华菱钢铁	2015-12-31	1	1	S5201	C31	黑色金属冶炼及压延加工业	已申请	131	42
000932	华菱钢铁	2016-12-31	1	1	S5202	C31	黑色金属冶炼及压延加工业	已获得	78	35	43
000932	华菱钢铁	2016-12-31	1	1	S5204	C31	黑色金属冶炼及压延加工业	截至报告期末累计获得	276	115	161
000932	华菱钢铁	2017-12-31	1	1	S5202	C31	黑色金属冶炼及压延加工业	已获得	85	37	48	0
000932	华菱钢铁	2018-12-31	1	1	S5202	C31	黑色金属冶炼及压延加工业	已获得	84	41	43	0
000932	华菱钢铁	2019-12-31	1	1	S5202	C31	黑色金属冶炼及压延加工业	已获得	76	37	39	0
000936	华西股份	2010-12-31	1	1	S5202	C28	化学纤维制造业	已获得	8	3	5	0
000936	华西股份	2011-12-31	1	1	S5202	C28	化学纤维制造业	已获得	2	1	1	0
000936	华西股份	2012-12-31	1	1	S5202	C28	化学纤维制造业	已获得	2	1	1	0
000939	凯迪退	2009-12-31	1	1	S5201	D44	电力、热力生产和供应业	已申请		5
000939	凯迪退	2010-12-31	1	1	S5202	D44	电力、热力生产和供应业	已获得		1	4
000939	凯迪退	2010-12-31	1	1	S5201	D44	电力、热力生产和供应业	已申请		4	1
000939	凯迪退	2012-12-31	1	1	S5204	B06	煤炭开采和洗选业	截至报告期末累计获得	110	54
000939	凯迪退	2013-12-31	1	1	S5204	B06	煤炭开采和洗选业	截至报告期末累计获得	110	54
000939	凯迪退	2014-12-31	2	1	S5204	B06	煤炭开采和洗选业	截至报告期末累计获得	110	54
000948	南天信息	2019-12-31	1	1	S5202	I65	软件和信息技术服务业	已获得	86	11
000950	重药控股	2010-12-31	1	1	S5201	C26	化学原料及化学制品制造业	已申请			15
000952	广济药业	2014-12-31	1	1	S5202	C27	医药制造业	已获得	2
000952	广济药业	2014-12-31	1	1	S5206	C27	医药制造业	截止报告期末累计已授权	20
000952	广济药业	2015-12-31	1	1	S5204	C27	医药制造业	截至报告期末累计获得		26	10
000952	广济药业	2015-12-31	1	1	S5201	C27	医药制造业	已申请		4
000952	广济药业	2015-12-31	1	1	S5202	C27	医药制造业	已获得		3	1
000952	广济药业	2016-12-31	1	1	S5206	C27	医药制造业	截止报告期末累计已授权	23	21	2
000952	广济药业	2017-12-31	1	1	S5206	C27	医药制造业	截止报告期末累计已授权	25	23	2	0
000952	广济药业	2017-12-31	1	1	S5202	C27	医药制造业	已获得		2
000952	广济药业	2018-12-31	1	1	S5206	C27	医药制造业	截止报告期末累计已授权	25	23	2	0
000952	广济药业	2019-12-31	1	1	S5206	C27	医药制造业	截止报告期末累计已授权	26	24	2	0
000952	广济药业	2019-12-31	1	1	S5203	C27	医药制造业	已授权		2
000952	广济药业	2019-12-31	1	1	S5201	C27	医药制造业	已申请		2
000957	中通客车	2010-12-31	1	1	S5203	C36	汽车制造业	已授权	27
000957	中通客车	2011-12-31	1	1	S5203	C36	汽车制造业	已授权	21	2
000957	中通客车	2014-12-31	1	1	S5203	C36	汽车制造业	已授权	37	3
000957	中通客车	2015-12-31	1	1	S5201	C36	汽车制造业	已申请	48
000957	中通客车	2015-12-31	1	1	S5203	C36	汽车制造业	已授权	39	6
000957	中通客车	2016-12-31	1	1	S5204	C36	汽车制造业	截至报告期末累计获得	257	35
000957	中通客车	2017-12-31	1	1	S5201	C36	汽车制造业	已申请	72
000957	中通客车	2017-12-31	1	1	S5204	C36	汽车制造业	截至报告期末累计获得	298
000960	锡业股份	2015-12-31	1	1	S5201	C32	有色金属冶炼及压延加工业	已申请	52
000960	锡业股份	2015-12-31	1	1	S5203	C32	有色金属冶炼及压延加工业	已授权	9
000960	锡业股份	2016-12-31	1	1	S5203	C32	有色金属冶炼及压延加工业	已授权	30	10
000960	锡业股份	2017-12-31	1	1	S5203	C32	有色金属冶炼及压延加工业	已授权	13
000960	锡业股份	2018-12-31	1	1	S5203	C32	有色金属冶炼及压延加工业	已授权	25	13
000960	锡业股份	2019-12-31	1	1	S5203	C32	有色金属冶炼及压延加工业	已授权	25	13
000960	锡业股份	2019-12-31	1	1	S5201	C32	有色金属冶炼及压延加工业	已申请	58	23
000962	东方钽业	2011-12-31	1	1	S5201	C32	有色金属冶炼及压延加工业	已申请	10
000962	东方钽业	2011-12-31	1	1	S5203	C32	有色金属冶炼及压延加工业	已授权	4
000962	东方钽业	2012-12-31	1	1	S5201	C32	有色金属冶炼及压延加工业	已申请	40
000962	东方钽业	2012-12-31	1	1	S5204	C32	有色金属冶炼及压延加工业	截至报告期末累计获得	114
000962	东方钽业	2012-12-31	1	1	S5206	C32	有色金属冶炼及压延加工业	截止报告期末累计已授权	39
000962	东方钽业	2012-12-31	1	2	S5206	C32	有色金属冶炼及压延加工业	截止报告期末累计已授权	14
000962	东方钽业	2013-12-31	1	1	S5201	C32	有色金属冶炼及压延加工业	已申请	27
000962	东方钽业	2013-12-31	1	1	S5202	C32	有色金属冶炼及压延加工业	已获得	28
000962	东方钽业	2013-12-31	1	1	S5203	C32	有色金属冶炼及压延加工业	已授权	6
000962	东方钽业	2013-12-31	1	1	S5204	C32	有色金属冶炼及压延加工业	截至报告期末累计获得	48
000962	东方钽业	2013-12-31	1	1	S5205	C32	有色金属冶炼及压延加工业	截止报告期末累计已被受理	144
000962	东方钽业	2013-12-31	1	1	S5206	C32	有色金属冶炼及压延加工业	截止报告期末累计已授权	59
000962	东方钽业	2014-12-31	1	1	S5201	C32	有色金属冶炼及压延加工业	已申请	18
000962	东方钽业	2014-12-31	1	1	S5203	C32	有色金属冶炼及压延加工业	已授权	10
000962	东方钽业	2014-12-31	1	1	S5205	C32	有色金属冶炼及压延加工业	截止报告期末累计已被受理	173
000962	东方钽业	2014-12-31	1	1	S5206	C32	有色金属冶炼及压延加工业	截止报告期末累计已授权	83
000962	东方钽业	2015-12-31	1	1	S5204	C32	有色金属冶炼及压延加工业	截至报告期末累计获得	9
000962	东方钽业	2015-12-31	1	1	S5203	C32	有色金属冶炼及压延加工业	已授权	13
000962	东方钽业	2015-12-31	1	1	S5206	C32	有色金属冶炼及压延加工业	截止报告期末累计已授权	88
000962	东方钽业	2016-12-31	1	2	S5204	C32	有色金属冶炼及压延加工业	截至报告期末累计获得	9
000962	东方钽业	2017-12-31	1	2	S5204	C32	有色金属冶炼及压延加工业	截至报告期末累计获得	39
000962	东方钽业	2017-12-31	1	1	S5201	C32	有色金属冶炼及压延加工业	已申请		5
000962	东方钽业	2017-12-31	1	1	S5203	C32	有色金属冶炼及压延加工业	已授权	18
000963	华东医药	2015-12-31	1	1	S5204	F52	零售业	截至报告期末累计获得		45
000963	华东医药	2015-12-31	1	1	S5202	F52	零售业	已获得		10
000963	华东医药	2015-12-31	1	1	S5201	F52	零售业	已申请		6
000967	盈峰环境	2012-12-31	1	1	S5205	C38	电气机械及器材制造业	截止报告期末累计已被受理	92	2	27	63
000967	盈峰环境	2013-12-31	1	1	S5202	C38	电气机械及器材制造业	已获得	22		14
000967	盈峰环境	2014-12-31	1	1	S5202	C38	电气机械及器材制造业	已获得	16
000967	盈峰环境	2015-12-31	1	1	S5206	C38	电气机械及器材制造业	截止报告期末累计已授权	262
000967	盈峰环境	2016-12-31	1	1	S5206	C38	电气机械及器材制造业	截止报告期末累计已授权	168	20
000967	盈峰环境	2017-12-31	1	1	S5206	C38	电气机械及器材制造业	截止报告期末累计已授权	322	72		22
000967	盈峰环境	2019-12-31	1	1	S5201	N77	生态保护和环境治理业	已申请	73	47
000967	盈峰环境	2019-12-31	1	1	S5204	N77	生态保护和环境治理业	截至报告期末累计获得	773	441
000969	安泰科技	2008-12-31	1	1	S5201	C41	其他制造业	已申请	44
000969	安泰科技	2008-12-31	1	1	S5203	C41	其他制造业	已授权	19
000969	安泰科技	2009-12-31	1	1	S5201	C41	其他制造业	已申请	23
000969	安泰科技	2009-12-31	1	1	S5203	C41	其他制造业	已授权	22
000969	安泰科技	2009-12-31	1	1	S5206	C41	其他制造业	截止报告期末累计已授权	106
000969	安泰科技	2010-12-31	1	1	S5201	C41	其他制造业	已申请	15
000969	安泰科技	2010-12-31	1	1	S5203	C41	其他制造业	已授权	13
000969	安泰科技	2011-12-31	1	1	S5201	C33	金属制品业	已申请	26
000969	安泰科技	2011-12-31	1	1	S5203	C33	金属制品业	已授权	15
000969	安泰科技	2011-12-31	1	2	S5203	C33	金属制品业	已授权	1
000969	安泰科技	2012-12-31	1	1	S5201	C33	金属制品业	已申请	57
000969	安泰科技	2012-12-31	1	2	S5201	C33	金属制品业	已申请	1
000969	安泰科技	2012-12-31	1	1	S5203	C33	金属制品业	已授权	40
000969	安泰科技	2012-12-31	1	1	S5206	C33	金属制品业	截止报告期末累计已授权	138
000969	安泰科技	2013-12-31	1	1	S5201	C33	金属制品业	已申请	74
000969	安泰科技	2013-12-31	1	1	S5203	C33	金属制品业	已授权	29
000969	安泰科技	2014-12-31	1	1	S5201	C33	金属制品业	已申请	69
000969	安泰科技	2014-12-31	1	1	S5203	C33	金属制品业	已授权	60
000969	安泰科技	2015-12-31	1	1	S5206	C33	金属制品业	截止报告期末累计已授权	211
000969	安泰科技	2015-12-31	1	1	S5201	C33	金属制品业	已申请	68
000969	安泰科技	2015-12-31	1	1	S5203	C33	金属制品业	已授权	56
000969	安泰科技	2016-12-31	1	1	S5206	C33	金属制品业	截止报告期末累计已授权	245
000969	安泰科技	2016-12-31	1	1	S5201	C33	金属制品业	已申请	74
000969	安泰科技	2016-12-31	1	1	S5203	C33	金属制品业	已授权	56
000969	安泰科技	2017-12-31	1	1	S5204	C33	金属制品业	截至报告期末累计获得	308	231	77	0
000969	安泰科技	2017-12-31	1	1	S5201	C33	金属制品业	已申请	82
000969	安泰科技	2017-12-31	1	1	S5203	C33	金属制品业	已授权	80
000969	安泰科技	2018-12-31	1	1	S5204	C33	金属制品业	截至报告期末累计获得	330	254	76	0
000969	安泰科技	2018-12-31	1	1	S5201	C33	金属制品业	已申请	59
000969	安泰科技	2018-12-31	1	1	S5203	C33	金属制品业	已授权	69
000969	安泰科技	2019-12-31	1	1	S5206	C33	金属制品业	截止报告期末累计已授权	443	307
000970	中科三环	2008-12-31	1	1	S5205	C32	有色金属冶炼及压延加工业	截止报告期末累计已被受理	72	38
000970	中科三环	2008-12-31	1	1	S5206	C32	有色金属冶炼及压延加工业	截止报告期末累计已授权	16	4
000970	中科三环	2015-12-31	1	1	S5204	C39	计算机、通信和其他电子设备制造业	截至报告期末累计获得	309	102	189	18
000970	中科三环	2015-12-31	1	1	S5201	C39	计算机、通信和其他电子设备制造业	已申请	47	21	24	2
000970	中科三环	2015-12-31	1	1	S5202	C39	计算机、通信和其他电子设备制造业	已获得	57	24	31	2
000970	中科三环	2016-12-31	1	1	S5205	C39	计算机、通信和其他电子设备制造业	截止报告期末累计已被受理	520
000970	中科三环	2016-12-31	1	1	S5206	C39	计算机、通信和其他电子设备制造业	截止报告期末累计已授权	320	110
000971	*ST 高升	2019-12-31	1	1	S5204	I65	软件和信息技术服务业	截至报告期末累计获得	8
000973	佛塑科技	2009-12-31	1	1	S5203	C29	橡胶和塑料制品业	已授权	7	4
000973	佛塑科技	2010-12-31	1	1	S5203	C29	橡胶和塑料制品业	已授权	6	2
000973	佛塑科技	2011-12-31	1	1	S5201	C29	橡胶和塑料制品业	已申请	10	8
000973	佛塑科技	2011-12-31	1	1	S5203	C29	橡胶和塑料制品业	已授权		5
000973	佛塑科技	2012-12-31	1	1	S5201	C29	橡胶和塑料制品业	已申请	22	18
000973	佛塑科技	2012-12-31	1	1	S5203	C29	橡胶和塑料制品业	已授权		1	2
000973	佛塑科技	2013-12-31	1	1	S5201	C29	橡胶和塑料制品业	已申请	12	9
000973	佛塑科技	2013-12-31	1	1	S5206	C29	橡胶和塑料制品业	截止报告期末累计已授权		1	4
000973	佛塑科技	2014-12-31	1	1	S5201	C29	橡胶和塑料制品业	已申请	15	10
000973	佛塑科技	2014-12-31	1	1	S5203	C29	橡胶和塑料制品业	已授权		8	7
000973	佛塑科技	2015-12-31	1	1	S5203	C29	橡胶和塑料制品业	已授权		4	1
000973	佛塑科技	2015-12-31	1	1	S5201	C29	橡胶和塑料制品业	已申请	23	18	4	1
000973	佛塑科技	2015-12-31	1	1	S5204	C29	橡胶和塑料制品业	截至报告期末累计获得	62	34	27	1
000973	佛塑科技	2015-12-31	1	1	S5202	C29	橡胶和塑料制品业	已获得	21	12	8	1
000973	佛塑科技	2016-12-31	1	1	S5203	C29	橡胶和塑料制品业	已授权		18	2
000973	佛塑科技	2016-12-31	1	1	S5201	C29	橡胶和塑料制品业	已申请	19	15
000973	佛塑科技	2017-12-31	1	1	S5201	C29	橡胶和塑料制品业	已申请	17	11
000973	佛塑科技	2017-12-31	1	1	S5203	C29	橡胶和塑料制品业	已授权		8	8
000973	佛塑科技	2018-12-31	1	1	S5206	C29	橡胶和塑料制品业	截止报告期末累计已授权	155	77
000973	佛塑科技	2018-12-31	1	1	S5201	C29	橡胶和塑料制品业	已申请	17	7
000973	佛塑科技	2018-12-31	1	1	S5203	C29	橡胶和塑料制品业	已授权		5	5
000973	佛塑科技	2019-12-31	1	1	S5204	C29	橡胶和塑料制品业	截至报告期末累计获得	169	77
000973	佛塑科技	2019-12-31	1	1	S5201	C29	橡胶和塑料制品业	已申请	33	25
000973	佛塑科技	2019-12-31	1	1	S5203	C29	橡胶和塑料制品业	已授权	16	2
000982	*ST 中绒	2013-12-31	1	1	S5203	C17	纺织业	已授权	14	2	8	4
000982	*ST 中绒	2014-12-31	1	1	S5201	C17	纺织业	已申请	7
000982	*ST 中绒	2014-12-31	1	1	S5202	C17	纺织业	已获得		1	5
000982	*ST 中绒	2014-12-31	1	1	S5204	C17	纺织业	截至报告期末累计获得			13
000982	*ST 中绒	2014-12-31	1	1	S5206	C17	纺织业	截止报告期末累计已授权		3
000988	华工科技	2009-12-31	1	1	S5203	C39	计算机、通信和其他电子设备制造业	已授权	2
000988	华工科技	2010-12-31	1	1	S5201	C39	计算机、通信和其他电子设备制造业	已申请	5
000988	华工科技	2013-12-31	1	1	S5201	C39	计算机、通信和其他电子设备制造业	已申请	65	23
000988	华工科技	2014-12-31	1	1	S5201	C39	计算机、通信和其他电子设备制造业	已申请	61
000988	华工科技	2014-12-31	1	1	S5203	C39	计算机、通信和其他电子设备制造业	已授权	45	8
000988	华工科技	2014-12-31	1	2	S5203	C39	计算机、通信和其他电子设备制造业	已授权	1
000988	华工科技	2015-12-31	1	1	S5204	C39	计算机、通信和其他电子设备制造业	截至报告期末累计获得	356
000988	华工科技	2015-12-31	1	1	S5201	C39	计算机、通信和其他电子设备制造业	已申请	83
000988	华工科技	2016-12-31	1	1	S5204	C39	计算机、通信和其他电子设备制造业	截至报告期末累计获得	415
000988	华工科技	2016-12-31	1	1	S5201	C39	计算机、通信和其他电子设备制造业	已申请	191
000988	华工科技	2017-12-31	1	1	S5204	C39	计算机、通信和其他电子设备制造业	截至报告期末累计获得	502
000988	华工科技	2017-12-31	1	1	S5201	C39	计算机、通信和其他电子设备制造业	已申请	195
000988	华工科技	2018-12-31	1	1	S5204	C39	计算机、通信和其他电子设备制造业	截至报告期末累计获得	696
000988	华工科技	2018-12-31	1	1	S5201	C39	计算机、通信和其他电子设备制造业	已申请	222
000988	华工科技	2019-12-31	1	1	S5201	C39	计算机、通信和其他电子设备制造业	已申请	237
000989	九芝堂	2007-12-31	1	1	S5203	C27	医药制造业	已授权		2
000989	九芝堂	2008-12-31	1	2	S5201	C27	医药制造业	已申请	3
000989	九芝堂	2008-12-31	1	2	S5203	C27	医药制造业	已授权		1
000989	九芝堂	2009-12-31	1	1	S5201	C27	医药制造业	已申请		14		5
000989	九芝堂	2009-12-31	1	2	S5201	C27	医药制造业	已申请	1
000989	九芝堂	2009-12-31	1	1	S5203	C27	医药制造业	已授权				5
000989	九芝堂	2010-12-31	1	1	S5203	C27	医药制造业	已授权		1		6
000989	九芝堂	2011-12-31	1	1	S5201	C27	医药制造业	已申请		9
000989	九芝堂	2011-12-31	1	1	S5203	C27	医药制造业	已授权		12
000989	九芝堂	2012-12-31	1	1	S5201	C27	医药制造业	已申请	56
000989	九芝堂	2015-12-31	1	1	S5201	C27	医药制造业	已申请	42	24
000989	九芝堂	2016-12-31	1	1	S5201	C27	医药制造业	已申请	16	15
000989	九芝堂	2017-12-31	1	1	S5201	C27	医药制造业	已申请	26	15
000989	九芝堂	2017-12-31	1	2	S5201	C27	医药制造业	已申请		1
000989	九芝堂	2017-12-31	1	1	S5203	C27	医药制造业	已授权	19	14
000989	九芝堂	2018-12-31	1	1	S5201	C27	医药制造业	已申请	34	30	2	2
000989	九芝堂	2018-12-31	1	1	S5203	C27	医药制造业	已授权	22	14	2	7
000990	诚志股份	2007-12-31	1	1	S5205	C27	医药制造业	截止报告期末累计已被受理		5
000990	诚志股份	2007-12-31	1	1	S5206	C27	医药制造业	截止报告期末累计已授权		3
000990	诚志股份	2008-12-31	1	1	S5201	C27	医药制造业	已申请	2
000990	诚志股份	2009-12-31	1	1	S5202	C27	医药制造业	已获得		8	2
000990	诚志股份	2009-12-31	1	1	S5201	C27	医药制造业	已申请	3
000990	诚志股份	2010-12-31	1	1	S5202	C27	医药制造业	已获得		2
000990	诚志股份	2010-12-31	1	1	S5205	C27	医药制造业	截止报告期末累计已被受理		12
000990	诚志股份	2011-12-31	1	1	S5201	C27	医药制造业	已申请		8
000990	诚志股份	2012-12-31	1	1	S5201	C26	化学原料及化学制品制造业	已申请	34
000990	诚志股份	2012-12-31	1	1	S5203	C26	化学原料及化学制品制造业	已授权	7
000990	诚志股份	2013-12-31	1	1	S5201	C26	化学原料及化学制品制造业	已申请	55
000990	诚志股份	2013-12-31	1	1	S5203	C26	化学原料及化学制品制造业	已授权	7	5
000990	诚志股份	2015-12-31	1	1	S5201	C26	化学原料及化学制品制造业	已申请	72
000990	诚志股份	2015-12-31	1	1	S5203	C26	化学原料及化学制品制造业	已授权		61
000990	诚志股份	2015-12-31	1	2	S5203	C26	化学原料及化学制品制造业	已授权		7
000990	诚志股份	2016-12-31	1	1	S5201	C26	化学原料及化学制品制造业	已申请	332
000990	诚志股份	2016-12-31	1	1	S5203	C26	化学原料及化学制品制造业	已授权	126
000990	诚志股份	2016-12-31	1	2	S5203	C26	化学原料及化学制品制造业	已授权	26
000990	诚志股份	2017-12-31	1	1	S5202	C26	化学原料及化学制品制造业	已获得		9	7	3
000990	诚志股份	2017-12-31	1	1	S5201	C26	化学原料及化学制品制造业	已申请		4	3	3
000997	新大陆	2011-12-31	1	1	S5201	I65	软件和信息技术服务业	已申请	24
000997	新大陆	2011-12-31	1	2	S5201	I65	软件和信息技术服务业	已申请	10
000997	新大陆	2011-12-31	1	1	S5203	I65	软件和信息技术服务业	已授权			60
000997	新大陆	2013-12-31	1	1	S5204	I65	软件和信息技术服务业	截至报告期末累计获得	169	46
000997	新大陆	2013-12-31	1	2	S5204	I65	软件和信息技术服务业	截至报告期末累计获得		3
000997	新大陆	2019-12-31	1	1	S5203	I65	软件和信息技术服务业	已授权	9
000997	新大陆	2019-12-31	1	1	S5201	I65	软件和信息技术服务业	已申请	32
000998	隆平高科	2015-12-31	1	1	S5202	A01	农业	已获得	10
000998	隆平高科	2016-12-31	1	1	S5201	A01	农业	已申请		4
000998	隆平高科	2016-12-31	1	1	S5204	A01	农业	截至报告期末累计获得		5	3
000998	隆平高科	2017-12-31	1	1	S5201	A01	农业	已申请		13
000998	隆平高科	2017-12-31	1	1	S5203	A01	农业	已授权		1
000998	隆平高科	2017-12-31	1	1	S5204	A01	农业	截至报告期末累计获得	15	7	1	7
000998	隆平高科	2018-12-31	1	1	S5201	A01	农业	已申请	22	19	3	0
000998	隆平高科	2018-12-31	1	1	S5203	A01	农业	已授权	7	3	4	0
000998	隆平高科	2018-12-31	1	1	S5204	A01	农业	截至报告期末累计获得	24	11	5	8
000998	隆平高科	2019-12-31	1	1	S5201	A01	农业	已申请	21	18	1	2
000998	隆平高科	2019-12-31	1	1	S5203	A01	农业	已授权	8	5	3	0
000998	隆平高科	2019-12-31	1	1	S5204	A01	农业	截至报告期末累计获得	48	29	12	7
000999	华润三九	2010-12-31	1	1	S5202	C27	医药制造业	已获得	10
000999	华润三九	2011-12-31	1	1	S5201	C27	医药制造业	已申请		10
000999	华润三九	2011-12-31	1	1	S5203	C27	医药制造业	已授权		7
000999	华润三九	2012-12-31	1	1	S5203	C27	医药制造业	已授权		21
000999	华润三九	2013-12-31	1	1	S5201	C27	医药制造业	已申请		4
000999	华润三九	2013-12-31	1	1	S5203	C27	医药制造业	已授权		3
000999	华润三九	2014-12-31	1	1	S5201	C27	医药制造业	已申请		26
000999	华润三九	2014-12-31	1	1	S5203	C27	医药制造业	已授权		7
000999	华润三九	2015-12-31	1	1	S5201	C27	医药制造业	已申请	78	66	12	0
000999	华润三九	2015-12-31	1	1	S5203	C27	医药制造业	已授权		8
000999	华润三九	2015-12-31	1	1	S5204	C27	医药制造业	截至报告期末累计获得	251	133	33	85
000999	华润三九	2015-12-31	1	1	S5202	C27	医药制造业	已获得	39	25	14	0
000999	华润三九	2016-12-31	1	1	S5201	C27	医药制造业	已申请		68
000999	华润三九	2016-12-31	1	1	S5203	C27	医药制造业	已授权		20
000999	华润三九	2017-12-31	1	1	S5201	C27	医药制造业	已申请		32
000999	华润三九	2017-12-31	1	1	S5203	C27	医药制造业	已授权		18
000999	华润三九	2018-12-31	1	1	S5203	C27	医药制造业	已授权		21	22
000999	华润三九	2019-12-31	1	1	S5203	C27	医药制造业	已授权		19	16
001914	招商积余	2019-12-31	1	1	S5202	K70	房地产业	已获得	15
001965	招商公路	2017-12-31	1	1	S5201	G54	道路运输业	已申请	52	31
001965	招商公路	2017-12-31	1	1	S5203	G54	道路运输业	已授权	76	27
001965	招商公路	2018-12-31	2	1	S5201	G54	道路运输业	已申请	99	54
001965	招商公路	2018-12-31	2	1	S5203	G54	道路运输业	已授权	82	21
001965	招商公路	2018-12-31	2	1	S5204	G54	道路运输业	截至报告期末累计获得	355	143	1
001965	招商公路	2019-12-31	2	1	S5201	G54	道路运输业	已申请	109	68
001965	招商公路	2019-12-31	2	1	S5203	G54	道路运输业	已授权	94	41
001965	招商公路	2019-12-31	2	1	S5204	G54	道路运输业	截至报告期末累计获得	523	209	307
001979	招商蛇口	2015-12-31	1	1	S5205	K70	房地产业	截止报告期末累计已被受理		1
002001	新和成	2008-12-31	1	1	S5203	C26	化学原料及化学制品制造业	已授权	4	3	1	0
002001	新和成	2013-12-31	1	1	S5201	C27	医药制造业	已申请	27
002001	新和成	2013-12-31	1	1	S5203	C27	医药制造业	已授权	12
002001	新和成	2014-12-31	1	1	S5203	C27	医药制造业	已授权		12
002001	新和成	2014-12-31	1	2	S5203	C27	医药制造业	已授权		1
002001	新和成	2015-12-31	1	1	S5203	C27	医药制造业	已授权	20
002001	新和成	2016-12-31	1	1	S5203	C27	医药制造业	已授权	30
002002	鸿达兴业	2013-12-31	1	1	S5201	C26	化学原料及化学制品制造业	已申请	13
002002	鸿达兴业	2013-12-31	1	1	S5203	C26	化学原料及化学制品制造业	已授权			6
002002	鸿达兴业	2014-12-31	1	1	S5201	C26	化学原料及化学制品制造业	已申请		2	1
002002	鸿达兴业	2014-12-31	1	1	S5202	C26	化学原料及化学制品制造业	已获得		2	7
002002	鸿达兴业	2015-12-31	1	1	S5201	C26	化学原料及化学制品制造业	已申请	28	17	11	0
002002	鸿达兴业	2015-12-31	1	1	S5202	C26	化学原料及化学制品制造业	已获得	14	5	9	0
002002	鸿达兴业	2015-12-31	1	1	S5204	C26	化学原料及化学制品制造业	截至报告期末累计获得	14	5	9	0
002002	鸿达兴业	2016-12-31	1	1	S5204	C26	化学原料及化学制品制造业	截至报告期末累计获得	21	5	16
002002	鸿达兴业	2016-12-31	1	1	S5205	C26	化学原料及化学制品制造业	截止报告期末累计已被受理	67	30	37
002002	鸿达兴业	2017-12-31	1	1	S5201	C26	化学原料及化学制品制造业	已申请	4
002002	鸿达兴业	2017-12-31	1	1	S5206	C26	化学原料及化学制品制造业	截止报告期末累计已授权	43	7	36	0
002002	鸿达兴业	2017-12-31	1	1	S5205	C26	化学原料及化学制品制造业	截止报告期末累计已被受理	53	25	28	0
002002	鸿达兴业	2018-12-31	1	1	S5206	C26	化学原料及化学制品制造业	截止报告期末累计已授权	69	7	62	0
002002	鸿达兴业	2019-12-31	1	1	S5206	C26	化学原料及化学制品制造业	截止报告期末累计已授权	78	9	69	0
002002	鸿达兴业	2019-12-31	1	1	S5205	C26	化学原料及化学制品制造业	截止报告期末累计已被受理	100	37	63	0
002003	伟星股份	2007-12-31	1	1	S5202	C41	其他制造业	已获得	8
002003	伟星股份	2007-12-31	1	1	S5201	C41	其他制造业	已申请	13	3
002003	伟星股份	2008-12-31	1	1	S5201	C41	其他制造业	已申请	32	3	7	22
002003	伟星股份	2008-12-31	1	1	S5202	C41	其他制造业	已获得		3	7
002003	伟星股份	2009-12-31	1	1	S5203	C41	其他制造业	已授权		1	5
002003	伟星股份	2010-12-31	1	1	S5202	C41	其他制造业	已获得	25	6
002003	伟星股份	2011-12-31	1	1	S5203	C41	其他制造业	已授权	15	3	12	0
002003	伟星股份	2012-12-31	1	1	S5203	C18	纺织服装、服饰业	已授权	39	2	32	5
002003	伟星股份	2012-12-31	1	1	S5204	C18	纺织服装、服饰业	截至报告期末累计获得	115
002003	伟星股份	2013-12-31	1	1	S5203	C18	纺织服装、服饰业	已授权	18
002003	伟星股份	2014-12-31	1	1	S5201	C18	纺织服装、服饰业	已申请	46	17
002003	伟星股份	2014-12-31	1	1	S5203	C18	纺织服装、服饰业	已授权	38
002003	伟星股份	2014-12-31	1	1	S5204	C18	纺织服装、服饰业	截至报告期末累计获得	149
002003	伟星股份	2015-12-31	1	1	S5204	C18	纺织服装、服饰业	截至报告期末累计获得	232	38	169	25
002003	伟星股份	2015-12-31	1	1	S5203	C18	纺织服装、服饰业	已授权	84	14
002003	伟星股份	2015-12-31	1	1	S5201	C18	纺织服装、服饰业	已申请	153	65	78	10
002003	伟星股份	2015-12-31	1	1	S5202	C18	纺织服装、服饰业	已获得	121	26	87	8
002003	伟星股份	2016-12-31	1	1	S5204	C18	纺织服装、服饰业	截至报告期末累计获得	265
002003	伟星股份	2016-12-31	1	1	S5201	C18	纺织服装、服饰业	已申请	105
002003	伟星股份	2016-12-31	1	1	S5203	C18	纺织服装、服饰业	已授权	60	32
002003	伟星股份	2017-12-31	1	1	S5204	C18	纺织服装、服饰业	截至报告期末累计获得	353
002003	伟星股份	2017-12-31	1	1	S5201	C18	纺织服装、服饰业	已申请	150
002003	伟星股份	2017-12-31	1	1	S5203	C18	纺织服装、服饰业	已授权	110	27
002003	伟星股份	2018-12-31	1	1	S5204	C18	纺织服装、服饰业	截至报告期末累计获得	436
002003	伟星股份	2018-12-31	1	1	S5201	C18	纺织服装、服饰业	已申请	177	63
002003	伟星股份	2018-12-31	1	1	S5203	C18	纺织服装、服饰业	已授权	84
002003	伟星股份	2019-12-31	1	1	S5206	C18	纺织服装、服饰业	截止报告期末累计已授权	523
002003	伟星股份	2019-12-31	1	2	S5206	C18	纺织服装、服饰业	截止报告期末累计已授权	6
002003	伟星股份	2019-12-31	1	1	S5205	C18	纺织服装、服饰业	截止报告期末累计已被受理	331
002003	伟星股份	2019-12-31	1	2	S5205	C18	纺织服装、服饰业	截止报告期末累计已被受理	6
002004	华邦健康	2010-12-31	1	1	S5201	C27	医药制造业	已申请		13
002004	华邦健康	2010-12-31	1	1	S5203	C27	医药制造业	已授权	7
002004	华邦健康	2010-12-31	1	1	S5204	C27	医药制造业	截至报告期末累计获得		63
002004	华邦健康	2010-12-31	1	1	S5206	C27	医药制造业	截止报告期末累计已授权	17
002004	华邦健康	2011-12-31	1	1	S5201	C27	医药制造业	已申请		20
002004	华邦健康	2011-12-31	1	1	S5203	C27	医药制造业	已授权	7
002004	华邦健康	2011-12-31	1	1	S5204	C27	医药制造业	截至报告期末累计获得		82
002004	华邦健康	2011-12-31	1	1	S5206	C27	医药制造业	截止报告期末累计已授权	24
002004	华邦健康	2012-12-31	1	1	S5201	C27	医药制造业	已申请		88
002004	华邦健康	2012-12-31	1	1	S5203	C27	医药制造业	已授权		31
002004	华邦健康	2013-12-31	1	1	S5205	C26	化学原料及化学制品制造业	截止报告期末累计已被受理	107
002004	华邦健康	2013-12-31	1	1	S5206	C26	化学原料及化学制品制造业	截止报告期末累计已授权	40
002004	华邦健康	2015-12-31	1	1	S5204	C26	化学原料及化学制品制造业	截至报告期末累计获得		58	12
002004	华邦健康	2015-12-31	1	2	S5204	C26	化学原料及化学制品制造业	截至报告期末累计获得		1
002004	华邦健康	2016-12-31	1	1	S5206	C26	化学原料及化学制品制造业	截止报告期末累计已授权	110
002004	华邦健康	2016-12-31	1	2	S5206	C26	化学原料及化学制品制造业	截止报告期末累计已授权	1
002004	华邦健康	2016-12-31	1	1	S5204	C26	化学原料及化学制品制造业	截至报告期末累计获得	12
002004	华邦健康	2017-12-31	1	1	S5205	C26	化学原料及化学制品制造业	截止报告期末累计已被受理		285
002004	华邦健康	2017-12-31	1	1	S5206	C26	化学原料及化学制品制造业	截止报告期末累计已授权	259
002004	华邦健康	2017-12-31	1	2	S5206	C26	化学原料及化学制品制造业	截止报告期末累计已授权	3
002004	华邦健康	2017-12-31	1	1	S5201	C26	化学原料及化学制品制造业	已申请		27
002004	华邦健康	2017-12-31	1	1	S5203	C26	化学原料及化学制品制造业	已授权		17
002005	ST 德豪	2008-12-31	1	1	S5201	C38	电气机械及器材制造业	已申请	33
002005	ST 德豪	2008-12-31	1	2	S5201	C38	电气机械及器材制造业	已申请	14
002005	ST 德豪	2009-12-31	1	1	S5201	C38	电气机械及器材制造业	已申请	52	3
002005	ST 德豪	2010-12-31	1	1	S5201	C38	电气机械及器材制造业	已申请	43	5
002005	ST 德豪	2010-12-31	1	1	S5204	C38	电气机械及器材制造业	截至报告期末累计获得	406	44
002005	ST 德豪	2011-12-31	1	1	S5201	C38	电气机械及器材制造业	已申请	82	24	56	2
002005	ST 德豪	2011-12-31	1	1	S5202	C38	电气机械及器材制造业	已获得	51	9	39	3
002005	ST 德豪	2011-12-31	1	1	S5204	C38	电气机械及器材制造业	截至报告期末累计获得	467	53
002005	ST 德豪	2013-12-31	1	1	S5201	C38	电气机械及器材制造业	已申请	134	31
002005	ST 德豪	2013-12-31	1	1	S5204	C38	电气机械及器材制造业	截至报告期末累计获得	551	49
002005	ST 德豪	2014-12-31	1	1	S5204	C38	电气机械及器材制造业	截至报告期末累计获得	491	55
002005	ST 德豪	2015-12-31	1	1	S5204	C38	电气机械及器材制造业	截至报告期末累计获得	505	63
002005	ST 德豪	2015-12-31	1	1	S5201	C38	电气机械及器材制造业	已申请	95	18
002005	ST 德豪	2016-12-31	1	1	S5204	C38	电气机械及器材制造业	截至报告期末累计获得	554	74
002005	ST 德豪	2017-12-31	1	1	S5204	C38	电气机械及器材制造业	截至报告期末累计获得	550	55
002005	ST 德豪	2018-12-31	1	1	S5204	C38	电气机械及器材制造业	截至报告期末累计获得	431	72
[truncated: 20,300 more rows]
