# Supplementary material for: The impact of digital transformation on open innovation performance: The intermediary role of digital innovation dynamic capability
Source: PLoS One. 2025 Mar 10;20(3):e0317785. doi: 10.1371/journal.pone.0317785 (PMC11892873; doi:10.1371/journal.pone.0317785)
Supplement: S1 Data — (ZIP) [file pone.0317785.s001.zip › data/2.xlsx]

## Sheet: sheet1
Symbol	EndDate	PatentName	PatentTypeCode	PatentType	ApplicationNumber	PatentNumber	ApplicationDate	GrantDate	LegalStatusCode	LegalStatus	Applicant	ValidityPeriod
证券代码	统计截止日期	专利名称	专利类型编码	专利类型	申请号	专利号	申请日期	授权日期	法律状态编码	法律状态	专利权人	专利期限
没有单位	没有单位	没有单位	没有单位	没有单位	没有单位	没有单位	没有单位	没有单位	没有单位	没有单位	没有单位	年
000004	2018-12-31	注射用三磷酸腺苷二钠氯化镁冻干粉针剂及其生产方法	S4901	发明	CN200410024515		2004-07-21	2006-11-15	S5113	其他	胡小泉
000004	2019-12-31	注射用三磷酸腺苷二钠氯化镁冻干粉针剂及其生产方法	S4901	发明	CN200410024515.1		2004-07-21	2006-11-15	S5113	其他	胡小泉
000008	2019-12-31	一种并行升降不落轮车轮探伤机	S4901	发明	CN201410339320.X		2014-07-16	2016-06-29	S5112	专利权转移	北京新联铁科技股份有限公司
000019	2007-12-31	一种绿茶浓缩汁的制造方法	S4901	发明	CN200710074251.4		2007-04-28		S5104	专利申请尚未授权(受理)	深圳市深宝华城食品有限公司
000019	2007-12-31	一种咖啡浓缩汁的制造方法	S4901	发明	CN200710074253.3		2007-04-28		S5104	专利申请尚未授权(受理)	深圳市深宝华城食品有限公司
000019	2007-12-31	一种用于加工饮料的天然植物浓缩汁的制造方法	S4901	发明	CN200710074252.9		2007-04-28		S5104	专利申请尚未授权(受理)	深圳市深宝华城食品有限公司
000026	2010-12-31	金佛表	S4903	外观设计	CN200530159077.5		2005-12-28	2006-11-08	S5101	专利权有效	深圳市飞亚达(集团)股份有限公司
000026	2010-12-31	一种金属陶瓷材料及其成型工艺	S4901	发明	CN200510033196.5		2005-02-04	2008-09-17	S5112	专利权转移	李北,舒诚
000032	2008-12-31	一种用于照明的LED光源	S4902	实用新型	CN200720170738.8		2007-11-13	2008-10-01	S5101	专利权有效	深圳市桑达实业股份有限公司
000032	2008-12-31	能够在线重启的过载或短路保护电路	S4902	实用新型	CN200720119962.4		2007-04-30	2008-04-02	S5101	专利权有效	深圳桑达百利电器有限公司
000035	2017-12-31	用于餐厨垃圾处理的厌氧反应装置	S4901	发明	CN201410788814.6		2014-12-19	2016-02-17	S5113	其他	南通天蓝环保能源成套设备有限公司
000035	2017-12-31	用于餐厨垃圾处理的厌氧反应装置	S4902	实用新型	CN201420805265.4		2014-12-19	2015-05-27	S5110	专利权终止	南通天蓝环保能源成套设备有限公司
000048	2017-12-31	一种有效调节鸡肠道健康的饲料添加剂及其制备方法	S4901	发明	CN201710440261		2017-06-12		S5106	专利申请尚未授权(实审)	广东康达尔农牧科技有限公司
000055	2019-12-31	一种建筑幕墙结构	S4901	发明	CN201911066822.9		2019-11-04		S5106	专利申请尚未授权(实审)	温岭市智营电子科技有限公司
000065	2015-12-31	一种高压电缆绝缘屏蔽层剥离后的清理装置(发明)	S4901	发明				2016-01-06	S5101	专利权有效
000065	2015-12-31	一种拦污栅	S4902	实用新型				2015-09-23	S5101	专利权有效
000065	2015-12-31	一种阳极板	S4902	实用新型				2015-09-23	S5101	专利权有效
000065	2015-12-31	一种拖拽式电缆固定装置	S4902	实用新型				2015-09-23	S5101	专利权有效
000065	2015-12-31	安全型电磁锁	S4902	实用新型				2015-10-26	S5101	专利权有效
000065	2015-12-31	用于U型渠道混凝土施工的模具	S4902	实用新型				2015-12-09	S5101	专利权有效
000078	2007-12-31	祛伤消肿酊及其制备方法	S4901	发明	CN200510066151.8		2005-04-21	2007-08-08	S5101	专利权有效	福州海王金象中药制药有限公司
000078	2007-12-31	蜚蠊活成虫提取物(消症益肝片)的制备方法	S4901	发明	CN03112259.0		2003-05-22	2008-01-16	S5101	专利权有效	福州金象中药制药有限公司
000090	2009-12-31	复合止水帷幕结构	S4902	实用新型	CN200920130655.5		2009-04-15	2010-02-10	S5101	专利权有效	深圳市市政工程总公司
000090	2009-12-31	雨中沥青路面的施工方法及其设备	S4901	发明	CN200910106544.5		2009-04-07		S5106	专利申请尚未授权(实审)	深圳市市政工程总公司,葛折圣
000090	2012-12-31	雨中沥青路面的施工方法及其设备	S4901	发明	CN200910106544.5		2009-04-07	2011-03-16	S5101	专利权有效	深圳市市政工程总公司,葛折圣
000090	2012-12-31	提高沥青面层与水泥稳定基层界面连接强度的结构和方法	S4901	发明	CN200910104999.3		2009-01-13	2011-06-08	S5101	专利权有效	深圳市市政工程总公司,葛折圣
000090	2012-12-31	粗集料间隙率的测定方法	S4901	发明	CN200910161830.1		2009-07-27	2011-07-13	S5101	专利权有效	深圳市市政工程总公司,葛折圣
000090	2012-12-31	轻质沥青混合料及其配制方法	S4901	发明	CN200910105918.1		2009-03-02	2011-10-05	S5101	专利权有效	深圳市市政工程总公司,葛折圣
000090	2012-12-31	耐火性乳化沥青稀浆封层材料及其制备方法	S4901	发明	CN200910105001.1		2009-01-13	2012-09-05	S5101	专利权有效	深圳市市政工程总公司,葛折圣
000090	2012-12-31	滑模施工筒仓混凝土保护层定位件	S4902	实用新型	CN200920130653.6		2009-04-15	2010-02-10	S5101	专利权有效	深圳市市政工程总公司
000090	2012-12-31	滑模施工筒仓泵送混凝土分料漏斗	S4902	实用新型	CN200920130654.0		2009-04-15	2010-02-10	S5101	专利权有效	深圳市市政工程总公司
000090	2012-12-31	复合止水帷幕结构	S4902	实用新型	CN200920130655.5		2009-04-15	2010-02-10	S5101	专利权有效	深圳市市政工程总公司
000090	2012-12-31	玻璃钢夹砂管的顶管纠偏结构	S4902	实用新型	CN200920130656.X		2009-04-15	2010-01-13	S5101	专利权有效	深圳市市政工程总公司
000090	2012-12-31	玻璃钢夹砂管	S4902	实用新型	CN200920130657.4		2009-04-15	2010-01-13	S5101	专利权有效	深圳市市政工程总公司
000090	2012-12-31	可调节式的承力垫块	S4902	实用新型	CN200920130093.4		2009-02-20	2009-12-16	S5101	专利权有效	深圳市市政工程总公司
000090	2012-12-31	在普通试验机上进行单根钢绞线组装件试验的装置	S4902	实用新型	CN200920130092.X		2009-02-20	2009-12-02	S5101	专利权有效	深圳市市政工程总公司
000090	2012-12-31	植筋现场抗拔试验夹具	S4902	实用新型	CN200920130094.9		2009-02-20	2009-12-02	S5101	专利权有效	深圳市市政工程总公司
000090	2012-12-31	盾构设备润滑油注油系统	S4902	实用新型	CN201120279643.6		2011-08-03	2012-04-04	S5101	专利权有效	深圳市市政工程总公司;深圳市隧道工程有限公司
000090	2012-12-31	盾构设备用润滑油嘴	S4902	实用新型	CN201120279640.2		2011-08-03	2012-03-28	S5101	专利权有效	深圳市市政工程总公司;深圳市隧道工程有限公司
000090	2012-12-31	盾构管片拼装头扳手	S4902	实用新型	CN201120279608.4		2011-08-03	2012-03-28	S5101	专利权有效	深圳市市政工程总公司;深圳市隧道工程有限公司
000090	2012-12-31	地下构筑物隔根防水结构	S4902	实用新型	CN201120543888.5		2011-12-22	2012-09-05	S5101	专利权有效	深圳市市政工程总公司
000090	2012-12-31	单筋拉力型抗浮锚杆	S4902	实用新型	CN201120543923.3		2011-12-22	2012-10-31	S5101	专利权有效	深圳市市政工程总公司
000090	2012-12-31	多筋拉力型抗浮锚杆	S4902	实用新型	CN201120543923.3		2011-12-22	2012-10-31	S5101	专利权有效	深圳市市政工程总公司
000090	2015-12-31	粗集料压碎后沥青混合料级配变异性的测试方法	S4901	发明		ZL201210272481.2			S5101	专利权有效
000090	2015-12-31	粗集料压碎后沥青混合料高温性能差异性的测试方法	S4901	发明		ZL201210272448.X			S5101	专利权有效
000090	2015-12-31	基坑狭窄区域回填密实方法	S4901	发明		ZL201310364116.9			S5101	专利权有效
000090	2015-12-31	满堂支架流体仿真模拟预压施工结构	S4902	实用新型		201520736648.5			S5101	专利权有效
000090	2016-12-31	盾构施工中球状孤石的探测方法	S4901	发明	CN201410164382.1		2014-04-23		S5101	专利权有效	深圳市市政工程总公司
000090	2016-12-31	满堂支架流体仿真模拟预压施工结构	S4902	实用新型	CN201520736648.5		2015-09-22		S5101	专利权有效	深圳市市政工程总公司
000090	2016-12-31	双层二沉池异形墙体模板施工结构	S4902	实用新型	CN201520888258.X		2015-11-09		S5101	专利权有效	深圳市市政工程总公司
000090	2016-12-31	支护结构中抗拔桩、格构柱及降水井三合一结构	S4902	实用新型	CN201520696476.3		2015-09-10		S5101	专利权有效	深圳市市政工程总公司
000090	2017-12-31	喷锚逆作与冲孔桩组合的深基坑围护结构及其施工方法	S4901	发明	CN201610135629.6	ZL201610135629.6	2016-03-10	2017-10-24	S5101	专利权有效	深圳市市政工程总公司,深圳市隧道工程有限公司
000090	2017-12-31	涂料分层混合及自搅拌装置	S4901	发明	CN201510403240.0	ZL201510403240.0	2015-07-11	2017-10-27	S5101	专利权有效	深圳市市政工程总公司
000090	2017-12-31	一种锤块式碎石设备	S4901	发明	CN201510747352.8	ZL201510747352.8	2015-11-05	2017-10-27	S5101	专利权有效	深圳市市政工程总公司
000090	2017-12-31	一种建筑施工用铺地砖前的匀沙设备	S4901	发明	CN201510838446.6	ZL201510838446.6	2015-11-26	2017-09-26	S5101	专利权有效	深圳市市政工程总公司
000090	2017-12-31	一种建筑外墙隔热结构	S4901	发明	CN201510704429.3	ZL201510704429.3	2015-10-27	2017-08-29	S5101	专利权有效	深圳市市政工程总公司
000090	2017-12-31	一种建筑外墙隔热吸音结构	S4901	发明	CN201510704453.7	ZL201510704453.7	2015-10-27	2017-08-25	S5101	专利权有效	深圳市市政工程总公司
000090	2017-12-31	预应力管桩及其施工方法	S4901	发明	CN201410250049.2	ZL201410250049.2	2014-06-06	2017-01-25	S5101	专利权有效	深圳市工勘岩土集团有限公司,深圳市晟辉机械有限公司,深圳市市政工程总公司
000090	2017-12-31	结构稳固的防护结构	S4902	实用新型	CN201621164411.5	ZL201621164411.5	2016-11-01	2017-06-20	S5101	专利权有效	深圳市市政工程总公司,深圳市天健市政安装工程有限公司
000090	2017-12-31	宽度可以改变的防护结构	S4902	实用新型	CN201621164413.4	ZL201621164413.4	2016-11-01	2017-09-22	S5101	专利权有效	深圳市市政工程总公司,深圳市天健市政安装工程有限公司
000090	2017-12-31	用于沟槽的防护结构	S4902	实用新型	CN201621164414.9	ZL201621164414.9	2016-11-01	2017-09-22	S5101	专利权有效	深圳市市政工程总公司,深圳市天健市政安装工程有限公司
000090	2017-12-31	一种装配式临时道路板	S4902	实用新型	CN201720282808.2	ZL201720282808.2	2017-03-22	2017-12-08	S5101	专利权有效	深圳市市政工程总公司									.
000090	2017-12-31	喷锚逆作与冲孔桩组合的深基坑围护结构及其施工方法	S4901	发明	CN201610135629.6	ZL201610135629.6	2016-03-10	2017-10-24	S5101	专利权有效	深圳市市政工程总公司;深圳市隧道工程有限公司
000090	2017-12-31	涂料分层混合及自搅拌装置	S4901	发明	CN201510403240.0	ZL201510403240.0	2015-07-11	2017-10-27	S5101	专利权有效	深圳市市政工程总公司
000090	2017-12-31	一种锤块式碎石设备	S4901	发明	CN201510747352.8	ZL201510747352.8	2015-11-05	2017-10-27	S5101	专利权有效	深圳市市政工程总公司
000090	2017-12-31	一种建筑施工用铺地砖前的匀沙设备	S4901	发明	CN201510838446.6	ZL201510838446.6	2015-11-26	2017-09-26	S5101	专利权有效	深圳市市政工程总公司
000090	2017-12-31	一种建筑外墙隔热结构	S4901	发明	CN201510704429.3	ZL201510704429.3	2015-10-27	2017-08-29	S5101	专利权有效	深圳市市政工程总公司
000090	2017-12-31	一种建筑外墙隔热吸音结构	S4901	发明	CN201510704453.7	ZL201510704453.7	2015-10-27	2017-08-25	S5101	专利权有效	深圳市市政工程总公司
000090	2017-12-31	预应力管桩及其施工方法	S4901	发明	CN201410250049.2	ZL201410250049.2	2014-06-06	2017-01-25	S5101	专利权有效	深圳市工勘岩土集团有限公司;深圳市晟辉机械有限公司;深圳市市政工程总公司
000090	2017-12-31	结构稳固的防护结构	S4902	实用新型	CN201621164411.5	ZL201621164411.5	2016-11-01	2017-06-20	S5101	专利权有效	深圳市市政工程总公司;深圳市天健市政安装工程有限公司
000090	2017-12-31	宽度可以改变的防护结构	S4902	实用新型	CN201621164413.4	ZL201621164413.4	2016-11-01	2017-09-22	S5101	专利权有效	深圳市市政工程总公司;深圳市天健市政安装工程有限公司
000090	2017-12-31	用于沟槽的防护结构	S4902	实用新型	CN201621164414.9	ZL201621164414.9	2016-11-01	2017-09-22	S5101	专利权有效	深圳市市政工程总公司;深圳市天健市政安装工程有限公司
000090	2017-12-31	一种装配式临时道路板	S4902	实用新型	CN201720282808.2	ZL201720282808.2	2017-03-22	2017-12-08	S5101	专利权有效	深圳市市政工程总公司
000090	2018-12-31	双层二沉池异形墙体施工方法	S4901	发明	CN201510757609	ZL201510757609.8	2015-11-09	2018-06-26	S5101	专利权有效	深圳市市政工程总公司
000090	2018-12-31	一种道路抢修施工用的夯实装置	S4901	发明	CN201711008430	ZL201711008430.8	2017-10-25	2018-07-31	S5101	专利权有效	深圳市市政工程总公司
000090	2018-12-31	一种多功能除尘器	S4901	发明	CN201710618233	ZL201710618233.1	2017-07-26	2018-06-19	S5101	专利权有效	深圳市市政工程总公司
000090	2018-12-31	一种固体垃圾压缩装置	S4901	发明	CN201710858714	ZL201710858714.X	2017-09-21	2018-06-19	S5101	专利权有效	深圳市市政工程总公司
000090	2018-12-31	一种轨道式道路沿边砌筑智能机器人	S4901	发明	CN201610551198	ZL201610551198.1	2016-07-14	2018-06-12	S5101	专利权有效	深圳市市政工程总公司
000090	2018-12-31	一种垃圾破碎处理设备	S4901	发明	CN201610904832	ZL201610904832.5	2016-10-18	2018-07-31	S5101	专利权有效	深圳市市政工程总公司
000090	2018-12-31	一种提高桥梁使用性能的桥梁伸缩缝覆盖设备	S4901	发明	CN201610233325	ZL201610233325.3	2016-04-15	2018-01-02	S5101	专利权有效	深圳市市政工程总公司
000090	2018-12-31	一种稳定性高的桥梁伸缩缝覆盖组件	S4901	发明	CN201610233327	ZL201610233327.2	2016-04-15	2018-01-02	S5101	专利权有效	深圳市市政工程总公司
000090	2018-12-31	一种桥梁路面维护设备	S4901	发明	CN201710150660	ZL201710150660.1	2017-03-14	2018-11-23	S5101	专利权有效	深圳市粤通建设工程有限公司
000090	2019-12-31	快速氨氮生化反应器	S4902	实用新型	CN201820381286.6	ZL201820381286.6	2018-03-21	2019-04-09	S5101	专利权有效	南京瑞迪建设科技有限公司,深圳市天健(集团)股份有限公司
000090	2019-12-31	一种复试涡流气浮结合PVA固化微生物废水处理设备	S4902	实用新型	CN201820380960.9	ZL201820380960.9	2018-03-21	2019-04-09	S5101	专利权有效	南京瑞迪建设科技有限公司,深圳市天健(集团)股份有限公司
000090	2019-12-31	一种沥青混合料路面施工找平器	S4902	实用新型	CN201820912588.1	ZL201820912588.1	2018-06-13	2019-01-08	S5101	专利权有效	深圳市市政工程总公司,深圳市天健沥青道路工程有限公司
000090	2019-12-31	一种沥青路面边角压实装置	S4902	实用新型	CN201820912953.9	ZL201820912953.9	2018-06-13	2019-02-05	S5101	专利权有效	深圳市市政工程总公司,深圳市天健沥青道路工程有限公司
000090	2019-12-31	脚手架对接扣件的力学性能试验结构	S4902	实用新型	CN201821355012.6	ZL201821355012.6	2018-08-22	2019-03-15	S5101	专利权有效	深圳市市政工程总公司
000090	2019-12-31	路面养护用沥青施工装置	S4902	实用新型	CN201820909376.8	ZL201820909376.8	2018-06-13	2019-03-19	S5101	专利权有效	深圳市市政工程总公司,深圳市天健沥青道路工程有限公司
000090	2019-12-31	压力分散型锚杆结构	S4902	实用新型	CN201821355973.7	ZL201821355973.7	2018-08-22	2019-04-12	S5101	专利权有效	深圳市市政工程总公司
000090	2019-12-31	压力分散型锚杆的承载体	S4902	实用新型	CN201821363037.0	ZL201821363037.0	2018-08-22	2019-04-12	S5101	专利权有效	深圳市市政工程总公司
000090	2019-12-31	脚手架直角扣件的力学性能试验结构	S4902	实用新型	CN201821356013.2	ZL201821356013.2	2018-08-22	2019-04-12	S5101	专利权有效	深圳市市政工程总公司
000090	2019-12-31	预制剪力墙墙身竖向连接结构	S4902	实用新型	CN201821399359.0	ZL201821399359.0	2018-08-27	2019-04-12	S5101	专利权有效	深圳市市政工程总公司
000090	2019-12-31	预制剪力墙与现浇梁的剪切对接结构	S4902	实用新型	CN201821390493.4	ZL201821390493.4	2018-08-27	2019-04-12	S5101	专利权有效	深圳市市政工程总公司
000090	2019-12-31	孔中超高密度电法电极保护套管	S4902	实用新型	CN201821692993.3	ZL201821692993.3	2018-10-18	2019-06-04	S5101	专利权有效	深圳市市政工程总公司
000090	2019-12-31	带有双电源供电警示灯的道路养护车	S4902	实用新型	CN201821214377.7	ZL201821214377.7	2018-07-28	2019-04-26	S5101	专利权有效	深圳市粤通建设工程有限公司
000090	2019-12-31	双辊式隧道清洗车	S4902	实用新型	CN201821214717.6	ZL201821214717.6	2018-07-28	2019-04-26	S5101	专利权有效	深圳市粤通建设工程有限公司
000090	2019-12-31	用于高边坡查检裂缝的无人机	S4902	实用新型	CN201821214856.9	ZL201821214856.9	2018-07-28	2019-04-26	S5101	专利权有效	深圳市粤通建设工程有限公司
000090	2019-12-31	用于路面修补的底油加热装置	S4902	实用新型	CN201821223811.8	ZL201821223811.8	2018-07-28	2019-04-26	S5101	专利权有效	深圳市粤通建设工程有限公司
000090	2019-12-31	用于路面修补的沥青保温装置	S4902	实用新型	CN201821217936.X	ZL201821217936.X	2018-07-28	2019-04-26	S5101	专利权有效	深圳市粤通建设工程有限公司
000090	2019-12-31	热熔画线机	S4902	实用新型	CN201821223813.7	ZL201821223813.7	2018-07-28	2019-04-26	S5101	专利权有效	深圳市粤通建设工程有限公司
000090	2019-12-31	道路切割机	S4902	实用新型	CN201821214719.5	ZL201821214719.5	2018-07-28	2019-04-26	S5101	专利权有效	深圳市粤通建设工程有限公司
000090	2019-12-31	沥青混合车	S4902	实用新型	CN201821214265.1	ZL201821214265.1	2018-07-28	2019-04-26	S5101	专利权有效	深圳市粤通建设工程有限公司
000090	2019-12-31	手扶式压路机	S4902	实用新型	CN201821214605.0	ZL201821214605.0	2018-07-28	2019-04-26	S5101	专利权有效	深圳市粤通建设工程有限公司
000090	2019-12-31	利用光线引导的隧道清洗车	S4902	实用新型	CN201821214270.2	ZL201821214270.2	2018-07-28	2019-04-26	S5101	专利权有效	深圳市粤通建设工程有限公司
000090	2019-12-31	隧道清洗车	S4902	实用新型	CN201821242926.1	ZL201821242926.1	2018-08-03	2019-04-26	S5101	专利权有效	深圳市粤通建设工程有限公司
000090	2019-12-31	摊铺机送料装置	S4902	实用新型	CN201821255952.8	ZL201821255952.8	2018-08-03	2019-04-26	S5101	专利权有效	深圳市粤通建设工程有限公司
000090	2019-12-31	摊铺机	S4902	实用新型	CN201821256122.7	ZL201821256122.7	2018-08-03	2019-04-26	S5101	专利权有效	深圳市粤通建设工程有限公司
000090	2019-12-31	底漆喷涂机用推车	S4902	实用新型	CN201821242936.5	ZL201821242936.5	2018-08-03	2019-04-26	S5101	专利权有效	深圳市粤通建设工程有限公司
000090	2019-12-31	用于无人机的支撑架	S4902	实用新型	CN201821253284.5	ZL201821253284.5	2018-08-03	2019-04-26	S5101	专利权有效	深圳市粤通建设工程有限公司
000090	2019-12-31	高边坡顶部排水系统空中检查装置	S4902	实用新型	CN201821243942.2	ZL201821243942.2	2018-08-03	2019-04-26	S5101	专利权有效	深圳市粤通建设工程有限公司
000090	2019-12-31	防撞缓冲车	S4902	实用新型	CN201821255982.9	ZL201821255982.9	2018-08-03	2019-04-26	S5101	专利权有效	深圳市粤通建设工程有限公司
000090	2019-12-31	洒水车	S4902	实用新型	CN201821253285.X	ZL201821253285.X	2018-08-03	2019-04-26	S5101	专利权有效	深圳市粤通建设工程有限公司
000090	2019-12-31	环卫洒水车	S4902	实用新型	CN201821242938.4	ZL201821242938.4	2018-08-03	2019-04-26	S5101	专利权有效	深圳市粤通建设工程有限公司
000090	2019-12-31	沥青路面加热板	S4902	实用新型	CN201821243944.1	ZL201821243944.1	2018-08-03	2019-04-26	S5101	专利权有效	深圳市粤通建设工程有限公司
000090	2019-12-31	喷锚逆作与冲孔桩组合的深基坑围护结构	S4902	实用新型	CN201821984520.0	ZL201821984520.0	2018-11-28	2019-08-09	S5101	专利权有效	深圳市市政工程总公司
000090	2019-12-31	预制剪刀楼梯连接结构	S4902	实用新型	CN201821389744.7	ZL201821389744.7	2018-08-27	2019-07-23	S5101	专利权有效	深圳市市政工程总公司
000090	2019-12-31	110KV电缆沟原位支托结构	S4902	实用新型	CN201821982782.3	ZL201821982782.3	2018-11-28	2019-10-01	S5101	专利权有效	深圳市市政工程总公司
000090	2019-12-31	10KV电缆沟原位支托结构	S4902	实用新型	CN201821982709.6	ZL201821982709.6	2018-11-28	2019-09-27	S5101	专利权有效	深圳市市政工程总公司
000090	2019-12-31	一种可移动式临时配电房	S4902	实用新型	CN201821626336.9	ZL201821626336.9	2018-10-08	2019-06-25	S5101	专利权有效	深圳市市政工程总公司
000090	2019-12-31	喷锚逆作与冲孔桩组合的深基坑围护结构及其施工方法	S4902	实用新型	CN201821984520.0	ZL201821984520.0	2018-11-28	2019-08-09	S5101	专利权有效	深圳市市政工程总公司
000090	2019-12-31	一种矩形渠道的修复结构	S4902	实用新型	CN201822031870.1	ZL201822031870.1	2018-12-05	2019-09-17	S5101	专利权有效	深圳市天健坪山建设工程有限公司
000090	2019-12-31	一种桥梁路面维护设备	S4902	实用新型	CN201710150660.1	ZL201710150660.1	2017-03-14	2018-11-23	S5101	专利权有效	深圳市粤通建设工程有限公司
000153	2011-12-31	含果糖的治疗性输液	S4901	发明	CN200410036147.2		2004-10-25	2009-12-30	S5112	专利权转移	蚌埠丰原医药科技发展有限公司
000155	2011-12-31	高浓度含氰和有机腈废水的处理方法	S4901	发明	CN201110097117.2		2011-04-19		S5103	专利申请尚未授权	川化股份有限公司
000155	2011-12-31	高性能三聚氰胺甲醛树脂的制备方法	S4901	发明	CN201110097160.9		2011-04-19		S5103	专利申请尚未授权	川化股份有限公司
000155	2011-12-31	三聚氰胺树脂改性剂的制备方法	S4901	发明	CN201110097130.8		2011-04-19		S5103	专利申请尚未授权	川化股份有限公司
000155	2011-12-31	从三聚氰胺废水中回收三聚氰胺并联产脱硫剂的方法	S4901	发明	CN201110227811.1		2011-08-10		S5106	专利申请尚未授权(实审)	川化股份有限公司
000156	2012-12-31	基于数字电视广播网络的互动电视系统	S4901	发明	CN200510050718.2	2005100507182	2005-07-14	2009-05-13	S5113	其他	华数数字电视有限公司,北京永新同方数字电视技术有限公司
000156	2012-12-31	数字电视信源防非监控系统	S4902	实用新型	CN201220123149.5	2012201231495	2012-03-28	2012-12-05	S5101	专利权有效	华数数字电视有限公司,北京金数信数码科技有限公司
000156	2013-12-31	基于数字电视广播网络的互动电视系统	S4901	发明		2005100507182	2005-07-14		S5101	专利权有效
000156	2013-12-31	数字电视信源防非监控系统	S4902	实用新型		2012201231495	2012-03-28		S5101	专利权有效
000156	2013-12-31	一种主动散热的机柜系统	S4902	实用新型		2012203511486	2012-07-19		S5101	专利权有效
000156	2014-12-31	基于数字电视广播网络的互动电视系统	S4901	发明		2005100507182	2005-07-14		S5101	专利权有效
000156	2014-12-31	数字电视信源防非监控系统	S4902	实用新型		2012201231495	2012-03-28		S5101	专利权有效
000156	2014-12-31	一种主动散热的机柜系统	S4902	实用新型		2012203511486	2012-07-19		S5101	专利权有效
000156	2015-12-31	基于数字电视广播网络的互动电视系统	S4901	发明		2005100507182	2005-07-14		S5101	专利权有效
000156	2015-12-31	数字电视信源防非监控系统	S4902	实用新型		2012201231495	2012-03-28		S5101	专利权有效
000156	2015-12-31	一种主动散热的机柜系统	S4902	实用新型		2012203511486	2012-07-19		S5101	专利权有效
000156	2015-12-31	基于有线电视HFC网络的电视、宽带和电话传输系统	S4901	发明		2011102183785	2011-08-02		S5101	专利权有效
000156	2015-12-31	一种海量图片快速检索方法	S4901	发明		2012102616428	2012-07-26		S5101	专利权有效
000156	2015-12-31	EoC混合级联模式下的动态配置方法	S4901	发明		2012102718455	2012-08-01		S5101	专利权有效
000156	2016-12-31	基于数字电视广播网络的互动电视系统	S4901	发明		2005100507182		2009-05-13	S5101	专利权有效
000156	2016-12-31	数字电视信源防非监控系统	S4902	实用新型		2012201231495		2012-12-05	S5101	专利权有效
000156	2016-12-31	一种主动散热的机柜系统	S4902	实用新型		2012203511486		2013-03-13	S5101	专利权有效
000156	2016-12-31	基于有线电视HFC网络的电视、宽带和电话传输系统	S4901	发明		2011102183785		2014-10-08	S5101	专利权有效
000156	2016-12-31	一种海量图片快速检索方法	S4901	发明		2012102616428		2014-10-08	S5101	专利权有效
000156	2016-12-31	EoC混合级联模式下的动态配置方法	S4901	发明		2012102718455		2015-11-18	S5101	专利权有效
000156	2016-12-31	数字电视收视率回传方法	S4901	发明		2012102577885		2016-01-20	S5101	专利权有效
000156	2016-12-31	一种视频点播系统及方法	S4901	发明		2012105685735		2016-01-20	S5101	专利权有效
000156	2016-12-31	一种缓解磁盘读取瓶颈的数据读取的方法及系统	S4901	发明		2012102130744		2016-01-06	S5101	专利权有效
000156	2016-12-31	一种面向多业务应用的云存储数据分布方法	S4901	发明		2012102903899		2016-04-20	S5101	专利权有效
000156	2016-12-31	在一致性哈希数据分布基础上构建层次目录的方法	S4901	发明		2012102904001		2016-06-01	S5101	专利权有效
000156	2016-12-31	一种视频分布式转换编码格式方法	S4901	发明		2012102897173		2016-07-06	S5101	专利权有效
000156	2016-12-31	节能服务器系统	S4901	发明		2012104801885		2016-08-24	S5101	专利权有效
000156	2016-12-31	网络动画快速检索方法	S4901	发明		2012102625361		2016-08-24	S5101	专利权有效
000156	2017-12-31	光接收装置及装备	S4902	实用新型	CN201720550537	2017205505374	2017-05-17	2017-12-15	S5101	专利权有效	华数传媒网络有限公司 ;浙江华数广电网络股份有限公司
000156	2017-12-31	用于显示装置的图形用户界面	S4903	外观设计	CN201730137533	2017301375339	2017-04-21	2017-12-05	S5101	专利权有效	华数传媒网络有限公司
000156	2017-12-31	一种将IP终端接入DVB视频网络系统及实现方法	S4901	发明	CN201410159475	2014101594755	2014-04-21	2017-08-29	S5101	专利权有效	华数传媒网络有限公司
000156	2017-12-31	网络动画快速检索方法	S4901	发明	CN201210262536	2012102625361	2012-07-26	2016-08-24	S5101	专利权有效	华数传媒网络有限公司;北京数视宇通技术有限公司
000156	2017-12-31	节能服务器系统	S4901	发明	CN201210480188	2012104801885	2012-11-23	2016-08-24	S5101	专利权有效	华数传媒网络有限公司
000156	2017-12-31	一种视频分布式转换编码格式方法	S4901	发明	CN201210289717	2012102897173	2012-08-15	2016-07-06	S5101	专利权有效	华数传媒网络有限公司 ;北京华创智云科技有限责任公司
000156	2017-12-31	在一致性哈希数据分布基础上构建层次目录的方法	S4901	发明	CN201210290400	2012102904001	2012-08-15	2016-06-01	S5101	专利权有效	华数传媒网络有限公司 ;北京华创智云科技有限责任公司
000156	2017-12-31	一种面向多业务应用的云存储数据分布方法	S4901	发明	CN201210290389	2012102903899	2012-08-15	2016-04-20	S5101	专利权有效	华数传媒网络有限公司;北京华创智云科技有限责任公司
000156	2017-12-31	一种缓解磁盘读取瓶颈的数据读取的方法及系统	S4901	发明	CN201210213074	2012102130744	2012-06-21	2016-01-06	S5101	专利权有效	华数传媒网络有限公司;北京东方网信科技股份有限公司
000156	2017-12-31	一种视频点播系统及方法	S4901	发明	CN201210568573	2012105685735	2012-12-24	2016-01-20	S5101	专利权有效	华数传媒网络有限公司
000156	2017-12-31	数字电视收视率回传方法	S4901	发明	CN201210257788	2012102577885	2012-07-24	2016-01-20	S5101	专利权有效	华数传媒网络有限公司
000156	2017-12-31	EoC混合级联模式下的动态配置方法	S4901	发明	CN201210271845	2012102718455	2012-08-01	2015-11-18	S5101	专利权有效	华数传媒网络有限公司
000156	2017-12-31	一种海量图片快速检索方法	S4901	发明	CN201210261642	2012102616428	2012-07-26	2014-10-08	S5101	专利权有效	华数传媒网络有限公司 ;北京数视宇通技术有限公司
000156	2017-12-31	基于有线电视HFC网络的电视、宽带和电话传输系统	S4901	发明	CN201110218378	2011102183785	2011-08-02	2014-10-08	S5101	专利权有效	华数传媒网络有限公司
000156	2017-12-31	数字电视信源防非监控系统	S4902	实用新型	CN201220123149	2012201231495	2012-03-28	2012-12-05	S5101	专利权有效	华数传媒网络有限公司;北京金数信数码科技有限公司
000156	2017-12-31	基于数字电视广播网络的互动电视系统	S4901	发明	CN200510050718	2005100507182	2005-07-14	2009-05-13	S5112	专利权转移	华数数字电视有限公司;北京永新同方数字电视技术有限公司;杭州网通信息港有限公司
000156	2017-12-31	一种主动散热的机柜系统	S4902	实用新型	CN201220351148	2012203511486	2012-07-19	2013-03-13	S5101	专利权有效	华数传媒网络有限公司
000156	2018-12-31	在双向数字机顶盒上实现无线AP功能的方法和机顶盒	S4901	发明	CN201510829267	2015108292676	2015-11-24	2018-12-28	S5101	专利权有效	华数传媒网络有限公司
000156	2018-12-31	视频广告插播方法及装置	S4901	发明	CN201510415288	2015104152883	2015-07-15	2018-08-03	S5101	专利权有效	华数传媒网络有限公司
000156	2018-12-31	光接收装置及装备	S4902	实用新型	CN201720550537	2017205505374	2017-05-17	2017-12-15	S5101	专利权有效	华数传媒网络有限公司,浙江华数广电网络股份有限公司
000156	2018-12-31	用于显示装置的图形用户界面	S4903	外观设计	CN201730137533	2017301375339	2017-04-21	2017-12-05	S5101	专利权有效	华数传媒网络有限公司
000156	2018-12-31	一种将IP终端接入DVB视频网络系统及实现方法	S4901	发明	CN201410159475	2014101594755	2014-04-21	2017-08-29	S5101	专利权有效	华数传媒网络有限公司
000156	2018-12-31	网络动画快速检索方法	S4901	发明	CN201210262536	2012102625361	2012-07-26	2016-08-24	S5101	专利权有效	华数传媒网络有限公司,北京数视宇通技术有限公司
000156	2018-12-31	节能服务器系统	S4901	发明	CN201210480188	2012104801885	2012-11-23	2016-08-24	S5101	专利权有效	华数传媒网络有限公司
000156	2018-12-31	一种视频分布式转换编码格式方法	S4901	发明	CN201210289717	2012102897173	2012-08-15	2016-07-06	S5101	专利权有效	华数传媒网络有限公司,北京华创智云科技有限责任公司
000156	2018-12-31	在一致性哈希数据分布基础上构建层次目录的方法	S4901	发明	CN201210290400	2012102904001	2012-08-15	2016-06-01	S5101	专利权有效	华数传媒网络有限公司,北京华创智云科技有限责任公司
000156	2018-12-31	一种面向多业务应用的云存储数据分布方法	S4901	发明	CN201210290389	2012102903899	2012-08-15	2016-04-20	S5101	专利权有效	华数传媒网络有限公司,北京华创智云科技有限责任公司
000156	2018-12-31	一种缓解磁盘读取瓶颈的数据读取的方法及系统	S4901	发明	CN201210213074	2012102130744	2012-06-21	2016-01-06	S5101	专利权有效	华数传媒网络有限公司,北京东方网信科技股份有限公司
000156	2018-12-31	一种视频点播系统及方法	S4901	发明	CN201210568573	2012105685735	2012-12-24	2016-01-20	S5101	专利权有效	华数传媒网络有限公司
000156	2018-12-31	数字电视收视率回传方法	S4901	发明	CN201210257788	2012102577885	2012-07-24	2016-01-20	S5101	专利权有效	华数传媒网络有限公司
000156	2018-12-31	EoC混合级联模式下的动态配置方法	S4901	发明	CN201210271845	2012102718455	2012-08-01	2015-11-18	S5101	专利权有效	华数传媒网络有限公司
000156	2018-12-31	一种海量图片快速检索方法	S4901	发明	CN201210261642	2012102616428	2012-07-26	2014-10-08	S5101	专利权有效	华数传媒网络有限公司,北京数视宇通技术有限公司
000156	2018-12-31	基于有线电视HFC网络的电视、宽带和电话传输系统	S4901	发明	CN201110218378	2011102183785	2011-08-02	2014-10-08	S5101	专利权有效	华数传媒网络有限公司
000156	2018-12-31	一种主动散热的机柜系统	S4902	实用新型	CN201220351148	2012203511486	2012-07-19	2013-03-13	S5101	专利权有效	华数传媒网络有限公司
000156	2018-12-31	数字电视信源防非监控系统	S4902	实用新型	CN201220123149	2012201231495	2012-03-28	2012-12-05	S5101	专利权有效	华数传媒网络有限公司,北京金数信数码科技有限公司
000156	2018-12-31	基于数字电视广播网络的互动电视系统	S4901	发明	CN200510050718	2005100507182	2005-07-14	2009-05-13	S5112	专利权转移	华数数字电视有限公司,北京永新同方数字电视技术有限公司
000156	2019-12-31	基于Netty封装的自定义互联网电视http协议方法	S4901	发明	CN201611165654.5	ZL201611165654	2016-12-16	2019-12-31	S5101	专利权有效	华数传媒网络有限公司
000156	2019-12-31	综合自助机	S4903	外观设计	CN201830622271.X	ZL201830622271	2018-11-05	2019-06-04	S5101	专利权有效	华数传媒网络有限公司
000156	2019-12-31	一种数据交互方法、机顶盒和服务器	S4901	发明	CN201510416068.2	ZL201510416068	2015-07-15	2019-06-07	S5101	专利权有效	华数传媒网络有限公司
000156	2019-12-31	一种在线点播和下载档期电影的在线电影运营系统及播放的方法	S4901	发明	CN201510420316.0	ZL201510420316	2015-07-17	2019-01-18	S5101	专利权有效	华数传媒网络有限公司,众研凯博网络科技有限公司
000156	2019-12-31	窄带宽VOD点播系统及方法	S4901	发明	CN201410581431.1	201410581431	2014-10-27	2019-01-15	S5101	专利权有效	华数传媒网络有限公司
000156	2019-12-31	在双向数字机顶盒上实现无线AP功能的方法和机顶盒	S4901	发明	CN201510829267.6	2015108292676	2015-11-24	2018-12-28	S5101	专利权有效	华数传媒网络有限公司
000156	2019-12-31	视频广告插播方法及装置	S4901	发明	CN201510415288.3	2015104152883	2015-07-15	2018-08-03	S5101	专利权有效	华数传媒网络有限公司
000156	2019-12-31	光接收装置及装备	S4902	实用新型	CN201720550537.4	2017205505374	2017-05-17	2017-12-15	S5101	专利权有效	华数传媒网络有限公司,浙江华数广电网络股份有限公司
000156	2019-12-31	用于显示装置的图形用户界面	S4903	外观设计	CN201730137533.9	2017301375339	2017-04-21	2017-12-05	S5101	专利权有效	华数传媒网络有限公司
000156	2019-12-31	一种将IP终端接入DVB视频网络系统及实现方法	S4901	发明	CN201410159475.5	2014101594755	2014-04-21	2017-08-29	S5101	专利权有效	华数传媒网络有限公司
000156	2019-12-31	网络动画快速检索方法	S4901	发明	CN201210262536.1	2012102625361	2012-07-26	2016-08-24	S5101	专利权有效	华数传媒网络有限公司,北京数视宇通技术有限公司
000156	2019-12-31	节能服务器系统	S4901	发明	CN201210480188.5	2012104801885	2012-11-23	2016-08-24	S5101	专利权有效	华数传媒网络有限公司
000156	2019-12-31	一种视频分布式转换编码格式方法	S4901	发明	CN201210289717.3	2012102897173	2012-08-15	2016-07-06	S5101	专利权有效	华数传媒网络有限公司,北京华创智云科技有限责任公司
000156	2019-12-31	在一致性哈希数据分布基础上构建层次目录的方法	S4901	发明	CN201210290400.1	2012102904001	2012-08-15	2016-06-01	S5101	专利权有效	华数传媒网络有限公司,北京华创智云科技有限责任公司
000156	2019-12-31	一种面向多业务应用的云存储数据分布方法	S4901	发明	CN201210290389.9	2012102903899	2012-08-15	2016-04-20	S5101	专利权有效	华数传媒网络有限公司,北京华创智云科技有限责任公司
000156	2019-12-31	一种缓解磁盘读取瓶颈的数据读取的方法及系统	S4901	发明	CN201210213074.4	2012102130744	2012-06-21	2016-01-06	S5101	专利权有效	华数传媒网络有限公司,北京东方网信科技股份有限公司
000156	2019-12-31	一种视频点播系统及方法	S4901	发明	CN201210568573.5	2012105685735	2012-12-24	2016-01-20	S5101	专利权有效	华数传媒网络有限公司
000156	2019-12-31	数字电视收视率回传方法	S4901	发明	CN201210257788.5	2012102577885	2012-07-24	2016-01-20	S5101	专利权有效	华数传媒网络有限公司
000156	2019-12-31	EoC混合级联模式下的动态配置方法	S4901	发明	CN201210271845.5	2012102718455	2012-08-01	2015-11-18	S5101	专利权有效	华数传媒网络有限公司
000156	2019-12-31	一种海量图片快速检索方法	S4901	发明	CN201210261642.8	2012102616428	2012-07-26	2014-10-08	S5101	专利权有效	华数传媒网络有限公司,北京数视宇通技术有限公司
000156	2019-12-31	基于有线电视HFC网络的电视、宽带和电话传输系统	S4901	发明	CN201110218378.5	2011102183785	2011-08-02	2014-10-08	S5101	专利权有效	华数传媒网络有限公司
000156	2019-12-31	一种主动散热的机柜系统	S4902	实用新型	CN201220351148.6	2012203511486	2012-07-19	2013-03-13	S5101	专利权有效	华数传媒网络有限公司
000156	2019-12-31	数字电视信源防非监控系统	S4902	实用新型	CN201220123149.5	2012201231495	2012-03-28	2012-12-05	S5101	专利权有效	华数传媒网络有限公司,北京金数信数码科技有限公司
000156	2019-12-31	基于数字电视广播网络的互动电视系统	S4901	发明	CN200510050718.2	2005100507182	2005-07-14	2009-05-13	S5113	其他	华数数字电视有限公司,北京永新同方数字电视技术有限公司,杭州网通信息港有限公司
000157	2017-12-31	一种控制高强钢折弯的方法及系统	S4901	发明	CN201310284265.4		2013-07-08	2016-12-28	S5101	专利权有效	中联重科股份有限公司
000157	2017-12-31	混凝土泵及调节该泵中对摆动执行器的驱动压力值的方法	S4901	发明	CN201010611775.4		2010-12-28	2012-01-04	S5113	其他	长沙中联重工科技发展股份有限公司
000157	2018-12-31	多轴车辆电液伺服转向系统、转向控制方法和多轴车辆	S4901	发明	CN201010265429		2010-08-26	2013-06-05	S5101	专利权有效	中联重科股份有限公司
000301	2018-12-31	一种缓释结晶的PTT聚酯的制备方法	S4901	发明	CN201010155885		2010-04-22	2012-05-02	S5101	专利权有效	江苏中鲈科技发展股份有限公司
000301	2018-12-31	一种高收缩PTT共聚酯的制备方法	S4901	发明	CN201010155871		2010-04-22	2012-03-07	S5101	专利权有效	江苏中鲈科技发展股份有限公司
000301	2018-12-31	一种改性的聚对苯二甲酸-1,3-丙二醇酯的制备方法	S4901	发明	CN201010155863		2010-04-22	2011-09-07	S5101	专利权有效	江苏中鲈科技发展股份有限公司
000301	2019-12-31	一种缓释结晶的PTT聚酯的制备方法	S4901	发明	CN201010155885.4		2010-04-22	2012-05-02	S5101	专利权有效	江苏中鲈科技发展股份有限公司
000301	2019-12-31	一种高收缩PTT共聚酯的制备方法	S4901	发明	CN201010155871.2		2010-04-22	2012-03-07	S5101	专利权有效	江苏中鲈科技发展股份有限公司
000301	2019-12-31	一种改性的聚对苯二甲酸-1,3-丙二醇酯的制备方法	S4901	发明	CN201010155875.0		2010-04-22	2012-07-25	S5101	专利权有效	江苏中鲈科技发展股份有限公司
000333	2017-12-31	立式空调器风道结构及立式空调器室内机	S4901	发明	CN201510146082.5		2013-07-26	2017-11-14	S5101	专利权有效	广东美的制冷设备有限公司
000333	2017-12-31	智能功率模块及其制造方法	S4901	发明	CN201510130308.2		2015-03-23	2017-11-14	S5101	专利权有效	广东美的制冷设备有限公司;美的集团股份有限公司
000333	2017-12-31	智能功率模块及其制造方法1	S4901	发明	CN201510130307.8		2015-03-23	2017-09-08	S5101	专利权有效	广东美的制冷设备有限公司;美的集团股份有限公司
000333	2017-12-31	智能功率模块及其制造方法2	S4901	发明	CN201510130306.3		2015-03-23	2017-10-13	S5101	专利权有效	广东美的制冷设备有限公司;美的集团股份有限公司
000333	2017-12-31	智能功率模块及其制造方法3	S4901	发明	CN201510129209.2		2015-03-23	2017-11-14	S5101	专利权有效	广东美的制冷设备有限公司;美的集团股份有限公司
000333	2017-12-31	智能功率模块及其制造方法4	S4901	发明	CN201510128312.5		2015-03-23	2017-12-15	S5101	专利权有效	广东美的制冷设备有限公司;美的集团股份有限公司
000333	2017-12-31	智能功率模块及其制造方法5	S4901	发明	CN201310301632.7		2013-07-17	2017-03-22	S5101	专利权有效	广东美的制冷设备有限公司
000333	2017-12-31	智能功率模块及其制造方法6	S4901	发明	CN201310435355.9		2013-09-23	2017-02-15	S5101	专利权有效	广东美的制冷设备有限公司
000333	2017-12-31	立式空调器风道结构及立式空调器室内机1	S4901	发明	CN201610130219.2		2013-07-26	2017-12-22	S5101	专利权有效	广东美的制冷设备有限公司
000333	2017-12-31	智能功率模块及其制造方法7	S4901	发明	CN201510129237.4		2015-03-23	2018-02-02	S5101	专利权有效	广东美的制冷设备有限公司
000333	2018-12-31	比佛利倾系列洗衣机	S4903	外观设计					S5101	专利权有效	美的集团股份有限公司
000403	2012-12-31	一种α1-蛋白酶抑制剂的制备方法	S4901	发明	CN201210421389.8		2012-10-29		S5103	专利申请尚未授权	广东双林生物制药有限公司
000403	2012-12-31	压滤工艺分离人血浆蛋白的方法	S4901	发明	CN200410077693.0		2004-12-28	2006-10-25	S5113	其他	三九集团湛江开发区双林药业有限公司
000403	2012-12-31	从组分沉淀123中回收白蛋白的方法	S4901	发明	CN200410077667.8		2004-12-29	2007-05-02	S5113	其他	三九集团湛江开发区双林药业有限公司
000403	2012-12-31	一种破伤风免疫球蛋白的生产方法	S4901	发明	CN200410077694.5		2004-12-28	2007-06-27	S5113	其他	三九集团湛江开发区双林药业有限公司
000403	2012-12-31	静脉注射用人乙肝免疫球蛋白及其制备方法	S4901	发明	CN200810027372.8		2008-04-11	2010-10-27	S5113	其他	三九集团湛江开发区双林药业有限公司
000403	2012-12-31	从人血浆组分FIV沉淀中分离纯化á1-抗胰蛋白酶的方法	S4901	发明	CN200810027373.2		2008-04-11	2011-10-05	S5101	专利权有效	三九集团湛江开发区双林药业有限公司
000403	2012-12-31	镇痛膏及其制备方法	S4901	发明	CN01131662.4		2001-12-30	2007-09-05	S5112	专利权转移	湖南三九唯康药业有限公司
000403	2014-12-31	一种人凝血因子Ⅷ的制备方法	S4901	发明	201410496187.9				S5104	专利申请尚未授权(受理)
000403	2014-12-31	人凝血因子Ⅷ冻干及干热处理保护剂	S4901	发明	201410495678.1				S5104	专利申请尚未授权(受理)
000403	2016-12-31	一种固体粉末培养基原料及成品放置箱	S4902	实用新型	CN201620343972.5		2016-04-22		S5101	专利权有效	广东普奥思生物科技有限公司
000403	2016-12-31	一种固体粉末培养基生产装置	S4902	实用新型	CN201620343970.6		2016-04-22		S5101	专利权有效	广东普奥思生物科技有限公司
000403	2016-12-31	一种密封式固体粉末培养基制备装置	S4902	实用新型	CN201620343969.3		2016-04-22		S5101	专利权有效	广东普奥思生物科技有限公司
000403	2016-12-31	一种悬浮细胞可控培养器	S4902	实用新型	CN201620343967.4		2016-04-22		S5101	专利权有效	广东普奥思生物科技有限公司
000403	2016-12-31	一种悬浮细胞培养深孔盘创新平台装置	S4902	实用新型	CN201620343966.X		2016-04-22		S5101	专利权有效	广东普奥思生物科技有限公司
000403	2016-12-31	一种悬浮细胞培养深孔盘	S4902	实用新型	CN201620343966.X		2016-04-22		S5101	专利权有效	广东普奥思生物科技有限公司
000403	2016-12-31	一种新型细胞培养装置	S4902	实用新型	CN201620343962.1		2016-04-22		S5101	专利权有效	广东普奥思生物科技有限公司
000403	2016-12-31	一种用于细胞悬浮培养的倾斜摇管	S4902	实用新型	CN201620343964.0		2016-04-22		S5101	专利权有效	广东普奥思生物科技有限公司
000403	2016-12-31	一种细胞保护增强液生产机	S4902	实用新型	CN201620343964.0		2016-04-22		S5101	专利权有效	广东普奥思生物科技有限公司
000403	2016-12-31	一种自动化无菌细胞培养基分装装置	S4902	实用新型	CN201620343965.5		2016-04-22		S5101	专利权有效	广东普奥思生物科技有限公司
000403	2016-12-31	一种细胞培养摇管支架及摇管	S4902	实用新型	CN201620352488.9		2016-04-23		S5101	专利权有效	广东普奥思生物科技有限公司
000403	2016-12-31	多功能移液管架	S4902	实用新型	CN201620352505.9		2016-04-23		S5101	专利权有效	广东普奥思生物科技有限公司
000403	2016-12-31	一种热收缩膜机	S4902	实用新型	CN201620352458.8		2016-04-23		S5101	专利权有效	广东普奥思生物科技有限公司
000403	2016-12-31	小型液体培养基配制罐	S4901	发明	CN201610263301.2		2016-04-26		S5103	专利申请尚未授权	广东普奥思生物科技有限公司
000403	2017-12-31	压滤工艺分离人血浆蛋白的方法	S4901	发明	CN200410077693		2004-12-28	2006-10-25	S5113	其他	三九集团湛江开发区双林药业有限公司
000407	2010-12-31	阿维拉霉素工艺路线	S4901	发明					S5101	专利权有效
000409	2019-12-31	坎利酮的清洁生产方法	S4901	发明	CN201910415125.3		2019-05-17		S5106	专利申请尚未授权(实审)	山东宝利甾体生物科技有限公司
000409	2019-12-31	一种薯蓣皂素开环裂解反应罐	S4902	实用新型	CN201920489349.4		2019-04-11	2019-12-31	S5101	专利权有效	山东宝利甾体生物科技有限公司
000425	2017-12-31	组合式自拆装平衡重装置	S4901	发明	CN200410014776		2004-04-23	2007-03-21	S5112	专利权转移	徐州重型机械厂
000425	2017-12-31	组合式自拆装平衡重装置	S4902	实用新型	CN200420026113		2004-04-07	2005-04-27	S5110	专利权终止	徐州重型机械厂
000425	2018-12-31	组合式自拆装平衡重装置	S4901	发明	CN200410014776		2004-04-23	2007-03-21	S5112	专利权转移	徐州重型机械厂
000425	2018-12-31	组合式自拆装平衡重装置	S4902	实用新型	CN200420026113		2004-04-07	2005-04-27	S5110	专利权终止	徐州重型机械厂
000425	2019-12-31	组合式自拆装平衡重装置	S4901	发明	CN200410014776.5	2004.04.23	2004-04-07	2007-03-21	S5112	专利权转移	徐州重型机械厂
000505	2019-12-31	基于二级螺旋挤压的焙烤型米果熟化方法	S4901	发明	CN201010130963.5		2010-03-23	2012-11-21	S5101	专利权有效	浙江小王子食品股份有限公司
000514	2007-12-31	一种醇类汽油及其制备方法	S4901	发明	CN200510020556.8	ZL200510020556.8	2005-03-18	2006-09-13	S5112	专利权转移	石世伦
000514	2008-12-31	一种醇类汽油及其制备方法	S4901	发明	CN200510020556.8		2005-03-18	2006-09-13	S5112	专利权转移	石世伦
000518	2012-12-31	煤焦油加氢制柴油用催化剂及利用该催化剂制备柴油的工艺	S4901	发明	CN200510012554.4		2005-05-25	2007-07-18	S5112	专利权转移	太原市普容得科贸有限公司
000519	2018-12-31	一种耐高温钛膜超硬复合材料及其生产工艺	S4901	发明	CN201110182638		2011-07-01	2013-08-21	S5113	其他	中南钻石股份有限公司
000521	2010-12-31	分体式空调器室外机组	S4902	实用新型	CN200620034849		2006-07-07	2007-09-26	S5101	专利权有效	四川长虹电器股份有限公司
000521	2010-12-31	空调器冷凝水换热装置	S4902	实用新型	CN200620034850		2006-07-07	2007-09-26	S5101	专利权有效	四川长虹电器股份有限公司
000521	2010-12-31	热泵式移动空调器	S4902	实用新型	CN200620036564		2006-12-07	2007-11-21	S5101	专利权有效	四川长虹电器股份有限公司
000521	2010-12-31	冷凝器淋液式移动空调器	S4902	实用新型	CN200620036565		2006-12-07	2008-03-05	S5101	专利权有效	四川长虹电器股份有限公司
000523	2019-12-31	粒状洗涤剂用组合物及其制备方法	S4901	发明	CN201210560748.8		2012-12-20	2017-03-08	S5101	专利权有效	广州市浪奇实业股份有限公司,广州市日用化学工业研究所有限公司
000528	2019-12-31	三级减速回转减速机	S4901	发明					S5104	专利申请尚未授权(受理)
000532	2019-12-31	电池卷绕机的卷针控制机构	S4901	发明	CN201310445636.2		2013-09-26	2015-11-25	S5113	其他	珠海华冠电子科技有限公司
000538	2010-12-31	治疗皮肤创伤的贴剂及其制备方法	S4901	发明	CN01128846		2001-09-13	2004-02-04	S5112	专利权转移	云南白药集团天然药物研究院
000538	2018-12-31	一种应用于气雾剂阀门密闭的气动灌封头	S4901	发明	CN201510107340		2015-03-11	2016-09-07	S5101	专利权有效	云南白药集团股份有限公司
000545	2016-12-31	脱硝催化剂用高比表面积钛白粉的制备方法	S4901	发明	CN201610773411.3		2016-08-31		S5104	专利申请尚未授权(受理)	南京钛白化工有限责任公司
000545	2016-12-31	降低硫酸法钛白废水中氨氮、总磷及COD含量的处理方法	S4901	发明	CN201610773385.4		2016-08-31		S5104	专利申请尚未授权(受理)	南京钛白化工有限责任公司
000545	2017-12-31	一种硫酸法钛白煅烧晶种的制备及检测方法	S4901	发明	CN201711132499.1		2017-11-15		S5106	专利申请尚未授权(实审)	南京钛白化工有限责任公司
000545	2018-12-31	一种钛酸锂电池专用高纯钛白粉	S4901	发明					S5104	专利申请尚未授权(受理)	南京钛白化工有限责任公司
000545	2018-12-31	硫酸法钛白生产硫酸亚铁的装置和方法	S4901	发明	CN201510864140		2015-11-30	2018-03-02	S5101	专利权有效	南京钛白化工有限责任公司
000545	2018-12-31	一种钛酸锂电池专用高纯二氧化钛的制备方法	S4901	发明	CN201810403480		2018-04-28		S5106	专利申请尚未授权(实审)	南京钛白化工有限责任公司
000545	2019-12-31	一种锆铝包膜金红石型钛白粉的制备方法	S4901	发明	CN201911316679.4		2019-12-19		S5104	专利申请尚未授权(受理)	南京钛白化工有限责任公司
000550	2018-12-31	牵引车JH476	S4903	外观设计					S5101	专利权有效	江铃汽车股份有限公司
000551	2010-12-31	轴承	S4901	发明					S5101	专利权有效
000551	2010-12-31	远东砂轮	S4901	发明					S5101	专利权有效
000552	2007-12-31	临界大倾角特厚煤层综防工作面下段设计	S4902	实用新型	CN03273058.6		2003-06-28	2004-04-07	S5110	专利权终止	靖远煤业有限责任公司
000552	2007-12-31	综放工作面液压支架	S4902	实用新型	CN03271744.X		2003-06-28	2004-04-07	S5110	专利权终止	靖远煤业有限责任公司
000552	2007-12-31	综放工作面刮板输送机	S4902	实用新型	CN03271740.7		2003-06-28	2004-04-07	S5110	专利权终止	靖远煤业有限责任公司
000552	2007-12-31	综放工作面液压支架燕尾装置	S4902	实用新型	CN03271745.8		2003-06-28	2004-04-07	S5110	专利权终止	靖远煤业有限责任公司
000552	2007-12-31	综放工作面端尾支架侧梁装置	S4902	实用新型	CN03271743.1		2003-06-28	2004-04-07	S5110	专利权终止	靖远煤业有限责任公司
000552	2007-12-31	综放工作面端尾支架锚固装置	S4902	实用新型	CN03271742.3		2003-06-28	2004-04-07	S5110	专利权终止	靖远煤业有限责任公司
000552	2007-12-31	综放工作面端头支架放顶煤尾梁装置	S4902	实用新型	CN03271741.5		2003-06-28	2004-04-07	S5110	专利权终止	靖远煤业有限责任公司
000552	2008-12-31	临界大倾角特厚煤层综放工作面下段设计	S4902	实用新型	CN03273058.6		2003-06-28	2004-04-07	S5110	专利权终止	靖远煤业有限责任公司
000552	2008-12-31	综放工作面液压支架	S4902	实用新型	CN03271744.X		2003-06-28	2004-04-07	S5110	专利权终止	靖远煤业有限责任公司
000552	2008-12-31	综放工作面刮板输送机	S4902	实用新型	CN03271740.7		2003-06-28	2004-04-07	S5110	专利权终止	靖远煤业有限责任公司
000552	2008-12-31	综放工作面液压支架燕尾装置	S4902	实用新型	CN03271745.8		2003-06-28	2004-04-07	S5110	专利权终止	靖远煤业有限责任公司
000552	2008-12-31	综放工作面端尾支架侧梁装置	S4902	实用新型	CN03271743.1		2003-06-28	2004-04-07	S5110	专利权终止	靖远煤业有限责任公司
000552	2008-12-31	综放工作面端尾支架锚固装置	S4902	实用新型	CN03271742.3		2003-06-28	2004-04-07	S5110	专利权终止	靖远煤业有限责任公司
000552	2008-12-31	综放工作面端头支架放顶煤尾梁装置	S4902	实用新型	CN03271741.5		2003-06-28	2004-04-07	S5110	专利权终止	靖远煤业有限责任公司
000552	2010-12-31	临界大倾角特厚煤层综放工作面下段设计	S4902	实用新型	CN03273058		2003-06-28	2004-04-07	S5110	专利权终止	靖远煤业有限责任公司
000552	2010-12-31	综放工作面液压支架	S4902	实用新型	CN03271744		2003-06-28	2004-04-07	S5110	专利权终止	靖远煤业有限责任公司
000552	2010-12-31	综放工作面刮板输送机	S4902	实用新型	CN03271740		2003-06-28	2004-04-07	S5110	专利权终止	靖远煤业有限责任公司
000552	2010-12-31	综放工作面液压支架燕尾装置	S4902	实用新型	CN03271745		2003-06-28	2004-04-07	S5110	专利权终止	靖远煤业有限责任公司
000552	2010-12-31	综放工作面端尾支架侧梁装置	S4902	实用新型	CN03271743		2003-06-28	2004-04-07	S5110	专利权终止	靖远煤业有限责任公司
000552	2010-12-31	综放工作面端尾支架锚固装置	S4902	实用新型	CN03271742		2003-06-28	2004-04-07	S5110	专利权终止	靖远煤业有限责任公司
000552	2010-12-31	综放工作面端头支架放顶煤尾梁装置	S4902	实用新型	CN03271741		2003-06-28	2004-04-07	S5110	专利权终止	靖远煤业有限责任公司
000568	2017-12-31	提高浓香型白酒呈香味物质含量的方法	S4901	发明	CN201010607075.8		2010-12-27	2012-04-18	S5101	专利权有效	泸州品创科技有限公司
000570	2019-12-31	单缸柴油机的调速器	S4901	发明	CN201310538891.1		2013-11-05	2017-02-08	S5101	专利权有效	常柴股份有限公司
000578	2010-12-31	从盐液中获得氯化锂的方法和实施此方法的设备	S4901	发明					S5101	专利权有效	青海佛照锂能源开发有限公司
000578	2010-12-31	用于制造颗粒的吸附剂的方法和实施此方法的设备	S4901	发明					S5101	专利权有效	青海威力新能源材料有限公司
000586	2016-12-31	具有双光电二极管差分输入的塑料光纤接收器和实现方法	S4901	发明	CN201310400870.3		2013-09-05	2016-08-31	S5101	专利权有效	四川汇源塑料光纤有限公司
000586	2016-12-31	一种最大功率点跟踪电路	S4902	实用新型	CN201620277805.5		2016-04-06	2016-08-24	S5101	专利权有效	四川汇源光通信有限公司
000586	2016-12-31	基于MOS管的整流电路	S4902	实用新型	CN201620277807.4		2016-04-06	2016-08-24	S5101	专利权有效	四川汇源光通信有限公司
000586	2016-12-31	一种基于蓝牙的在线监测系统	S4902	实用新型	CN201620625730.5		2016-06-23	2016-11-23	S5101	专利权有效	四川汇源光通信有限公司
000586	2016-12-31	一种基于GPRS电源管理的在线监测系统	S4902	实用新型	CN201620625895.2		2016-06-23	2016-11-23	S5101	专利权有效	四川汇源光通信有限公司
000586	2016-12-31	一种支持电源串接的充电控制设备	S4902	实用新型	CN201620625762.5		2016-06-23	2016-11-23	S5101	专利权有效	四川汇源光通信有限公司
000586	2016-12-31	在线监测光纤通信的中继系统	S4902	实用新型	CN201520981208.6		2015-12-01	2016-03-30	S5101	专利权有效	四川汇源光通信有限公司
000586	2016-12-31	具有旋转功能的太阳能装置	S4902	实用新型	CN201520981746.5		2015-12-01	2016-04-06	S5101	专利权有效	四川汇源光通信有限公司
000586	2016-12-31	防反灌保护电路	S4901	发明	CN201510799628.7		2015-11-18		S5106	专利申请尚未授权(实审)	四川汇源光通信有限公司
000586	2016-12-31	防反灌保护电路	S4902	实用新型	CN201520922621.5		2015-11-18	2016-04-06	S5101	专利权有效	四川汇源光通信有限公司
000586	2016-12-31	过压保护电路及装置	S4901	发明	CN201510849544.X		2015-11-26		S5106	专利申请尚未授权(实审)	四川汇源光通信有限公司
000586	2016-12-31	过压保护电路及装置	S4902	实用新型	CN201520956854.7		2015-11-26	2016-04-13	S5101	专利权有效	四川汇源光通信有限公司
000586	2016-12-31	安装于铁塔剪刀架的云台支架	S4902	实用新型	CN201520924487.2		2015-11-18	2016-04-20	S5101	专利权有效
000586	2016-12-31	在线检测设备的测试系统	S4902	实用新型	CN201620300044.0		2016-04-12	2016-08-17	S5101	专利权有效
000586	2016-12-31	供电装置、测试在线检测设备的系统	S4902	实用新型	CN201620304705.7		2016-04-12	2016-09-14	S5101	专利权有效
000586	2016-12-31	易于耦合的用塑料光纤标识的石英光纤跳线检测装置	S4902	实用新型	CN201620327702.5		2016-04-18	2016-11-23	S5101	专利权有效
000586	2016-12-31	一种海底光缆水密性试验装置	S4902	实用新型	CN201620494779.1		2016-05-27	2016-12-07	S5101	专利权有效
000586	2019-12-31	绞合通体发光光缆	S4902	实用新型	CN201920416266.2		2019-03-29	2019-09-13	S5101	专利权有效	四川汇源塑料光纤有限公司
000586	2019-12-31	一种塑料光纤收发模块	S4902	实用新型	CN201920424556.1		2019-04-01	2019-11-26	S5101	专利权有效	四川汇源塑料光纤有限公司
000599	2007-12-31	真空密封造型生产线	S4902	实用新型	CN200620085490.0		2006-06-10	2007-06-06	S5101	专利权有效	青岛双星铸造机械有限公司
000599	2008-12-31	四层钢丝帘布层加0度的带束层结构	S4901	发明
000599	2008-12-31	纲丝外缠的胎圈结构	S4901	发明
000607	2007-12-31	科泰复”牌双氢青蒿素哌喹片侵犯其复方双氢青蒿素	S4901	发明	CN00113134.6	ZL00113134.6	2000-08-23	2004-01-28	S5113	其他	重庆健桥医药开发有限公司
000607	2008-12-31	复方双氢青蒿素	S4901	发明	CN00113134.6	ZL00113134.6	2000-08-23	2004-01-28	S5113	其他	重庆健桥医药开发有限公司
000607	2008-12-31	复方哌喹片	S4901	发明	CN98113233.2	ZL98113233.2	1998-06-02	2002-10-09	S5112	专利权转移	广州市健桥医药科技发展有限公司
000607	2009-12-31	抗疟药新药复方双氢青蒿素	S4901	发明	CN00113134.6	ZL00113134.6	2000-08-23	2004-01-28	S5113	其他	重庆健桥医药开发有限公司
000607	2010-12-31	抗疟药新药复方双氢青蒿素	S4901	发明	CN00113134	ZL00113134.6	2000-08-23	2004-01-28	S5113	其他	重庆健桥医药开发有限公司
000615	2017-12-31	喷砂除锈间安装使用的除尘装置	S4902	实用新型	CN201720508888.9		2017-05-09	2018-01-02	S5101	专利权有效	湖北金环新材料科技有限公司
000615	2017-12-31	一种高强度扁平纤维丝带的生产方法	S4901	发明	CN201710329124.8		2017-05-11		S5106	专利申请尚未授权(实审)	湖北金环新材料科技有限公司
000615	2017-12-31	化纤生产黄化和酸浴液料输送无线调控装置	S4902	实用新型	CN201720838832.X		2017-07-12	2018-02-27	S5101	专利权有效	湖北金环新材料科技有限公司
000615	2017-12-31	化纤冷却塔使用的布水器	S4902	实用新型	CN201720508892.5		2017-05-09	2018-01-02	S5101	专利权有效	湖北金环新材料科技有限公司
000615	2017-12-31	化纤酸浴废水余热回收装置	S4902	实用新型	CN201720606780.3		2017-05-27	2018-02-27	S5101	专利权有效	湖北金环新材料科技有限公司
000615	2017-12-31	化纤生产用丝束连续烘干机	S4902	实用新型	CN201720838876.2		2017-07-12	2018-02-27	S5101	专利权有效	湖北金环新材料科技有限公司
000615	2017-12-31	化纤丝束过滤器用压缩空气盘管	S4902	实用新型	CN201620565892.4		2016-06-13	2016-11-16	S5101	专利权有效	湖北金环新材料科技有限公司
000615	2018-12-31	一种高强度扁平纤维丝带的生产方法	S4901	发明	CN201710329124	201710329124.8	2017-05-11		S5106	专利申请尚未授权(实审)	湖北金环新材料科技有限公司
000615	2018-12-31	再生纤维生产用导辊连续砂磨清洗装置	S4902	实用新型	CN201820697767	201820697767.8	2018-05-11	2019-02-19	S5101	专利权有效	湖北金环新材料科技有限公司
000615	2018-12-31	化纤企业玻璃纸烘干箱余热回收装置	S4902	实用新型	CN201720507869	201720507869.4	2017-05-09	2018-01-05	S5101	专利权有效	湖北金环新材料科技有限公司
000615	2018-12-31	化纤生产玻璃纸大身设备翻转装置	S4902	实用新型		201820697816.8			S5101	专利权有效	湖北金环新材料科技有限公司
000615	2018-12-31	中小型化纤生产连续纺丝机	S4902	实用新型	CN201720838850	201720838850.8	2017-07-12	2018-02-27	S5101	专利权有效	湖北金环新材料科技有限公司
000615	2018-12-31	化纤生产用丝束连续烘干机	S4902	实用新型	CN201720838876	201720838876.2	2017-07-12	2018-02-27	S5101	专利权有效	湖北金环新材料科技有限公司
000615	2018-12-31	化纤冷却塔使用的布水器	S4901	发明	CN201710322570	201710322570.6	2017-05-09		S5107	专利申请尚未授权(公布)	湖北金环新材料科技有限公司
000615	2018-12-31	化纤粘胶长丝精炼线横行车驱动装置	S4901	发明	CN201710322185	zl201710322185.1	2017-05-09		S5107	专利申请尚未授权(公布)	湖北金环新材料科技有限公司
000615	2019-12-31	化纤生产用浆板加压装置	S4902	实用新型	CN201921648920.9		2019-09-30		S5103	专利申请尚未授权	湖北金环新材料科技有限公司
000615	2019-12-31	化纤企业玻璃纸生产厚度测定仪	S4902	实用新型	CN201820988631.2	ZL201820988631.2	2018-06-26	2019-01-15	S5101	专利权有效	湖北金环新材料科技有限公司
000615	2019-12-31	化纤生产氯气碱化降排装置	S4902	实用新型	CN201821448131.6	ZL201821448131.6	2018-09-05	2019-07-19	S5101	专利权有效	湖北金环新材料科技有限公司
000615	2019-12-31	自动通断排污的化纤生产废水池	S4902	实用新型	CN201821448520.9	ZL201821448520.9	2018-09-05	2019-05-03	S5101	专利权有效	湖北金环新材料科技有限公司
000615	2019-12-31	化纤生产利用负压抽吸污泥的装置	S4902	实用新型	CN201920931136.2		2019-06-20	2020-02-21	S5101	专利权有效	湖北金环新材料科技有限公司
000623	2010-12-31	小牛脾提取物注射液	S4901	发明							吉林敖东洮南药业股份有限公司
000630	2017-12-31	SO2的非衡态高浓度两次转化制硫酸方法	S4901	发明	CN201210578958.X		2012-12-28	2015-03-18	S5101	专利权有效	中国瑞林工程技术有限公司;铜陵有色金属集团股份有限公司
000635	2012-12-31	电石炉尾气的处理与再利用方法	S4901	发明	CN200610141746.X	ZL2006910141746.X	2006-09-30	2008-10-22	S5110	专利权终止	宁夏英力特电力集团股份有限公司,宁夏英力特化工股份有限公司
000636	2018-12-31	磁芯和滤波装置	S4902	实用新型	CN201520780706		2015-10-08	2016-01-27	S5101	专利权有效	广东肇庆微硕电子有限公司,广东风华高新科技股份有限公司
000637	2012-12-31	聚合溶剂级异丁烷的制备方法	S4901	发明	CN200910192583.1		2009-09-17	2012-02-15	S5101	专利权有效	茂名实华东成化工有限公司
000637	2012-12-31	高效低能耗丙烯中压回收利用方法	S4901	发明	CN201010204406.3		2010-06-11	2012-09-05	S5101	专利权有效	茂名实华东成化工有限公司
000637	2012-12-31	间歇式液相小本体聚丙烯装置闪蒸罐	S4902	实用新型	CN201120258510.0		2011-07-21	2012-02-08	S5101	专利权有效	茂名实华东成化工有限公司
000637	2017-12-31	MTBE脱硫装置	S4902	实用新型	CN201520265318.2		2015-04-29	2015-10-21	S5101	专利权有效	茂名实华东油化工有限公司
000637	2017-12-31	醚后碳四碱洗装置	S4902	实用新型	CN201720988089.6		2017-08-09		S5103	专利申请尚未授权	茂名实华东油化工有限公司
000637	2018-12-31	一种异构反应器	S4902	实用新型	CN201721038270		2017-08-18	2018-04-20	S5101	专利权有效	茂名实华东油化工有限公司
000637	2018-12-31	一种高性能循环氢压缩机	S4902	实用新型	CN201821384595		2018-08-27	2019-04-12	S5101	专利权有效	茂名实华东成化工有限公司
000637	2018-12-31	一种MTBE脱硫装置	S4902	实用新型	CN201520265318		2015-04-29	2015-10-21	S5101	专利权有效	茂名实华东油化工有限公司
000637	2019-12-31	一种聚合釜内料位计固定件	S4902	实用新型	CN201921244998.4		2019-08-02	2020-04-24	S5101	专利权有效	茂名实华东成化工有限公司
000637	2019-12-31	一种HART手操器保护壳	S4902	实用新型	CN201921244426.6		2019-08-02		S5103	专利申请尚未授权	茂名实华东成化工有限公司
000639	2012-12-31	一种大跨度油脂输送装臵	S4902	实用新型	CN201220327269.7		2012-07-09	2013-03-27	S5101	专利权有效	山东西王食品有限公司
000650	2009-12-31	一种用于治疗湿热症的中药溶液剂及其制备方法	S4901	发明	CN200510008500.0	ZL200510008500.0	2005-02-23	2007-06-06	S5113	其他	黄德忠
000650	2016-12-31	槐定碱及其作为镇痛剂的应用	S4901	发明	CN01114066.6	ZL01114066.6	2001-06-14		S5112	专利权转移	通化方大药业股份有限公司,鞠洪福
000650	2016-12-31	治疗更年期综合症的药物	S4901	发明	CN02109740.2	ZL02109740.2	2002-05-16		S5112	专利权转移	通化方大药业股份有限公司
000650	2017-12-31	治疗更年期综合症的药物	S4901	发明	CN02109740.2	ZL02109740.2	2002-05-16	2004-08-18	S5112	专利权转移	通化方大药业股份有限公司
000650	2017-12-31	槐定碱及其作为镇痛剂的应用	S4901	发明	CN01114066.6	ZL01114066.6	2001-06-14	2005-07-20	S5112	专利权转移	通化方大药业股份有限公司;鞠洪福
000650	2018-12-31	槐定碱及其作为镇痛剂的应用	S4901	发明	CN01114066	ZL01114066.6	2001-06-14	2005-07-20	S5113	其他	通化方大药业股份有限公司,鞠洪福
000650	2019-12-31	槐定碱及其作为镇痛剂的应用	S4901	发明	CN01114066.6	ZL01114066.6	2001-06-14	2005-07-20	S5113	其他	通化方大药业股份有限公司,鞠洪福
000651	2009-12-31	低温空调热泵系统及使用该系统降低温度调节波动的方法	S4901	发明	CN200510101708.7		2005-11-25	2008-02-06	S5101	专利权有效	珠海格力电器股份有限公司
000651	2018-12-31	光伏直驱系统及其控制方法	S4901	发明	CN201410318297		2014-07-03	2016-08-31	S5112	专利权转移	珠海格力电器股份有限公司
000651	2019-12-31	双PWM变流器直流母线电压波动抑制方法及控制方法	S4901	发明	CN201610334246.1		2016-05-18	2018-09-11	S5112	专利权转移	珠海格力电器股份有限公司
000651	2019-12-31	能源网关、家用电器、直流微电网系统及其能源管理方法	S4901	发明	CN201510677211.3		2015-10-15	2018-01-19	S5101	专利权有效	珠海格力电器股份有限公司
000652	2012-12-31	一种吸音隔热材料的制备及其制品	S4901	发明	CN201010560893.7		2010-11-26	2012-06-27	S5101	专利权有效	天津泰达洁净材料有限公司
000655	2007-12-31	铁矿井下分段采矿方法	S4901	发明	ZL2006100012577.X		2006-04-06		S5107	专利申请尚未授权(公布)	山东金岭铁矿
000655	2007-12-31	磁铁矿湿式预选的方法	S4901	发明	ZL2006100012492.1		2006-03-11		S5107	专利申请尚未授权(公布)	山东金岭铁矿
000655	2007-12-31	中酸性岩浆型矿床找矿方法	S4901	发明	ZL200510048187.3		2005-12-12		S5107	专利申请尚未授权(公布)	山东金岭铁矿
000655	2008-12-31	中酸性岩浆型矿床找矿方法	S4901	发明	ZL200510048187.3		2005-12-12		S5112	专利权转移	山东金岭铁矿
000655	2008-12-31	铁矿井下分段采矿方法	S4901	发明	ZL2006100012577.X		2006-04-06		S5112	专利权转移	山东金岭铁矿
000655	2008-12-31	磁铁矿湿式预选的方法	S4901	发明	ZL2006100012492.1		2006-03-11		S5112	专利权转移	山东金岭铁矿
000655	2009-12-31	中酸性岩浆型矿床找矿方法	S4901	发明	ZL200510048187.3		2005-12-12	2009-12-16	S5101	专利权有效	山东金岭矿业股份有限公司
000655	2009-12-31	铁矿井下分段采矿方法	S4901	发明	ZL200610012577.X		2006-04-06		S5106	专利申请尚未授权(实审)	山东金岭铁矿
000655	2009-12-31	磁铁矿湿式预选的方法	S4901	发明	ZL2006100012492.1		2006-03-11		S5106	专利申请尚未授权(实审)	山东金岭铁矿
000656	2012-12-31	带空中院馆的住宅	S4902	实用新型	CN200620138049.4		2006-10-10	2007-10-17	S5112	专利权转移	重庆市金科实业(集团)有限公司
000656	2012-12-31	夹层住宅	S4902	实用新型	CN200620138048.X		2006-10-10	2007-10-31	S5112	专利权转移	重庆市金科实业(集团)有限公司
000656	2016-12-31	带空中院馆的住宅	S4902	实用新型	CN200620138049.4		2006-10-10		S5110	专利权终止	重庆市金科实业(集团)有限公司
000656	2016-12-31	夹层住宅	S4902	实用新型	CN200620138048.X		2006-10-10		S5110	专利权终止	重庆市金科实业(集团)有限公司
000656	2016-12-31	别墅级洋房	S4902	实用新型	CN200820302045.4		2008-09-08		S5110	专利权终止	重庆市金科实业(集团)有限公司
000656	2018-12-31	别墅级洋房	S4902	实用新型	CN200820302045		2008-09-08	2009-06-03	S5110	专利权终止	重庆市金科实业(集团)有限公司
000657	2017-12-31	不等螺旋角立铣刀	S4901	发明	CN201010565807.1		2010-11-30	2012-07-25	S5101	专利权有效	株洲钻石切削刀具股份有限公司
000657	2017-12-31	硬质合金挤压成型剂制备以及在挤压生产中的应用	S4901	发明	CN201210579450.1		2012-12-27	2014-11-05	S5101	专利权有效	株洲硬质合金集团有限公司
000663	2012-12-31	一种低密度纤维板的制备方法	S4901	发明	CN201110024865.8		2011-01-18	2013-02-06	S5101	专利权有效	福建省永安林业(集团)股份有限公司
000676	2012-12-31	三维立体可移动式治疗床	S4902	实用新型	CN02218355.8	ZL02218355.8	2002-01-16	2003-07-02	S5113	其他	吴俊江,高鹏,王国岭,南京东影生物医学影像技术有限责任公司
000676	2012-12-31	智能数码锁1	S4902	实用新型	CN01234399.4	ZL01234399.4	2001-08-23	2002-07-17	S5110	专利权终止	王峰岩
000676	2012-12-31	智能数码锁2	S4902	实用新型	CN01234398.6	ZL01234398.6	2001-08-23	2002-06-12	S5110	专利权终止	王峰岩
000676	2012-12-31	智能数码锁3	S4902	实用新型	CN01234232.7	ZL01234232.7	2001-08-22	2002-08-14	S5110	专利权终止	王峰岩
000676	2012-12-31	编码电磁锁	S4902	实用新型	CN00237358.0	ZL00237358.0	2000-06-07	2001-08-15	S5110	专利权终止	王峰岩
000677	2016-12-31	一种耐热输送带用耐高温型浸胶帆布的生产方法	S4901	发明	CN201610529156.8		2016-07-07		S5105	专利申请尚未授权(初审)	山东海龙博莱特化纤有限责任公司
000677	2016-12-31	一种帘子布用高强低缩涤纶工业长丝的生产方法	S4901	发明	CN201610611513.5		2016-07-30		S5105	专利申请尚未授权(初审)	山东海龙博莱特化纤有限责任公司
000677	2016-12-31	一种新型工业空调表冷器	S4902	实用新型	CN201620843835.8		2016-08-06		S5105	专利申请尚未授权(初审)	山东海龙博莱特化纤有限责任公司
000677	2016-12-31	一种特殊橡胶骨架材料织造结构	S4902	实用新型	CN201620843834.3		2016-08-06		S5105	专利申请尚未授权(初审)	山东海龙博莱特化纤有限责任公司
000677	2016-12-31	一种输送带用三经平纹浸胶重型帆布	S4902	实用新型	CN201620835908.9		2016-08-04		S5105	专利申请尚未授权(初审)	山东海龙博莱特化纤有限责任公司
000677	2016-12-31	一种输送带用双经平纹浸胶重型帆布	S4902	实用新型	CN201620835864.X		2016-08-04		S5105	专利申请尚未授权(初审)	山东海龙博莱特化纤有限责任公司
000677	2016-12-31	一种带有变频控制器的工业空调控制系统	S4902	实用新型	CN201620843832.4		2016-08-06		S5105	专利申请尚未授权(初审)	山东海龙博莱特化纤有限责任公司
000677	2016-12-31	一种轮胎帘子布喷气织机用不等密型钢筘	S4902	实用新型					S5105	专利申请尚未授权(初审)
000677	2017-12-31	一种轮胎用绿色环保浸胶涤纶帘子布的生产方法	S4901	发明	CN201710090757.8		2017-02-20		S5107	专利申请尚未授权(公布)	山东海龙博莱特化纤有限责任公司
000677	2017-12-31	一种特殊橡胶骨架材料织造结构	S4902	实用新型	CN201620843834.3		2016-08-06	2017-04-12	S5101	专利权有效	山东海龙博莱特化纤有限责任公司
000677	2017-12-31	一种输送带用三经平纹浸胶重型帆布	S4902	实用新型	CN201620835908.9		2016-08-04	2017-02-01	S5101	专利权有效	山东海龙博莱特化纤有限责任公司
000677	2017-12-31	一种新型工业空调表冷器	S4902	实用新型	CN201620843835.8		2016-08-06	2017-03-08	S5101	专利权有效	山东海龙博莱特化纤有限责任公司
000677	2018-12-31	一种帘子布用高模低缩涤纶工业长丝的生产方法	S4901	发明				2018-09-01	S5101	专利权有效	恒天海龙股份有限公司
000677	2019-12-31	一种帘子布用高强低缩涤纶工业长丝的生产方法	S4901	发明	CN201610611513.5		2016-07-30	2019-03-26	S5101	专利权有效	山东海龙博莱特化纤有限责任公司
000682	2019-12-31	一种基于大数据技术的电力费控方法及系统	S4901	发明	CN201610639968.8		2016-08-08	2019-10-11	S5101	专利权有效	烟台海颐软件股份有限公司
000682	2019-12-31	基于大数据处理的电压监测方法	S4901	发明	CN201610962785.X	201610962785.X	2016-11-04	2019-05-07	S5101	专利权有效	广东电网有限责任公司电力科学研究院,烟台海颐软件股份有限公司
000682	2019-12-31	电力营销系统的用电设备信息展示方法和系统	S4901	发明	CN201510055873.7	201510055873.7	2015-02-03	2019-05-17	S5101	专利权有效	中国南方电网有限责任公司,烟台海颐软件股份有限公司
000682	2019-12-31	自助业务办理终端(2)	S4903	外观设计	CN201830596104.2	201830596104.2	2018-10-24	2019-03-19	S5112	专利权转移	广州烟台海颐软件股份有限公司有限公司
000682	2019-12-31	一种基于层析分析法的电网支路参数评价方法	S4901	发明	CN201610755229.5	ZL201610755229.5	2016-08-30	2019-04-26	S5101	专利权有效	东方电子股份有限公司
000682	2019-12-31	一种基于负荷率分类统计的灵敏度计算方法	S4901	发明	CN201610754088.5	ZL201610754088.5	2016-08-30	2019-05-17	S5101	专利权有效	东方电子股份有限公司
000682	2019-12-31	一种基于欧式路径判别的SVG图形潮流流向的识别方法	S4901	发明	CN201610361624.5	ZL201610361624.5	2016-05-26	2019-06-21	S5101	专利权有效	东方电子股份有限公司
000682	2019-12-31	一种离散无功动态替换连续无功的协调控制方法	S4901	发明	CN201710485649.0	ZL201710485649.0	2017-06-23	2019-06-21	S5101	专利权有效	东方电子股份有限公司
000682	2019-12-31	一种基于供电路径搜索的配电网N-1+1快速计算方法	S4901	发明	CN201610361610.3	ZL201610361610.3	2016-05-26	2019-12-27	S5101	专利权有效	东方电子股份有限公司
000682	2019-12-31	一种基于分布式设计的日前计划计算方法	S4901	发明	CN201710665724.1	ZL201710665724.1	2017-08-07	2019-12-27	S5101	专利权有效	东方电子股份有限公司
000682	2019-12-31	环氧浇筑干式变压器	S4902	实用新型	CN201921515213.2	ZL201921515213.2	2019-09-12	2020-03-20	S5101	专利权有效	东方电子股份有限公司
000682	2019-12-31	一种10kV户外真空断路器密封装置	S4902	实用新型	CN201921202389.2	CN201921202389.2	2019-07-29	2019-12-27	S5101	专利权有效	烟台东方威思顿电力设备有限公司
000682	2019-12-31	一种10kV户外真空断路器密封机构	S4902	实用新型	CN201921202438.2	CN201921202438.2	2019-07-29	2019-12-27	S5101	专利权有效	烟台东方威思顿电力设备有限公司
000682	2019-12-31	线损采集装置、系统	S4902	实用新型	CN201920022994.5	CN201920022994.5	2019-01-07	2019-10-01	S5101	专利权有效	国网山东综合能源服务有限公司,烟台东方威思顿电气有限公司,国网山东省电力公司电力科学研究院
000682	2019-12-31	一种充气式拆回电能表测试分拣装置	S4902	实用新型	CN201822094566.1	CN201822094566.1	2018-12-13	2019-07-26	S5101	专利权有效	烟台东方威思顿电气有限公司
000682	2019-12-31	一种全兼容流水线用电能表检测装置	S4902	实用新型	CN201822093472.2	CN201822093472.2	2018-12-13	2019-07-26	S5101	专利权有效	烟台东方威思顿电气有限公司
000682	2019-12-31	一种双直流电源自动冗余零延时切换系统	S4902	实用新型	CN201822274916.2	CN201822274916.2	2018-12-29	2019-07-26	S5101	专利权有效	烟台东方威思顿电气有限公司,烟台东方威思顿电力设备有限公司
000682	2019-12-31	三相四线电能表断零线检测装置	S4902	实用新型	CN201822007702.9	CN201822007702.9	2018-12-03	2019-07-19	S5101	专利权有效	烟台东方威思顿电气有限公司
000682	2019-12-31	一种可整体溯源的高压电能检定装置	S4902	实用新型	CN201821714859.9	CN201821714859.9	2018-10-23	2019-07-16	S5101	专利权有效	烟台东方威思顿电气有限公司,烟台东方威思顿电力设备有限公司
000682	2019-12-31	一种室外电能计量装置液晶性能的检测系统	S4902	实用新型	CN201821417228.0	CN201821417228.0	2018-08-31	2019-07-12	S5101	专利权有效	国网西藏电力有限公司电力科学研究院,烟台东方威思顿电气有限公司
000682	2019-12-31	一种便于带电杆上维护的罩式FTU	S4902	实用新型	CN201821733927.6	CN201821733927.6	2018-10-25	2019-05-07	S5101	专利权有效	烟台东方威思顿电气有限公司
000682	2019-12-31	一种高压源安全防护系统	S4902	实用新型	CN201821715033.4	CN201821715033.4	2018-10-23	2019-04-19	S5101	专利权有效	烟台东方威思顿电气有限公司
000682	2019-12-31	一种电池内置的罩式FTU	S4902	实用新型	CN201821736858.4	CN201821736858.4	2018-10-25	2019-04-16	S5101	专利权有效	烟台东方威思顿电气有限公司
000682	2019-12-31	一种便携式电表箱RS485接线快速检测装置及方法	S4901	发明	CN201610944641.1	CN201610944641.1	2016-10-26	2019-06-14	S5101	专利权有效	国网山东省电力公司烟台供电公司,国家电网公司,烟台东方威思顿电气股份有限公司
000682	2019-12-31	HEV模式切换的数据驱动预测控制器设计方法及系统	S4901	发明	CN201710028468.5	CN201710028468.5	2017-01-16	2019-05-31	S5101	专利权有效	山东工商学院,山东大学,烟台东方威思顿电气股份有限公司
000687	2010-12-31	一种莫代尔纤维制作方法	S4901	发明
000687	2010-12-31	生产高湿模量粘胶纤维的流水线	S4902	实用新型
000687	2012-12-31	一种三叶粘胶长丝、制备方法及其喷丝头组件	S4901	发明	CN200310107134.5		2003-11-26	2007-02-28	S5101	专利权有效	保定天鹅股份有限公司
000687	2012-12-31	一种电子辐射浆粕制备粘胶长丝的方法	S4901	发明	CN200410020330.3		2004-08-16	2007-06-27	S5101	专利权有效	保定天鹅股份有限公司
000687	2012-12-31	一种络筒机丝条卷绕定长装置	S4902	实用新型	CN200820076377.5		2008-02-29	2008-12-31	S5101	专利权有效	保定天鹅股份有限公司
000687	2012-12-31	一种纺丝机用电锭开关测试仪	S4902	实用新型	CN200820076375.6		2008-02-29	2008-12-31	S5101	专利权有效	保定天鹅股份有限公司
000687	2014-12-31	一种三叶粘胶长丝、制备方法及喷丝头组件	S4901	发明	ZL200310107134.5				S5101	专利权有效
000687	2014-12-31	一种电子辐射浆粕制备粘胶长丝的方法	S4901	发明	ZL200410020330.3				S5101	专利权有效
000687	2014-12-31	一种竹浆再生纤维素粘胶长丝及制备方法	S4901	发明	ZL200410084026.5				S5101	专利权有效
000687	2014-12-31	一种用于粘胶纤维生产中的黄化方法	S4901	发明	ZL200410084025.0				S5101	专利权有效
000687	2014-12-31	异形截面粘胶长丝、制备方法及喷丝头组件	S4901	发明	ZL200510013303.8				S5101	专利权有效
000687	2014-12-31	一种连续制备纤维素/离子液体溶液的方法	S4901	发明	ZL200710118242.0				S5101	专利权有效
000687	2014-12-31	一种离子液体水溶液零排放的处理方法	S4901	发明	ZL200810057852.9				S5101	专利权有效
000687	2014-12-31	透析压液废碱液回收利用方法及装置	S4901	发明	ZL200910074180.7				S5101	专利权有效
000687	2014-12-31	一种保证粘胶长丝染色均匀度的检测方法	S4901	发明	ZL201210508314.3				S5101	专利权有效
000687	2014-12-31	用于生产异形截面粘胶长丝的喷丝头组件	S4902	实用新型	ZL200520025562.8				S5101	专利权有效
000687	2014-12-31	一种除尘式空调送风口装置	S4902	实用新型	ZL200820076376.0				S5101	专利权有效
000687	2014-12-31	一种络筒机丝条卷绕定长装置	S4902	实用新型	ZL200820076377.5				S5101	专利权有效
000687	2014-12-31	一种纺丝机用电锭开关测试仪	S4902	实用新型	ZL200820076375.6				S5101	专利权有效
000687	2014-12-31	一种可避免喷丝头损伤的喷丝头螺帽	S4902	实用新型	ZL200820076543.1				S5101	专利权有效
000687	2014-12-31	一种自动上料装置	S4902	实用新型	ZL200820077302.9				S5101	专利权有效
000687	2014-12-31	一种用于生产大筒子的络筒机定速装置	S4902	实用新型	ZL200820077299.0				S5101	专利权有效
000687	2014-12-31	一种粘胶消光剂纺前注入装置	S4902	实用新型	ZL200820077300.X				S5101	专利权有效
000687	2014-12-31	一种用于粘胶生产浸渍工序的输碱装置	S4902	实用新型	ZL200820077298.6				S5101	专利权有效
000687	2014-12-31	一种具有安全防腐性能的纺丝机防护窗	S4902	实用新型	ZL200820077459.1				S5101	专利权有效
000687	2014-12-31	一种用于粘胶长丝纺丝机的凝固辊	S4902	实用新型	ZL201020648931.X				S5101	专利权有效
000687	2014-12-31	一种旋转导丝器	S4902	实用新型	ZL201020648941.3				S5101	专利权有效
000687	2014-12-31	一种冲床安全进料装置	S4902	实用新型	ZL201020648922.0				S5101	专利权有效
000687	2014-12-31	酸浴过滤器的阀门压板	S4902	实用新型	ZL201020648952.1				S5101	专利权有效
000687	2014-12-31	嵌入式分丝工具	S4902	实用新型	ZL201020648913.1				S5101	专利权有效
000687	2014-12-31	一种研磨机的联轴器装置	S4902	实用新型	ZL201220654640.0				S5101	专利权有效
000687	2014-12-31	淋洗机传输装置中连接板的自动加油装置	S4902	实用新型	ZL201220659932.3				S5101	专利权有效
000687	2014-12-31	一种丝束水洗机	S4902	实用新型	ZL201420442904.5				S5101	专利权有效
000687	2014-12-31	一种导丝装置	S4902	实用新型	ZL201420442965.1				S5101	专利权有效
000687	2014-12-31	一种纺丝机的导丝刮水器	S4902	实用新型	ZL201420443245.7				S5101	专利权有效
000687	2014-12-31	一种过滤机滤网孔板的拆卸工具	S4902	实用新型	ZL201420442924.2				S5101	专利权有效
000697	2016-12-31	一种从高铼钼精矿中综合回收钼和铼的方法	S4901	发明	CN201410460145.X		2014-09-11		S5101	专利权有效	陕西炼石矿业有限公司,湖南有色金属研究院
000697	2017-12-31	一种从高铼钼精矿中综合回收钼和铼的方法	S4901	发明	CN201410460145.X		2014-09-11	2015-08-26	S5101	专利权有效	陕西炼石矿业有限公司;湖南有色金属研究院
000697	2017-12-31	从高铼钼精矿中综合回收钼和铼的方法	S4901	发明	CN201410460145.X		2014-09-11	2015-08-26	S5101	专利权有效	陕西炼石矿业有限公司,湖南有色金属研究院
000697	2018-12-31	从高铼钼精矿中综合回收钼和铼的方法	S4901	发明	CN201410460145		2014-09-11	2015-08-26	S5101	专利权有效	陕西炼石矿业有限公司,湖南有色金属研究院
000701	2017-12-31	一种防眩投光灯	S4901	发明	CN201510342710		2015-06-19	2017-08-25	S5101	专利权有效	厦门市信达光电科技有限公司
000701	2017-12-31	一种防眩照明模块	S4901	发明	CN201510344474		2015-06-19	2017-11-21	S5101	专利权有效	厦门市信达光电科技有限公司
000701	2017-12-31	一种高效安全的RFID的收发方法及其系统	S4901	发明	CN201310278926		2013-07-04	2016-06-15	S5101	专利权有效	厦门信达物联科技有限公司
000701	2017-12-31	铁路站场列车车辆接近智能报警装置	S4902	实用新型	CN201721416136		2017-10-30		S5103	专利申请尚未授权	山东信达物联应用技术有限公司
000701	2018-12-31	一种有源RFID电子标签的防拆装置	S4901	发明	CN201510017927		2015-01-14	2018-02-16	S5101	专利权有效	厦门信达物联科技有限公司
000708	2007-12-31	一种高质量低磷硫高合金钢的混炼方法	S4901	发明	CN200710052539.1		2007-06-22		S5103	专利申请尚未授权	大冶特殊钢股份有限公司
000708	2007-12-31	多口连体导卫	S4902	实用新型	CN200620097569.5		2006-06-30	2007-08-01	S5101	专利权有效	大冶特殊钢股份有限公司
000708	2010-12-31	一种高质量低磷硫高合金钢的混炼方法	S4901	发明	CN200710052539		2007-06-22	2010-06-30	S5101	专利权有效	湖北新冶钢有限公司
000716	2007-12-31	即食沙河粉的加工方法	S4901	发明	CN98113071.2		1998-11-25	2002-01-16	S5112	专利权转移	方承志, 阙之和,张曼琳
000716	2008-12-31	即食沙河粉的加工方法	S4901	发明	CN98113071.2		1998-11-25	2002-01-16	S5113	其他	方承志,阙之和,张曼琳
000716	2009-12-31	即食沙河粉的加工方法	S4901	发明	CN98113071.2		1998-11-25	2002-01-16	S5113	其他	方承志,阙之和,张曼琳
000716	2010-12-31	即食沙河粉的加工方法	S4901	发明	CN98113071.2		1998-11-25	2002-01-16	S5110	专利权终止	方承志,阙之和,张曼琳
000727	2008-12-31	镀膜电极设计方法	S4901	发明	CN200610039591.9		2006-04-17	2008-11-19	S5101	专利权有效	南京华联兴电子有限公司
000727	2008-12-31	钢珠水压式石英水晶片外形修整工艺(3225)	S4901	发明	CN200610039589.1		2006-04-17		S5106	专利申请尚未授权(实审)	南京华联兴电子有限公司
000727	2008-12-31	水晶片副电极的‘缺口’设计方法(4025)	S4901	发明	CN200610039590.4		2006-04-17		S5106	专利申请尚未授权(实审)	南京华联兴电子有限公司
000727	2009-12-31	钢珠水压式石英水晶片外形修正方法	S4901	发明	CN200610039589.1	ZL200610039589.1	2006-04-17	2009-07-29	S5101	专利权有效	南京华联兴电子有限公司	10.01
000731	2012-12-31	一种超低冰点氮氧化物还原剂及其制备方法	S4901	发明	CN201510017530.1		2015-01-13		S5103	专利申请尚未授权	四川美丰化工股份有限公司
000758	2019-12-31	一种圆筒混料机现场制造安装一体化的方法	S4901	发明	CN201110221818.2		2011-08-04	2014-12-10	S5101	专利权有效	中国有色(沈阳)冶金机械有限公司
000760	2012-12-31	轮边电动车桥	S4901	发明	CN201010173284.6		2010-05-12		S5113	其他	湖北车桥有限公司
000760	2012-12-31	锰铜合金奥贝球铁汽车后桥螺旋锥齿轮及其制备方法	S4901	发明	CN200610124787.8		2006-10-17	2009-07-22	S5101	专利权有效	武汉理工大学,湖北车桥有限公司
000761	2016-12-31	轧制高铌管线钢的方法	S4901	发明	CN200710158959.8		2007-12-18		S5101	专利权有效
000766	2012-12-31	口服胰岛素复合制剂及其制备方法	S4901	发明	CN200610060499.0	ZL200610060499.0	2006-04-27	2010-12-08	S5113	其他	深圳市隆阳生物科技有限公司
000766	2012-12-31	一种治疗妇科感染的治糜灵栓药物及制备方法	S4901	发明	CN201110025298.8	ZL201110025298.8	2011-01-24	2011-11-16	S5101	专利权有效	通化金马药业集团股份有限公司
000766	2012-12-31	一种清热通淋药物	S4901	发明	CN201010139878.5	ZL201010139878.5	2010-04-06	2011-11-02	S5101	专利权有效	通化金马药业集团股份有限公司
000766	2012-12-31	清肝祛黄的药物	S4901	发明	CN201010153121.1	ZL201010153121.1	2010-04-22	2011-05-25	S5101	专利权有效	通化金马药业集团股份有限公司
000767	2018-12-31	一种用粉煤灰制备塑料改性剂的方法	S4901	发明	CN201410029847	201410029847.2	2014-01-22	2017-02-22	S5112	专利权转移	陕西理工学院
000767	2019-12-31	一种用粉煤灰制备塑料改性剂的方法	S4901	发明	CN201410029847.2	201410029847.2	2014-01-22	2017-02-22	S5112	专利权转移	陕西理工学院
000768	2008-12-31	钛合金热蠕变成形技术	S4902	实用新型	CN200820005892.4		2008-02-29	2009-01-28	S5101	专利权有效	西安飞机工业(集团)有限责任公司
000768	2008-12-31	柔性组合预应力夹具	S4901	发明	CN200610087318.3		2006-06-07	2008-07-23	S5101	专利权有效	西安飞机工业(集团)有限责任公司
000776	2016-12-31	一种大数据任务调度的系统以及方法	S4901	发明	201611102737.X				S5103	专利申请尚未授权
000776	2016-12-31	一种大数据应用开发的系统及方法	S4901	发明	201611106304.1				S5103	专利申请尚未授权
000776	2016-12-31	一种证券交易接入网关	S4902	实用新型	201620069721.2				S5103	专利申请尚未授权
000776	2016-12-31	一种证券行情计算系统	S4902	实用新型	201620068234.4				S5103	专利申请尚未授权
000776	2016-12-31	一种基于FIX的协议转换系统	S4902	实用新型		ZL201620069814.5			S5101	专利权有效
000782	2008-12-31	袜筒染色判等检测装置	S4902	实用新型	CN200720055648.4		2007-08-17	2008-07-09	S5101	专利权有效	广东新会美达锦纶股份有限公司
000782	2008-12-31	异性纤维加工用喷丝板	S4902	实用新型	CN200820045311.X		2008-03-24	2008-12-24	S5101	专利权有效	广东新会美达锦纶股份有限公司
000788	2019-12-31	一种分离分析米力农的方法	S4901	发明	CN201310382067.1		2013-08-28	2016-12-28	S5101	专利权有效	北大方正集团有限公司,方正医药研究院有限公司,北大国际医院集团有限公司
000788	2019-12-31	一种米力农注射液	S4901	发明	CN201010617283.6		2010-12-22	2015-04-15	S5101	专利权有效	北大方正集团有限公司,方正医药研究院有限公司,北大国际医院集团有限公司
000788	2019-12-31	一种盐酸莫西沙星及其对映异构体的分离测定方法	S4901	发明	CN201210236984.4		2012-07-09	2015-09-30	S5101	专利权有效	北大方正集团有限公司,方正医药研究院有限公司,北大国际医院集团有限公司
000788	2019-12-31	盐酸莫西沙星中酒石酸残留量检测方法	S4901	发明	CN201410105498.8		2014-03-20	2017-08-25	S5101	专利权有效	北大方正集团有限公司,方正医药研究院有限公司,北大医疗产业集团有限公司
000788	2019-12-31	盐酸莫西沙星中L-(+)-的检测方法	S4901	发明	CN201410280084.9		2014-06-20	2017-07-04	S5101	专利权有效	北大方正集团有限公司,方正医药研究院有限公司,北大医疗产业集团有限公司
000790	2010-12-31	三七三醇皂苷的制备方法及其应用	S4901	发明	CN200510075040	200510075040.3	2005-06-08	2009-06-17	S5112	专利权转移	李明劲
000790	2012-12-31	藿香油在制备治疗细菌感染性疾病的药物中的用途	S4901	发明	CN201010622739.8		2010-12-28	2012-09-19	S5101	专利权有效	成都中医药大学
000790	2012-12-31	藿香油在制备治疗奶牛乳房炎的药物中的用途	S4901	发明	CN201010623450.8		2010-12-28	2012-07-04	S5101	专利权有效	成都中医药大学
000790	2012-12-31	一种治疗过敏性鼻炎的中药组合物及其制备方法	S4901	发明	CN200510073401.0	ZL200510073401.0	2005-05-30	2009-04-15	S5113	其他	成都华神集团股份有限公司制药厂
000790	2012-12-31	一种治疗子宫内膜异位的中药组合物及其制备方法	S4901	发明	CN200510108013.1	ZL200510108013.1	2005-10-09	2009-06-17	S5101	专利权有效	成都华神集团股份有限公司制药厂
000790	2016-12-31	一种三七三醇皂苷组合物及其制备方法和用途	S4901	发明	CN200410090606.5		2004-11-09		S5101	专利权有效	成都华神集团股份有限公司制药厂	20
000790	2016-12-31	一种中药组合物及其制备方法	S4901	发明	CN200510073191.5		2005-06-01		S5101	专利权有效	成都华神集团股份有限公司制药厂	20
000790	2018-12-31	一种三七三醇皂苷组合物及其制备方法和用途	S4901	发明	CN200410090606		2004-11-09	2011-06-08	S5113	其他	成都华神集团股份有限公司制药厂	20
000790	2018-12-31	一种中药组合物及其制备方法	S4901	发明	CN200510073191		2005-06-01	2008-09-03	S5113	其他	成都华神集团股份有限公司制药厂	20
000790	2019-12-31	一种三七三醇皂苷组合物及其制备方法和用途	S4901	发明	CN200410090606.5		2004-11-09	2011-06-08	S5113	其他	成都华神集团股份有限公司制药厂	20
000790	2019-12-31	一种中药组合物及其制备方法	S4901	发明	CN200510073191.5		2005-06-01	2008-09-03	S5113	其他	成都华神集团股份有限公司制药厂	20
000790	2019-12-31	广藿香酮的新用途	S4901	发明	EP:13825879:A	EP2881113	2013-07-29	2015-11-04	S5113	其他	PENGCHENG,WANFENG,XIONGLIANG,LINDASHENG
000792	2016-12-31	一种浮箱式采卤泵站	S4902	实用新型	CN200620005108.0		2006-01-16		S5110	专利权终止	青海盐湖工业(集团)有限公司
000792	2018-12-31	一种新型用光卤石生产氯化钾生产系统及方法	S4901	发明	CN201410326545		2014-07-10	2015-08-26	S5101	专利权有效	青海盐湖工业股份有限公司
000795	2012-12-31	带有钕铁硼磁材止挡的桥式起重机	S4902	实用新型	CN201120334665.8	ZL20112 0334665.8	2011-09-07	2012-05-30	S5101	专利权有效	太原双塔刚玉股份有限公司
000795	2012-12-31	一种钕铁硼磁材悬架	S4902	实用新型	CN201120304015.9	ZL201120304015.9	2011-08-19	2012-05-30	S5101	专利权有效	太原双塔刚玉股份有限公司
000795	2012-12-31	桥式起重机的钕铁硼磁材止挡	S4902	实用新型	CN201120334664.3	ZL201120334664.3	2011-09-07	2012-05-30	S5101	专利权有效	太原双塔刚玉股份有限公司
000795	2013-12-31	滚筒活动门	S4902	实用新型	CN201320558970.4	ZL201320558970.4			S5101	专利权有效
000795	2013-12-31	滚筒筒体	S4902	实用新型	CN201320558968.7	ZL201320558968.7			S5101	专利权有效
000795	2013-12-31	偏心滚筒	S4902	实用新型	CN201320558544.0	ZL201320558544.0			S5101	专利权有效
000795	2014-12-31	滚筒筒体	S4902	实用新型		201320558968.7			S5101	专利权有效
000795	2014-12-31	滚筒活动门	S4902	实用新型		201320558970.4			S5101	专利权有效
000795	2014-12-31	偏心滚筒	S4902	实用新型		201320558544			S5101	专利权有效
000795	2014-12-31	滚筒 1	S4902	实用新型		201320558986.5			S5101	专利权有效
000795	2014-12-31	滚筒 2	S4902	实用新型		201320558974.2			S5101	专利权有效
000801	2018-12-31	一种单脉冲高精度测角系统及其测角方法	S4901	发明	CN201410053339		2014-02-18	2017-02-08	S5101	专利权有效	四川九洲空管科技有限责任公司
000801	2019-12-31	一种超高频射频识别空中接口协议测试系统	S4902	实用新型	CN201520706131.1		2015-09-14	2015-12-30	S5101	专利权有效	成都九洲电子信息系统股份有限公司
000801	2019-12-31	一种单脉冲高精度测角系统及其测角方法	S4901	发明	CN201410053339.8		2014-02-18	2017-02-08	S5101	专利权有效	四川九洲空管科技有限责任公司
000810	2014-12-31	一种测试电视机多路AV输入功能的方法及装置	S4901	发明	ZL200310110973.2				S5101	专利权有效
000810	2014-12-31	快速浏览节目的方法	S4901	发明	ZL200310111078.2				S5101	专利权有效
000810	2014-12-31	一种网络电视数据管理装置及系统	S4901	发明	ZL200510034694.1				S5101	专利权有效
000810	2014-12-31	模拟图象提升到数据图象的核心方法	S4901	发明	ZL200410015192.X				S5101	专利权有效
000810	2014-12-31	网络终端产品的在线升级方法	S4901	发明	ZL200510034695.6				S5101	专利权有效
000810	2014-12-31	自动放映的文件的制做方法及该文件的播放方法	S4901	发明	ZL200610033720.3				S5101	专利权有效
000810	2014-12-31	一种数字电视接收机的节能系统及方法	S4901	发明	ZL200610062580.2				S5101	专利权有效
000810	2014-12-31	一种提高电视机终端设备数字字幕数据处理效率的方法	S4901	发明	ZL200610063208.3				S5101	专利权有效
000810	2014-12-31	条件接收实现系统、数字电视接收机及条件接收装置	S4901	发明	ZL200710305054.9				S5101	专利权有效
000810	2014-12-31	嵌入式机顶盒调试、测试方法	S4901	发明	ZL200510021567.8				S5101	专利权有效
000810	2014-12-31	通过一种点阵字库实现多种字形大小的方法	S4901	发明	ZL200710073786.X				S5101	专利权有效
000810	2014-12-31	一种数字媒体终端播放广告的方法	S4901	发明	ZL200610062327.7				S5101	专利权有效
000810	2014-12-31	一种数字电视接收机视频信号切换电路及方法	S4901	发明	ZL200810066538.7				S5101	专利权有效
000810	2014-12-31	一种数字媒体终端广告内容的实时更新方法	S4901	发明	ZL200610062775.7				S5101	专利权有效
000810	2014-12-31	为电视用户提供个性化服务内容的方法及系统	S4901	发明	ZL200710186159.7				S5101	专利权有效
000810	2014-12-31	IP机顶盒及在IP机顶盒中实现跨频点业务的方法	S4901	发明	ZL200810216027.9				S5101	专利权有效
000810	2014-12-31	一种数字电视接收机的节能待机系统	S4901	发明	ZL200710077590.8				S5101	专利权有效
000810	2014-12-31	一种数字电视信息广播系统及设备	S4901	发明	ZL200710305055.3				S5101	专利权有效
000810	2014-12-31	一种数字电视录制条件接收节目的方法和数字电视	S4901	发明	ZL200810217348.0				S5101	专利权有效
000810	2014-12-31	一种在数字视频广播中实时文本广告的实现方法及系统	S4901	发明	ZL200710077502.4				S5101	专利权有效
000810	2014-12-31	一种数字电视接收终端软件的升级方法、系统及终端1	S4901	发明	ZL200910105634.2				S5101	专利权有效
000810	2014-12-31	一种数字电视接收终端软件的升级方法、系统及终端2	S4901	发明	ZL200910105641.2				S5101	专利权有效
000810	2014-12-31	一种遥控器指令的识别方法、装置及家用电器	S4901	发明	ZL200710077124.X				S5101	专利权有效
000810	2014-12-31	一种数字电视的频道切换方法、系统及数字电视接收终端	S4901	发明	ZL200910106459.9				S5101	专利权有效
000810	2014-12-31	一种低功耗待机的机顶盒	S4901	发明	ZL200810066531.5				S5101	专利权有效
000810	2014-12-31	一种机顶盒软件的加密保护方法、系统及机顶盒	S4901	发明	ZL200910106456.5				S5101	专利权有效
000810	2014-12-31	一种机顶盒分析仪及其远程分析机顶盒的系统、方法	S4901	发明	ZL200810218258.3				S5101	专利权有效
000810	2014-12-31	数字电视终端及控制其外接设备电源开关的方法、装置	S4901	发明	ZL200810216495.6				S5101	专利权有效
000810	2014-12-31	一种图形处理方法、装置及数字终端	S4901	发明	ZL200810066528.3				S5101	专利权有效
000810	2014-12-31	一种双向交互型机顶盒的节能系统及双向交互型机顶盒	S4901	发明	ZL200810066530.0				S5101	专利权有效
000810	2014-12-31	一种机顶盒菜单的开发方法	S4901	发明	ZL200710077591.2				S5101	专利权有效
000810	2014-12-31	数字电视机顶盒及其文件升级装置与方法	S4901	发明	ZL200810216028.3				S5101	专利权有效
000810	2014-12-31	PVR机顶盒及待机状态下PVR预约的实现方法	S4901	发明	ZL200810217907.8				S5101	专利权有效
000810	2014-12-31	基于分段式的嵌入式固件升级方法及装置	S4901	发明	ZL200810218241.8				S5101	专利权有效
000810	2014-12-31	将节目流转换成传输流的方法和系统	S4901	发明	ZL200910108774.5				S5101	专利权有效
000810	2014-12-31	在数字电视系统中实现数字媒体广告的方法及其设置	S4901	发明	ZL200610157045.5				S5101	专利权有效
000810	2014-12-31	基于数字电视签名的固件升级、固件封装方法与装置	S4901	发明	ZL200810217615.4				S5101	专利权有效
000810	2014-12-31	一种EPG存取存储方法和系统	S4901	发明	ZL200910190719.5				S5101	专利权有效
000810	2014-12-31	一种数字电视接收终端及其广告数据处理方法	S4901	发明	ZL201110044780.6				S5101	专利权有效
000810	2014-12-31	一种实现数字电视中图文电子节目指南信息的方法及装置	S4901	发明	ZL200610063391.7				S5101	专利权有效
000810	2014-12-31	一种数字电视调查方法、系统和机顶盒终端	S4901	发明	ZL200810217307.1				S5101	专利权有效
000810	2014-12-31	数字电视接收机及其在空机状态下的自动搜索节目方法	S4901	发明	ZL200710186160.X				S5101	专利权有效
000810	2014-12-31	一种数字电视接收终端及其升级控制方法和装置	S4901	发明	ZL201110072427.9				S5101	专利权有效
000810	2014-12-31	数字电视接收机及其对录制文件进行锁控制的方法和装置	S4901	发明	ZL200810217544.8				S5101	专利权有效
000810	2014-12-31	一种基于机顶盒的节目显示系统及方法	S4901	发明	ZL201110046342.3				S5101	专利权有效
000810	2014-12-31	测试电子产品串口的方法和工装	S4901	发明	ZL201110001826.6				S5101	专利权有效
000810	2014-12-31	一种数字电视广告的播放方法、系统及数字电视接收终端	S4901	发明	ZL200910105632.3				S5101	专利权有效
000810	2014-12-31	一种异种网络之间的通信方法及智能设备的互联网络	S4901	发明	ZL200910106464.X				S5101	专利权有效
000810	2014-12-31	一种电子设备的自动测试系统	S4901	发明	ZL200910109387.3				S5101	专利权有效
000810	2014-12-31	一种数字电视接收机实现多伴音的方法	S4901	发明	ZL200910190722.7				S5101	专利权有效
000810	2014-12-31	一种机顶盒安全运行方法	S4901	发明	ZL200910109914.0				S5101	专利权有效
000810	2014-12-31	一种图象捕捉方法	S4901	发明	ZL200910188736.5				S5101	专利权有效
000810	2014-12-31	机顶盒立式底座	S4901	发明	ZL200910188848.0				S5101	专利权有效
000810	2014-12-31	一种机顶盒Loader模块升级方法及其机顶盒	S4901	发明	ZL201010233258.8				S5101	专利权有效
000810	2014-12-31	一种数字电视接收终端数据共享的方法、装置以及系统	S4901	发明	ZL201110141326.2				S5101	专利权有效
000810	2014-12-31	数字电视节目的播放系统、方法及数字电视接收终端	S4901	发明	ZL201110099751.X				S5101	专利权有效
000810	2014-12-31	一种数字电视信息播放方法及系统	S4901	发明	ZL201110043361.0				S5101	专利权有效
000810	2014-12-31	一种测试方法及测试设备	S4901	发明	ZL201110031738.0				S5101	专利权有效
000810	2014-12-31	终端实现方法、计算机终端及电视接收系统	S4901	发明	ZL201110059134.7				S5101	专利权有效
000810	2014-12-31	一种程序运行方法及机顶盒	S4901	发明	ZL201110130158.7				S5101	专利权有效
000810	2014-12-31	一种定位方法及装置	S4901	发明	ZL201110115290.0				S5101	专利权有效
000810	2014-12-31	信息提示方法以及对应的信息提示系统、终端、前端设备	S4901	发明	ZL201110185983.7				S5101	专利权有效
000810	2014-12-31	一种对电视节目进行排序的方法和装置	S4901	发明	ZL201110190978.5				S5101	专利权有效
000810	2014-12-31	一种数字电视的数据处理系统及方法、数字电视接收终端	S4901	发明	ZL201110076458.1				S5101	专利权有效
000810	2014-12-31	机顶盒节目搜索方法及机顶盒节目搜索系统	S4901	发明	ZL201110084237.9				S5101	专利权有效
000810	2014-12-31	基于PID重构的数字电视节目处理方法	S4901	发明	ZL200910188738.4				S5101	专利权有效
000810	2014-12-31	数字电视接收机及其节目搜索、节目切换方法	S4901	发明	ZL200910190603.1				S5101	专利权有效
000810	2014-12-31	数字电视接收机及其确定多级窗口剪切关系的方法	S4901	发明	ZL201010233269.6				S5101	专利权有效
000810	2014-12-31	一种影片缩略图的压缩方法及压缩装置	S4901	发明	ZL201110035631.3				S5101	专利权有效
000810	2014-12-31	EPG数据单双向并行接收方法及其机顶盒	S4901	发明	ZL201010233286.X				S5101	专利权有效
000810	2014-12-31	基于卫星电视机顶盒的广告业务实现方法、系统和机顶盒	S4901	发明	ZL200910188735.0				S5101	专利权有效
000810	2014-12-31	一种机顶盒以及基于机顶盒的频道选择方法	S4901	发明	ZL201110308336.0				S5101	专利权有效
000810	2014-12-31	一种广告播放系统和方法	S4901	发明	ZL201110149494.6				S5101	专利权有效
000810	2014-12-31	一种用户操作数据的保存方法、系统及数字电视接收终端	S4901	发明	ZL201010549598.1				S5101	专利权有效
000810	2014-12-31	一种机顶盒存台极限的测试方法、服务器及系统	S4901	发明	ZL201110080217.4				S5101	专利权有效
000810	2014-12-31	一种IPTV接收终端及其远程唤醒方法、系统	S4901	发明	ZL201110119541.2				S5101	专利权有效
000810	2014-12-31	含有描述信息的构件及函数库的构建方法	S4901	发明	ZL200910190723.1				S5101	专利权有效
000810	2014-12-31	嵌入式系统的文件操作方法	S4901	发明	ZL200910188740.1				S5101	专利权有效
000810	2014-12-31	数字电视接收机及解复用设备在混合应用环境中的操作方法	S4901	发明	ZL201010233276.6				S5101	专利权有效
000810	2014-12-31	数字电视网络系统、数字电视一体机及其升级方法	S4901	发明	ZL201110094956.9				S5101	专利权有效
000810	2014-12-31	节目录制方法、录制节目的回放方法及机顶盒	S4901	发明	ZL201110101836.7				S5101	专利权有效
000810	2014-12-31	一种基于数字电视的节目预览方法及系统	S4901	发明	ZL201110119351.0				S5101	专利权有效
000810	2014-12-31	一种动态生成字幕图像数据及字幕数据流的方法	S4901	发明	ZL200510022161.1				S5101	专利权有效
000810	2014-12-31	在嵌入系统的非易失存储器中进行数据操作的方法	S4901	发明	ZL200610033103.3				S5101	专利权有效
000810	2014-12-31	解决GUI图形系统在多种显示标准下动态切换的方法	S4901	发明	ZL200710124969.X				S5101	专利权有效
000810	2014-12-31	一种节目信息发送系统、方法以及接收终端	S4901	发明	ZL200810066429.5				S5101	专利权有效
000810	2014-12-31	IPTV系统、用于IPTV系统的信息搜索方法	S4901	发明	ZL200810217614.X				S5101	专利权有效
000810	2014-12-31	一种以XML方式存储、显示EPG数据的方法和系统	S4901	发明	ZL200910188731.2				S5101	专利权有效
000810	2014-12-31	一种机顶盒软件升级的方法	S4901	发明	ZL200710186157.8				S5101	专利权有效
000810	2014-12-31	一种数字电视机顶盒窗口图像处理方法和系统	S4901	发明	ZL200910109913.6				S5101	专利权有效
000810	2014-12-31	一种数字电视接收终端软件的升级方法、系统及终端	S4901	发明	ZL200910105642.7				S5101	专利权有效
000810	2014-12-31	一种频道的搜索方法、系统及数字电视接收终端	S4901	发明	ZL200910106458.4				S5101	专利权有效
000810	2014-12-31	一种数字电视服务系统处理信息的方法及装置	S4901	发明	ZL200710073482.3				S5101	专利权有效
000810	2014-12-31	一种数字电视机卡分离装置及其处理方法	S4901	发明	ZL200610032973.9				S5106	专利申请尚未授权(实审)
000810	2014-12-31	一种数字电视画面捕捉方法及系统	S4901	发明	ZL200710073491.2				S5106	专利申请尚未授权(实审)
000810	2014-12-31	一种数字电视网络节目接收方法、装置及接收设备	S4901	发明	ZL200910105462.9				S5106	专利申请尚未授权(实审)
000810	2014-12-31	能快速检测故障的机顶盒及其检测装置	S4901	发明	ZL200810217909.7				S5106	专利申请尚未授权(实审)
000810	2014-12-31	一种数字电视接收终端进行卡拉OK的方法、系统及终端	S4901	发明	ZL200910106457.X				S5106	专利申请尚未授权(实审)
000810	2014-12-31	一种自定义协议服务程序的监测方法及监测系统	S4901	发明	ZL200910106462.0				S5106	专利申请尚未授权(实审)
000810	2014-12-31	P2P流媒体系统及其中的流媒体下载方法	S4901	发明	ZL200910109383.5				S5106	专利申请尚未授权(实审)
000810	2014-12-31	IPTV系统、音视频编码切换处理方法及设备	S4901	发明	ZL200910109912.1				S5106	专利申请尚未授权(实审)
000810	2014-12-31	流媒体数据的传输方法及系统	S4901	发明	ZL200910190725.0				S5106	专利申请尚未授权(实审)
000810	2014-12-31	提供、处理多路视频的数字电视节目的方法及设备	S4901	发明	ZL200910109908.5				S5106	专利申请尚未授权(实审)
000810	2014-12-31	一种单向机顶盒收看点播节目的方法及共数字电视广播系统	S4901	发明	ZL200910188728.0				S5106	专利申请尚未授权(实审)
000810	2014-12-31	实时监控系统、使用数字电视接收机实现监控的方法	S4901	发明	ZL200910188742.0				S5106	专利申请尚未授权(实审)
000810	2014-12-31	一种数字电视领频干扰信号产生及控制方法和系统	S4901	发明	ZL200910188741.6				S5106	专利申请尚未授权(实审)
000810	2014-12-31	利用机顶盒多人游戏的装置及方法	S4901	发明	ZL200910188730.8				S5106	专利申请尚未授权(实审)
000810	2014-12-31	一种嵌入式浏览器本地临时文件的缓存方法	S4901	发明	ZL200910188737.X				S5106	专利申请尚未授权(实审)
000810	2014-12-31	一种机顶盒机箱	S4901	发明	ZL200910188845.7				S5106	专利申请尚未授权(实审)
000810	2014-12-31	一种手持设备的待机电路及其唤醒方法	S4901	发明	ZL201010137249.9				S5106	专利申请尚未授权(实审)
000810	2014-12-31	智能测试遥控器及其使用方法	S4901	发明	ZL201010233273.2				S5106	专利申请尚未授权(实审)
000810	2014-12-31	一种基于用户操作日志的EPG校准系统及方法	S4901	发明	ZL201010272660.7				S5106	专利申请尚未授权(实审)
000810	2014-12-31	一种IP视频流复用方法及其系统	S4901	发明	ZL201010272588.8				S5106	专利申请尚未授权(实审)
000810	2014-12-31	指纹识别控制权限的系统及方法	S4901	发明	ZL201010272664.5				S5106	专利申请尚未授权(实审)
000810	2014-12-31	一种波形和信号测试装置及方法	S4901	发明	ZL201010272663.0				S5106	专利申请尚未授权(实审)
000810	2014-12-31	一种EPG栏目生成方法	S4901	发明	ZL201010272657.5				S5106	专利申请尚未授权(实审)
000810	2014-12-31	机顶盒、收视率实时统计方法及系统	S4901	发明	ZL201010289450.9				S5106	专利申请尚未授权(实审)
000810	2014-12-31	机顶盒、采用拼音输入实现机顶盒操作的方法	S4901	发明	ZL201010289635.X				S5106	专利申请尚未授权(实审)
000810	2014-12-31	基于与非型闪存存储设备的系统软件升级方法	S4901	发明	ZL201010289637.9				S5106	专利申请尚未授权(实审)
000810	2014-12-31	一种实现机顶盒菜单快捷方式的方法及机顶盒	S4901	发明	ZL201010289616.7				S5106	专利申请尚未授权(实审)
000810	2014-12-31	PCB板成品绝缘可靠性测试的图形结构及其方法	S4901	发明	ZL010102896190.0				S5106	专利申请尚未授权(实审)
000810	2014-12-31	机顶盒动态信息显示方式	S4901	发明	ZL201010289440.5				S5106	专利申请尚未授权(实审)
000810	2014-12-31	一种主板散热装置及具有该主板散热装置的机顶盒	S4901	发明	ZL201010289641.5				S5106	专利申请尚未授权(实审)
000810	2014-12-31	嵌入式设备及其在OSD界面显示语言文字的方法	S4901	发明	ZL201110021998.X				S5106	专利申请尚未授权(实审)
000810	2014-12-31	一种节目数据信息更新系统及数据更新方法	S4901	发明	ZL201110021949.6				S5106	专利申请尚未授权(实审)
000810	2014-12-31	一种亮色调节方法、数字电视接收终端及前端服务器	S4901	发明	ZL201110022852.7				S5106	专利申请尚未授权(实审)
000810	2014-12-31	一种节目订制及播放方法、装置及数字电视机顶盒	S4901	发明	ZL201110076292.3				S5106	专利申请尚未授权(实审)
000810	2014-12-31	一种机顶盒数据库的实现方法及机顶盒	S4901	发明	ZL201110101677.0				S5106	专利申请尚未授权(实审)
000810	2014-12-31	一种监控方法、移动终端和数字电视接收终端	S4901	发明	ZL201110449215.8				S5106	专利申请尚未授权(实审)
000810	2014-12-31	一种机顶盒节目信息更新的方法、机顶盒、服务器及系统	S4901	发明	ZL201110115289.8				S5106	专利申请尚未授权(实审)
000810	2014-12-31	一种机顶盒修复方法、系统、机顶盒及服务器	S4901	发明	ZL201110340946.9				S5106	专利申请尚未授权(实审)
000810	2014-12-31	获取媒体文件的元数据信息的方法、系统及多媒体播放器	S4901	发明	ZL201110259376.0				S5106	专利申请尚未授权(实审)
000810	2014-12-31	基于移动终端显示数字电视内容的方法和系统及其装置	S4901	发明	ZL201110266655.X				S5106	专利申请尚未授权(实审)
000810	2014-12-31	电视游戏的实现方法及系统、数字电视终端	S4901	发明	ZL201110384825.4				S5106	专利申请尚未授权(实审)
000810	2014-12-31	屏幕显示方法、数字电视接收终端及数字电视系统	S4901	发明	ZL201110232196.3				S5106	专利申请尚未授权(实审)
000810	2014-12-31	实现喜爱节目指南的方法和数字电视接收终端	S4901	发明	ZL201110415683.3				S5106	专利申请尚未授权(实审)
000810	2014-12-31	一种数字电视的窗口处理方法和装置	S4901	发明	ZL201110149768.1				S5106	专利申请尚未授权(实审)
000810	2014-12-31	一种节目排序方法和数字电视接收终端	S4901	发明	ZL201110295821.9				S5106	专利申请尚未授权(实审)
000810	2014-12-31	机插电子元器件的PCB板封装设计方法及PCB板	S4901	发明	ZL201110304499.1				S5106	专利申请尚未授权(实审)
000810	2014-12-31	一种检测供电电压极限值的方法及装置	S4901	发明	ZL201110434666.4				S5106	专利申请尚未授权(实审)
000810	2014-12-31	红外遥控信号传输方法及系统、红外接收和发射装置	S4901	发明	ZL201110264999.7				S5106	专利申请尚未授权(实审)
000810	2014-12-31	业务数据播放方法、数字电视接收终端和前端服务器	S4901	发明	ZL201110304085.9				S5106	专利申请尚未授权(实审)
000810	2014-12-31	一种节目排序方法及机顶盒	S4901	发明	ZL201110325505.1				S5106	专利申请尚未授权(实审)
000810	2014-12-31	一种检测逻辑电平极限值的方法及装置	S4901	发明	ZL201110434658.X				S5106	专利申请尚未授权(实审)
000810	2014-12-31	一种闪存烧录方法、烧录设备及烧录系统	S4901	发明	ZL201110457782.8				S5106	专利申请尚未授权(实审)
000810	2014-12-31	一种无线连接器、机顶盒及智能家电控制系统	S4901	发明	ZL201210062664.1				S5106	专利申请尚未授权(实审)
000810	2014-12-31	一种紧急事件获取方法及终端	S4901	发明	ZL201110443985.1				S5106	专利申请尚未授权(实审)
000810	2014-12-31	数字电视接收终端	S4901	发明	ZL201110386761.1				S5106	专利申请尚未授权(实审)
000810	2014-12-31	一种机顶盒快速启动方法及机顶盒	S4901	发明	ZL201110373103.9				S5106	专利申请尚未授权(实审)
000810	2014-12-31	一种遥控器测试装置及方法	S4901	发明	ZL201110318134.4				S5106	专利申请尚未授权(实审)
000810	2014-12-31	节目播放提示方法、机顶盒及机顶盒进行时间提示的方法	S4901	发明	ZL201110320278.3				S5106	专利申请尚未授权(实审)
000810	2014-12-31	一种用户设备启动方法及用户设备	S4901	发明	ZL201110440884.9				S5106	专利申请尚未授权(实审)
000810	2014-12-31	基于数字电视终端实现对讲功能的方法、装置及系统	S4901	发明	ZL201210002699.6				S5106	专利申请尚未授权(实审)
000810	2014-12-31	一种网页焦点元素的切换方法及数字电视接收终端	S4901	发明	ZL201210029546.0				S5106	专利申请尚未授权(实审)
000810	2014-12-31	一种媒体流播放方法及系统	S4901	发明	ZL201110440616.7				S5106	专利申请尚未授权(实审)
000810	2014-12-31	一种网页链接定位方法及装置	S4901	发明	ZL201210037135.6				S5106	专利申请尚未授权(实审)
000810	2014-12-31	一种支持多台电视机终端的机顶盒及方法	S4901	发明	ZL201210007067.9				S5106	专利申请尚未授权(实审)
000810	2014-12-31	一种数字电视节目录制保护方法、系统及数字电视终端	S4901	发明	ZL201210000776.4				S5106	专利申请尚未授权(实审)
000810	2014-12-31	一种信息发布方法、系统及数字电视接收终端	S4901	发明	ZL201210043403.5				S5106	专利申请尚未授权(实审)
000810	2014-12-31	数字电视接收终端、应急广播启动方法和系统	S4901	发明	ZL201110415630.1				S5106	专利申请尚未授权(实审)
000810	2014-12-31	一种数字电视搜索节目的方法和装置	S4901	发明	ZL201110394350.7				S5106	专利申请尚未授权(实审)
000810	2014-12-31	按键检测装置及方法	S4901	发明	ZL201210053067.2				S5106	专利申请尚未授权(实审)
000810	2014-12-31	一种机顶盒开机引导方法及装置	S4901	发明	ZL201110405457.7				S5106	专利申请尚未授权(实审)
000810	2014-12-31	一种处理双向业务的方法、系统以及相关设备	S4901	发明	ZL201210004246.7				S5106	专利申请尚未授权(实审)
000810	2014-12-31	一种在真空荧光显示器上显示字符的方法和装置	S4901	发明	ZL201110443355.4				S5106	专利申请尚未授权(实审)
000810	2014-12-31	一种双面手机	S4901	发明	ZL201110397459.6				S5106	专利申请尚未授权(实审)
000810	2014-12-31	一种耐压测试辅助机构及测试方法	S4901	发明	ZL201110419833.8				S5106	专利申请尚未授权(实审)
000810	2014-12-31	一种具有保护层的纸基印刷电路板及其制备方法	S4901	发明	ZL201210006994.9				S5106	专利申请尚未授权(实审)
000810	2014-12-31	一种信息交互方法、装置及系统	S4901	发明	ZL201210094616.0				S5106	专利申请尚未授权(实审)
000810	2014-12-31	一种缩放的方法及装置	S4901	发明	ZL201110441383.2				S5106	专利申请尚未授权(实审)
000810	2014-12-31	一种多模式的触控板遥控器	S4901	发明	ZL201210043653.9				S5106	专利申请尚未授权(实审)
000810	2014-12-31	一种机顶盒及机顶盒保护方法	S4901	发明	ZL201210029447.2				S5106	专利申请尚未授权(实审)
000810	2014-12-31	一种用户界面的控制方法及装置	S4901	发明	ZL201210098842.6				S5106	专利申请尚未授权(实审)
000810	2014-12-31	一种遥控控制方法、显示控制装置、遥控器及系统	S4901	发明	ZL201210043651.X				S5106	专利申请尚未授权(实审)
000810	2014-12-31	一种机顶盒及其数字电视换台的方法	S4901	发明	ZL201210021856.8				S5106	专利申请尚未授权(实审)
000810	2014-12-31	一种用户界面的操作控制方法及装置	S4901	发明	ZL201210098933.X				S5106	专利申请尚未授权(实审)
000810	2014-12-31	一种机顶盒、机顶盒供电方法及机顶盒供电系统	S4901	发明	ZL201210025821.1				S5106	专利申请尚未授权(实审)
000810	2014-12-31	一种示波器	S4901	发明	ZL201210085607.5				S5106	专利申请尚未授权(实审)
000810	2014-12-31	一种处理数模混合信号的方法及机顶盒	S4901	发明	ZL201210052779.2				S5106	专利申请尚未授权(实审)
000810	2014-12-31	一种缓冲区中媒体流的管理方法及装置	S4901	发明	ZL201210079687.3				S5106	专利申请尚未授权(实审)
000810	2014-12-31	一种播放多媒体文件的方法及装置	S4901	发明	ZL201210079185.0				S5106	专利申请尚未授权(实审)
000810	2014-12-31	一种实现FLV 视频播放的方法及装置	S4901	发明	ZL201210079071.6				S5106	专利申请尚未授权(实审)
000810	2014-12-31	一种视频处理过程中缩略图提取方法及装置	S4901	发明	ZL201210087672.1				S5106	专利申请尚未授权(实审)
000810	2014-12-31	一种机顶盒存台数量的优化方法及装置	S4901	发明	ZL201210083406.1				S5106	专利申请尚未授权(实审)
000810	2014-12-31	一种利用机顶盒浏览网页的方法和机顶盒	S4901	发明	ZL201210072776.5				S5106	专利申请尚未授权(实审)
000810	2014-12-31	数字电视接收终端、将数据写入闪存的方法及系统	S4901	发明	ZL201210230852.0				S5106	专利申请尚未授权(实审)
000810	2014-12-31	一种数字电视接收终端的管理方法及装置	S4901	发明	ZL201210355267.3				S5106	专利申请尚未授权(实审)
000810	2014-12-31	一种输入事件管理方法及装置	S4901	发明	ZL201210120615.9				S5106	专利申请尚未授权(实审)
000810	2014-12-31	一种存储设备的固件升级的方法及装置	S4901	发明	ZL201210121107.2				S5106	专利申请尚未授权(实审)
000810	2014-12-31	一种数字电视的切台控制方法及其装置	S4901	发明	ZL201210156890.6				S5106	专利申请尚未授权(实审)
000810	2014-12-31	一种机顶盒测试方法、播出卡、机顶盒、服务器和系统	S4901	发明	ZL201210195548.7				S5106	专利申请尚未授权(实审)
000810	2014-12-31	一种信息发布方法及设备、系统	S4901	发明	ZL201210186913.8				S5106	专利申请尚未授权(实审)
000810	2014-12-31	一种机顶盒升级方法及设备	S4901	发明	ZL201210238307.6				S5106	专利申请尚未授权(实审)
000810	2014-12-31	广播节目背景图片显示方法、装置和系统	S4901	发明	ZL201210221519.3				S5106	专利申请尚未授权(实审)
000810	2014-12-31	一种数字电视控制脚本运行方法及装置	S4901	发明	ZL201210331399.2				S5106	专利申请尚未授权(实审)
000810	2014-12-31	一种功能键输入方法、嵌入式设备及功能键输入系统	S4901	发明	ZL201310003511.4				S5106	专利申请尚未授权(实审)
000810	2014-12-31	一种辅助校准卫星信号的方法及装置	S4901	发明	ZL201210288737.9				S5106	专利申请尚未授权(实审)
000810	2014-12-31	系统数据配置的方法、数字电视接收终端及前端系统	S4901	发明	ZL201210349156.1				S5106	专利申请尚未授权(实审)
000810	2014-12-31	一种流媒体协议的扩展方法及装置	S4901	发明	ZL201210331362.X				S5106	专利申请尚未授权(实审)
000810	2014-12-31	一种传输流的共享方法	S4901	发明	ZL201210332151.8				S5106	专利申请尚未授权(实审)
000810	2014-12-31	一种数据处理的方法及数字电视终端	S4901	发明	ZL201210337670.3				S5106	专利申请尚未授权(实审)
000810	2014-12-31	一种网络接入的方法、网关及系统	S4901	发明	ZL201310110069.5				S5106	专利申请尚未授权(实审)
000810	2014-12-31	控制播放电视节目的方法及数字电视终端	S4901	发明	ZL201210345305.7				S5106	专利申请尚未授权(实审)
000810	2014-12-31	一种公交车分段计费方法及装置、系统	S4901	发明	ZL201210345342.8				S5106	专利申请尚未授权(实审)
000810	2014-12-31	一种手机触摸屏性能测试的方法及装置、系统	S4901	发明	ZL201210392305.2				S5106	专利申请尚未授权(实审)
000810	2014-12-31	进入睡眠及唤醒模式的方法及系统	S4901	发明	ZL201210417630.X				S5106	专利申请尚未授权(实审)
000810	2014-12-31	灯具（方形圆角）	S4903	外观设计		201330279224.7		2014-01-01	S5101	专利权有效	广东雪莱特光电科技股份有限公司
000810	2014-12-31	一种自动控制频道音量的方法及数字电视终端	S4901	发明	ZL201210422905.9				S5106	专利申请尚未授权(实审)
000810	2014-12-31	一种视频播放自适应调节的方法及装置	S4901	发明	ZL201210508686.6				S5106	专利申请尚未授权(实审)
000810	2014-12-31	灯具(六边形）	S4903	外观设计		201330279226.6		2014-01-01	S5101	专利权有效	广东雪莱特光电科技股份有限公司
000810	2014-12-31	凹版印刷车间的有机废气处理设备1	S4902	实用新型	201420002808.9		2014-01-03		S5103	专利申请尚未授权
000810	2014-12-31	机顶盒应用程序的更新方法及系统	S4901	发明	ZL201210562817.9				S5106	专利申请尚未授权(实审)
000810	2014-12-31	一种数字电视接收终端的自动测试方法及自动测试系统	S4901	发明	ZL201210516897.4				S5106	专利申请尚未授权(实审)
000810	2014-12-31	一种鼠标控制数字电视终端的方法及数字电视终端	S4901	发明	ZL201210456878.7				S5106	专利申请尚未授权(实审)
000810	2014-12-31	一种设定避开障碍物投影的方法及设备	S4901	发明	ZL201210507355.0				S5106	专利申请尚未授权(实审)
000810	2014-12-31	一种数字电视用户的分类方法、装置及系统	S4901	发明	ZL201310101197.3				S5106	专利申请尚未授权(实审)
000810	2014-12-31	一种文件的保护方法及系统	S4901	发明	ZL201310060362.5				S5106	专利申请尚未授权(实审)
000810	2014-12-31	一种网页的控制方法及浏览器	S4901	发明	ZL201210579315.7				S5106	专利申请尚未授权(实审)
000810	2014-12-31	一种自动化测试方法和系统	S4901	发明	ZL201210560397.0				S5106	专利申请尚未授权(实审)
000810	2014-12-31	一种移动终端来电的提示方法及数字电视终端	S4901	发明	ZL201310024352.6				S5106	专利申请尚未授权(实审)
000810	2014-12-31	一种输入法及数字电视终端	S4901	发明	ZL201210574013.0				S5106	专利申请尚未授权(实审)
000810	2014-12-31	一种基于摄像头的控制方法和移动终端	S4901	发明	ZL201310003506.3				S5106	专利申请尚未授权(实审)
000810	2014-12-31	一种移动通信方法、移动通信服务器以及系统	S4901	发明	ZL201310078264.4				S5106	专利申请尚未授权(实审)
000810	2014-12-31	一种资源访问处理方法及控制服务器	S4901	发明	ZL201310522354.8				S5106	专利申请尚未授权(实审)
000810	2014-12-31	一种电器控制方法及系统	S4901	发明	ZL201210583528.7				S5106	专利申请尚未授权(实审)
000810	2014-12-31	DiSEqC设备的输入端口配置方法、装置及机顶盒	S4901	发明	ZL201310008965.0				S5106	专利申请尚未授权(实审)
000810	2014-12-31	一种数字电视接收终端的节能方法及数字电视接收终端	S4901	发明	ZL201310010850.5				S5106	专利申请尚未授权(实审)
000810	2014-12-31	一种调整天线位置的方法及数字电视终端	S4901	发明	ZL201310066050.5				S5106	专利申请尚未授权(实审)
000810	2014-12-31	一种控制电视终端的方法、系统以及数字电视机顶盒	S4901	发明	ZL201310082802.7				S5106	专利申请尚未授权(实审)
000810	2014-12-31	对数字电视终端的断电控制方法、装置以及数字电视终端	S4901	发明	ZL201310066553.2				S5106	专利申请尚未授权(实审)
000810	2014-12-31	一种机顶盒供电电路及控制机顶盒供电电压的方法	S4901	发明	ZL201310021483.9				S5106	专利申请尚未授权(实审)
000810	2014-12-31	一种机顶盒的保护方法、设备及系统	S4901	发明	ZL201310129394.6				S5106	专利申请尚未授权(实审)
000810	2014-12-31	一种数字电视终端及数字电视业务的管理方法	S4901	发明	ZL201310028784.4				S5106	专利申请尚未授权(实审)
000810	2014-12-31	一种自动获取节目信号源的方法及数字电视终端	S4901	发明	ZL201310075763.8				S5106	专利申请尚未授权(实审)
000810	2014-12-31	一种控制设备电源的方法 及控制终端	S4901	发明	ZL201310106640.6				S5106	专利申请尚未授权(实审)
000810	2014-12-31	一种视频共享的方法及数字电视终端	S4901	发明	ZL201310152291.1				S5106	专利申请尚未授权(实审)
000810	2014-12-31	一种电视终端的控制方法及电视终端	S4901	发明	ZL201310055351.8				S5106	专利申请尚未授权(实审)
000810	2014-12-31	一种开关机测试方法、装置及系统	S4901	发明	ZL201310022676.6				S5106	专利申请尚未授权(实审)
000810	2014-12-31	一种遥控器按键转换方法、装置及系统	S4901	发明	ZL201310053082.1				S5106	专利申请尚未授权(实审)
000810	2014-12-31	一种软件的烧录方法	S4901	发明	ZL201310061154.7				S5106	专利申请尚未授权(实审)
000810	2014-12-31	一种自动供电的方法及装置	S4901	发明	ZL201310076876.X				S5106	专利申请尚未授权(实审)
000810	2014-12-31	一种设备测试的方法及测试装置	S4901	发明	ZL201310046395.4				S5106	专利申请尚未授权(实审)
000810	2014-12-31	一种预警的方法、终端、服务器及其系统	S4901	发明	ZL201310052293.3				S5106	专利申请尚未授权(实审)
000810	2014-12-31	一种数字电视接收终端及其切换频道的方法	S4901	发明	ZL201310046127.2				S5106	专利申请尚未授权(实审)
000810	2014-12-31	一种稳压器测试的方法、测试装置、控制设备及其系统	S4901	发明	ZL201310066545.8				S5106	专利申请尚未授权(实审)
000810	2014-12-31	一种在机顶盒中实现信号加密的方法、相关装置及系统	S4901	发明	ZL201310054124.3				S5106	专利申请尚未授权(实审)
000810	2014-12-31	一种数字电视终端的解锁方法及数字电视终端	S4901	发明	ZL201310061968.0				S5106	专利申请尚未授权(实审)
000810	2014-12-31	一种嵌入式软件测试监控方法及系统	S4901	发明	ZL201310061835.3				S5106	专利申请尚未授权(实审)
000810	2014-12-31	一种信号处理方法及相关装置	S4901	发明	ZL201310058243.6				S5106	专利申请尚未授权(实审)
000810	2014-12-31	一种红外串口通信方法和装置	S4901	发明	ZL201310101170.4				S5106	专利申请尚未授权(实审)
000810	2014-12-31	一种存取数据的操作方法和数据处理设备	S4901	发明	ZL201310138082.1				S5106	专利申请尚未授权(实审)
000810	2014-12-31	在数字电视终端中实现安全保护的方法及数字电视终端	S4901	发明	ZL201310137320.7				S5106	专利申请尚未授权(实审)
000810	2014-12-31	一种wifi设备软件升级的方法及wifi设备和系统	S4901	发明	ZL201310220239.5				S5106	专利申请尚未授权(实审)
000810	2014-12-31	一种用于数字电视机顶盒的抑制二次谐波的方法和装置	S4901	发明	ZL201310147829.X				S5106	专利申请尚未授权(实审)
000810	2014-12-31	一种条件接收的方法、设备及系统	S4901	发明	ZL201310321017.2				S5106	专利申请尚未授权(实审)
000810	2014-12-31	一种机顶盒的自动恢复方法及设备	S4901	发明	ZL201310096253.9				S5106	专利申请尚未授权(实审)
000810	2014-12-31	一种音效调节的方法、设备及系统	S4901	发明	ZL201310225919.6				S5106	专利申请尚未授权(实审)
000810	2014-12-31	一种节目播放的方法及设备	S4901	发明	ZL201310441502.3				S5106	专利申请尚未授权(实审)
000810	2014-12-31	一种安全下载方法及数字电视接收终端	S4901	发明	ZL201310166952.6				S5106	专利申请尚未授权(实审)
000810	2014-12-31	一种图像数据点阵的处理方法及装置	S4901	发明	ZL201310159371.X				S5106	专利申请尚未授权(实审)
000810	2014-12-31	一种管理网络接入设备的方法	S4901	发明	ZL201310113002.7				S5106	专利申请尚未授权(实审)
000810	2014-12-31	一种基于xml 的遥控器键值配置方法和系统	S4901	发明	ZL201310122522.4				S5106	专利申请尚未授权(实审)
000810	2014-12-31	一种测试电子设备性能的方法、设备及系统	S4901	发明	ZL201310143085.4				S5106	专利申请尚未授权(实审)
000810	2014-12-31	一种控制节目音量的方法及终端	S4901	发明	ZL201310172366.2				S5106	专利申请尚未授权(实审)
000810	2014-12-31	一种自适应用户身份的人机交互方法和装置	S4901	发明	ZL201310127592.9				S5106	专利申请尚未授权(实审)
000810	2014-12-31	一种终端资源访问控制方法和系统	S4901	发明	ZL201310166639.2				S5106	专利申请尚未授权(实审)
000810	2014-12-31	一种基于在线服务的自动纠错的方法和系统	S4901	发明	ZL201310213110.1				S5106	专利申请尚未授权(实审)
000810	2014-12-31	一种密码处理方法、装置及终端	S4901	发明	ZL201310390269.0				S5106	专利申请尚未授权(实审)
000810	2014-12-31	一种界面换肤方法及装置	S4901	发明	ZL201310326940.5				S5106	专利申请尚未授权(实审)
000810	2014-12-31	一种登录机顶盒的方法及终端	S4901	发明	ZL201310499485.9				S5106	专利申请尚未授权(实审)
000810	2014-12-31	一种数字电视定时控制的方法和装置	S4901	发明	ZL201310284375.0				S5106	专利申请尚未授权(实审)
000810	2014-12-31	一种节目列表推送方法和装置	S4901	发明	ZL201310291115.6				S5106	专利申请尚未授权(实审)
000810	2014-12-31	一种操作系统优化的方法及装置	S4901	发明	ZL201310334565.9				S5106	专利申请尚未授权(实审)
000810	2014-12-31	一种智能终端测试方法及装置	S4901	发明	ZL201310335390.3				S5106	专利申请尚未授权(实审)
000810	2014-12-31	一种快速上线的方法及装置	S4901	发明	ZL201310598202.6				S5106	专利申请尚未授权(实审)
000810	2014-12-31	一种节目搜索的方法及数字电视终端	S4901	发明	ZL201310385223.X				S5106	专利申请尚未授权(实审)
000810	2014-12-31	一种选项卡布局方法及装置	S4901	发明	ZL201310350041.9				S5106	专利申请尚未授权(实审)
000810	2014-12-31	一种播放电视节目的方法及装置	S4901	发明	ZL201310350469.3				S5106	专利申请尚未授权(实审)
000810	2014-12-31	一种二维码识别方法、机顶盒及系统	S4901	发明	ZL201310314134.6				S5106	专利申请尚未授权(实审)
000810	2014-12-31	一种故障修复方法及装置、系统	S4901	发明	ZL201310318210.0				S5106	专利申请尚未授权(实审)
000810	2014-12-31	一种软件授权使用的方法及系统	S4901	发明	ZL201310325979.5				S5106	专利申请尚未授权(实审)
000810	2014-12-31	一种传感器数据传输的方法、装置及系统	S4901	发明	ZL201310356284.3				S5106	专利申请尚未授权(实审)
000810	2014-12-31	一种动态设置option60的方法、网络设备以及前端	S4901	发明	ZL201310369664.0				S5106	专利申请尚未授权(实审)
000810	2014-12-31	灯具（叶子形）	S4903	外观设计		201330279219.6		2014-01-01	S5101	专利权有效	广东雪莱特光电科技股份有限公司
000810	2014-12-31	一种资源管理方法及终端设备	S4901	发明	ZL201310362176.7				S5106	专利申请尚未授权(实审)
000810	2014-12-31	一种同步显示的方法、终端及系统	S4901	发明	ZL201310395474.6				S5106	专利申请尚未授权(实审)
000810	2014-12-31	一种确定机顶盒分辨率的方法及装置	S4901	发明	ZL201310410483.8				S5106	专利申请尚未授权(实审)
000810	2014-12-31	一种字符的处理方法、装置及机顶盒	S4901	发明	ZL201310401151.3				S5106	专利申请尚未授权(实审)
000810	2014-12-31	一种操作机顶盒的方法及装置	S4901	发明	ZL201310404785.4				S5106	专利申请尚未授权(实审)
000810	2014-12-31	一种数字电视的音视频共享方法、终端及系统	S4901	发明	ZL201310412328.X				S5106	专利申请尚未授权(实审)
000810	2014-12-31	一种按键处理方法、装置及系统	S4901	发明	ZL201310468323.9				S5106	专利申请尚未授权(实审)
000810	2014-12-31	一种节目关联方法及机顶盒	S4901	发明	ZL201310459283.1				S5106	专利申请尚未授权(实审)
000810	2014-12-31	一种多屏互动的方法、装置及系统	S4901	发明	ZL201310549825.4				S5106	专利申请尚未授权(实审)
000810	2014-12-31	一种广告过滤的方法、媒体服务器、视频接收终端及系统	S4901	发明	ZL201310474429.X				S5106	专利申请尚未授权(实审)
000810	2014-12-31	一种视频播放的管理控制方法及装置、终端设备	S4901	发明	ZL201310424462.1				S5106	专利申请尚未授权(实审)
000810	2014-12-31	一种批量传输缩略图的方法及相关设备	S4901	发明	ZL201310461350.3				S5106	专利申请尚未授权(实审)
000810	2014-12-31	一种电视节目图标的生成方法和装置	S4901	发明	ZL201310475564.6				S5106	专利申请尚未授权(实审)
000810	2014-12-31	一种电视节目预订方法、服务器、客户端以及系统	S4901	发明	ZL201310507763.0				S5106	专利申请尚未授权(实审)
000810	2014-12-31	一种数据处理的方法、装置及系统	S4901	发明	ZL201310503216.5				S5106	专利申请尚未授权(实审)
000810	2014-12-31	一种内容匹配方法、装置及系统	S4901	发明	ZL201310467317.1				S5106	专利申请尚未授权(实审)
000810	2014-12-31	一种视频文件的处理及播放方法、装置及系统	S4901	发明	ZL201310598221.9				S5106	专利申请尚未授权(实审)
000810	2014-12-31	一种通过语音网络传输文字信息的方法、装置及系统	S4901	发明	ZL201310578562.X				S5106	专利申请尚未授权(实审)
000810	2014-12-31	一种基于HTTP实时流媒体协议的电视节目传输方法及装置	S4901	发明	ZL201310626780.6				S5106	专利申请尚未授权(实审)
000810	2014-12-31	一种生成字幕的方法及终端	S4901	发明	ZL201310478942.6				S5106	专利申请尚未授权(实审)
000810	2014-12-31	一种防止Android智能机顶盒非正常刷机的方法及装置	S4901	发明	ZL201310481861.1				S5106	专利申请尚未授权(实审)
000810	2014-12-31	一种家电控制的方法及终端	S4901	发明	ZL201310495662.6				S5106	专利申请尚未授权(实审)
000810	2014-12-31	一种用于flash 存储数据的方法及装置	S4901	发明	ZL201310522343.X				S5106	专利申请尚未授权(实审)
000810	2014-12-31	一种PIP播放的方法及终端	S4901	发明	ZL201310578659.0				S5106	专利申请尚未授权(实审)
000810	2014-12-31	一种视频通话的转接方法、终端及系统	S4901	发明	ZL201310549822.0				S5106	专利申请尚未授权(实审)
000810	2014-12-31	节目搜索系统及方法	S4901	发明	ZL201310498868.4				S5106	专利申请尚未授权(实审)
000810	2014-12-31	一种推荐节目的方法及系统	S4901	发明	ZL201310689905.X				S5106	专利申请尚未授权(实审)
000810	2014-12-31	一种终端的配对方法、终端及系统	S4901	发明	ZL201310568068.5				S5106	专利申请尚未授权(实审)
000810	2014-12-31	一种电视终端与手持终端的通信方法及系统	S4901	发明	ZL201310549800.4				S5106	专利申请尚未授权(实审)
000810	2014-12-31	一种软件升级的方法及装置	S4901	发明	ZL201310571754.8				S5106	专利申请尚未授权(实审)
000810	2014-12-31	一种感应式数据传输方法、数字终端及移动终端	S4901	发明	ZL201310628875.1				S5106	专利申请尚未授权(实审)
000810	2014-12-31	一种启用安全功能的方法和终端	S4901	发明	ZL201310676153.3				S5106	专利申请尚未授权(实审)
000810	2014-12-31	一种防止误操作的方法及终端	S4901	发明	ZL201410100815.7				S5106	专利申请尚未授权(实审)
000810	2014-12-31	一种语音识别方法、装置及终端	S4901	发明	ZL201410124456.9				S5106	专利申请尚未授权(实审)
000810	2014-12-31	一种数码管	S4901	发明	ZL201410002138.5				S5106	专利申请尚未授权(实审)
000810	2014-12-31	一种多媒体播放方法及相关设备	S4901	发明	ZL201410005121.5				S5106	专利申请尚未授权(实审)
000810	2014-12-31	一种状态切换方法及装置	S4901	发明	ZL201410004998.2				S5106	专利申请尚未授权(实审)
000810	2014-12-31	一种广播通道与宽带通道的控制方法及终端	S4901	发明	ZL201410008415.3				S5106	专利申请尚未授权(实审)
000810	2014-12-31	一种路由属性设置方法、数字电视接收终端及路由服务器	S4901	发明	ZL201410050761.8				S5106	专利申请尚未授权(实审)
000810	2014-12-31	机顶盒升级方法及系统、机顶盒	S4901	发明	ZL201410129896.3				S5106	专利申请尚未授权(实审)
000810	2014-12-31	一种序列化生产方法及控制终端	S4901	发明	ZL201410100638.2				S5106	专利申请尚未授权(实审)
000810	2014-12-31	一种机顶盒启动方法、机顶盒及系统	S4901	发明	ZL201410109318.3				S5106	专利申请尚未授权(实审)
000810	2014-12-31	可旋转电源适配器结构及网络电视机顶盒	S4901	发明	ZL201410117804.X				S5106	专利申请尚未授权(实审)
000810	2014-12-31	一种节目重复播放的方法和终端	S4901	发明	ZL201410083418.3				S5106	专利申请尚未授权(实审)
000810	2014-12-31	一种界面显示的测试方法和装置	S4901	发明	ZL201410089744.5				S5106	专利申请尚未授权(实审)
000810	2014-12-31	一种序列化启动安全功能的方法和装置	S4901	发明	ZL201410116860.1				S5106	专利申请尚未授权(实审)
000810	2014-12-31	一种数字电视控制方法、机顶盒及系统	S4901	发明	ZL201410145937.8				S5106	专利申请尚未授权(实审)
000810	2014-12-31	一种背景音乐控制方法、终端以及系统	S4901	发明	ZL201410186692.3				S5106	专利申请尚未授权(实审)
000810	2014-12-31	一种机顶盒测试方法、装置及系统	S4901	发明	ZL201410169425.5				S5106	专利申请尚未授权(实审)
000810	2014-12-31	一种流媒体传输控制方法及流媒体服务器	S4901	发明	ZL201410182472.3				S5106	专利申请尚未授权(实审)
000810	2014-12-31	一种音视频的播放方法及播放设备	S4901	发明	ZL201410188562.3				S5106	专利申请尚未授权(实审)
000810	2014-12-31	一种更新操作系统方法和装置	S4901	发明	ZL201410201176.3				S5106	专利申请尚未授权(实审)
000810	2014-12-31	一种POE多媒体终端	S4901	发明	ZL201410318385.6				S5106	专利申请尚未授权(实审)
000810	2014-12-31	接口检测装置及方法	S4901	发明	ZL201410223272.8				S5106	专利申请尚未授权(实审)
000810	2014-12-31	一种机顶盒升级方法、机顶盒、服务器和系统	S4901	发明	ZL201410272520.8				S5106	专利申请尚未授权(实审)
000810	2014-12-31	一种节目数据处理的方法及数字电视终端	S4901	发明	ZL201410367700.4				S5106	专利申请尚未授权(实审)
000810	2014-12-31	一种根据社交信息处理节目数据的方法与装置	S4901	发明	ZL201410288595.5				S5106	专利申请尚未授权(实审)
000810	2014-12-31	薄片检测装置和图像读取装置1	S4902	实用新型		ZL201420253616.5		2014-09-10	S5101	专利权有效
000810	2014-12-31	一种电视界面交互方法、装置及机顶盒	S4901	发明	ZL201410268381.1				S5106	专利申请尚未授权(实审)
000810	2014-12-31	一种用户信息共享的方法、设备及系统	S4901	发明	ZL201410312927.9				S5106	专利申请尚未授权(实审)
000810	2014-12-31	一种社交关系管理的方法、设备及系统	S4901	发明	ZL201410325432.X				S5106	专利申请尚未授权(实审)
000810	2014-12-31	一种移动终端与机顶盒的配对方法及移动终端	S4901	发明	ZL201410337756.5				S5106	专利申请尚未授权(实审)
000810	2014-12-31	一种智能设备的遥控方法及相关设备、系统	S4901	发明	ZL201410337775.8				S5106	专利申请尚未授权(实审)
000810	2014-12-31	一种事件预约提示方法及机顶盒	S4901	发明	ZL201210075598.1				S5104	专利申请尚未授权(受理)
000810	2014-12-31	一种程序调试方法及装置	S4901	发明	ZL201410452848.8				S5104	专利申请尚未授权(受理)
000810	2014-12-31	一种HDCP功能测试方法、被测终端和检测终端	S4901	发明	ZL201210088096.2				S5104	专利申请尚未授权(受理)
000810	2014-12-31	一种节目源的保护方法及装置	S4901	发明	ZL201310021301.8				S5104	专利申请尚未授权(受理)
000810	2014-12-31	一种软件的保护方法及系统	S4901	发明	ZL201310108777.5				S5104	专利申请尚未授权(受理)
000810	2014-12-31	一种处理广告的方法、装置及系统	S4901	发明	ZL201410156217.1				S5104	专利申请尚未授权(受理)
000810	2014-12-31	一种机顶盒的数据管理方法及机顶盒	S4901	发明	ZL201410426172.5				S5104	专利申请尚未授权(受理)
000810	2014-12-31	一种获取节目信息的方法、装置及系统	S4901	发明	ZL201410385405.1				S5104	专利申请尚未授权(受理)
000810	2014-12-31	一种切换电视频道的方法、装置及系统	S4901	发明	ZL201410385275.1				S5104	专利申请尚未授权(受理)
000810	2014-12-31	一种数据库同步方法、服务器及系统	S4901	发明	ZL201410474391.0				S5104	专利申请尚未授权(受理)
000810	2014-12-31	一种多终端设备的遥控方法及相关装置、系统	S4901	发明	ZL201410419270.6				S5104	专利申请尚未授权(受理)
000810	2014-12-31	一种用户与设备的交互方法、装置以及系统	S4901	发明	ZL201410426171.0				S5104	专利申请尚未授权(受理)
000810	2014-12-31	一种机顶盒搜索节目的提示方法及相关设备	S4901	发明	ZL201410453576.3				S5104	专利申请尚未授权(受理)
000810	2014-12-31	一种软件运行状态监控方法及装置	S4901	发明	ZL201410499789.X				S5104	专利申请尚未授权(受理)
000810	2014-12-31	一种终端测试方法及终端	S4901	发明	ZL201410452615.8				S5104	专利申请尚未授权(受理)
000810	2014-12-31	一种数字电视搜台方法及数字电视终端	S4901	发明	ZL201410529677.4				S5104	专利申请尚未授权(受理)
000810	2014-12-31	一种搜台的方法及播放终端	S4901	发明	ZL201410498321.9				S5104	专利申请尚未授权(受理)
000810	2014-12-31	一种信息通知方法及服务器	S4901	发明	ZL201410466557.4				S5104	专利申请尚未授权(受理)
000810	2014-12-31	一种无线路由设备控制方法与装置	S4901	发明	ZL201410528651.8				S5104	专利申请尚未授权(受理)
000810	2014-12-31	一种车辆监控方法及相关设备、系统	S4901	发明	ZL201410541379.7				S5104	专利申请尚未授权(受理)
000810	2014-12-31	薄片检测装置和图像读取装置2	S4902	实用新型		ZL201420253637.7		2014-09-10	S5101	专利权有效
000810	2014-12-31	一种本地媒体文件的扫描方法及系统	S4901	发明	ZL201410614511.2				S5104	专利申请尚未授权(受理)
000810	2014-12-31	一种识别台标的方法及相关设备、系统	S4901	发明	ZL201410685754.5				S5104	专利申请尚未授权(受理)
000810	2014-12-31	一种播放控制方法及终端	S4901	发明	ZL201410649782.1				S5104	专利申请尚未授权(受理)
000810	2014-12-31	一种播放终端获取节目内容的方法及播放终端	S4901	发明	ZL201410764617.0				S5104	专利申请尚未授权(受理)
000810	2014-12-31	一种遥控方法及设备	S4901	发明	ZL201410805372.1				S5104	专利申请尚未授权(受理)
000810	2014-12-31	一种菜单切换方法及终端	S4901	发明	ZL201410855302.7				S5104	专利申请尚未授权(受理)
000810	2014-12-31	一种信息校验方法、终端以及服务器	S4901	发明	ZL201410821937.5				S5104	专利申请尚未授权(受理)
000810	2014-12-31	一种机顶盒内存分配方法及装置	S4901	发明	ZL201410834623.9				S5104	专利申请尚未授权(受理)
000810	2014-12-31	一种菜单界面显示方法及数字电视接收终端	S4901	发明	ZL201410834621.X				S5104	专利申请尚未授权(受理)
000810	2014-12-31	一种信号接收检测方法及机顶盒	S4901	发明	ZL201410837098.6				S5104	专利申请尚未授权(受理)
000810	2015-12-31	网络终端产品的在线升级方法	S4901	发明	ZL200510034695.6				S5101	专利权有效
000810	2015-12-31	一种网络电视数据管理装置及系统	S4901	发明	ZL200510034694.1				S5101	专利权有效
000810	2015-12-31	嵌入式机顶盒调试、测试方法	S4901	发明	ZL200510021567.8				S5101	专利权有效
000810	2015-12-31	在嵌入系统的非易失存储器中进行数据操作的方法	S4901	发明	ZL200610033103.3				S5101	专利权有效
000810	2015-12-31	一种数字媒体终端播放广告的方法	S4901	发明	ZL200610062327.7				S5101	专利权有效
000810	2015-12-31	一种提高电视机终端设备数字字幕数据处理效率的方法	S4901	发明	ZL200610063208.3				S5101	专利权有效
000810	2015-12-31	一种实现数字电视中图文电子节目指南信息的方法及装置	S4901	发明	ZL200610063391.7				S5101	专利权有效
000810	2015-12-31	一种数字电视服务系统处理信息的方法及装置	S4901	发明	ZL200710073482.3				S5101	专利权有效
000810	2015-12-31	通过一种点阵字库实现多种字形大小的方法	S4901	发明	ZL200710073786.X				S5101	专利权有效
000810	2015-12-31	一种遥控器指令的识别方法、装置及家用电器	S4901	发明	ZL200710077124.X				S5101	专利权有效
000810	2015-12-31	一种数字电视广告的播放方法、系统及数字电视接收终端	S4901	发明	ZL200910105632.3				S5101	专利权有效
000810	2015-12-31	一种图形处理方法、装置及数字终端	S4901	发明	ZL200810066528.3				S5101	专利权有效
000810	2015-12-31	一种节目信息发送系统、方法以及接收终端	S4901	发明	ZL200810066429.5				S5101	专利权有效
000810	2015-12-31	一种低功耗待机的机顶盒	S4901	发明	ZL200810066531.5				S5101	专利权有效
000810	2015-12-31	一种数字电视接收机视频信号切换电路及方法	S4901	发明	ZL200810066538.7				S5101	专利权有效
000810	2015-12-31	一种双向交互型机顶盒的节能系统及双向交互型机顶盒	S4901	发明	ZL200810066530.0				S5101	专利权有效
000810	2015-12-31	IP机顶盒及在IP机顶盒中实现跨频点业务的方法	S4901	发明	ZL200810216027.9				S5101	专利权有效
000810	2015-12-31	数字电视机顶盒及其文件升级装置与方法	S4901	发明	ZL200810216028.3				S5101	专利权有效
000810	2015-12-31	数字电视终端及控制其外接设备电源开关的方法、装置	S4901	发明	ZL200810216495.6				S5101	专利权有效
000810	2015-12-31	基于数字电视签名的固件升级、固件封装方法与装置	S4901	发明	ZL200810217615.4				S5101	专利权有效
000810	2015-12-31	一种数字电视接收终端软件的升级方法、系统及终端	S4901	发明	ZL200910105634.2				S5101	专利权有效
000810	2015-12-31	一种数字电视接收终端软件的升级方法、系统及终端1	S4901	发明	ZL200910105641.2				S5101	专利权有效
000810	2015-12-31	一种数字电视接收终端软件的升级方法、系统及终端2	S4901	发明	ZL200910105642.7				S5101	专利权有效
000810	2015-12-31	一种数字电视的频道切换方法、系统及数字电视接收终端	S4901	发明	ZL200910106459.9				S5101	专利权有效
000810	2015-12-31	一种异种网络之间的通信方法及智能设备的互联网络	S4901	发明	200910106464.X				S5101	专利权有效
000810	2015-12-31	一种频道的搜索方法、系统及数字电视接收终端	S4901	发明	ZL200910106458.4				S5101	专利权有效
000810	2015-12-31	一种机顶盒软件的加密保护方法、系统及机顶盒	S4901	发明	ZL200910106456.5				S5101	专利权有效
000810	2015-12-31	将节目流转换成传输流的方法和系统	S4901	发明	ZL200910108774.5				S5101	专利权有效
000810	2015-12-31	一种电子设备的自动测试系统	S4901	发明	ZL200910109387.3				S5101	专利权有效
000810	2015-12-31	数字电视接收机及其节目搜索、节目切换方法	S4901	发明	ZL200910190603.1				S5101	专利权有效
000810	2015-12-31	一种数字电视接收机实现多伴音的方法	S4901	发明	ZL200910190722.7				S5101	专利权有效
000810	2015-12-31	含有描述信息的构件及函数库的构建方法	S4901	发明	ZL200910190723.1				S5101	专利权有效
000810	2015-12-31	一种EPG存取存储方法和系统	S4901	发明	ZL200910190719.5				S5101	专利权有效
000810	2015-12-31	一种机顶盒黑屏时插播节目的方法	S4901	发明	ZL200910109915.5				S5101	专利权有效
000810	2015-12-31	一种机顶盒安全运行方法	S4901	发明	ZL200910109914.0				S5101	专利权有效
000810	2015-12-31	一种在curl库中实现资源缓存的方法	S4901	发明	ZL200910109910.2				S5101	专利权有效
000810	2015-12-31	一种数字电视机顶盒窗口图像处理方法和系统	S4901	发明	ZL200910109913.6				S5101	专利权有效
000810	2015-12-31	基于PID重构的数字电视节目处理方法	S4901	发明	ZL200910188738.4				S5101	专利权有效
000810	2015-12-31	嵌入式系统的文件操作方法	S4901	发明	200910188740.1				S5101	专利权有效
000810	2015-12-31	一种机顶盒Loader模块升级方法及其机顶盒	S4901	发明	ZL201010233258.8				S5101	专利权有效
000810	2015-12-31	EPG数据单双向并行接收方法及其机顶盒	S4901	发明	ZL201010233286.X				S5101	专利权有效
000810	2015-12-31	数字电视接收机及其确定多级窗口剪切关系的方法	S4901	发明	ZL201010233269.6				S5101	专利权有效
000810	2015-12-31	数字电视接收机及解复用设备在混合应用环境中的操作方法	S4901	发明	ZL201010233276.6				S5101	专利权有效
000810	2015-12-31	一种数字电视接收终端数据共享的方法、装置以及系统	S4901	发明	ZL201110141326.2				S5101	专利权有效
000810	2015-12-31	嵌入式设备及其在OSD界面显示语言文字的方法	S4901	发明	ZL201110021998.X				S5101	专利权有效
000810	2015-12-31	一种用户操作数据的保存方法、系统及数字电视接收终端	S4901	发明	ZL201010549598.1				S5101	专利权有效
000810	2015-12-31	在单向数字电视接收终端放的互动影片生成方法及系统	S4901	发明	201010549166.0				S5101	专利权有效
000810	2015-12-31	一种影片缩略图的压缩方法及压缩装置	S4901	发明	ZL201110035631.3				S5101	专利权有效
000810	2015-12-31	测试电子产品串口的方法和工装	S4901	发明	ZL201110001826.6				S5101	专利权有效
000810	2015-12-31	数字电视节目的播放系统、方法及数字电视接收终端	S4901	发明	ZL201110099751.X				S5101	专利权有效
000810	2015-12-31	一种数字电视接收终端及其广告数据处理方法	S4901	发明	ZL201110044780.6				S5101	专利权有效
000810	2015-12-31	一种印制电路板敷铜方法及敷铜印制电路板	S4901	发明	ZL201110007965.X				S5101	专利权有效
000810	2015-12-31	一种数字电视的数据处理系统及方法、数字电视接收终端	S4901	发明	ZL201110076458.1				S5101	专利权有效
000810	2015-12-31	一种数字电视信息播放方法及系统	S4901	发明	ZL201110043361.0				S5101	专利权有效
000810	2015-12-31	一种测试方法及测试设备	S4901	发明	ZL201110031738.0				S5101	专利权有效
000810	2015-12-31	一种基于机顶盒的节目显示系统及方法	S4901	发明	ZL201110046342.3				S5101	专利权有效
000810	2015-12-31	一种实现移动设备的交互方法、移动设备以及系统	S4901	发明	201110073445.9				S5101	专利权有效
000810	2015-12-31	终端实现方法、计算机终端及电视接收系统	S4901	发明	ZL201110059134.7				S5101	专利权有效
000810	2015-12-31	卡拉OK业务的实现方法、终端、服务器端及系统	S4901	发明	ZL201110040509.5				S5101	专利权有效
000810	2015-12-31	卡拉OK业务的实现方法、终端、服务器端及系统1	S4901	发明	ZL201110040513.1				S5101	专利权有效
000810	2015-12-31	一种机顶盒存台极限的测试方法、服务器及系统	S4901	发明	201110080217.4				S5101	专利权有效
000810	2015-12-31	机顶盒节目搜索方法及机顶盒节目搜索系统	S4901	发明	ZL201110084237.9				S5101	专利权有效
000810	2015-12-31	一种机顶盒的节目回放实现方法、机顶盒、服务器及系统	S4901	发明	ZL201110089714.0				S5101	专利权有效
000810	2015-12-31	一种机顶盒数据库的实现方法及机顶盒	S4901	发明	ZL201110101677.0				S5101	专利权有效
000810	2015-12-31	一种数字电视接收终端及其升级控制方法和装置	S4901	发明	ZL201110072427.9				S5101	专利权有效
000810	2015-12-31	数字电视节目切换方法、切换控制装置及机顶盒	S4901	发明	201110067664.6				S5101	专利权有效
000810	2015-12-31	数字电视网络系统、数字电视一体机及其升级方法	S4901	发明	201110094956.9				S5101	专利权有效
000810	2015-12-31	节目录制方法、录制节目的回放方法及机顶盒	S4901	发明	201110101836.7				S5101	专利权有效
000810	2015-12-31	一种基于数字电视的节目预览方法及系统	S4901	发明	201110119351.0				S5101	专利权有效
000810	2015-12-31	一种IPTV接收终端及其远程唤醒方法、系统	S4901	发明	201110119541.2				S5101	专利权有效
000810	2015-12-31	一种程序运行方法及机顶盒	S4901	发明	ZL201110130158.7				S5101	专利权有效
000810	2015-12-31	一种机顶盒修复方法、系统、机顶盒及服务器	S4901	发明	201110340946.9				S5101	专利权有效
000810	2015-12-31	一种定位方法及装置	S4901	发明	ZL201110115290.0				S5101	专利权有效
000810	2015-12-31	信息提示方法以及对应的信息提示系统、终端、前端设备	S4901	发明	ZL201110185983.7				S5101	专利权有效
000810	2015-12-31	一种对电视节目进行排序的方法和装置	S4901	发明	ZL201110190978.5				S5101	专利权有效
000810	2015-12-31	一种广告播放系统和方法	S4901	发明	ZL201110149494.6				S5101	专利权有效
000810	2015-12-31	一种遥控方法及遥控器	S4901	发明	ZL201110225314.8				S5101	专利权有效
000810	2015-12-31	机插电子元器件的PCB板封装设计方法及PCB板	S4901	发明	201110304499.1				S5101	专利权有效
000810	2015-12-31	一种检测供电电压极限值的方法及装置	S4901	发明	201110434666.4				S5101	专利权有效
000810	2015-12-31	一种节目排序方法及机顶盒	S4901	发明	201110325505.1				S5101	专利权有效
000810	2015-12-31	一种检测逻辑电平极限值的方法及装置	S4901	发明	201110434658.X				S5101	专利权有效
000810	2015-12-31	一种闪存烧录方法、烧录设备及烧录系统	S4901	发明	201110457782.8				S5101	专利权有效
000810	2015-12-31	一种无线连接器、机顶盒及智能家电控制系统	S4901	发明	201210062664.1				S5101	专利权有效
000810	2015-12-31	一种紧急事件获取方法及终端	S4901	发明	ZL201110443985.1				S5101	专利权有效
000810	2015-12-31	数字电视接收终端	S4901	发明	ZL201110386761.1				S5101	专利权有效
000810	2015-12-31	一种遥控器测试装置及方法	S4901	发明	201110318134.4				S5101	专利权有效
000810	2015-12-31	一种机顶盒以及基于机顶盒的频道选择方法	S4901	发明	ZL201110308336.0				S5101	专利权有效
000810	2015-12-31	高级安全数字电视机顶盒的一种生产流程	S4901	发明	ZL201110409618.X				S5101	专利权有效
000810	2015-12-31	一种数字电视节目录制保护方法、系统及数字电视终端	S4901	发明	201210000776.4				S5101	专利权有效
000810	2015-12-31	一种手机终端和充电方法	S4901	发明	ZL201210024900.0				S5101	专利权有效
000810	2015-12-31	数字电视接收终端、应急广播启动方法和系统	S4901	发明	201110415630.1				S5101	专利权有效
000810	2015-12-31	按键检测装置及方法	S4901	发明	201210053067.2				S5101	专利权有效
000810	2015-12-31	一种机顶盒开机引导方法及装置	S4901	发明	201110405457.7				S5101	专利权有效
000810	2015-12-31	一种处理双向业务的方法、系统以及相关设备	S4901	发明	201210004246.7				S5101	专利权有效
000810	2015-12-31	一种手机供电装置	S4901	发明	ZL201110397456.2				S5101	专利权有效
000810	2015-12-31	一种具有保护层的纸基印刷电路板及其制备方法	S4901	发明	201210006994.9				S5101	专利权有效
000810	2015-12-31	一种播放节目内容的方法及装置	S4901	发明	ZL201110459616.1				S5101	专利权有效
000810	2015-12-31	一种用户界面的控制方法及装置	S4901	发明	201210098842.6				S5101	专利权有效
000810	2015-12-31	一种遥控控制方法、显示控制装置、遥控器及系统	S4901	发明	201210043651.X				S5101	专利权有效
000810	2015-12-31	一种示波器	S4901	发明	201210085607.5				S5101	专利权有效
000810	2015-12-31	一种播放多媒体文件的方法及装置	S4901	发明	201210079185.0				S5101	专利权有效
000810	2015-12-31	一种电视信号提示方法及相应的装置和系统	S4901	发明	ZL201210055500.6				S5101	专利权有效
000810	2015-12-31	一种用于限制收看电视时间的装置及方法	S4901	发明	ZL201210199289.5				S5101	专利权有效
000810	2015-12-31	一种实现FLV视频播放的方法及装置	S4901	发明	201210079071.6				S5101	专利权有效
000810	2015-12-31	一种机顶盒的页面显示方法及机顶盒设备	S4901	发明	ZL201210090551.2				S5101	专利权有效
000810	2015-12-31	一种利用机顶盒浏览网页的方法和机顶盒	S4901	发明	ZL201210072776.5				S5101	专利权有效
000810	2015-12-31	一种机顶盒测试方法、播出卡、机顶盒、服务器和系统	S4901	发明	ZL201210195548.7				S5101	专利权有效
000810	2015-12-31	一种信息发布方法及设备、系统	S4901	发明	201210186913.8				S5101	专利权有效
000810	2015-12-31	广播节目背景图片显示方法、装置和系统	S4901	发明	201210221519.3				S5101	专利权有效
000810	2015-12-31	一种辅助校准卫星信号的方法及装置	S4901	发明	201210288737.9				S5101	专利权有效
000810	2015-12-31	一种数字电视接收终端的自动测试方法及自动测试系统	S4901	发明	ZL201210516897.4				S5101	专利权有效
000810	2015-12-31	一种文件的保护方法及系统	S4901	发明	201310060362.5				S5101	专利权有效
000810	2015-12-31	一种设备测试的方法及测试装置	S4901	发明	201310046395.4				S5101	专利权有效
000810	2015-12-31	一种感应式数据传输方法、数字终端及移动终端	S4901	发明	201310628875.1				S5101	专利权有效
000810	2015-12-31	一种波形和信号测试装置及方法	S4901	发明	201010272663.0				S5101	专利权有效
000810	2015-12-31	机顶盒、收视率实时统计方法及系统	S4901	发明	201010289450.9				S5101	专利权有效
000810	2015-12-31	实现喜爱节目指南的方法和数字电视接收终端	S4901	发明	201110415683.3				S5101	专利权有效
000810	2015-12-31	一种信息发布方法、系统及数字电视接收终端	S4901	发明	201210043403.5				S5101	专利权有效
000810	2015-12-31	一种数字电视搜索节目的方法和装置	S4901	发明	201110394350.7				S5101	专利权有效
000810	2015-12-31	一种机顶盒及其数字电视换台的方法	S4901	发明	ZL201210021856.8				S5101	专利权有效
000810	2015-12-31	一种处理数模混合信号的方法及机顶盒	S4901	发明	201210052779.2				S5101	专利权有效
000810	2015-12-31	一种缓冲区中媒体流的管理方法及装置	S4901	发明	201210079687.3				S5101	专利权有效
000810	2015-12-31	一种视频处理过程中缩略图提取方法及装置	S4901	发明	201210087672.1				S5101	专利权有效
000810	2015-12-31	一种机顶盒存台数量的优化方法及装置	S4901	发明	201210083406.1				S5101	专利权有效
000810	2015-12-31	一种光线遥控定位的方法、装置及系统	S4901	发明	201210379518.1				S5101	专利权有效
000810	2015-12-31	DiSEqC设备的输入端口配置方法、装置及机顶盒	S4901	发明	201310008965.0				S5101	专利权有效
000810	2015-12-31	一种红外串口通信方法和装置	S4901	发明	201310101170.4				S5101	专利权有效
000810	2015-12-31	一种终端的配对方法、终端及系统	S4901	发明	201310568068.5				S5101	专利权有效
000810	2015-12-31	一种机顶盒测试方法、装置及系统	S4901	发明	201410169425.5				S5101	专利权有效
000810	2015-12-31	一种基于用户操作日志的EPG校准系统及方法	S4901	发明	201010272660.7				S5106	专利申请尚未授权(实审)
000810	2015-12-31	一种IP视频流复用方法及其系统	S4901	发明	201010272588.8				S5106	专利申请尚未授权(实审)
000810	2015-12-31	一种EPG栏目生成方法	S4901	发明	201010272657.5				S5106	专利申请尚未授权(实审)
000810	2015-12-31	机顶盒、采用拼音输入实现机顶盒操作的方法	S4901	发明	201010289635.X				S5106	专利申请尚未授权(实审)
000810	2015-12-31	基于与非型闪存存储设备的系统软件升级方法	S4901	发明	201010289637.9				S5106	专利申请尚未授权(实审)
000810	2015-12-31	一种实现机顶盒菜单快捷方式的方法及机顶盒	S4901	发明	201010289616.7				S5106	专利申请尚未授权(实审)
000810	2015-12-31	PCB板成品绝缘可靠性测试的图形结构及其方法	S4901	发明	201010289619.0				S5106	专利申请尚未授权(实审)
000810	2015-12-31	机顶盒动态信息显示方式	S4901	发明	201010289440.5				S5106	专利申请尚未授权(实审)
000810	2015-12-31	一种主板散热装置及具有该主板散热装置的机顶盒	S4901	发明	201010289641.5				S5106	专利申请尚未授权(实审)
000810	2015-12-31	一种机顶盒节目信息更新的方法、机顶盒、服务器及系统	S4901	发明	201110115289.8				S5106	专利申请尚未授权(实审)
000810	2015-12-31	获取媒体文件的元数据信息的方法、系统及多媒体播放器	S4901	发明	201110259376.0				S5106	专利申请尚未授权(实审)
000810	2015-12-31	基于移动终端显示数字电视内容的方法和系统及其装置	S4901	发明	201110266655.X				S5106	专利申请尚未授权(实审)
000810	2015-12-31	电视游戏的实现方法及系统、数字电视终端	S4901	发明	201110384825.4				S5106	专利申请尚未授权(实审)
000810	2015-12-31	一种节目排序方法和数字电视接收终端	S4901	发明	201110295821.9				S5106	专利申请尚未授权(实审)
000810	2015-12-31	红外遥控信号传输方法及系统、红外接收和发射装置	S4901	发明	201110264999.7				S5106	专利申请尚未授权(实审)
000810	2015-12-31	业务数据播放方法、数字电视接收终端和前端服务器	S4901	发明	201110304085.9				S5106	专利申请尚未授权(实审)
000810	2015-12-31	节目播放提示方法、机顶盒及机顶盒进行时间提示的方法	S4901	发明	201110320278.3				S5106	专利申请尚未授权(实审)
000810	2015-12-31	一种用户设备启动方法及用户设备	S4901	发明	201110440884.9				S5106	专利申请尚未授权(实审)
000810	2015-12-31	基于数字电视终端实现对讲功能的方法、装置及系统	S4901	发明	201210002699.6				S5106	专利申请尚未授权(实审)
000810	2015-12-31	一种网页焦点元素的切换方法及数字电视接收终端	S4901	发明	201210029546.0				S5106	专利申请尚未授权(实审)
000810	2015-12-31	一种媒体流播放方法及系统	S4901	发明	201110440616.7				S5106	专利申请尚未授权(实审)
000810	2015-12-31	一种网页链接定位方法及装置	S4901	发明	201210037135.6				S5106	专利申请尚未授权(实审)
000810	2015-12-31	一种支持多台电视机终端的机顶盒及方法	S4901	发明	201210007067.9				S5106	专利申请尚未授权(实审)
000810	2015-12-31	一种在真空荧光显示器上显示字符的方法和装置	S4901	发明	201110443355.4				S5106	专利申请尚未授权(实审)
000810	2015-12-31	一种耐压测试辅助机构及测试方法	S4901	发明	201110419833.8				S5106	专利申请尚未授权(实审)
000810	2015-12-31	一种事件预约提示方法及机顶盒	S4901	发明	201210075598.1				S5106	专利申请尚未授权(实审)
000810	2015-12-31	一种缩放的方法及装置	S4901	发明	201110441383.2				S5106	专利申请尚未授权(实审)
000810	2015-12-31	一种用户界面的操作控制方法及装置	S4901	发明	201210098933.X				S5106	专利申请尚未授权(实审)
000810	2015-12-31	一种HDCP功能测试方法、被测终端和检测终端	S4901	发明	201210088096.2				S5106	专利申请尚未授权(实审)
000810	2015-12-31	数字电视接收终端、将数据写入闪存的方法及系统	S4901	发明	201210230852.0				S5106	专利申请尚未授权(实审)
000810	2015-12-31	一种数字电视接收终端的管理方法及装置	S4901	发明	201210355267.3				S5106	专利申请尚未授权(实审)
000810	2015-12-31	一种输入事件管理方法及装置	S4901	发明	201210120615.9				S5106	专利申请尚未授权(实审)
000810	2015-12-31	一种存储设备的固件升级的方法及装置	S4901	发明	201210121107.2				S5106	专利申请尚未授权(实审)
000810	2015-12-31	一种机顶盒升级方法及设备	S4901	发明	201210238307.6				S5106	专利申请尚未授权(实审)
000810	2015-12-31	一种数字电视控制脚本运行方法及装置	S4901	发明	201210331399.2				S5106	专利申请尚未授权(实审)
000810	2015-12-31	一种功能键输入方法、嵌入式设备及功能键输入系统	S4901	发明	201310003511.4				S5106	专利申请尚未授权(实审)
000810	2015-12-31	一种流媒体协议的扩展方法及装置	S4901	发明	201210331362.X				S5106	专利申请尚未授权(实审)
000810	2015-12-31	一种传输流的共享方法	S4901	发明	201210332151.8				S5106	专利申请尚未授权(实审)
000810	2015-12-31	一种数据处理的方法及数字电视终端	S4901	发明	201210337670.3				S5106	专利申请尚未授权(实审)
000810	2015-12-31	一种网络接入的方法、网关及系统	S4901	发明	201310110069.5				S5106	专利申请尚未授权(实审)
000810	2015-12-31	控制播放电视节目的方法及数字电视终端	S4901	发明	201210345305.7				S5106	专利申请尚未授权(实审)
000810	2015-12-31	一种手机触摸屏性能测试的方法及装置、系统	S4901	发明	201210392305.2				S5106	专利申请尚未授权(实审)
000810	2015-12-31	进入睡眠及唤醒模式的方法及系统	S4901	发明	201210417630.X				S5106	专利申请尚未授权(实审)
000810	2015-12-31	一种自动控制频道音量的方法及数字电视终端	S4901	发明	201210422905.9				S5106	专利申请尚未授权(实审)
000810	2015-12-31	一种视频播放自适应调节的方法及装置	S4901	发明	201210508686.6				S5106	专利申请尚未授权(实审)
000810	2015-12-31	一种光线遥控定位的方法、装置及系统1	S4901	发明	201210389018.6				S5106	专利申请尚未授权(实审)
000810	2015-12-31	机顶盒应用程序的更新方法及系统	S4901	发明	201210562817.9				S5106	专利申请尚未授权(实审)
000810	2015-12-31	一种鼠标控制数字电视终端的方法及数字电视终端	S4901	发明	201210456878.7				S5106	专利申请尚未授权(实审)
000810	2015-12-31	一种设定避开障碍物投影的方法及设备	S4901	发明	201210507355.0				S5106	专利申请尚未授权(实审)
000810	2015-12-31	一种数字电视用户的分类方法、装置及系统	S4901	发明	201310101197.3				S5106	专利申请尚未授权(实审)
000810	2015-12-31	一种自动化测试方法和系统	S4901	发明	201210560397.0				S5106	专利申请尚未授权(实审)
000810	2015-12-31	一种移动终端来电的提示方法及数字电视终端	S4901	发明	201310024352.6				S5106	专利申请尚未授权(实审)
000810	2015-12-31	一种输入法及数字电视终端	S4901	发明	201210574013.0				S5106	专利申请尚未授权(实审)
000810	2015-12-31	一种基于摄像头的控制方法和移动终端	S4901	发明	201310003506.3				S5106	专利申请尚未授权(实审)
000810	2015-12-31	一种移动通信方法、移动通信服务器以及系统	S4901	发明	201310078264.4				S5106	专利申请尚未授权(实审)
000810	2015-12-31	一种资源访问处理方法及控制服务器	S4901	发明	201310522354.8				S5106	专利申请尚未授权(实审)
000810	2015-12-31	一种电器控制方法及系统	S4901	发明	201210583528.7				S5106	专利申请尚未授权(实审)
000810	2015-12-31	一种节目源的保护方法及装置	S4901	发明	201310021301.8				S5106	专利申请尚未授权(实审)
000810	2015-12-31	一种数字电视接收终端的节能方法及数字电视接收终端	S4901	发明	201310010850.5				S5106	专利申请尚未授权(实审)
000810	2015-12-31	一种调整天线位置的方法及数字电视终端	S4901	发明	201310066050.5				S5106	专利申请尚未授权(实审)
000810	2015-12-31	一种控制电视终端的方法、系统以及数字电视机顶盒	S4901	发明	201310082802.7				S5106	专利申请尚未授权(实审)
000810	2015-12-31	对数字电视终端的断电控制方法、装置以及数字电视终端	S4901	发明	201310066553.2				S5106	专利申请尚未授权(实审)
000810	2015-12-31	一种机顶盒供电电路及控制机顶盒供电电压的方法	S4901	发明	201310021483.9				S5106	专利申请尚未授权(实审)
000810	2015-12-31	一种机顶盒的保护方法、设备及系统	S4901	发明	201310129394.6				S5106	专利申请尚未授权(实审)
000810	2015-12-31	一种数字电视终端及数字电视业务的管理方法	S4901	发明	201310028784.4				S5106	专利申请尚未授权(实审)
000810	2015-12-31	一种自动获取节目信号源的方法及数字电视终端	S4901	发明	201310075763.8				S5106	专利申请尚未授权(实审)
000810	2015-12-31	一种控制设备电源的方法及控制终端	S4901	发明	201310106640.6				S5106	专利申请尚未授权(实审)
000810	2015-12-31	一种视频共享的方法及数字电视终端	S4901	发明	201310152291.1				S5106	专利申请尚未授权(实审)
000810	2015-12-31	一种电视终端的控制方法及电视终端	S4901	发明	201310055351.8				S5106	专利申请尚未授权(实审)
000810	2015-12-31	一种软件的烧录方法	S4901	发明	201310061154.7				S5106	专利申请尚未授权(实审)
000810	2015-12-31	一种自动供电的方法及装置	S4901	发明	201310076876.X				S5106	专利申请尚未授权(实审)
000810	2015-12-31	一种预警的方法、终端、服务器及其系统	S4901	发明	201310052293.3				S5106	专利申请尚未授权(实审)
000810	2015-12-31	一种数字电视接收终端及其切换频道的方法	S4901	发明	201310046127.2				S5106	专利申请尚未授权(实审)
000810	2015-12-31	一种稳压器测试的方法、测试装置、控制设备及其系统	S4901	发明	201310066545.8				S5106	专利申请尚未授权(实审)
000810	2015-12-31	一种在机顶盒中实现信号加密的方法、相关装置及系统	S4901	发明	201310054124.3				S5106	专利申请尚未授权(实审)
000810	2015-12-31	一种数字电视终端的解锁方法及数字电视终端	S4901	发明	201310061968.0				S5106	专利申请尚未授权(实审)
000810	2015-12-31	一种嵌入式软件测试监控方法及系统	S4901	发明	201310061835.3				S5106	专利申请尚未授权(实审)
000810	2015-12-31	一种信号处理方法及相关装置	S4901	发明	201310058243.6				S5106	专利申请尚未授权(实审)
000810	2015-12-31	一种存取数据的操作方法和数据处理设备	S4901	发明	201310138082.1				S5106	专利申请尚未授权(实审)
000810	2015-12-31	在数字电视终端中实现安全保护的方法及数字电视终端	S4901	发明	201310137320.7				S5106	专利申请尚未授权(实审)
000810	2015-12-31	一种wifi设备软件升级的方法及wifi设备和系统	S4901	发明	201310220239.5				S5106	专利申请尚未授权(实审)
000810	2015-12-31	一种用于数字电视机顶盒的抑制二次谐波的方法和装置	S4901	发明	201310147829.X				S5106	专利申请尚未授权(实审)
000810	2015-12-31	一种条件接收的方法、设备及系统	S4901	发明	201310321017.2				S5106	专利申请尚未授权(实审)
000810	2015-12-31	一种机顶盒的自动恢复方法及设备	S4901	发明	201310096253.9				S5106	专利申请尚未授权(实审)
000810	2015-12-31	一种音效调节的方法、设备及系统	S4901	发明	201310225919.6				S5106	专利申请尚未授权(实审)
000810	2015-12-31	一种节目播放的方法及设备	S4901	发明	201310441502.3				S5106	专利申请尚未授权(实审)
000810	2015-12-31	一种安全下载方法及数字电视接收终端	S4901	发明	201310166952.6				S5106	专利申请尚未授权(实审)
000810	2015-12-31	一种图像数据点阵的处理方法及装置	S4901	发明	201310159371.X				S5106	专利申请尚未授权(实审)
000810	2015-12-31	一种管理网络接入设备的方法	S4901	发明	201310113002.7				S5106	专利申请尚未授权(实审)
000810	2015-12-31	一种基于xml的遥控器键值配置方法和系统	S4901	发明	201310122522.4				S5106	专利申请尚未授权(实审)
000810	2015-12-31	一种软件的保护方法及系统	S4901	发明	201310108777.5				S5106	专利申请尚未授权(实审)
000810	2015-12-31	一种测试电子设备性能的方法、设备及系统	S4901	发明	201310143085.4				S5106	专利申请尚未授权(实审)
000810	2015-12-31	一种控制节目音量的方法及终端	S4901	发明	201310172366.2				S5106	专利申请尚未授权(实审)
000810	2015-12-31	一种自适应用户身份的人机交互方法和装置	S4901	发明	201310127592.9				S5106	专利申请尚未授权(实审)
000810	2015-12-31	一种终端资源访问控制方法和系统	S4901	发明	201310166639.2				S5106	专利申请尚未授权(实审)
000810	2015-12-31	一种基于在线服务的自动纠错的方法和系统	S4901	发明	201310213110.1				S5106	专利申请尚未授权(实审)
000810	2015-12-31	一种密码处理方法、装置及终端	S4901	发明	201310390269.0				S5106	专利申请尚未授权(实审)
000810	2015-12-31	一种基于android超级权限方法和装置	S4901	发明	201310216260.8				S5106	专利申请尚未授权(实审)
000810	2015-12-31	一种界面换肤方法及装置	S4901	发明	201310326940.5				S5106	专利申请尚未授权(实审)
000810	2015-12-31	一种android系统的升级方法和装置	S4901	发明	201310209407.0				S5106	专利申请尚未授权(实审)
000810	2015-12-31	一种登录机顶盒的方法及终端	S4901	发明	201310499485.9				S5106	专利申请尚未授权(实审)
000810	2015-12-31	一种自动防止频点冲突的方法和装置	S4901	发明	201310227571.4				S5106	专利申请尚未授权(实审)
000810	2015-12-31	一种数字电视定时控制的方法和装置	S4901	发明	201310284375.0				S5106	专利申请尚未授权(实审)
000810	2015-12-31	一种节目列表推送方法和装置	S4901	发明	201310291115.6				S5106	专利申请尚未授权(实审)
000810	2015-12-31	一种操作系统优化的方法及装置	S4901	发明	201310334565.9				S5106	专利申请尚未授权(实审)
000810	2015-12-31	一种智能终端测试方法及装置	S4901	发明	201310335390.3				S5106	专利申请尚未授权(实审)
000810	2015-12-31	一种快速上线的方法及装置	S4901	发明	201310598202.6				S5106	专利申请尚未授权(实审)
000810	2015-12-31	一种节目搜索的方法及数字电视终端	S4901	发明	201310385223.X				S5106	专利申请尚未授权(实审)
000810	2015-12-31	一种选项卡布局方法及装置	S4901	发明	201310350041.9				S5106	专利申请尚未授权(实审)
000810	2015-12-31	一种播放电视节目的方法及装置	S4901	发明	201310350469.3				S5106	专利申请尚未授权(实审)
000810	2015-12-31	一种二维码识别方法、机顶盒及系统	S4901	发明	201310314134.6				S5106	专利申请尚未授权(实审)
000810	2015-12-31	一种故障修复方法及装置、系统	S4901	发明	201310318210.0				S5106	专利申请尚未授权(实审)
000810	2015-12-31	一种软件授权使用的方法及系统	S4901	发明	201310325979.5				S5106	专利申请尚未授权(实审)
000810	2015-12-31	一种动态设置option60的方法、网络设备以及前端	S4901	发明	201310369664.0				S5106	专利申请尚未授权(实审)
000810	2015-12-31	一种机顶盒升级方法及装置	S4901	发明	201310339165.7				S5106	专利申请尚未授权(实审)
000810	2015-12-31	一种资源管理方法及终端设备	S4901	发明	201310362176.7				S5106	专利申请尚未授权(实审)
000810	2015-12-31	一种同步显示的方法、终端及系统	S4901	发明	201310395474.6				S5106	专利申请尚未授权(实审)
000810	2015-12-31	一种确定机顶盒分辨率的方法及装置	S4901	发明	201310410483.8				S5106	专利申请尚未授权(实审)
000810	2015-12-31	一种字符的处理方法、装置及机顶盒	S4901	发明	201310401151.3				S5106	专利申请尚未授权(实审)
000810	2015-12-31	一种操作机顶盒的方法及装置	S4901	发明	201310404785.4				S5106	专利申请尚未授权(实审)
000810	2015-12-31	一种数字电视的音视频共享方法、终端及系统	S4901	发明	201310412328.X				S5106	专利申请尚未授权(实审)
000810	2015-12-31	一种按键处理方法、装置及系统	S4901	发明	201310468323.9				S5106	专利申请尚未授权(实审)
000810	2015-12-31	一种节目关联方法及机顶盒	S4901	发明	201310459283.1				S5106	专利申请尚未授权(实审)
000810	2015-12-31	一种多屏互动的方法、装置及系统	S4901	发明	201310549825.4				S5106	专利申请尚未授权(实审)
000810	2015-12-31	一种广告过滤的方法、媒体服务器、视频接收终端及系统	S4901	发明	201310474429.X				S5106	专利申请尚未授权(实审)
000810	2015-12-31	一种视频播放的管理控制方法及装置、终端设备	S4901	发明	201310424462.1				S5106	专利申请尚未授权(实审)
000810	2015-12-31	一种批量传输缩略图的方法及相关设备	S4901	发明	201310461350.3				S5106	专利申请尚未授权(实审)
000810	2015-12-31	一种电视节目图标的生成方法和装置	S4901	发明	201310475564.6				S5106	专利申请尚未授权(实审)
000810	2015-12-31	一种电视节目预订方法、服务器、客户端以及系统	S4901	发明	201310507763.0				S5106	专利申请尚未授权(实审)
000810	2015-12-31	一种数据处理的方法、装置及系统	S4901	发明	201310503216.5				S5106	专利申请尚未授权(实审)
000810	2015-12-31	一种内容匹配方法、装置及系统	S4901	发明	201310467317.1				S5106	专利申请尚未授权(实审)
000810	2015-12-31	一种视频文件的处理及播放方法、装置及系统	S4901	发明	201310598221.9				S5106	专利申请尚未授权(实审)
000810	2015-12-31	一种通过语音网络传输文字信息的方法、装置及系统	S4901	发明	201310578562.X				S5106	专利申请尚未授权(实审)
000810	2015-12-31	一种基于HTTP实时流媒体协议的电视节目传输方法及装置	S4901	发明	201310626780.6				S5106	专利申请尚未授权(实审)
000810	2015-12-31	一种生成字幕的方法及终端	S4901	发明	201310478942.6				S5106	专利申请尚未授权(实审)
000810	2015-12-31	一种防止Android智能机顶盒非正常刷机的方法及装置	S4901	发明	201310481861.1				S5106	专利申请尚未授权(实审)
000810	2015-12-31	一种家电控制的方法及终端	S4901	发明	201310495662.6				S5106	专利申请尚未授权(实审)
000810	2015-12-31	一种用于flash存储数据的方法及装置	S4901	发明	201310522343.X				S5106	专利申请尚未授权(实审)
000810	2015-12-31	一种视频通话的转接方法、终端及系统	S4901	发明	201310549822.0				S5106	专利申请尚未授权(实审)
000810	2015-12-31	节目搜索系统及方法	S4901	发明	201310498868.4				S5106	专利申请尚未授权(实审)
000810	2015-12-31	一种推荐节目的方法及系统	S4901	发明	201310689905.X				S5106	专利申请尚未授权(实审)
000810	2015-12-31	一种电视终端与手持终端的通信方法及系统	S4901	发明	201310549800.4				S5106	专利申请尚未授权(实审)
000810	2015-12-31	一种软件升级的方法及装置	S4901	发明	201310571754.8				S5106	专利申请尚未授权(实审)
000810	2015-12-31	一种启用安全功能的方法和终端	S4901	发明	201310676153.3				S5106	专利申请尚未授权(实审)
000810	2015-12-31	一种防止误操作的方法及终端	S4901	发明	201410100815.7				S5106	专利申请尚未授权(实审)
000810	2015-12-31	一种语音识别方法、装置及终端	S4901	发明	201410124456.9				S5106	专利申请尚未授权(实审)
000810	2015-12-31	一种数码管	S4901	发明	201410002138.5				S5106	专利申请尚未授权(实审)
000810	2015-12-31	一种多媒体播放方法及相关设备	S4901	发明	201410005121.5				S5106	专利申请尚未授权(实审)
000810	2015-12-31	一种状态切换方法及装置	S4901	发明	201410004998.2				S5106	专利申请尚未授权(实审)
000810	2015-12-31	一种广播通道与宽带通道的控制方法及终端	S4901	发明	201410008415.3				S5106	专利申请尚未授权(实审)
000810	2015-12-31	一种路由属性设置方法、数字电视接收终端及路由服务器	S4901	发明	201410050761.8				S5106	专利申请尚未授权(实审)
000810	2015-12-31	机顶盒升级方法及系统、机顶盒	S4901	发明	201410129896.3				S5106	专利申请尚未授权(实审)
000810	2015-12-31	一种序列化生产方法及控制终端	S4901	发明	201410100638.2				S5106	专利申请尚未授权(实审)
000810	2015-12-31	一种机顶盒启动方法、机顶盒及系统	S4901	发明	201410109318.3				S5106	专利申请尚未授权(实审)
000810	2015-12-31	可旋转电源适配器结构及网络电视机顶盒	S4901	发明	201410117804.X				S5106	专利申请尚未授权(实审)
000810	2015-12-31	一种节目重复播放的方法和终端	S4901	发明	201410083418.3				S5106	专利申请尚未授权(实审)
000810	2015-12-31	一种序列化启动安全功能的方法和装置	S4901	发明	201410116860.1				S5106	专利申请尚未授权(实审)
000810	2015-12-31	一种数字电视控制方法、机顶盒及系统	S4901	发明	201410145937.8				S5106	专利申请尚未授权(实审)
000810	2015-12-31	一种背景音乐控制方法、终端以及系统	S4901	发明	201410186692.3				S5106	专利申请尚未授权(实审)
000810	2015-12-31	一种处理广告的方法、装置及系统	S4901	发明	201410156217.1				S5106	专利申请尚未授权(实审)
000810	2015-12-31	一种流媒体传输控制方法及流媒体服务器	S4901	发明	201410182472.3				S5106	专利申请尚未授权(实审)
000810	2015-12-31	一种音视频的播放方法及播放设备	S4901	发明	201410188562.3				S5106	专利申请尚未授权(实审)
000810	2015-12-31	一种更新操作系统方法和装置	S4901	发明	201410201176.3				S5106	专利申请尚未授权(实审)
000810	2015-12-31	一种POE多媒体终端	S4901	发明	201410318385.6				S5106	专利申请尚未授权(实审)
000810	2015-12-31	接口检测装置及方法	S4901	发明	201410223272.8				S5106	专利申请尚未授权(实审)
000810	2015-12-31	一种机顶盒升级方法、机顶盒、服务器和系统	S4901	发明	201410272520.8				S5106	专利申请尚未授权(实审)
000810	2015-12-31	一种节目数据处理的方法及数字电视终端	S4901	发明	201410367700.4				S5106	专利申请尚未授权(实审)
000810	2015-12-31	一种根据社交信息处理节目数据的方法与装置	S4901	发明	201410288595.5				S5106	专利申请尚未授权(实审)
000810	2015-12-31	一种节目的播放方法及装置	S4901	发明	201410330515.8				S5106	专利申请尚未授权(实审)
000810	2015-12-31	一种电视界面交互方法、装置及机顶盒	S4901	发明	201410268381.1				S5106	专利申请尚未授权(实审)
000810	2015-12-31	一种用户信息共享的方法、设备及系统	S4901	发明	201410312927.9				S5106	专利申请尚未授权(实审)
000810	2015-12-31	一种社交关系管理的方法、设备及系统	S4901	发明	201410325432.X				S5106	专利申请尚未授权(实审)
000810	2015-12-31	一种移动终端与机顶盒的配对方法及移动终端	S4901	发明	201410337756.5				S5106	专利申请尚未授权(实审)
000810	2015-12-31	一种智能设备的遥控方法及相关设备、系统	S4901	发明	201410337775.8				S5106	专利申请尚未授权(实审)
000810	2015-12-31	一种数据库同步方法、服务器及系统	S4901	发明	201410474391.0				S5106	专利申请尚未授权(实审)
000810	2015-12-31	一种本地媒体文件的扫描方法及系统	S4901	发明	201410614511.2				S5106	专利申请尚未授权(实审)
000810	2015-12-31	一种识别台标的方法及相关设备、系统	S4901	发明	201410685754.5				S5106	专利申请尚未授权(实审)
000810	2015-12-31	一种播放控制方法及终端	S4901	发明	201410649782.1				S5106	专利申请尚未授权(实审)
000810	2015-12-31	一种播放终端获取节目内容的方法及播放终端	S4901	发明	201410764617.0				S5106	专利申请尚未授权(实审)
000810	2015-12-31	一种遥控方法及设备	S4901	发明	201410805372.1				S5106	专利申请尚未授权(实审)
000810	2015-12-31	一种信息校验方法、终端以及服务器	S4901	发明	201410821937.5				S5106	专利申请尚未授权(实审)
000810	2015-12-31	一种信号接收检测方法及机顶盒	S4901	发明	201410837098.6				S5106	专利申请尚未授权(实审)
000810	2015-12-31	一种节目播放方法和相关装置及系统	S4901	发明	201510031887.5				S5106	专利申请尚未授权(实审)
000810	2015-12-31	一种节目预览方法及装置	S4901	发明	201510033233.6				S5106	专利申请尚未授权(实审)
000810	2015-12-31	一种账号登录方法及终端	S4901	发明	201510009237.0				S5106	专利申请尚未授权(实审)
000810	2015-12-31	资源共享方法和相关装置及系统	S4901	发明	201510229499.8				S5106	专利申请尚未授权(实审)
000810	2015-12-31	一种智能设备的网络配置方法及系统	S4901	发明	201510271621.8				S5106	专利申请尚未授权(实审)
000810	2015-12-31	一种光线的调节方法及装置	S4901	发明	201510357742.4				S5106	专利申请尚未授权(实审)
000810	2015-12-31	一种菜单切换方法及用户终端	S4901	发明	201510363132.5				S5106	专利申请尚未授权(实审)
000810	2015-12-31	一种解扰密钥集合更新方法及机顶盒	S4901	发明	201510490914.5				S5106	专利申请尚未授权(实审)
000810	2015-12-31	一种可穿戴物品呈现的方法及装置	S4901	发明	201510562592.0				S5106	专利申请尚未授权(实审)
000810	2015-12-31	一种分布式网络电视直播方法、装置、视频网关及系统	S4901	发明	201510570240.X				S5106	专利申请尚未授权(实审)
000810	2015-12-31	一种数据传输方法以及装置、系统	S4901	发明	201510658655.2				S5106	专利申请尚未授权(实审)
000810	2015-12-31	一种多模式电视信号的接收方法及数字电视接收终端	S4901	发明	201510599288.3				S5106	专利申请尚未授权(实审)
000810	2015-12-31	一种控制数字电视接收终端的方法及终端	S4901	发明	201510669916.0				S5106	专利申请尚未授权(实审)
000810	2015-12-31	一种欠过压保护电路以及机顶盒	S4901	发明	201510644440.5				S5106	专利申请尚未授权(实审)
000810	2015-12-31	一种信号传输管理方法及机顶盒	S4901	发明	201510604521.2				S5106	专利申请尚未授权(实审)
000810	2015-12-31	多业务的硬件资源调度方法、系统及数字电视	S4901	发明	201510664716.6				S5106	专利申请尚未授权(实审)
000810	2015-12-31	一种基于Linux系统的驱动模块升级方法及装置	S4901	发明	201510708566.4				S5106	专利申请尚未授权(实审)
000810	2015-12-31	一种多媒体内容播放方法及用户终端	S4901	发明	201510713796.X				S5106	专利申请尚未授权(实审)
000810	2015-12-31	一种远程内容共享方法、服务器及终端	S4901	发明	201510750883.2				S5106	专利申请尚未授权(实审)
000810	2015-12-31	一种菜单界面显示方法及数字电视接收终端	S4901	发明	201410834621.X				S5104	专利申请尚未授权(受理)
000810	2015-12-31	一种调节电视节目音量的方法、装置及数字电视接收终端	S4901	发明	201510657860.7				S5104	专利申请尚未授权(受理)
000810	2015-12-31	数字电视接收终端的强制重启方法及数字电视接收终端	S4901	发明	201510708181.8				S5104	专利申请尚未授权(受理)
000810	2015-12-31	一种机顶盒在线升级方法、相关装置及机顶盒	S4901	发明	201510672743.8				S5104	专利申请尚未授权(受理)
000810	2015-12-31	一种机顶盒业务推送方法、机顶盒及相关服务器	S4901	发明	201510708088.7				S5104	专利申请尚未授权(受理)
000810	2015-12-31	一种机顶盒升级程序配置方法及装置	S4901	发明	201510799045.4				S5104	专利申请尚未授权(受理)
000810	2015-12-31	一种基于机顶盒的wifi模块固件升级方法及装置	S4901	发明	201510739887.0				S5104	专利申请尚未授权(受理)
000810	2015-12-31	一种源代码的编译方法及相关设备	S4901	发明	201510885903.7				S5104	专利申请尚未授权(受理)
000810	2015-12-31	电源适配器测试工装	S4901	发明	201510942914.4				S5104	专利申请尚未授权(受理)
000810	2015-12-31	通过手持终端向单向机顶盒推送节目的方法、装置及系统	S4901	发明	201510844570.3				S5104	专利申请尚未授权(受理)
000810	2015-12-31	一种密码生成、认证方法、相关装置及系统	S4901	发明	201510785581.9				S5104	专利申请尚未授权(受理)
000810	2015-12-31	一种测试机顶盒高频头灵敏度的方法及相关装置、系统	S4901	发明	201510780475.1				S5104	专利申请尚未授权(受理)
000810	2015-12-31	一种节目推荐方法及数字电视接收终端	S4901	发明	201510790528.8				S5104	专利申请尚未授权(受理)
000810	2015-12-31	一种视频解码及画面输出的质量检测方法及系统	S4901	发明	201510843507.8				S5104	专利申请尚未授权(受理)
000810	2015-12-31	一种自动编译和发布的实现方法及系统	S4901	发明	201510807474.1				S5104	专利申请尚未授权(受理)
000810	2015-12-31	一种机顶盒数据处理方法及机顶盒	S4901	发明	201510919035.X				S5104	专利申请尚未授权(受理)
000810	2015-12-31	一种广告数据管理方法及广告管理服务端	S4901	发明	201510890643.2				S5104	专利申请尚未授权(受理)
000810	2015-12-31	一种资源访问方法及系统	S4901	发明	201510864004.9				S5104	专利申请尚未授权(受理)
000810	2015-12-31	一种基于蓝牙的电视遥控器位置提醒方法及系统	S4901	发明	201510904147.8				S5104	专利申请尚未授权(受理)
000810	2015-12-31	一种出厂参数烧录方法及待烧录设备、烧录工具设备	S4901	发明	201510946429.4				S5104	专利申请尚未授权(受理)
000810	2015-12-31	一种基于机顶盒的用户交互界面推荐方法及系统	S4901	发明	201511010206.3				S5104	专利申请尚未授权(受理)
000810	2015-12-31	一种卡片的条码自动扫描设备	S4901	发明	201510985030.7				S5104	专利申请尚未授权(受理)
000810	2015-12-31	一种桌面数据后台编辑方法及桌面数据编辑服务端	S4901	发明	201510944272.1				S5104	专利申请尚未授权(受理)
000810	2015-12-31	一种智能电视桌面后台管理方法及服务器	S4901	发明	201511021908.1				S5104	专利申请尚未授权(受理)
000810	2015-12-31	一种智能电视桌面后台推送方法及服务器	S4901	发明	201511026405.3				S5104	专利申请尚未授权(受理)
000810	2015-12-31	一种机顶盒用户界面推荐方法及相关设备	S4901	发明	201511030743.4				S5104	专利申请尚未授权(受理)
000810	2015-12-31	一种音频文件处理方法及系统	S4901	发明	201510971433.6				S5104	专利申请尚未授权(受理)
000810	2015-12-31	一种机顶盒测试方法及用户终端	S4901	发明	201510989730.3				S5104	专利申请尚未授权(受理)
000810	2015-12-31	一种电子节目指南建立方法及机顶盒	S4901	发明	201510989736.0				S5104	专利申请尚未授权(受理)
000810	2015-12-31	一种机顶盒系统异常状态恢复方法及机顶盒	S4901	发明	201510999509.6				S5104	专利申请尚未授权(受理)
000810	2015-12-31	一种遥控器升级方法及机顶盒	S4901	发明	201511031612.8				S5104	专利申请尚未授权(受理)
000810	2015-12-31	一种机顶盒写号方法、机顶盒及机顶盒写号服务端	S4901	发明	201510981600.5				S5104	专利申请尚未授权(受理)
000810	2015-12-31	一种用户界面呈现的方法及装置	S4901	发明	201610013806.3				S5104	专利申请尚未授权(受理)
000810	2015-12-31	一种遥控器管理方法及终端设备	S4901	发明	201511020145.9				S5104	专利申请尚未授权(受理)
000810	2015-12-31	一种机顶盒进行蓝牙匹配的方法及机顶盒	S4901	发明	201610066731.5				S5104	专利申请尚未授权(受理)
000810	2015-12-31	一种远程调试路由器的方法及服务器、路由器	S4901	发明	201610032951.6				S5104	专利申请尚未授权(受理)
000810	2015-12-31	一种机顶盒自动检测方法及终端	S4901	发明	201610030401.0				S5104	专利申请尚未授权(受理)
000810	2015-12-31	一种路由器广告推送方法及装置	S4901	发明	201610038849.7				S5104	专利申请尚未授权(受理)
000810	2015-12-31	一种电源测试方法及系统	S4901	发明	201610055392.0				S5104	专利申请尚未授权(受理)
000810	2015-12-31	侧光源导光装置	S4901	发明	201511031373.6				S5104	专利申请尚未授权(受理)
000810	2015-12-31	一种机顶盒的数据配置共享方法及系统	S4901	发明	201610095755.3				S5104	专利申请尚未授权(受理)
000810	2015-12-31	一种前端控制机顶盒终端的方法及系统	S4901	发明	201610095753.4				S5104	专利申请尚未授权(受理)
000810	2015-12-31	EGP信息获取系统和方法	S4901	发明	201210281879.2				S5101	专利权有效
000810	2015-12-31	一种单向DVB网络信令数据在双向网络的传输方法	S4901	发明	201310741362.1				S5106	专利申请尚未授权(实审)
000810	2015-12-31	一种网络节目信息与其回看时移数据的关联方法	S4901	发明	201310741347.7				S5106	专利申请尚未授权(实审)
000810	2016-12-31	在嵌入系统的非易失存储器中进行数据操作的方法	S4901	发明	ZL200610033103.3				S5101	专利权有效
000810	2016-12-31	节目录制方法、录制节目的回放方法及机顶盒	S4901	发明	ZL201110101836.7				S5101	专利权有效
000810	2016-12-31	一种IP视频流复用方法及其系统	S4901	发明	201010272588.8				S5101	专利权有效
000810	2016-12-31	PCB板成品绝缘可靠性测试的图形结构及其方法	S4901	发明	201010289619				S5101	专利权有效
000810	2016-12-31	机顶盒、采用拼音输入实现机顶盒操作的方法	S4901	发明	201010289635.X				S5101	专利权有效
000810	2016-12-31	一种主板散热装置及具有该主板散热装置的机顶盒	S4901	发明	201010289641.5				S5101	专利权有效
000810	2016-12-31	一种节目排序方法和数字电视接收终端	S4901	发明	201110295821.9				S5101	专利权有效
000810	2016-12-31	实现喜爱节目指南的方法和数字电视接收终端	S4901	发明	201110415683.3				S5101	专利权有效
000810	2016-12-31	一种用户设备启动方法及用户设备	S4901	发明	201110440884.9				S5101	专利权有效
000810	2016-12-31	一种在真空荧光显示器上显示字符的方法和装置	S4901	发明	201110443355.4				S5101	专利权有效
000810	2016-12-31	手机(U200)	S4903	外观设计	201130367384.8				S5101	专利权有效
000810	2016-12-31	手机（D100）	S4903	外观设计	201130367385.2				S5101	专利权有效
000810	2016-12-31	机顶盒（3Y）	S4903	外观设计	201130367393.7				S5101	专利权有效
000810	2016-12-31	手机(M200)	S4903	外观设计	201130367401.8				S5101	专利权有效
000810	2016-12-31	一种支持多台电视机终端的机顶盒及方法	S4901	发明	201210007067.9				S5101	专利权有效
000810	2016-12-31	一种网页焦点元素的切换方法及数字电视接收终端	S4901	发明	201210029546				S5101	专利权有效
000810	2016-12-31	一种信息发布方法、系统及数字电视接收终端	S4901	发明	201210043403.5				S5101	专利权有效
000810	2016-12-31	数字电视接收终端、将数据写入闪存的方法及系统	S4901	发明	201210230852				S5101	专利权有效
000810	2016-12-31	一种流媒体协议的扩展方法及装置	S4901	发明	201210331362.X				S5101	专利权有效
000810	2016-12-31	一种数字电视控制脚本运行方法及装置	S4901	发明	201210331399.2				S5101	专利权有效
000810	2016-12-31	一种传输流的共享方法	S4901	发明	201210332151.8				S5101	专利权有效
000810	2016-12-31	一种数据处理的方法及数字电视终端	S4901	发明	201210337670.3				S5101	专利权有效
000810	2016-12-31	控制播放电视节目的方法及数字电视终端	S4901	发明	201210345305.7				S5101	专利权有效
000810	2016-12-31	一种光线遥控定位的方法、装置及系统	S4901	发明	201210389018.6				S5101	专利权有效
000810	2016-12-31	一种手机触摸屏性能测试的方法及装置、系统	S4901	发明	201210392305.2				S5101	专利权有效
000810	2016-12-31	一种自动控制频道音量的方法及数字电视终端	S4901	发明	201210422905.9				S5101	专利权有效
000810	2016-12-31	一种设定避开障碍物投影的方法及设备	S4901	发明	201210507355				S5101	专利权有效
000810	2016-12-31	机顶盒应用程序的更新方法及系统	S4901	发明	201210562817.9				S5101	专利权有效
000810	2016-12-31	一种基于摄像头的控制方法和移动终端	S4901	发明	201310003506.3				S5101	专利权有效
000810	2016-12-31	一种数字电视终端及数字电视业务的管理方法	S4901	发明	201310028784.4				S5101	专利权有效
000810	2016-12-31	一种预警的方法、终端、服务器及其系统	S4901	发明	201310052293.3				S5101	专利权有效
000810	2016-12-31	一种电视终端的控制方法及电视终端	S4901	发明	201310055351.8				S5101	专利权有效
000810	2016-12-31	一种软件的烧录方法	S4901	发明	201310061154.7				S5101	专利权有效
000810	2016-12-31	一种调整天线位置的方法及数字电视终端	S4901	发明	201310066050.5				S5101	专利权有效
000810	2016-12-31	一种自动获取节目信号源的方法及数字电视终端	S4901	发明	201310075763.8				S5101	专利权有效
000810	2016-12-31	一种控制电视终端的方法、系统以及数字电视机顶盒	S4901	发明	201310082802.7				S5101	专利权有效
000810	2016-12-31	一种机顶盒的自动恢复方法及设备	S4901	发明	201310096253.9				S5101	专利权有效
000810	2016-12-31	一种数字电视用户的分类方法、装置及系统	S4901	发明	201310101197.3				S5101	专利权有效
000810	2016-12-31	一种网络接入的方法、网关及系统	S4901	发明	201310110069.5				S5101	专利权有效
000810	2016-12-31	一种机顶盒的保护方法、设备及系统	S4901	发明	201310129394.6				S5101	专利权有效
000810	2016-12-31	一种测试电子设备性能的方法、设备及系统	S4901	发明	201310143085.4				S5101	专利权有效
000810	2016-12-31	一种安全下载方法及数字电视接收终端	S4901	发明	201310166952.6				S5101	专利权有效
000810	2016-12-31	一种控制节目音量的方法及终端	S4901	发明	201310172366.2				S5101	专利权有效
000810	2016-12-31	一种基于在线服务的自动纠错的方法和系统	S4901	发明	201310213110.1				S5101	专利权有效
000810	2016-12-31	一种wifi设备软件升级的方法及wifi设备和系统	S4901	发明	201310220239.5				S5101	专利权有效
000810	2016-12-31	一种条件接收的方法、设备及系统	S4901	发明	201310321017.2				S5101	专利权有效
000810	2016-12-31	一种动态设置option60的方法、网络设备以及前端	S4901	发明	201310369664				S5101	专利权有效
000810	2016-12-31	一种密码处理方法、装置及终端	S4901	发明	201310390269				S5101	专利权有效
000810	2016-12-31	一种字符的处理方法、装置及机顶盒	S4901	发明	201310401151.3				S5101	专利权有效
000810	2016-12-31	一种节目播放的方法及设备	S4901	发明	201310441502.3				S5101	专利权有效
000810	2016-12-31	一种批量传输缩略图的方法及相关设备	S4901	发明	201310461350.3				S5101	专利权有效
000810	2016-12-31	一种按键处理方法、装置及系统	S4901	发明	201310468323.9				S5101	专利权有效
000810	2016-12-31	一种电视节目图标的生成方法和装置	S4901	发明	201310475564.6				S5101	专利权有效
000810	2016-12-31	一种防止Android智能机顶盒非正常刷机的方法及装置	S4901	发明	201310481861.1				S5101	专利权有效
000810	2016-12-31	节目搜索系统及方法	S4901	发明	201310498868.4				S5101	专利权有效
000810	2016-12-31	一种登录机顶盒的方法及终端	S4901	发明	201310499485.9				S5101	专利权有效
000810	2016-12-31	一种数据处理的方法、装置及系统	S4901	发明	201310503216.5				S5101	专利权有效
000810	2016-12-31	一种用于flash存储数据的方法及装置	S4901	发明	201310522343.X				S5101	专利权有效
000810	2016-12-31	一种终端的配对方法、终端及系统	S4901	发明	201310568068.5				S5101	专利权有效
000810	2016-12-31	一种启用安全功能的方法和终端	S4901	发明	201310676153.3				S5101	专利权有效
000810	2016-12-31	数字电视机顶盒（16F）	S4903	外观设计	201330026881				S5101	专利权有效
000810	2016-12-31	数字电视机顶盒（27K）	S4903	外观设计	201330090930.7				S5101	专利权有效
000810	2016-12-31	数字机顶盒（21F）	S4903	外观设计	201330367647.4				S5101	专利权有效
000810	2016-12-31	数字机顶盒（30K）	S4903	外观设计	201330367884				S5101	专利权有效
000810	2016-12-31	数字机顶盒（15K）	S4903	外观设计	201330496313.7				S5101	专利权有效
000810	2016-12-31	数字机顶盒（13K）	S4903	外观设计	201330496495.8				S5101	专利权有效
000810	2016-12-31	数字机顶盒（32K）	S4903	外观设计	201330535286.X				S5101	专利权有效
000810	2016-12-31	数字机顶盒（32K）1	S4903	外观设计	201330535444.1				S5101	专利权有效
000810	2016-12-31	数字机顶盒（53K）	S4903	外观设计	201330637083.1				S5101	专利权有效
000810	2016-12-31	数字电视棒（7G）	S4903	外观设计	201330637198				S5101	专利权有效
000810	2016-12-31	数字机顶盒（44K）	S4903	外观设计	201330637593.9				S5101	专利权有效
000810	2016-12-31	数字机顶盒（37K）	S4903	外观设计	201330637704.6				S5101	专利权有效
000810	2016-12-31	数字电视棒（5g）	S4903	外观设计	201330643594.4				S5101	专利权有效
000810	2016-12-31	移动电源（9P）	S4903	外观设计	201330643595.9				S5101	专利权有效
000810	2016-12-31	一种机顶盒测试方法、装置及系统	S4901	发明	201410169425.5				S5101	专利权有效
000810	2016-12-31	一种音视频的播放方法及播放设备	S4901	发明	201410188562.3				S5101	专利权有效
000810	2016-12-31	一种移动终端与机顶盒的配对方法及移动终端	S4901	发明	201410337756.5				S5101	专利权有效
000810	2016-12-31	数字机顶盒（55K）	S4903	外观设计	201430012477.2				S5101	专利权有效
000810	2016-12-31	数字机顶盒（51K）	S4903	外观设计	201430026471				S5101	专利权有效
000810	2016-12-31	数字机顶盒（46K）	S4903	外观设计	201430045280.9				S5101	专利权有效
000810	2016-12-31	机顶盒（56K）	S4903	外观设计	201430087418.1				S5101	专利权有效
000810	2016-12-31	机顶盒（5G-C）	S4903	外观设计	201430087741.9				S5101	专利权有效
000810	2016-12-31	遥控器（7R）	S4903	外观设计	201430117041.X				S5101	专利权有效
000810	2016-12-31	遥控器（51K）	S4903	外观设计	201430117055.1				S5101	专利权有效
000810	2016-12-31	遥控器（10R）	S4903	外观设计	201430513756.7				S5101	专利权有效
000810	2016-12-31	一种PCB板插件装置	S4902	实用新型	201520619421.2				S5101	专利权有效
000810	2016-12-31	一种物料盒	S4902	实用新型	201520792472.5				S5101	专利权有效
000810	2016-12-31	一种PCB周转车	S4902	实用新型	201520903449.9				S5101	专利权有效
000810	2016-12-31	一种智能卡卡座和机顶盒	S4902	实用新型	201520937058.9				S5101	专利权有效
000810	2016-12-31	条形码粘贴装置	S4902	实用新型	201520953352.9				S5101	专利权有效
000810	2016-12-31	一种BGA植球装置	S4902	实用新型	201521002196.4				S5101	专利权有效
000810	2016-12-31	CA卡座结构及其机顶盒	S4902	实用新型	201521007623.8				S5101	专利权有效
000810	2016-12-31	电子设备及其电源保护电路	S4902	实用新型	201521025056.9				S5101	专利权有效
000810	2016-12-31	扭脚治具	S4902	实用新型	201521029679.3				S5101	专利权有效
000810	2016-12-31	一种机顶盒升级装置	S4902	实用新型	201521096718.1				S5101	专利权有效
000810	2016-12-31	一种锡液高度检测装置	S4902	实用新型	201521111406.3				S5101	专利权有效
000810	2016-12-31	一种焊接夹具	S4902	实用新型	201521135848.1				S5101	专利权有效
000810	2016-12-31	机顶盒	S4902	实用新型	201521138802.5				S5101	专利权有效
000810	2016-12-31	侧光源导光装置	S4902	实用新型	201521140077.5				S5101	专利权有效
000810	2016-12-31	遥控器（11R）	S4903	外观设计	201530289076.6				S5101	专利权有效
000810	2016-12-31	遥控器（I71S）	S4903	外观设计	201530418989.3				S5101	专利权有效
000810	2016-12-31	机顶盒（1J）	S4903	外观设计	201530419197.8				S5101	专利权有效
000810	2016-12-31	包装盒	S4903	外观设计	201530419318.9				S5101	专利权有效
000810	2016-12-31	机顶盒（I71S）	S4903	外观设计	201530420537.9				S5101	专利权有效
000810	2016-12-31	机顶盒（29K）	S4903	外观设计	201530440176.4				S5101	专利权有效
000810	2016-12-31	机顶盒1	S4903	外观设计	201530469247.3				S5101	专利权有效
000810	2016-12-31	用于机顶盒的图形用户界面	S4903	外观设计	201530567367.7				S5101	专利权有效
000810	2016-12-31	机顶盒2	S4903	外观设计	201530569747.4				S5101	专利权有效
000810	2016-12-31	机顶盒3	S4903	外观设计	201530569757.8				S5101	专利权有效
000810	2016-12-31	路由器	S4903	外观设计	201530569886.7				S5101	专利权有效
000810	2016-12-31	一种电子设备的测试装置	S4902	实用新型	201620009203.1				S5101	专利权有效
000810	2016-12-31	导光装置及电子设备	S4902	实用新型	201620021922.5				S5101	专利权有效
000810	2016-12-31	一种套模组件	S4902	实用新型	201620044882.6				S5101	专利权有效
000810	2016-12-31	推式电源开关及电子产品	S4902	实用新型	201620047847.X				S5101	专利权有效
000810	2016-12-31	一种PCB分板边装置	S4902	实用新型	201620055841.7				S5101	专利权有效
000810	2016-12-31	一种导光柱和电子设备	S4902	实用新型	201620058614.X				S5101	专利权有效
000810	2016-12-31	一种wifi天线和机顶盒	S4902	实用新型	201620067760.9				S5101	专利权有效
000810	2016-12-31	一种导轨组件和机顶盒	S4902	实用新型	201620071744.7				S5101	专利权有效
000810	2016-12-31	电子设备及按键机构	S4902	实用新型	201620072385.7				S5101	专利权有效
000810	2016-12-31	一种具wifi功能的机顶盒	S4902	实用新型	201620098628.4				S5101	专利权有效
000810	2016-12-31	包装盒1	S4902	实用新型	201620112180.7				S5101	专利权有效
000810	2016-12-31	一种印刷电路板多向调节过炉治具	S4902	实用新型	201620133030.4				S5101	专利权有效
000810	2016-12-31	包装盒及智能插座组件	S4902	实用新型	201620133585.9				S5101	专利权有效
000810	2016-12-31	一种照明控制电路及机顶盒	S4902	实用新型	201620137958.X				S5101	专利权有效
000810	2016-12-31	一种具有灭蚊功能的机顶盒	S4902	实用新型	201620206613.5				S5101	专利权有效
000810	2016-12-31	一种机顶盒的自动开关机测试系统	S4902	实用新型	201620252152.5				S5101	专利权有效
000810	2016-12-31	一种网络机顶盒的测试装置	S4902	实用新型	201620552770.1				S5101	专利权有效
000810	2016-12-31	一种可接收多路信号且同时多路输出的机顶盒	S4902	实用新型	201620612137.7				S5101	专利权有效
000810	2016-12-31	机顶盒及其导光遮光结构	S4902	实用新型	201620621603.8				S5101	专利权有效
000810	2016-12-31	一种纸卡折边装置	S4902	实用新型	201620674359.1				S5101	专利权有效
000810	2016-12-31	一种操作台	S4902	实用新型	201620753898.4				S5101	专利权有效
000810	2016-12-31	多功能物料周转车	S4902	实用新型	201620913413.3				S5101	专利权有效
000810	2016-12-31	用于机顶盒的图形用户界面1	S4903	外观设计	201630019901.5				S5101	专利权有效
000810	2016-12-31	机顶盒4	S4903	外观设计	201630020148.1				S5101	专利权有效
000810	2016-12-31	用于机顶盒的图形用户界面2	S4903	外观设计	201630020368.4				S5101	专利权有效
000810	2016-12-31	用于机顶盒的图形用户界面3	S4903	外观设计	201630033433.7				S5101	专利权有效
000810	2016-12-31	用于机顶盒的图形用户界面4	S4903	外观设计	201630034021.5				S5101	专利权有效
000810	2016-12-31	包装盒（抽拉）	S4903	外观设计	201630040320.X				S5101	专利权有效
000810	2016-12-31	机顶盒5	S4903	外观设计	201630110353.7				S5101	专利权有效
000810	2016-12-31	电视接收机	S4903	外观设计	201630110354.1				S5101	专利权有效
000810	2016-12-31	游戏机盒子（13G）	S4903	外观设计	201630172199.6				S5101	专利权有效
000810	2016-12-31	数字机顶盒	S4903	外观设计	201630227526.3				S5101	专利权有效
000810	2016-12-31	数字机顶盒（A3K)	S4903	外观设计	201630229735.1				S5101	专利权有效
000810	2016-12-31	微蜂游戏机（15G）	S4903	外观设计	201630230431.7				S5101	专利权有效
000810	2016-12-31	用于移动通信终端的图形用户界面	S4903	外观设计	201630239199.3				S5101	专利权有效
000810	2016-12-31	包装盒（G200游戏机包装盒）	S4903	外观设计	201630274259.5				S5101	专利权有效
000810	2016-12-31	智能耳机（13P）	S4903	外观设计	201630352426.3				S5101	专利权有效
000810	2016-12-31	机顶盒（16G）	S4903	外观设计	201630355170.1				S5101	专利权有效
000810	2016-12-31	机顶盒（H5K）	S4903	外观设计	201630482892.3				S5101	专利权有效
000810	2016-12-31	机顶盒（92K）	S4903	外观设计	201630489793.8				S5101	专利权有效
000810	2016-12-31	一种网络电视数据管理装置及系统	S4901	发明	ZL200510034694.1				S5101	专利权有效
000810	2016-12-31	网络终端产品的在线升级方法	S4901	发明	ZL200510034695.6				S5101	专利权有效
000810	2016-12-31	一种遥控控制方法、显示控制装置、遥控器及系统	S4901	发明	14/129,757				S5101	专利权有效
000810	2016-12-31	一种数字媒体终端播放广告的方法	S4901	发明	ZL200610062327.7				S5101	专利权有效
000810	2016-12-31	一种实现数字电视中图文电子节目指南信息的方法及装置	S4901	发明	ZL200610063391.7				S5101	专利权有效
000810	2016-12-31	一种遥控器指令的识别方法、装置及家用电器盒	S4901	发明	ZL200710077124.X				S5101	专利权有效
000810	2016-12-31	一种节目信息发送系统、方法以及接收终端	S4901	发明	ZL200810066429.5				S5101	专利权有效
000810	2016-12-31	一种图形处理方法、装置及数字终端	S4901	发明	ZL200810066528.3				S5101	专利权有效
000810	2016-12-31	一种双向交互型机顶盒的节能系统及双向交互型机顶	S4901	发明	ZL200810066530.0				S5101	专利权有效
000810	2016-12-31	一种低功耗待机的机顶盒端	S4901	发明	ZL200810066531.5				S5101	专利权有效
000810	2016-12-31	一种数字电视接收机视频信号切换电路及方法	S4901	发明	ZL200810066538.7				S5101	专利权有效
000810	2016-12-31	IP机顶盒及在IP机顶盒中实现跨频点业务的方法	S4901	发明	ZL200810216027.9				S5101	专利权有效
000810	2016-12-31	数字电视机顶盒及其文件升级装置与方法	S4901	发明	ZL200810216028.3				S5101	专利权有效
000810	2016-12-31	数字电视终端及控制其外接设备电源开关的方法、装置	S4901	发明	ZL200810216495.6				S5101	专利权有效
000810	2016-12-31	基于数字电视签名的固件升级、固件封装方法与装置	S4901	发明	ZL200810217615.4				S5101	专利权有效
000810	2016-12-31	一种防盗系统及数字电视接收终端和防盗检测装置	S4902	实用新型	ZL200820213602.5				S5101	专利权有效
000810	2016-12-31	一种电子产品电源板的测试装置	S4902	实用新型	ZL200820213688.1				S5101	专利权有效
000810	2016-12-31	数字电视机顶盒	S4902	实用新型	ZL200820213689.6				S5101	专利权有效
000810	2016-12-31	移动数字电视装置	S4902	实用新型	ZL200820214066.0				S5101	专利权有效
000810	2016-12-31	一种信号转接器	S4902	实用新型	ZL200820214068.X				S5101	专利权有效
000810	2016-12-31	一种数字电视广告的播放方法、系统及数字电视接收终	S4901	发明	ZL200910105632.3				S5101	专利权有效
000810	2016-12-31	一种数字电视接收终端软件的升级方法、系统及终端	S4901	发明	ZL200910105634.2				S5101	专利权有效
000810	2016-12-31	一种数字电视接收终端软件的升级方法、系统及终端1	S4901	发明	ZL200910105641.2				S5101	专利权有效
000810	2016-12-31	一种数字电视接收终端软件的升级方法、系统及终端2	S4901	发明	ZL200910105642.7				S5101	专利权有效
000810	2016-12-31	一种机顶盒软件的加密保护方法、系统及机顶盒	S4901	发明	ZL200910106456.5				S5101	专利权有效
000810	2016-12-31	一种频道的搜索方法、系统及数字电视接收终端	S4901	发明	ZL200910106458.4				S5101	专利权有效
000810	2016-12-31	一种数字电视的频道切换方法、系统及数字电视接收终端	S4901	发明	ZL200910106459.9				S5101	专利权有效
000810	2016-12-31	一种异种网络之间的通信方法及智能设备的互联网络	S4901	发明	ZL200910106464.X				S5101	专利权有效
000810	2016-12-31	将节目流转换成传输流的方法和系统	S4901	发明	ZL200910108774.5				S5101	专利权有效
000810	2016-12-31	一种电子设备的自动测试系统	S4901	发明	ZL200910109387.3				S5101	专利权有效
000810	2016-12-31	一种在curl库中实现资源缓存的方法	S4901	发明	ZL200910109910.2				S5101	专利权有效
000810	2016-12-31	一种数字电视机顶盒窗口图像处理方法和系统	S4901	发明	ZL200910109913.6				S5101	专利权有效
000810	2016-12-31	一种机顶盒安全运行方法	S4901	发明	ZL200910109914.0				S5101	专利权有效
000810	2016-12-31	一种机顶盒黑屏时插播节目的方法	S4901	发明	ZL200910109915.5				S5101	专利权有效
000810	2016-12-31	基于PID重构的数字电视节目处理方法	S4901	发明	ZL200910188738.4				S5101	专利权有效
000810	2016-12-31	嵌入式系统的文件操作方法	S4901	发明	ZL200910188740.1				S5101	专利权有效
000810	2016-12-31	数字电视接收机及其节目搜索、节目切换方法	S4901	发明	ZL200910190603.1				S5101	专利权有效
000810	2016-12-31	一种EPG存取存储方法和系统	S4901	发明	ZL200910190719.5				S5101	专利权有效
000810	2016-12-31	一种数字电视接收机实现多伴音的方法	S4901	发明	ZL200910190722.7				S5101	专利权有效
000810	2016-12-31	含有描述信息的构件及函数库的构建方法	S4901	发明	ZL200910190723.1				S5101	专利权有效
000810	2016-12-31	数字电视机顶盒1	S4902	实用新型	ZL200920133895.0				S5101	专利权有效
000810	2016-12-31	温度控制电路及使用该电路的电视机顶盒设备	S4902	实用新型	ZL200920204013.5				S5101	专利权有效
000810	2016-12-31	具有音量均衡控制电路的电视机顶盒设备	S4902	实用新型	ZL200920204015.4				S5101	专利权有效
000810	2016-12-31	用于双向信号的传输测试电路	S4902	实用新型	ZL200920205315.4				S5101	专利权有效
000810	2016-12-31	一种内置机顶盒的电视机	S4902	实用新型	ZL200920205316.9				S5101	专利权有效
000810	2016-12-31	具有监视功能的数字电视机	S4902	实用新型	ZL200920206125.4				S5101	专利权有效
000810	2016-12-31	一种电视机顶盒USB接口的测试装置	S4902	实用新型	ZL200920206126.9				S5101	专利权有效
000810	2016-12-31	具有视频监控的数字电视接收机	S4902	实用新型	ZL200920206127.3				S5101	专利权有效
000810	2016-12-31	开关静音电路及具有该电路的数字电视接收机	S4902	实用新型	ZL200920206128.8				S5101	专利权有效
000810	2016-12-31	一种电器设备防雷装置	S4902	实用新型	ZL200920206129.2				S5101	专利权有效
000810	2016-12-31	一种防止电解电容在印刷电路板上插反的定位模具	S4902	实用新型	ZL200920261080.0				S5101	专利权有效
000810	2016-12-31	一种设有寻找装置的机顶盒及其专用遥控器	S4902	实用新型	ZL200920261081.5				S5101	专利权有效
000810	2016-12-31	一种固定LED高度的焊接装置	S4902	实用新型	ZL200920261082.X				S5101	专利权有效
000810	2016-12-31	一种机顶盒及其供电天线	S4902	实用新型	ZL200920261083.4				S5101	专利权有效
000810	2016-12-31	一种可显示笔迹的计算机手写板	S4902	实用新型	ZL200920261089.1				S5101	专利权有效
000810	2016-12-31	可以显示笔迹的计算机手写板	S4902	实用新型	ZL200920261090.4				S5101	专利权有效
000810	2016-12-31	一种防插反插座	S4902	实用新型	ZL200920261091.9				S5101	专利权有效
000810	2016-12-31	一种快速掰板装置	S4902	实用新型	ZL200920261092.3				S5101	专利权有效
000810	2016-12-31	数字电视接收机及其智能温控电路	S4902	实用新型	ZL200920261093.8				S5101	专利权有效
000810	2016-12-31	一种可用于机顶盒的立式设备盒	S4902	实用新型	ZL200920261439.4				S5101	专利权有效
000810	2016-12-31	一种机顶盒机箱	S4902	实用新型	ZL200920261441.1				S5101	专利权有效
000810	2016-12-31	机顶盒立式底座	S4902	实用新型	ZL200920261443.0				S5101	专利权有效
000810	2016-12-31	一种机顶盒Loader模块升级方法及其机顶盒	S4901	发明	ZL201010233258.8				S5101	专利权有效
000810	2016-12-31	数字电视接收机及其确定多级窗口剪切关系的方法	S4901	发明	ZL201010233269.6				S5101	专利权有效
000810	2016-12-31	数字电视接收机及解复用设备在混合应用环境中的操作方法	S4901	发明	ZL201010233276.6				S5101	专利权有效
000810	2016-12-31	EPG数据单双向并行接收方法及其机顶盒	S4901	发明	ZL201010233286.X				S5101	专利权有效
000810	2016-12-31	一种波形和信号测试装置及方法	S4901	发明	ZL201010272663.0				S5101	专利权有效
000810	2016-12-31	机顶盒、收视率实时统计方法及系统	S4901	发明	ZL201010289450.9				S5101	专利权有效
000810	2016-12-31	在单向数字电视接收终端放的互动影片生成方法及系统	S4901	发明	ZL201010549166.0				S5101	专利权有效
000810	2016-12-31	一种用户操作数据的保存方法、系统及数字电视接收终端	S4901	发明	ZL201010549598.1				S5101	专利权有效
000810	2016-12-31	一种散热原料涂覆工具	S4902	实用新型	ZL201020101433.3				S5101	专利权有效
000810	2016-12-31	遥控设备自动测试装置	S4902	实用新型	ZL201020101434.8				S5101	专利权有效
000810	2016-12-31	一种开关焊接固定装置	S4902	实用新型	ZL201020101462.X				S5101	专利权有效
000810	2016-12-31	一种液态材料存取器	S4902	实用新型	ZL201020101464.9				S5101	专利权有效
000810	2016-12-31	一种太阳能卫星数字电视接收电路	S4902	实用新型	ZL201020101465.3				S5101	专利权有效
000810	2016-12-31	双卡一体测试用工装治具	S4902	实用新型	ZL201020101578.3				S5101	专利权有效
000810	2016-12-31	IC成型工装治具	S4902	实用新型	ZL201020103428.6				S5101	专利权有效
000810	2016-12-31	风枪架加热台	S4902	实用新型	ZL201020103429.0				S5101	专利权有效
000810	2016-12-31	带人体心率检测装置的电视机顶盒	S4902	实用新型	ZL201020266856.0				S5101	专利权有效
000810	2016-12-31	能自动切换音频视频接口的机顶盒	S4902	实用新型	ZL201020517278.3				S5101	专利权有效
000810	2016-12-31	散热片涂抹散热油的装置	S4902	实用新型	ZL201020517289.1				S5101	专利权有效
000810	2016-12-31	一种BGA自动置球装置	S4902	实用新型	ZL201020517293.8				S5101	专利权有效
000810	2016-12-31	一种检测锡波接触时间的装置	S4902	实用新型	ZL201020517295.7				S5101	专利权有效
000810	2016-12-31	一种电压检测报警模块	S4902	实用新型	ZL201020517297.6				S5101	专利权有效
000810	2016-12-31	一种机顶盒主板散热片的固定方式	S4902	实用新型	ZL201020539489.7				S5101	专利权有效
000810	2016-12-31	一种实现串口和红外功能复用的接口电路	S4902	实用新型	ZL201020539493.3				S5101	专利权有效
000810	2016-12-31	可用于机顶盒的电源电路	S4902	实用新型	ZL201020539498.6				S5101	专利权有效
000810	2016-12-31	测试电子产品串口的方法和工装	S4901	发明	ZL201110001826.6				S5101	专利权有效
000810	2016-12-31	一种印制电路板敷铜方法及敷铜印制电路板	S4901	发明	ZL201110007965.X				S5101	专利权有效
000810	2016-12-31	嵌入式设备及其在OSD界面显示语言文字的方法	S4901	发明	ZL201110021998.X				S5101	专利权有效
000810	2016-12-31	一种测试方法及测试设备	S4901	发明	ZL201110031738.0				S5101	专利权有效
000810	2016-12-31	一种影片缩略图的压缩方法及压缩装置	S4901	发明	ZL201110035631.3				S5101	专利权有效
000810	2016-12-31	卡拉OK业务的实现方法、终端、服务器端及系统	S4901	发明	ZL201110040509.5				S5101	专利权有效
000810	2016-12-31	卡拉OK业务的实现方法、终端、服务器端及系统1	S4901	发明	ZL201110040513.1				S5101	专利权有效
000810	2016-12-31	一种数字电视信息播放方法及系统	S4901	发明	ZL201110043361.0				S5101	专利权有效
000810	2016-12-31	一种数字电视接收终端及其广告数据处理方法	S4901	发明	ZL201110044780.6				S5101	专利权有效
000810	2016-12-31	一种基于机顶盒的节目显示系统及方法	S4901	发明	ZL201110046342.3				S5101	专利权有效
000810	2016-12-31	终端实现方法、计算机终端及电视接收系统	S4901	发明	ZL201110059134.7				S5101	专利权有效
000810	2016-12-31	数字电视节目切换方法、切换控制装置及机顶盒	S4901	发明	ZL201110067664.6				S5101	专利权有效
000810	2016-12-31	一种数字电视接收终端及其升级控制方法和装置	S4901	发明	ZL201110072427.9				S5101	专利权有效
000810	2016-12-31	一种实现移动设备的交互方法、移动设备以及系统	S4901	发明	ZL201110073445.9				S5101	专利权有效
000810	2016-12-31	一种数字电视的数据处理系统及方法、数字电视接收终端	S4901	发明	ZL201110076458.1				S5101	专利权有效
000810	2016-12-31	一种机顶盒存台极限的测试方法、服务器及系统	S4901	发明	ZL201110080217.4				S5101	专利权有效
000810	2016-12-31	机顶盒节目搜索方法及机顶盒节目搜索系统	S4901	发明	ZL201110084237.9				S5101	专利权有效
000810	2016-12-31	一种机顶盒的节目回放实现方法、机顶盒、服务器及系统	S4901	发明	ZL201110089714.0				S5101	专利权有效
000810	2016-12-31	数字电视网络系统、数字电视一体机及其升级方法	S4901	发明	ZL201110094956.9				S5101	专利权有效
000810	2016-12-31	数字电视节目的播放系统、方法及数字电视接收终端	S4901	发明	ZL201110099751.X				S5101	专利权有效
000810	2016-12-31	一种机顶盒数据库的实现方法及机顶盒	S4901	发明	ZL201110101677.0				S5101	专利权有效
000810	2016-12-31	多模式遥控器的遥控控制方法、遥控器、用户终端及系	S4901	发明	14/238,713				S5101	专利权有效
000810	2016-12-31	一种定位方法及装置	S4901	发明	ZL201110115290.0				S5101	专利权有效
000810	2016-12-31	一种基于数字电视的节目预览方法及系统	S4901	发明	ZL201110119351.0				S5101	专利权有效
000810	2016-12-31	一种IPTV接收终端及其远程唤醒方法、系统	S4901	发明	ZL201110119541.2				S5101	专利权有效
000810	2016-12-31	一种程序运行方法及机顶盒	S4901	发明	ZL201110130158.7				S5101	专利权有效
000810	2016-12-31	一种数字电视接收终端数据共享的方法、装置以及系统	S4901	发明	ZL201110141326.2				S5101	专利权有效
000810	2016-12-31	一种广告播放系统和方法	S4901	发明	ZL201110149494.6				S5101	专利权有效
000810	2016-12-31	信息提示方法以及对应的信息提示系统、终端、前端设备	S4901	发明	ZL201110185983.7				S5101	专利权有效
000810	2016-12-31	一种对电视节目进行排序的方法和装置	S4901	发明	ZL201110190978.5				S5101	专利权有效
000810	2016-12-31	一种遥控方法及遥控器	S4901	发明	ZL201110225314.8				S5101	专利权有效
000810	2016-12-31	机插电子元器件的PCB板封装设计方法及PCB板	S4901	发明	ZL201110304499.1				S5101	专利权有效
000810	2016-12-31	一种机顶盒以及基于机顶盒的频道选择方法	S4901	发明	ZL201110308336.0				S5101	专利权有效
000810	2016-12-31	一种遥控器测试装置及方法	S4901	发明	ZL201110318134.4				S5101	专利权有效
000810	2016-12-31	一种节目排序方法及机顶盒	S4901	发明	ZL201110325505.1				S5101	专利权有效
000810	2016-12-31	一种机顶盒修复方法、系统、机顶盒及服务器	S4901	发明	ZL201110340946.9				S5101	专利权有效
000810	2016-12-31	数字电视接收终端	S4901	发明	ZL201110386761.1				S5101	专利权有效
000810	2016-12-31	一种数字电视搜索节目的方法和装置	S4901	发明	ZL201110394350.7				S5101	专利权有效
000810	2016-12-31	一种手机供电装置	S4901	发明	ZL201110397456.2				S5101	专利权有效
000810	2016-12-31	一种机顶盒开机引导方法及装置	S4901	发明	ZL201110405457.7				S5101	专利权有效
000810	2016-12-31	高级安全数字电视机顶盒的一种生产流程	S4901	发明	ZL201110409618.X				S5101	专利权有效
000810	2016-12-31	数字电视接收终端、应急广播启动方法和系统	S4901	发明	ZL201110415630.1				S5101	专利权有效
000810	2016-12-31	一种检测逻辑电平极限值的方法及装置	S4901	发明	ZL201110434658.X				S5101	专利权有效
000810	2016-12-31	一种检测供电电压极限值的方法及装置	S4901	发明	ZL201110434666.4				S5101	专利权有效
000810	2016-12-31	一种紧急事件获取方法及终端	S4901	发明	ZL201110443985.1				S5101	专利权有效
000810	2016-12-31	一种闪存烧录方法、烧录设备及烧录系统	S4901	发明	ZL201110457782.8				S5101	专利权有效
000810	2016-12-31	一种播放节目内容的方法及装置	S4901	发明	ZL201110459616.1				S5101	专利权有效
000810	2016-12-31	一种数字电视系统、数字电视接收终端及耳机	S4902	实用新型	ZL201120016862.5				S5101	专利权有效
000810	2016-12-31	安装用固定螺钉	S4902	实用新型	ZL201120016864.4				S5101	专利权有效
000810	2016-12-31	一种机顶盒	S4902	实用新型	ZL201120022212.1				S5101	专利权有效
000810	2016-12-31	一种去边角料制具	S4902	实用新型	ZL201120022234.8				S5101	专利权有效
000810	2016-12-31	一种套模边条加工装置	S4902	实用新型	ZL201120022248.X				S5101	专利权有效
000810	2016-12-31	一种过炉治具改良结构	S4902	实用新型	ZL201120025207.6				S5101	专利权有效
000810	2016-12-31	机顶盒及电路稳压装置	S4902	实用新型	ZL201120030931.8				S5101	专利权有效
000810	2016-12-31	一种测试设备	S4902	实用新型	ZL201120031133.7				S5101	专利权有效
000810	2016-12-31	一种电平转换设备	S4902	实用新型	ZL201120038995.2				S5101	专利权有效
000810	2016-12-31	一种电平转换装置	S4902	实用新型	ZL201120039096.4				S5101	专利权有效
000810	2016-12-31	电容及开关电源高压铝电解电容纹波电流检测装置	S4902	实用新型	ZL201120047119.6				S5101	专利权有效
000810	2016-12-31	一种半自动刷板机	S4902	实用新型	ZL201120049221.X				S5101	专利权有效
000810	2016-12-31	一种插件元件的导向提取装置	S4902	实用新型	ZL201120050071.4				S5101	专利权有效
000810	2016-12-31	一种LED灯压板制具	S4902	实用新型	ZL201120050076.7				S5101	专利权有效
000810	2016-12-31	用于红外线检测制具的支架结构及该红外线检测制具	S4902	实用新型	ZL201120050077.1				S5101	专利权有效
000810	2016-12-31	屏蔽罩结构	S4902	实用新型	ZL201120050099.8				S5101	专利权有效
000810	2016-12-31	遥控器及遥控终端	S4902	实用新型	ZL201120153405.0				S5101	专利权有效
000810	2016-12-31	一种复位电路及电子设备	S4902	实用新型	ZL201120184258.3				S5101	专利权有效
000810	2016-12-31	一种机顶盒的测试设备和系统	S4902	实用新型	ZL201120187051.1				S5101	专利权有效
000810	2016-12-31	机顶盒6	S4902	实用新型	ZL201120195396.1				S5101	专利权有效
000810	2016-12-31	一种机顶盒主板的检测装置及机顶盒测试系统	S4902	实用新型	ZL201120197704.4				S5101	专利权有效
000810	2016-12-31	一种遥控器	S4902	实用新型	ZL201120216960.3				S5101	专利权有效
000810	2016-12-31	嵌入式蓝牙耳机及蓝牙手机	S4902	实用新型	ZL201120316972.3				S5101	专利权有效
000810	2016-12-31	散热片固定罩	S4902	实用新型	ZL201120331881.7				S5101	专利权有效
000810	2016-12-31	数字电视接收机及无线供电装置	S4902	实用新型	ZL201120347089.0				S5101	专利权有效
000810	2016-12-31	直流降压稳压电路	S4902	实用新型	ZL201120353920.3				S5101	专利权有效
000810	2016-12-31	一种节能的数字电视接收器	S4902	实用新型	ZL201120389087.8				S5101	专利权有效
000810	2016-12-31	手持式数据采集装置、信息处理平台及健康检测系统	S4902	实用新型	ZL201120416573.4				S5101	专利权有效
000810	2016-12-31	防止USB接口电流反灌的电路及USB电源管理芯片	S4902	实用新型	ZL201120422269.0				S5101	专利权有效
000810	2016-12-31	一种小型机顶盒	S4902	实用新型	ZL201120430420.5				S5101	专利权有效
000810	2016-12-31	无线输入设备和系统	S4902	实用新型	ZL201120441089.7				S5101	专利权有效
000810	2016-12-31	一种机顶盒1	S4902	实用新型	ZL201120443178.5				S5101	专利权有效
000810	2016-12-31	一种双向交互型机顶盒	S4902	实用新型	ZL201120456790.6				S5101	专利权有效
000810	2016-12-31	一种具有智能充电器功能的机顶盒	S4902	实用新型	ZL201120459801.6				S5101	专利权有效
000810	2016-12-31	串口信息记录装置、串口信息记录系统及存储设备	S4902	实用新型	ZL201120496976.4				S5101	专利权有效
000810	2016-12-31	一种壁挂式机顶盒	S4902	实用新型	ZL201120499271.8				S5101	专利权有效
000810	2016-12-31	一种待加工PCB板材及PCB	S4902	实用新型	ZL201120512855.4				S5101	专利权有效
000810	2016-12-31	电流方向检测电路以及防止接口电流倒灌的系统及装置	S4902	实用新型	ZL201120515901.6				S5101	专利权有效
000810	2016-12-31	一种智能开关	S4902	实用新型	ZL201120515906.9				S5101	专利权有效
000810	2016-12-31	一种还原炉隔热罩	S4902	实用新型	ZL201120528486.8				S5101	专利权有效
000810	2016-12-31	用于剪脚工艺的设备及其装置	S4902	实用新型	ZL201120540890.7				S5101	专利权有效
000810	2016-12-31	机顶盒的短路保护电路	S4902	实用新型	ZL201120549060.0				S5101	专利权有效
000810	2016-12-31	一种耦合器	S4902	实用新型	ZL201120549125.1				S5101	专利权有效
000810	2016-12-31	数字机顶盒(2T)	S4903	外观设计	ZL201130060067.1				S5101	专利权有效
000810	2016-12-31	机顶盒7	S4903	外观设计	ZL201130162494.0				S5101	专利权有效
000810	2016-12-31	一种数字电视节目录制保护方法、系统及数字电视终端	S4901	发明	ZL201210000776.4				S5101	专利权有效
000810	2016-12-31	一种处理双向业务的方法、系统以及相关设备	S4901	发明	ZL201210004246.7				S5101	专利权有效
000810	2016-12-31	一种具有保护层的纸基印刷电路板及其制备方法	S4901	发明	ZL201210006994.9				S5101	专利权有效
000810	2016-12-31	一种机顶盒及其数字电视换台的方法	S4901	发明	ZL201210021856.8				S5101	专利权有效
000810	2016-12-31	一种遥控控制方法、显示控制装置、遥控器及系统1	S4901	发明	ZL201210043651.X				S5101	专利权有效
000810	2016-12-31	一种处理数模混合信号的方法及机顶盒	S4901	发明	ZL201210052779.2				S5101	专利权有效
000810	2016-12-31	按键检测装置及方法	S4901	发明	ZL201210053067.2				S5101	专利权有效
000810	2016-12-31	一种电视信号提示方法及相应的装置和系统	S4901	发明	ZL201210055500.6				S5101	专利权有效
000810	2016-12-31	一种无线连接器、机顶盒及智能家电控制系统	S4901	发明	ZL201210062664.1				S5101	专利权有效
000810	2016-12-31	一种利用机顶盒浏览网页的方法和机顶盒	S4901	发明	ZL201210072776.5				S5101	专利权有效
000810	2016-12-31	一种实现FLV视频播放的方法及装置	S4901	发明	ZL201210079071.6				S5101	专利权有效
000810	2016-12-31	一种播放多媒体文件的方法及装置	S4901	发明	ZL201210079185.0				S5101	专利权有效
000810	2016-12-31	一种缓冲区中媒体流的管理方法及装置	S4901	发明	ZL201210079687.3				S5101	专利权有效
000810	2016-12-31	一种机顶盒存台数量的优化方法及装置	S4901	发明	ZL201210083406.1				S5101	专利权有效
000810	2016-12-31	一种示波器	S4901	发明	ZL201210085607.5				S5101	专利权有效
000810	2016-12-31	一种视频处理过程中缩略图提取方法及装置	S4901	发明	ZL201210087672.1				S5101	专利权有效
000810	2016-12-31	一种机顶盒的页面显示方法及机顶盒设备	S4901	发明	ZL201210090551.2				S5101	专利权有效
000810	2016-12-31	一种用户界面的控制方法及装置	S4901	发明	ZL201210098842.6				S5101	专利权有效
000810	2016-12-31	一种信息发布方法及设备、系统	S4901	发明	ZL201210186913.8				S5101	专利权有效
000810	2016-12-31	一种机顶盒测试方法、播出卡、机顶盒、服务器和系统	S4901	发明	ZL201210195548.7				S5101	专利权有效
000810	2016-12-31	一种用于限制收看电视时间的装置及方法	S4901	发明	ZL201210199289.5				S5101	专利权有效
000810	2016-12-31	广播节目背景图片显示方法、装置和系统	S4901	发明	ZL201210221519.3				S5101	专利权有效
000810	2016-12-31	一种辅助校准卫星信号的方法及装置	S4901	发明	ZL201210288737.9				S5101	专利权有效
000810	2016-12-31	一种光线遥控定位的方法、装置及系统1	S4901	发明	ZL201210379518.1				S5101	专利权有效
000810	2016-12-31	一种数字电视接收终端的自动测试方法及自动测试系统	S4901	发明	ZL201210516897.4				S5101	专利权有效
000810	2016-12-31	一种PCB板测试设备	S4902	实用新型	ZL201220002172.9				S5101	专利权有效
000810	2016-12-31	遥控器、遥控指令接收装置、终端以及遥控系统	S4902	实用新型	ZL201220013790.3				S5101	专利权有效
000810	2016-12-31	一种使用USB接口供电的机顶盒及系统	S4902	实用新型	ZL201220037853.9				S5101	专利权有效
000810	2016-12-31	电子装置以及机顶盒	S4902	实用新型	ZL201220048322.X				S5101	专利权有效
000810	2016-12-31	视频设备及其控制SCART接口输出电压的电路	S4902	实用新型	ZL201220060725.6				S5101	专利权有效
000810	2016-12-31	一种家庭视听系统	S4902	实用新型	ZL201220143346.3				S5101	专利权有效
000810	2016-12-31	一种数字电视接收终端及一种电源适配器	S4902	实用新型	ZL201220147843.0				S5101	专利权有效
000810	2016-12-31	铝箔耐压性能检测装置及系统	S4902	实用新型	ZL201220151090.0				S5101	专利权有效
000810	2016-12-31	波峰焊掉板报警装置及波峰焊设备	S4902	实用新型	ZL201220173537.4				S5101	专利权有效
000810	2016-12-31	波峰焊炉温检测载具	S4902	实用新型	ZL201220175888.9				S5101	专利权有效
000810	2016-12-31	数字电视信号的接收系统及用于数字电视信号的衰减器	S4902	实用新型	ZL201220193113.4				S5101	专利权有效
000810	2016-12-31	一种低压差线性稳压器的测试装置	S4902	实用新型	ZL201220237301.2				S5101	专利权有效
000810	2016-12-31	一种音频测试装置	S4902	实用新型	ZL201220238947.2				S5101	专利权有效
000810	2016-12-31	一种CM板贴片吸附力的检测设备	S4902	实用新型	ZL201220299424.9				S5101	专利权有效
000810	2016-12-31	一字型IC成型三角形治具	S4902	实用新型	ZL201220305798.7				S5101	专利权有效
000810	2016-12-31	一种产线信息处理系统及报警触发装置	S4902	实用新型	ZL201220334767.4				S5101	专利权有效
000810	2016-12-31	无线监控网络系统以及中间节点	S4902	实用新型	ZL201220466630.4				S5101	专利权有效
000810	2016-12-31	一种LED指示灯电路及电子设备	S4902	实用新型	ZL201220468137.6				S5101	专利权有效
000810	2016-12-31	一种真空荧光显示屏及其灯丝供电电路	S4902	实用新型	ZL201220520633.1				S5101	专利权有效
000810	2016-12-31	一种耳机接口的保护电路及相关设备	S4902	实用新型	ZL201220544610.4				S5101	专利权有效
000810	2016-12-31	一种具有投影功能的机顶盒	S4902	实用新型	ZL201220558252.2				S5101	专利权有效
000810	2016-12-31	一种避免红外遥控信号相互干扰的控制电路	S4902	实用新型	ZL201220565821.6				S5101	专利权有效
000810	2016-12-31	一种红外和按键接收装置	S4902	实用新型	ZL201220584570.6				S5101	专利权有效
000810	2016-12-31	数字电视接收系统及信号隔离装置	S4902	实用新型	ZL201220592188.X				S5101	专利权有效
000810	2016-12-31	一种实现计算机、上位机和下位机之间串口通信的系统	S4902	实用新型	ZL201220616149.9				S5101	专利权有效
000810	2016-12-31	一种智能开关1	S4902	实用新型	ZL201220700475.8				S5101	专利权有效
000810	2016-12-31	一种可控电源的数字电视终端	S4902	实用新型	ZL201220702602.8				S5101	专利权有效
000810	2016-12-31	数字机顶盒（38A）	S4903	外观设计	ZL201230026202.5				S5101	专利权有效
000810	2016-12-31	网络机顶盒（IPTV10K）	S4903	外观设计	ZL201230026329.7				S5101	专利权有效
000810	2016-12-31	数字机顶盒（F）	S4903	外观设计	ZL201230125245.9				S5101	专利权有效
000810	2016-12-31	数字机顶盒（14T）	S4903	外观设计	ZL201230125292.3				S5101	专利权有效
000810	2016-12-31	数字机顶盒（F1）	S4903	外观设计	ZL201230134231.3				S5101	专利权有效
000810	2016-12-31	数字机顶盒（K-X1）	S4903	外观设计	ZL201230134241.7				S5101	专利权有效
000810	2016-12-31	机顶盒（OTT）	S4903	外观设计	ZL201230501200.7				S5101	专利权有效
000810	2016-12-31	触摸遥控器	S4903	外观设计	ZL201230643223.1				S5101	专利权有效
000810	2016-12-31	数字机顶盒（16K）	S4903	外观设计	ZL201230643291.8				S5101	专利权有效
000810	2016-12-31	遥控信号中转器（壁虎SK）	S4903	外观设计	ZL201230643411.4				S5101	专利权有效
000810	2016-12-31	遥控器（OTT）	S4903	外观设计	ZL201230643425.6				S5101	专利权有效
000810	2016-12-31	数字机顶盒（SF遥控球）	S4903	外观设计	ZL201230643453.8				S5101	专利权有效
000810	2016-12-31	数字机顶盒（15F）	S4903	外观设计	ZL201230658026.7				S5101	专利权有效
000810	2016-12-31	DiSEqC设备的输入端口配置方法、装置及机顶盒	S4901	发明	ZL201310008965.0				S5101	专利权有效
000810	2016-12-31	一种设备测试的方法及测试装置	S4901	发明	ZL201310046395.4				S5101	专利权有效
000810	2016-12-31	一种文件的保护方法及系统	S4901	发明	ZL201310060362.5				S5101	专利权有效
000810	2016-12-31	一种红外串口通信方法和装置	S4901	发明	ZL201310101170.4				S5101	专利权有效
000810	2016-12-31	一种感应式数据传输方法、数字终端及移动终端	S4901	发明	ZL201310628875.1				S5101	专利权有效
000810	2016-12-31	一种按键装置及具有该按键装置的终端、控制设备	S4902	实用新型	ZL201320008623.4				S5101	专利权有效
000810	2016-12-31	一种电磁干扰抑制电路	S4902	实用新型	ZL201320010689.7				S5101	专利权有效
000810	2016-12-31	一种机顶盒2	S4902	实用新型	ZL201320030370.0				S5101	专利权有效
000810	2016-12-31	一种散热片及中央处理器	S4902	实用新型	ZL201320037821.3				S5101	专利权有效
000810	2016-12-31	一种数字电视机	S4902	实用新型	ZL201320049832.3				S5101	专利权有效
000810	2016-12-31	一种数据接入装置及机顶盒	S4902	实用新型	ZL201320067613.8				S5101	专利权有效
000810	2016-12-31	一种通讯系统	S4902	实用新型	ZL201320085437.0				S5101	专利权有效
000810	2016-12-31	一种内置式应急照明电路及一体机设备	S4902	实用新型	ZL201320088760.3				S5101	专利权有效
000810	2016-12-31	一种安装PCB的支架、PCB及机顶盒	S4902	实用新型	ZL201320095877.4				S5101	专利权有效
000810	2016-12-31	一种音频测试装置及系统	S4902	实用新型	ZL201320105029.7				S5101	专利权有效
000810	2016-12-31	一种波峰焊助焊剂喷雾系统	S4902	实用新型	ZL201320109597.4				S5101	专利权有效
000810	2016-12-31	一种PCB板及数字电视接收终端	S4902	实用新型	ZL201320109601.7				S5101	专利权有效
000810	2016-12-31	一种低压稳压电源	S4902	实用新型	ZL201320111542.7				S5101	专利权有效
000810	2016-12-31	一种盒式电子装置	S4902	实用新型	ZL201320111649.1				S5101	专利权有效
000810	2016-12-31	一种波峰焊锡渣分离装置	S4902	实用新型	ZL201320196072.9				S5101	专利权有效
000810	2016-12-31	机顶盒老化测试车及系统	S4902	实用新型	ZL201320214235.1				S5101	专利权有效
000810	2016-12-31	一种排线检测装置	S4902	实用新型	ZL201320273751.1				S5101	专利权有效
000810	2016-12-31	一种固定结构	S4902	实用新型	ZL201320295220.2				S5101	专利权有效
000810	2016-12-31	一种用于电源适配器的固定装置	S4902	实用新型	ZL201320295668.4				S5101	专利权有效
000810	2016-12-31	一种无线机顶盒终端及系统	S4902	实用新型	ZL201320311361.9				S5101	专利权有效
000810	2016-12-31	一种气剪保护结构及气剪	S4902	实用新型	ZL201320311372.7				S5101	专利权有效
000810	2016-12-31	一种机顶盒及视频系统	S4902	实用新型	ZL201320337951.9				S5101	专利权有效
000810	2016-12-31	一种电源适配器固定治具	S4902	实用新型	ZL201320357416.X				S5101	专利权有效
000810	2016-12-31	数字电视一体机	S4902	实用新型	ZL201320383133.2				S5101	专利权有效
000810	2016-12-31	一种智能门铃及门锁自动控制系统	S4902	实用新型	ZL201320384530.1				S5101	专利权有效
000810	2016-12-31	一种PCBA板检测装置	S4902	实用新型	ZL201320385133.6				S5101	专利权有效
000810	2016-12-31	流水线精益支架	S4902	实用新型	ZL201320434166.5				S5101	专利权有效
000810	2016-12-31	一种控制装置	S4902	实用新型	ZL201320457582.7				S5101	专利权有效
000810	2016-12-31	一种数字电视搜台系统	S4902	实用新型	ZL201320496326.9				S5101	专利权有效
000810	2016-12-31	一种新型机顶盒	S4902	实用新型	ZL201320509370.9				S5101	专利权有效
000810	2016-12-31	一种投影装置	S4902	实用新型	ZL201320574632.X				S5101	专利权有效
000810	2016-12-31	一种多感影音系统	S4902	实用新型	ZL201320628077.4				S5101	专利权有效
000810	2016-12-31	一种铭牌粘贴定位装置	S4902	实用新型	ZL201320668329.6				S5101	专利权有效
000810	2016-12-31	一种多重卫星信号接收装置及系统	S4902	实用新型	ZL201320842232.2				S5101	专利权有效
000810	2016-12-31	一种MoCA终端	S4902	实用新型	ZL201320842692.5				S5101	专利权有效
000810	2016-12-31	一种MOS管导通电阻测试器	S4902	实用新型	ZL201420018181.6				S5101	专利权有效
000810	2016-12-31	一种接口短路检测器	S4902	实用新型	ZL201420024907.7				S5101	专利权有效
000810	2016-12-31	电源拓扑结构	S4902	实用新型	ZL201420067191.9				S5101	专利权有效
000810	2016-12-31	装配台	S4902	实用新型	ZL201420088292.4				S5101	专利权有效
000810	2016-12-31	间歇旋转式物料供给装置	S4902	实用新型	ZL201420093694.3				S5101	专利权有效
000810	2016-12-31	脚垫供给辅助装置	S4902	实用新型	ZL201420135702.6				S5101	专利权有效
000810	2016-12-31	一种硬件保护电路	S4902	实用新型	ZL201420212917.3				S5101	专利权有效
000810	2016-12-31	防电流倒灌电路	S4902	实用新型	ZL201420258559.X				S5101	专利权有效
000810	2016-12-31	电压转换装置	S4902	实用新型	ZL201420298188.8				S5101	专利权有效
000810	2016-12-31	流水线精益设备	S4902	实用新型	ZL201420388512.5				S5101	专利权有效
000810	2016-12-31	一种机顶盒控制电路	S4902	实用新型	ZL201420429424.5				S5101	专利权有效
000810	2016-12-31	电子产品测试装置	S4902	实用新型	ZL201420442372.5				S5101	专利权有效
000810	2016-12-31	快速剪切装置	S4902	实用新型	ZL201420442419.8				S5101	专利权有效
000810	2016-12-31	电路板升级治具	S4902	实用新型	ZL201420442420.0				S5101	专利权有效
000810	2016-12-31	焊接工艺辅助设备	S4902	实用新型	ZL201420476332.2				S5101	专利权有效
000810	2016-12-31	新型周转箱	S4902	实用新型	ZL201420532711.9				S5101	专利权有效
000810	2016-12-31	一种光纤连接器及其相关设备	S4902	实用新型	ZL201420858875.0				S5101	专利权有效
000810	2016-12-31	数字电视机顶盒（58K）	S4903	外观设计	ZL201430130022.0				S5101	专利权有效
000810	2016-12-31	数字电视机顶盒（61K）	S4903	外观设计	ZL201430134300.X				S5101	专利权有效
000810	2016-12-31	路由器（8G）	S4903	外观设计	ZL201430176552.9				S5101	专利权有效
000810	2016-12-31	带图形用户界面的机顶盒	S4903	外观设计	ZL201430247496.3				S5101	专利权有效
000810	2016-12-31	带图形用户界面的机顶盒1	S4903	外观设计	ZL201430247594.7				S5101	专利权有效
000810	2016-12-31	带图形用户界面的机顶盒2	S4903	外观设计	ZL201430247613.6				S5101	专利权有效
000810	2016-12-31	带图形用户界面的机顶盒3	S4903	外观设计	ZL201430247614.0				S5101	专利权有效
000810	2016-12-31	带图形用户界面的机顶盒4	S4903	外观设计	ZL201430247616.X				S5101	专利权有效
000810	2016-12-31	带图形用户界面的机顶盒5	S4903	外观设计	ZL201430247619.3				S5101	专利权有效
000810	2016-12-31	带图形用户界面的机顶盒6	S4903	外观设计	ZL201430247622.5				S5101	专利权有效
000810	2016-12-31	带图形用户界面的机顶盒7	S4903	外观设计	ZL201430247626.3				S5101	专利权有效
000810	2016-12-31	带图形用户界面的机顶盒8	S4903	外观设计	ZL201430247634.8				S5101	专利权有效
000810	2016-12-31	带图形用户界面的机顶盒9	S4903	外观设计	ZL201430247642.2				S5101	专利权有效
000810	2016-12-31	带图形用户界面的机顶盒10	S4903	外观设计	ZL201430247643.7				S5101	专利权有效
000810	2016-12-31	带图形用户界面的机顶盒11	S4903	外观设计	ZL201430247648.X				S5101	专利权有效
000810	2016-12-31	带图形用户界面的机顶盒12	S4903	外观设计	ZL201430247649.4				S5101	专利权有效
000810	2016-12-31	带图形用户界面的机顶盒13	S4903	外观设计	ZL201430247650.7				S5101	专利权有效
000810	2016-12-31	带图形用户界面的机顶盒14	S4903	外观设计	ZL201430247651.1				S5101	专利权有效
000810	2016-12-31	带图形用户界面的机顶盒15	S4903	外观设计	ZL201430247657.9				S5101	专利权有效
000810	2016-12-31	带图形用户界面的机顶盒16	S4903	外观设计	ZL201430247659.8				S5101	专利权有效
000810	2016-12-31	带图形用户界面的机顶盒17	S4903	外观设计	ZL201430247665.3				S5101	专利权有效
000810	2016-12-31	带图形用户界面的机顶盒18	S4903	外观设计	ZL201430247670.4				S5101	专利权有效
000810	2016-12-31	带图形用户界面的机顶盒19	S4903	外观设计	ZL201430247671.9				S5101	专利权有效
000810	2016-12-31	带图形用户界面的机顶盒20	S4903	外观设计	ZL201430247672.3				S5101	专利权有效
000810	2016-12-31	带图形用户界面的机顶盒21	S4903	外观设计	ZL201430247673.8				S5101	专利权有效
000810	2016-12-31	带图形用户界面的机顶盒22	S4903	外观设计	ZL201430247679.5				S5101	专利权有效
000810	2016-12-31	带图形用户界面的机顶盒23	S4903	外观设计	ZL201430247680.8				S5101	专利权有效
000810	2016-12-31	带图形用户界面的机顶盒24	S4903	外观设计	ZL201430247687.X				S5101	专利权有效
000810	2016-12-31	带图形用户界面的机顶盒25	S4903	外观设计	ZL201430247689.9				S5101	专利权有效
000810	2016-12-31	带图形用户界面的机顶盒26	S4903	外观设计	ZL201430247693.5				S5101	专利权有效
000810	2016-12-31	带图形用户界面的机顶盒27	S4903	外观设计	ZL201430247695.4				S5101	专利权有效
000810	2016-12-31	带图形用户界面的机顶盒28	S4903	外观设计	ZL201430247699.2				S5101	专利权有效
000810	2016-12-31	带图形用户界面的机顶盒29	S4903	外观设计	ZL201430247704.X				S5101	专利权有效
000810	2016-12-31	带图形用户界面的机顶盒30	S4903	外观设计	ZL201430247705.4				S5101	专利权有效
000810	2016-12-31	带图形用户界面的机顶盒31	S4903	外观设计	ZL201430247715.8				S5101	专利权有效
000810	2016-12-31	带图形用户界面的机顶盒32	S4903	外观设计	ZL201430247719.6				S5101	专利权有效
000810	2016-12-31	带图形用户界面的机顶盒33	S4903	外观设计	ZL201430247720.9				S5101	专利权有效
000810	2016-12-31	带图形用户界面的机顶盒34	S4903	外观设计	ZL201430247721.3				S5101	专利权有效
000810	2016-12-31	带图形用户界面的机顶盒35	S4903	外观设计	ZL201430247724.7				S5101	专利权有效
000810	2016-12-31	带图形用户界面的机顶盒36	S4903	外观设计	ZL201430247728.5				S5101	专利权有效
000810	2016-12-31	带图形用户界面的机顶盒37	S4903	外观设计	ZL201430247730.2				S5101	专利权有效
000810	2016-12-31	带图形用户界面的机顶盒38	S4903	外观设计	ZL201430247732.1				S5101	专利权有效
000810	2016-12-31	带图形用户界面的机顶盒39	S4903	外观设计	ZL201430247733.6				S5101	专利权有效
000810	2016-12-31	带图形用户界面的机顶盒40	S4903	外观设计	ZL201430247734.0				S5101	专利权有效
000810	2016-12-31	带图形用户界面的机顶盒41	S4903	外观设计	ZL201430247735.5				S5101	专利权有效
000810	2016-12-31	带图形用户界面的机顶盒42	S4903	外观设计	ZL201430247744.4				S5101	专利权有效
000810	2016-12-31	带图形用户界面的机顶盒43	S4903	外观设计	ZL201430247749.7				S5101	专利权有效
000810	2016-12-31	带图形用户界面的机顶盒44	S4903	外观设计	ZL201430247750.X				S5101	专利权有效
000810	2016-12-31	带图形用户界面的机顶盒45	S4903	外观设计	ZL201430247751.4				S5101	专利权有效
000810	2016-12-31	带图形用户界面的机顶盒46	S4903	外观设计	ZL201430247752.9				S5101	专利权有效
000810	2016-12-31	带图形用户界面的机顶盒47	S4903	外观设计	ZL201430247758.6				S5101	专利权有效
000810	2016-12-31	带图形用户界面的机顶盒48	S4903	外观设计	ZL201430247762.2				S5101	专利权有效
000810	2016-12-31	带图形用户界面的机顶盒49	S4903	外观设计	ZL201430247773.0				S5101	专利权有效
000810	2016-12-31	带图形用户界面的机顶盒50	S4903	外观设计	ZL201430247774.5				S5101	专利权有效
000810	2016-12-31	机顶盒外壳及其应用的机顶盒	S4902	实用新型	ZL201520134198.2				S5101	专利权有效
000810	2016-12-31	一种操作台1	S4902	实用新型	ZL201520230865.7				S5101	专利权有效
000810	2016-12-31	一种防干扰控制电路	S4902	实用新型	ZL201520325989.3				S5101	专利权有效
000810	2016-12-31	一种带转动结构的机顶盒	S4902	实用新型	ZL201520661463.2				S5101	专利权有效
000810	2016-12-31	一种路由器	S4902	实用新型	ZL201520710773.9				S5101	专利权有效
000810	2016-12-31	数字机顶盒(81K)	S4903	外观设计	ZL201530113375.4				S5101	专利权有效
000810	2016-12-31	路由器1	S4903	外观设计	ZL201530362985.8				S5101	专利权有效
000810	2016-12-31	EPG信息获取系统和方法	S4901	发明	ZL201210281879.2				S5101	专利权有效
000810	2016-12-31	减噪电路及具有该减噪电路的机顶盒	S4902	实用新型	ZL201220362889.4				S5101	专利权有效
000810	2016-12-31	色温可调整的高显色LED灯及其制造方法	S4901	发明	200910105257.2				S5101	专利权有效
000810	2016-12-31	一种PCB、LED灯条及液晶显示装置	S4901	发明	201110136854.9				S5101	专利权有效
000810	2016-12-31	一种LED恒流电源板	S4901	发明	201110031142				S5101	专利权有效
000810	2016-12-31	电致发光器件及其制备方法	S4901	发明	201110223720				S5101	专利权有效
000810	2016-12-31	一种有机电致发光器件及其制备方法	S4901	发明	201110223728.7				S5101	专利权有效
000810	2016-12-31	反射片、液晶模组和液晶显示器	S4901	发明	201210067296.X				S5101	专利权有效
000810	2016-12-31	侧光式LED背光模组的散热装置、背光模组、电视机	S4901	发明	201010534258.1				S5101	专利权有效
000810	2016-12-31	一种背光模组及包括该背光模组的显示装置	S4901	发明	201210201632.5				S5101	专利权有效
000810	2016-12-31	侧入光式的液晶模组和液晶显示屏	S4901	发明	201210070830.2				S5101	专利权有效
000810	2016-12-31	LED封装模块及封装方法	S4901	发明	201210079016.7				S5101	专利权有效
000810	2016-12-31	背光模组及液晶显示装置	S4901	发明	201210235189.3				S5101	专利权有效
000810	2016-12-31	液晶玻璃与背光模组的结合设备	S4901	发明	201310172830.8				S5101	专利权有效
000810	2016-12-31	薄片平板玻璃的切割方法与切割机	S4901	发明	201210247283				S5101	专利权有效
000810	2016-12-31	改善LED光源的方法及其LED光源	S4901	发明	201310154149				S5101	专利权有效
000810	2016-12-31	一种电阻式触摸屏测试电路	S4902	实用新型	201020251277.9				S5101	专利权有效
000810	2016-12-31	一种LED背光模组、液晶显示器及显示终端	S4902	实用新型	201020274553.3				S5101	专利权有效
000810	2016-12-31	电流和功率可调的LED驱动电路	S4902	实用新型	201020259824.8				S5101	专利权有效
000810	2016-12-31	点胶装置	S4902	实用新型	201020694332.1				S5101	专利权有效
000810	2016-12-31	一种大功率LED	S4902	实用新型	201020641061.3				S5101	专利权有效
000810	2016-12-31	一种LED	S4902	实用新型	201120212780.8				S5101	专利权有效
000810	2016-12-31	一种LED1	S4902	实用新型	201120270617.7				S5101	专利权有效
000810	2016-12-31	一种恒流源电流控制电路及LED驱动芯片	S4902	实用新型	201220045682.4				S5101	专利权有效
000810	2016-12-31	LED灯、LED灯条及灯箱	S4902	实用新型	201220090650.6				S5101	专利权有效
000810	2016-12-31	无边框液晶模组	S4902	实用新型	201320485160				S5101	专利权有效
000810	2016-12-31	窄边框背光模组及液晶显示装置	S4902	实用新型	201320803413.4				S5101	专利权有效
000810	2016-12-31	一种具有静电防护功能的液晶模组	S4902	实用新型	201320802922.5				S5101	专利权有效
000810	2016-12-31	背光模组光学测试装置	S4902	实用新型	201320883945.3				S5101	专利权有效
000810	2016-12-31	侧入式背光模组和液晶显示装置	S4902	实用新型	201320884930.9				S5101	专利权有效
000810	2016-12-31	背板、中框及液晶模组	S4902	实用新型	201420065127.7				S5101	专利权有效
000810	2016-12-31	一种液晶模组及其中框与背板装配结构	S4902	实用新型	201420114957.4				S5101	专利权有效
000810	2016-12-31	液晶显示装置	S4902	实用新型	201420116801.X				S5101	专利权有效
000810	2016-12-31	背光模组、液晶模组及液晶显示屏	S4902	实用新型	201420119944.6				S5101	专利权有效
000810	2016-12-31	一种液晶模组的光学膜片的固定结构及液晶模组	S4902	实用新型	201420127232.9				S5101	专利权有效
000810	2016-12-31	一种新型侧光式液晶模组及液晶显示装置	S4902	实用新型	201420292375.5				S5101	专利权有效
000810	2016-12-31	中框、侧入式液晶模组和液晶显示装置	S4902	实用新型	201420472756.1				S5101	专利权有效
000810	2016-12-31	背光模组、液晶模组及显示装置	S4902	实用新型	201420460680				S5101	专利权有效
000810	2016-12-31	一种LED芯片	S4902	实用新型	201420544408				S5101	专利权有效
000810	2016-12-31	无边框平面显示装置	S4902	实用新型	201420565890.6				S5101	专利权有效
000810	2016-12-31	一种液晶显示装置及其侧光式背光模组	S4902	实用新型	201420566827.4				S5101	专利权有效
000810	2016-12-31	一种高显色性白光免封装LED	S4902	实用新型	201420654661.1				S5101	专利权有效
000810	2016-12-31	一种手机及其LCD模组结构	S4902	实用新型	201420699808.9				S5101	专利权有效
000810	2016-12-31	一种侧光式免封装LED灯条及背光模组	S4902	实用新型	201420828923.1				S5101	专利权有效
000810	2016-12-31	侧入式背光模组及液晶显示装置	S4902	实用新型	201420837736.X				S5101	专利权有效
000810	2016-12-31	光学膜片组、背光模组以及液晶显示模组	S4902	实用新型	201420864940				S5101	专利权有效
000810	2016-12-31	一种用于贴片二极管的FPC电路板	S4902	实用新型	201420863229.3				S5101	专利权有效
000810	2016-12-31	一种静电导电结构及塑胶一体机	S4902	实用新型	201520011624.3				S5101	专利权有效
000810	2016-12-31	一种混打LED灯条及LED背光模组	S4902	实用新型	201520354321.1				S5101	专利权有效
000810	2016-12-31	一种侧入式背光模组及采用该背光模组的移动终端	S4902	实用新型	201520414050.4				S5101	专利权有效
000810	2016-12-31	液晶显示模组及LED灯珠和LED灯条	S4902	实用新型	201520396372				S5101	专利权有效
000810	2016-12-31	一种背光模组遮光胶的离型膜和背光模组	S4902	实用新型	201520590524				S5101	专利权有效
000810	2016-12-31	一种前壳中框一体模组	S4902	实用新型	201520697870.9				S5101	专利权有效
000810	2016-12-31	防烤漆遮蔽治具和烤漆工艺设备	S4902	实用新型	201520684363.1				S5101	专利权有效
000810	2016-12-31	一种LED球泡灯	S4902	实用新型	201520693673.X				S5101	专利权有效
000810	2016-12-31	手机的背光模组及手机	S4902	实用新型	201520631596.5				S5101	专利权有效
000810	2016-12-31	限位垫及侧入光式显示装置	S4902	实用新型	201620609847.4				S5101	专利权有效
000810	2016-12-31	一种散热式FPC组件、液晶显示屏及智能终端	S4902	实用新型	201620563647.x				S5101	专利权有效
000810	2016-12-31	车载电源的过压保护电路及车载多媒体播放设备	S4902	实用新型	201220056619				S5101	专利权有效
000810	2016-12-31	一种汽车及其车载导航桥接通信装置	S4902	实用新型	201220120432.2				S5101	专利权有效
000810	2016-12-31	一种车载多媒体设备倒车后视控制防误电路	S4902	实用新型	201220060920.9				S5101	专利权有效
000810	2016-12-31	适用于八代雅阁车型的车载多媒体导航装置	S4902	实用新型	201220126084.X				S5101	专利权有效
000810	2016-12-31	两通道音频线路传输降噪器及车载音响主板	S4902	实用新型	201220062035.4				S5101	专利权有效
000810	2016-12-31	一种车载设备控制电路及车载设备	S4902	实用新型	201220529342.9				S5101	专利权有效
000810	2016-12-31	一种USB接口电路及车载设备	S4902	实用新型	201220529362.6				S5101	专利权有效
000810	2016-12-31	LED背光源电路、LED背光屏以及电子设备	S4902	实用新型	201220563382.5				S5101	专利权有效
000810	2016-12-31	车内后视镜载多媒体导航系统	S4902	实用新型	201320050520.4				S5101	专利权有效
000810	2016-12-31	车载多媒体导航主机及其侧面板	S4902	实用新型	201320063499.1				S5101	专利权有效
000810	2016-12-31	后视镜导航器（SDS5100）	S4903	外观设计	201330035270.2				S5101	专利权有效
000810	2016-12-31	车载摄像头	S4902	实用新型	201320296036.X				S5101	专利权有效
000810	2016-12-31	车辆变道盲区检测方法和装置	S4901	发明	201310202034.4				S5101	专利权有效
000810	2016-12-31	车辆变道盲区检测系统及其控制装置	S4902	实用新型	201320333258.4				S5101	专利权有效
000810	2016-12-31	专车专用导航仪的机箱	S4902	实用新型	201420031886.1				S5101	专利权有效
000810	2016-12-31	车载后视镜（5108）	S4903	外观设计	201430189487.3				S5101	专利权有效
000810	2016-12-31	车载后视镜（5201）	S4903	外观设计	201430256335				S5101	专利权有效
000810	2016-12-31	车载后视镜（5300）	S4903	外观设计	201430533790				S5101	专利权有效
000810	2016-12-31	行车记录仪（F0）	S4903	外观设计	201530089893.7				S5101	专利权有效
000810	2016-12-31	固定装置及车内后视镜	S4902	实用新型	201520476826.5				S5101	专利权有效
000810	2016-12-31	安装座、后视镜组件以及汽车	S4902	实用新型	201620009674.2				S5101	专利权有效
000810	2016-12-31	转接板和汽车	S4902	实用新型	201620025682.6				S5101	专利权有效
000810	2016-12-31	棱镜膜、背光模组及液晶显示装置	S4901	发明	201310073614.8				S5106	专利申请尚未授权(实审)
000810	2016-12-31	背光模组及其液晶显示装置	S4901	发明	201310291032.7				S5106	专利申请尚未授权(实审)
000810	2016-12-31	液晶显示装置1	S4901	发明	201410330364.6				S5106	专利申请尚未授权(实审)
000810	2016-12-31	一种侧光式背光模组及其大发光角度LED封装结构	S4901	发明	201410490343				S5106	专利申请尚未授权(实审)
000810	2016-12-31	液晶显示装置2	S4901	发明	201410385251.6				S5106	专利申请尚未授权(实审)
000810	2016-12-31	液晶显示器	S4901	发明	201410484620.7				S5106	专利申请尚未授权(实审)
000810	2016-12-31	一种改善色度均匀性的支架、LED及制作方法	S4901	发明	201510429309.7				S5106	专利申请尚未授权(实审)
000810	2016-12-31	一种手机及其窄屏无边框液晶显示屏	S4901	发明	201510470051.5				S5106	专利申请尚未授权(实审)
000810	2016-12-31	一种防漏光背光模组及液晶显示装置	S4901	发明	201510479652.2				S5106	专利申请尚未授权(实审)
000810	2016-12-31	一种LED免封装结构及其免封装方法	S4901	发明	201510499087.6				S5106	专利申请尚未授权(实审)
000810	2016-12-31	一种掺杂量子点的有机发光器件及其制备方法	S4901	发明	201510643354.2				S5106	专利申请尚未授权(实审)
000810	2016-12-31	防漏光的LED封装结构、侧光式背光模组及液晶电视	S4901	发明	201510516847.X				S5106	专利申请尚未授权(实审)
000810	2016-12-31	背光模块和液晶显示装置	S4901	发明	201510530873.8				S5106	专利申请尚未授权(实审)
000810	2016-12-31	扩散板、背光模组和显示设备	S4901	发明	201510548071.X				S5106	专利申请尚未授权(实审)
000810	2016-12-31	一种背光亮度控制的方法及其系统	S4901	发明	201510565096				S5106	专利申请尚未授权(实审)
000810	2016-12-31	一种背光模组	S4901	发明	201510564847.7				S5106	专利申请尚未授权(实审)
000810	2016-12-31	一种散热均匀的免封装LED结构及LED灯	S4901	发明	201510584263.6				S5106	专利申请尚未授权(实审)
000810	2016-12-31	一种量子点LED	S4901	发明	201510596885				S5106	专利申请尚未授权(实审)
000810	2016-12-31	一种侧光式液晶显示模组结构	S4901	发明	201510631236.X				S5106	专利申请尚未授权(实审)
000810	2016-12-31	一种液晶显示模组及其驱动电路	S4901	发明	201610870434.6				S5104	专利申请尚未授权(受理)
000810	2016-12-31	一种免封装LED结构及其制作方法	S4901	发明	201611182994.9				S5104	专利申请尚未授权(受理)
000810	2016-12-31	烧录装置	S4901	发明	201611225382.3				S5104	专利申请尚未授权(受理)
000810	2016-12-31	一种LCM模组的对位结构	S4902	实用新型	201621116252.1				S5104	专利申请尚未授权(受理)
000810	2016-12-31	背光结构及显示装置	S4902	实用新型	201621442435.2				S5104	专利申请尚未授权(受理)
000810	2016-12-31	汽车座椅调整方法及装置	S4901	发明	201510624283.1				S5106	专利申请尚未授权(实审)
000810	2016-12-31	异常规避装置，规避车载设备异常的控制系统及方法	S4901	发明	201610058119.3				S5106	专利申请尚未授权(实审)
000810	2016-12-31	一种存储设备的通断测试装置及系统	S4902	实用新型	201621097817.6				S5104	专利申请尚未授权(受理)
000810	2016-12-31	一种基于DTMF的车载无线交互方法及其系统	S4901	发明	201610869209				S5104	专利申请尚未授权(受理)
000810	2016-12-31	一种单向DVB网络信令数据在双向网络的配置方法	S4901	发明	201310741362.1				S5106	专利申请尚未授权(实审)
000810	2016-12-31	一种广电网络节目与其回看时移数据的关联方法	S4901	发明	201310741347.7				S5106	专利申请尚未授权(实审)
000810	2016-12-31	机顶盒动态信息显示方式	S4901	发明	201010289440.5				S5105	专利申请尚未授权(初审)
000810	2016-12-31	红外遥控信号传输方法及系统、红外接收和发射装置	S4901	发明	201110264999.7				S5105	专利申请尚未授权(初审)
000810	2016-12-31	节目播放提示方法、机顶盒及机顶盒进行时间提示的方法	S4901	发明	201110320278.3				S5105	专利申请尚未授权(初审)
000810	2016-12-31	一种耐压测试辅助机构及测试方法	S4901	发明	201110419833.8				S5105	专利申请尚未授权(初审)
000810	2016-12-31	一种事件预约提示方法及机顶盒	S4901	发明	201210075598.1				S5105	专利申请尚未授权(初审)
000810	2016-12-31	一种HDCP功能测试方法、被测终端和检测终端	S4901	发明	201210088096.2				S5105	专利申请尚未授权(初审)
000810	2016-12-31	一种用户界面的操作控制方法及装置	S4901	发明	201210098933.X				S5105	专利申请尚未授权(初审)
000810	2016-12-31	一种数字电视接收终端的管理方法及装置	S4901	发明	201210355267.3				S5105	专利申请尚未授权(初审)
000810	2016-12-31	进入睡眠及唤醒模式的方法及系统	S4901	发明	201210417630.X				S5105	专利申请尚未授权(初审)
000810	2016-12-31	一种视频播放自适应调节的方法及装置	S4901	发明	201210508686.6				S5105	专利申请尚未授权(初审)
000810	2016-12-31	一种自动化测试方法和系统	S4901	发明	201210560397				S5105	专利申请尚未授权(初审)
000810	2016-12-31	一种数字电视接收终端的节能方法及数字电视接收终端	S4901	发明	201310010850.5				S5105	专利申请尚未授权(初审)
000810	2016-12-31	一种移动终端来电的提示方法及数字电视终端	S4901	发明	201310024352.6				S5105	专利申请尚未授权(初审)
000810	2016-12-31	一种信号处理方法及相关装置	S4901	发明	201310058243.6				S5105	专利申请尚未授权(初审)
000810	2016-12-31	一种控制设备电源的方法及控制终端	S4901	发明	201310106640.6				S5105	专利申请尚未授权(初审)
000810	2016-12-31	一种软件的保护方法及系统	S4901	发明	201310108777.5				S5105	专利申请尚未授权(初审)
000810	2016-12-31	一种管理网络接入设备的方法	S4901	发明	201310113002.7				S5105	专利申请尚未授权(初审)
000810	2016-12-31	一种用于数字电视机顶盒的抑制二次谐波的方法和装置	S4901	发明	201310147829.X				S5105	专利申请尚未授权(初审)
000810	2016-12-31	一种数字电视定时控制的方法和装置	S4901	发明	201310284375				S5105	专利申请尚未授权(初审)
000810	2016-12-31	一种节目列表推送方法和装置	S4901	发明	201310291115.6				S5105	专利申请尚未授权(初审)
000810	2016-12-31	一种故障修复方法及装置、系统	S4901	发明	201310318210				S5105	专利申请尚未授权(初审)
000810	2016-12-31	一种操作系统优化的方法及装置	S4901	发明	201310334565.9				S5105	专利申请尚未授权(初审)
000810	2016-12-31	一种智能终端测试方法及装置	S4901	发明	201310335390.3				S5105	专利申请尚未授权(初审)
000810	2016-12-31	一种机顶盒升级方法及装置	S4901	发明	201310339165.7				S5105	专利申请尚未授权(初审)
000810	2016-12-31	一种选项卡布局方法及装置	S4901	发明	201310350041.9				S5105	专利申请尚未授权(初审)
000810	2016-12-31	一种播放电视节目的方法及装置	S4901	发明	201310350469.3				S5105	专利申请尚未授权(初审)
000810	2016-12-31	一种节目搜索的方法及数字电视终端	S4901	发明	201310385223.X				S5105	专利申请尚未授权(初审)
000810	2016-12-31	一种操作机顶盒的方法及装置	S4901	发明	201310404785.4				S5105	专利申请尚未授权(初审)
000810	2016-12-31	一种确定机顶盒分辨率的方法及装置	S4901	发明	201310410483.8				S5105	专利申请尚未授权(初审)
000810	2016-12-31	一种数字电视的音视频共享方法、终端及系统	S4901	发明	201310412328.X				S5105	专利申请尚未授权(初审)
000810	2016-12-31	一种节目关联方法及机顶盒	S4901	发明	201310459283.1				S5105	专利申请尚未授权(初审)
000810	2016-12-31	一种广告过滤的方法、媒体服务器、视频接收终端及系统	S4901	发明	201310474429.X				S5105	专利申请尚未授权(初审)
000810	2016-12-31	一种生成字幕的方法及终端	S4901	发明	201310478942.6				S5105	专利申请尚未授权(初审)
000810	2016-12-31	一种家电控制的方法及终端	S4901	发明	201310495662.6				S5105	专利申请尚未授权(初审)
000810	2016-12-31	一种电视节目预订方法、服务器、客户端以及系统	S4901	发明	201310507763				S5105	专利申请尚未授权(初审)
000810	2016-12-31	一种视频通话的转接方法、终端及系统	S4901	发明	201310549822				S5105	专利申请尚未授权(初审)
000810	2016-12-31	一种电视终端与手持终端的通信方法及系统	S4901	发明	201310549800.4				S5105	专利申请尚未授权(初审)
000810	2016-12-31	一种通过语音网络传输文字信息的方法、装置及系统	S4901	发明	201310578562.X				S5105	专利申请尚未授权(初审)
000810	2016-12-31	一种快速上线的方法及装置	S4901	发明	201310598202.6				S5105	专利申请尚未授权(初审)
000810	2016-12-31	一种视频文件的处理及播放方法、装置及系统	S4901	发明	201310598221.9				S5105	专利申请尚未授权(初审)
000810	2016-12-31	一种基于HTTP实时流媒体协议的电视节目传输方法及装置	S4901	发明	201310626780.6				S5105	专利申请尚未授权(初审)
000810	2016-12-31	一种推荐节目的方法及系统	S4901	发明	201310689905.X				S5105	专利申请尚未授权(初审)
000810	2016-12-31	一种多媒体播放方法及相关设备	S4901	发明	201410005121.5				S5105	专利申请尚未授权(初审)
000810	2016-12-31	一种状态切换方法及装置	S4901	发明	201410004998.2				S5105	专利申请尚未授权(初审)
000810	2016-12-31	一种广播通道与宽带通道的控制方法及终端	S4901	发明	201410008415.3				S5105	专利申请尚未授权(初审)
000810	2016-12-31	一种节目重复播放的方法和终端	S4901	发明	201410083418.3				S5105	专利申请尚未授权(初审)
000810	2016-12-31	一种序列化生产方法及控制终端	S4901	发明	201410100638.2				S5105	专利申请尚未授权(初审)
000810	2016-12-31	一种机顶盒启动方法、机顶盒及系统	S4901	发明	201410109318.3				S5105	专利申请尚未授权(初审)
000810	2016-12-31	可旋转电源适配器结构及网络电视机顶盒	S4901	发明	201410117804.X				S5105	专利申请尚未授权(初审)
000810	2016-12-31	一种序列化启动安全功能的方法和装置	S4901	发明	201410116860.1				S5105	专利申请尚未授权(初审)
000810	2016-12-31	机顶盒升级方法及系统、机顶盒	S4901	发明	201410129896.3				S5105	专利申请尚未授权(初审)
000810	2016-12-31	一种数字电视控制方法、机顶盒及系统	S4901	发明	201410145937.8				S5105	专利申请尚未授权(初审)
000810	2016-12-31	一种处理广告的方法、装置及系统	S4901	发明	201410156217.1				S5105	专利申请尚未授权(初审)
000810	2016-12-31	一种流媒体传输控制方法及流媒体服务器	S4901	发明	201410182472.3				S5105	专利申请尚未授权(初审)
000810	2016-12-31	一种背景音乐控制方法、终端以及系统	S4901	发明	201410186692.3				S5105	专利申请尚未授权(初审)
000810	2016-12-31	一种更新操作系统方法和装置	S4901	发明	201410201176.3				S5105	专利申请尚未授权(初审)
000810	2016-12-31	接口检测装置及方法	S4901	发明	201410223272.8				S5105	专利申请尚未授权(初审)
000810	2016-12-31	一种电视界面交互方法、装置及机顶盒	S4901	发明	201410268381.1				S5105	专利申请尚未授权(初审)
000810	2016-12-31	一种机顶盒升级方法、机顶盒、服务器和系统	S4901	发明	201410272520.8				S5105	专利申请尚未授权(初审)
000810	2016-12-31	一种根据社交信息处理节目数据的方法与装置	S4901	发明	201410288595.5				S5105	专利申请尚未授权(初审)
000810	2016-12-31	一种用户信息共享的方法、设备及系统	S4901	发明	201410312927.9				S5105	专利申请尚未授权(初审)
[truncated: 117,069 more rows]
