# Supplementary material for: The impact of digital transformation on open innovation performance: The intermediary role of digital innovation dynamic capability
Source: PLoS One. 2025 Mar 10;20(3):e0317785. doi: 10.1371/journal.pone.0317785 (PMC11892873; doi:10.1371/journal.pone.0317785)
Supplement: S1 Data — (ZIP) [file pone.0317785.s001.zip › data/3.xlsx]

## Sheet: sheet1
Symbol	EndDate	IndustryCode	IndustryName	TotalAssets	TotalLiability	IntangibleAsset	ProfitParent	NetProfit	OperatingEvenue	OperatingCost	OperationProfit
证券代码	年度区间	行业代码	行业名称	总资产	总负债	无形资产	归属于上市公司股东的净利润	净利润	营业收入	营业成本	营业利润
没有单位	没有单位	没有单位	没有单位	元	元	元	元	元	元	元	元
000001	1990-12-31			2919190000	56280000	0
000001	1991-12-31	J66	货币金融服务	4354460000	77230000	0	112650000		334690000	188230000	150180000
000001	1992-12-31	J66	货币金融服务	7522847400	195893200	0	172110000		475510800	254612800	225743000
000001	1993-12-31	J66	货币金融服务	9.33787e+09	8.14874e+09	0	2.73311e+08	2.73311e+08			320461785
000001	1994-12-31	J66	货币金融服务	1.54884e+10	1.38286e+10	0	3.56328e+08	3.56328e+08			4.15974e+08
000001	1995-12-31	J66	货币金融服务	2.03125e+10	1.83519e+10	0	4.35129e+08	4.3506e+08			5.01088e+08
000001	1996-12-31	J66	货币金融服务	3.0022e+10	2.74823e+10	0	7.87479e+08	7.87301e+08			9.16779e+08
000001	1997-12-31	J66	货币金融服务	3.17986e+10	2.83979e+10	0	8.20392e+08	8.20392e+08			9.62085e+08
000001	1998-12-31	J66	货币金融服务	3.93999e+10	3.57235e+10	0	7.64339e+08	7.64249e+08			8.50583e+08
000001	1999-12-31	J66	货币金融服务	45868972050	42968141344		555191092	555191092			606373989
000001	2000-12-31	J66	货币金融服务	67227499769	62488616114	1982460	506551785	506551785			553631449
000001	2001-12-31	J66	货币金融服务	120126983351	116499314559	35662983	402360428	402360428			561748514
000001	2002-12-31	J66	货币金融服务	166166379400	162398358027	52331680	432224930	432224930			649268604
000001	2003-12-31	J66	货币金融服务	192851003723	188885919630	87090889	316545704	316545704			368537250
000001	2004-12-31	J66	货币金融服务	204286424020	199601761732	65857066	289774275	289774275			498516585
000001	2005-12-31	J66	货币金融服务	229216415808	224173373853	41580457	351727460	351727460			674754526
000001	2006-12-31	J66	货币金融服务	260576263238	254101799991	26567410	1302906538	1302906538			1905168852
000001	2007-12-31	J66	货币金融服务	352539361000	339533298000	67725000	2649903000	2649903000			3721942000
000001	2008-12-31	J66	货币金融服务	474440173000	458039383000	113917000	614035000	614035000			803426000
000001	2009-12-31	J66	货币金融服务	587811034000	567341425000	156788000	5030729000	5030729000	0	0	6159127000
000001	2010-12-31	J66	货币金融服务	727207076000	694009541000	191580000	6283816000	6283816000			7849555000
000001	2011-12-31	J66	货币金融服务	1258176944000	1182796360000	5989731000	10278631000	10390491000			13132701000
000001	2012-12-31	J66	货币金融服务	1606536760000	1521737985000	5878379000	13402701000	13510780000			17541661000
000001	2013-12-31	J66	货币金融服务	1891741000000	1779660000000	5463000000	15231000000	15231000000			19955000000
000001	2014-12-31	J66	货币金融服务	2186459000000	2055510000000	5293000000	19802000000	19802000000			26246000000
000001	2015-12-31	J66	货币金融服务	2507149000000	2345649000000	4961000000	21865000000	21865000000			28895000000
000001	2016-12-31	J66	货币金融服务	2953434000000	2751263000000	4771000000	22599000000	22599000000			29779000000
000001	2017-12-31	J66	货币金融服务	3248474000000	3026420000000	4701000000	23189000000	23189000000			30223000000
000001	2018-12-31	J66	货币金融服务	3418592000000	3178550000000	4771000000	24818000000	24818000000			32305000000
000001	2019-12-31	J66	货币金融服务	3939070000000	3626087000000	4361000000	28195000000	28195000000			36289000000
000002	1991-12-31	K70	房地产业	5.68494e+08	3.77835e+08	291259
000002	1992-12-31	K70	房地产业	9.45502e+08	7.08293e+08	7.83096e+07			6.61356e+08	5.82971e+08	7.41361e+07
000002	1993-12-31	K70	房地产业	2.13616e+09	1.20585e+09	2.7973e+06			1.08404e+09	9.32323e+08	1.79778e+08
000002	1994-12-31	K70	房地产业	2.67519e+09	1.5273e+09	3.29157e+07	1.80386e+08	1.82986e+08	1.22754e+09	9.376e+08	2.10921e+08
000002	1995-12-31	K70	房地产业	3.23438e+09	1.87212e+09	2.77021e+07	1.47452e+08	1.66896e+08	1.50376e+09	1.07927e+09	1.89872e+08
000002	1996-12-31	K70	房地产业	3.46612e+09	1.961e+09	2.36091e+07	1.49663e+08	1.54175e+08	1.17771e+09	8.19761e+08	1.80509e+08
000002	1997-12-31	K70	房地产业	3959626453	1.97205e+09	5.69848e+06	1.87124e+08	2.01878e+08	1.94764e+09	1.40361e+09	2.12255e+08
000002	1998-12-31	K70	房地产业	4.03798e+09	1.93612e+09	0	2.02093e+08	2.11196e+08	2.24612e+09	1.63305e+09	2.20366e+08
000002	1999-12-31	K70	房地产业	4.49466e+09	2.34835e+09	0	2.29142e+08	2.40127e+08	2.8728e+09	2.14096e+09	2.70777e+08
000002	2000-12-31	K70	房地产业	5.62225e+09	2.6566e+09	0	3.01231e+08	3.11177e+08	3.78367e+09	2.83993e+09	3.68887e+08
000002	2001-12-31	K70	房地产业	6.48291e+09	3.35683e+09	0	3.73747e+08	3.81969e+08	4.45506e+09	3.43444e+09	4.94875e+08
000002	2002-12-31	K70	房地产业	8.21582e+09	4.78936e+09	0	3.82421e+08	3.98048e+08	4.57436e+09	3.47289e+09	5.22765e+08
000002	2003-12-31	K70	房地产业	1.0561e+10	5.80058e+09	0	5.42271e+08	5.65891e+08	6.38006e+09	4.63988e+09	8.16526e+08
000002	2004-12-31	K70	房地产业	1.55344e+10	9.22997e+09	0	8.78006e+08	9.12654e+08	7.66723e+09	5.29737e+09	1.2593e+09
000002	2005-12-31	K70	房地产业	2.19924e+10	1.34112e+10	0	1.35036e+09	1.43343e+09	1.05589e+10	6.88492e+09	1.95837e+09
000002	2006-12-31	K70	房地产业	4.85079e+10	3.15019e+10	0	2.15464e+09	2.30844e+09	1.78482e+10	1.12019e+10	3.38893e+09
000002	2007-12-31	K70	房地产业	1.00094e+11	6.61749e+10	0	4.84424e+09	5.3175e+09	3.55266e+10	2.06073e+10	7.6529e+09
000002	2008-12-31	K70	房地产业	1.19237e+11	8.0418e+10	0	4.03317e+09	4.63987e+09	4.09918e+10	2.50053e+10	6.36479e+09
000002	2009-12-31	K70	房地产业	1.37609e+11	9.22e+10	8.19663e+07	5329737727	6.43001e+09	4.8881e+10	34514717705	8685082798
000002	2010-12-31	K70	房地产业	2.15638e+11	1.61051e+11	3.73952e+08	7.28313e+09	8.83961e+09	5.07139e+10	3.00735e+10	1.18949e+10
000002	2011-12-31	K70	房地产业	2.96208e+11	2.28376e+11	4.35474e+08	9.62488e+09	1.15996e+10	7.17827e+10	4.32282e+10	1.57632e+10
000002	2012-12-31	K70	房地产业	3.78802e+11	2.96663e+11	4.26847e+08	1.25512e+10	1.56626e+10	1.03116e+11	65421614348	2.1013e+10
000002	2013-12-31	K70	房地产业	4.79205e+11	3.73766e+11	4.30074e+08	1.51185e+10	1.82975e+10	1.35419e+11	9.27977e+10	2.42613e+10
000002	2014-12-31	K70	房地产业	5.08409e+11	3.92515e+11	8.77547e+08	1.57455e+10	1.92875e+10	1.46388e+11	1.02557e+11	2.49794e+10
000002	2015-12-31	K70	房地产业	6.11296e+11	4.74986e+11	1.04499e+09	1.81194e+10	2.59494e+10	1.95549e+11	1.38151e+11	3.31228e+10
000002	2016-12-31	K70	房地产业	8.30674e+11	6.68998e+11	1.26036e+09	2.10226e+10	2.83503e+10	2.40477e+11	1.69742e+11	3.90238e+10
000002	2017-12-31	K70	房地产业	1.16535e+12	9.78673e+11	1.4375e+09	2.80518e+10	3.72084e+10	2.42897e+11	1.6008e+11	5.08129e+10
000002	2018-12-31	K70	房地产业	1.52858e+12	1.29296e+12	4.95258e+09	3.37727e+10	4.92723e+10	2.97679e+11	1.86104e+11	6.74986e+10
000002	2019-12-31	K70	房地产业	1.72993e+12	1.45935e+12	5.26965e+09	3.88721e+10	5.51316e+10	3.67894e+11	2.3455e+11	7.66131e+10
000003	1991-12-31	S90	综合	6.07817e+08	4.40671e+08	7510398	28263700	3.07723e+07	468650600	4.09779e+08	4.42194e+07
000003	1992-12-31	S90	综合	1.01833e+09	7.64864e+08	7.39966e+06			7.87756e+08	5.874e+08	1.54148e+08
000003	1993-12-31	S90	综合	1.92161e+09	1.05049e+09	7.05693e+06			1.05412e+09	7.90178e+08	1.69999e+08
000003	1994-12-31	S90	综合	2.48028e+09	1.43745e+09	1.73357e+07	1.31418e+08	1.29511e+08	1.07238e+09	8.06015e+08	1.33182e+08
000003	1995-12-31	S90	综合	2.85692e+09	1.83286e+09	1.67024e+07	4.35001e+07	3.21987e+07	9.01198e+08	6.82734e+08	4.12533e+07
000003	1996-12-31	S90	综合	3.45461e+09	2.31364e+09	1.60588e+07	-2.73598e+07	-3.27667e+07	6.7023e+08	5.60426e+08	-2.92545e+07
000003	1997-12-31	S90	综合	3.8453e+09	2.70828e+09	5.63562e+07	3.37311e+07	3.24893e+07	5.26099e+08	3.30096e+08	3.8223e+07
000003	1998-12-31	S90	综合	3.25803e+09	2.79725e+09	4.48909e+07	-2.73271e+08	-2.8971e+08	5.24198e+08	3.99834e+08	-2.85076e+08
000003	1999-12-31	S90	综合	2.98598e+09	2.88369e+09	4.38946e+07	-1.81996e+08	-1.81996e+08	4.80418e+08	3.32709e+08	-1.50541e+08
000003	2000-12-31	S90	综合	2.49445e+09	2.99307e+09	4.25149e+07	-6.05271e+08	-5.98663e+08	4.64724e+08	3.14034e+08	-6.01181e+08
000003	2001-12-31	S90	综合	1.21194e+09	2.20566e+09	0	1.15211e+07	1.15211e+07	3.66067e+07	3.63222e+07	2.51948e+07
000004	1991-12-31	G54	道路运输业	1.34079e+08	8.05715e+07	2467407	8040000	8.73954e+06	4.98714e+07	3.67416e+07	5.35921e+06
000004	1992-12-31	G54	道路运输业	3.22441e+08	2.37422e+08	33744177			9.4806e+07	6.45072e+07	2.21766e+07
000004	1993-12-31	G54	道路运输业	7.71894e+08	4.87893e+08	3.29471e+07			2.11735e+08	1.40513e+08	5.18162e+07
000004	1994-12-31	G54	道路运输业	8.9148e+08	5.86234e+08	8.40331e+07	2.92368e+07	3.03141e+07	2.05132e+08	1.34761e+08	3.54436e+07
000004	1995-12-31	G54	道路运输业	1.31268e+09	9.21142e+08	1.15944e+08	-1.11831e+07	1.68367e+07	6.43608e+08	4.87021e+08	3.36983e+07
000004	1996-12-31	G54	道路运输业	6.58473e+08	4.66779e+08	8.47114e+07	-9.86695e+07	-9.09755e+07	3.33093e+08	2.45584e+08	-7.71287e+07
000004	1997-12-31	G54	道路运输业	6.05124e+08	4.0391e+08	8.33705e+07	1.57337e+07	1.26011e+07	3.38608e+08	2.56826e+08	3.37366e+07
000004	1998-12-31	G54	道路运输业	3.96901e+08	2.88432e+08	8.51579e+07	-7.95217e+07	-8.47517e+07	1.20731e+08	9.7974e+07	-7.74239e+07
000004	1999-12-31	G54	道路运输业	3.33498e+08	2.27985e+08	8.38435e+07	6.54092e+06	6.86264e+06	1.25648e+08	8.65887e+07	8.70691e+06
000004	2000-12-31	G54	道路运输业	5.08207e+08	3.87304e+08	8.27291e+07	2.20064e+07	2.24874e+07	1.31007e+08	8.28633e+07	2.63315e+07
000004	2001-12-31	G54	道路运输业	2.22009e+08	1.02284e+08	2.39064e+06	1.10951e+07	1.28477e+07	6.19845e+07	2.72636e+07	3.06979e+06
000004	2002-12-31	G54	道路运输业	2.63615e+08	1.39595e+08	1.888e+06	5.58307e+06	8.21273e+06	1.21226e+08	6.43423e+07	6.0528e+06
000004	2003-12-31	G54	道路运输业	2.37875e+08	1.09456e+08	1.48256e+06	3.8615e+06	7.64138e+06	1.19535e+08	6.82115e+07	4.71244e+06
000004	2004-12-31	G54	道路运输业	2.1427e+08	9.16425e+07	3.14682e+06	-4.06267e+06	-3.28293e+06	1.06748e+08	69169581	-7.51987e+06
000004	2005-12-31	G54	道路运输业	1.55869e+08	5.59325e+07	2.86283e+06	-1.3577e+07	-1.85774e+07	6.13767e+07	3.70423e+07	-2.18882e+07
000004	2006-12-31	G54	道路运输业	2.04305e+08	9.20219e+07	1.22348e+07	619804	3.05516e+06	4.5639e+07	2.39098e+07	5.42626e+06
000004	2007-12-31	G54	道路运输业	1.69823e+08	7.2036e+07	1.21817e+07	-9.26727e+06	-1.0002e+07	4.04495e+07	2.47305e+07	-9.61952e+06
000004	2008-12-31	G54	道路运输业	1.67811e+08	8.25281e+07	1.31799e+07	-1.11224e+07	-1.14842e+07	4.33148e+07	2.30759e+07	-1.03479e+07
000004	2009-12-31	G54	道路运输业	2.30512e+08	1.40697e+08	1.24866e+07	2.46885e+06	4.53253e+06	6.00806e+07	2.99142e+07	8.46383e+06
000004	2010-12-31	C27	医药制造业	1.84219e+08	5.50032e+07	1.20704e+07	1.16241e+07	2.02013e+07	1.31331e+08	7.80078e+07	2.47187e+07
000004	2011-12-31	C27	医药制造业	1.96307e+08	5.78979e+07	1.13533e+07	2.98989e+06	9.19307e+06	7.45037e+07	3.66353e+07	1.2393e+07
000004	2012-12-31	C27	医药制造业	1.92914e+08	4.48577e+07	1.06203e+07	2.00525e+06	7.81423e+06	9.73633e+07	5.30794e+07	1.40036e+07
000004	2013-12-31	C27	医药制造业	2.42152e+08	9.76453e+07	1.22433e+07	-1.03338e+06	5.79675e+06	7.27846e+07	3.457e+07	1.14878e+07
000004	2014-12-31	C27	医药制造业	3.38283e+08	1.80898e+08	2.11819e+07	3.80137e+06	1.56248e+07	80608820	4.9369e+07	3.80533e+06
000004	2015-12-31	C27	医药制造业	3.98674e+08	2.35378e+08	3.23312e+07	1.24712e+06	6.85715e+06	1.20454e+08	7.79571e+07	1.0137e+07
000004	2016-12-31	C27	医药制造业	2.23716e+08	4.55165e+07	2.43889e+07	3.92993e+07	3.97163e+07	2.8767e+08	1.88073e+08	5.15764e+07
000004	2017-12-31	C27	医药制造业	2.68844e+08	8.47523e+07	2.37471e+07	8.56672e+06	5.89224e+06	1.38606e+08	5.27517e+07	8.79695e+06
000004	2018-12-31	C27	医药制造业	3.51177e+08	1.67851e+08		-2.02708e+07	-2.16127e+07	3.66869e+08	6.64796e+07	-2.38607e+07
000004	2019-12-31	C27	医药制造业	1.49449e+09	9.00332e+07	2.17787e+07	3.09937e+06	-3.60399e+06	1.08247e+08	2.92156e+07	7.30052e+06
000005	1992-12-31	S90	综合	6.13812e+08	4.99419e+08	1.56562e+07			3.78647e+07		3.78647e+07
000005	1993-12-31	S90	综合	6.92009e+08	5.43272e+08	1.52239e+07			3.40687e+07	2.64077e+07	-3.49898e+07
000005	1994-12-31	S90	综合	1.11374e+09	6.21873e+08	1.47743e+07	6.78415e+07	6.78415e+07	3.00205e+08	2.03914e+08	8.02089e+07
000005	1995-12-31	S90	综合	1.45872e+09	9.03756e+08	1.49181e+07	5.92218e+07	5.83966e+07	2.50887e+08	1.23674e+08	5.5793e+07
000005	1996-12-31	S90	综合	1.4788e+09	8.6778e+08	1.41401e+07	5.60635e+07	5.60635e+07	1.07197e+08	3.58025e+07	2.82253e+07
000005	1997-12-31	S90	综合	2.09974e+09	1.33485e+09	2.38057e+06	1.55382e+08	1.55382e+08	4.07681e+07	4.90628e+06	2.19561e+08
000005	1998-12-31	S90	综合	2.05006e+09	1.13594e+09	13500	1.51191e+08	1.51191e+08	4.15713e+07	3.15483e+06	9.20566e+07
000005	1999-12-31	S90	综合	2.19844e+09	1.15903e+09	15900	1.19925e+08	1.32556e+08	1.35573e+08	6.14464e+07	2.35037e+06
000005	2000-12-31	S90	综合	2.02067e+09	1.17977e+09	7950	1.05748e+06	-9.31187e+06	1.45947e+08	6.12378e+07	-2.49452e+07
000005	2001-12-31	S90	综合	1.92432e+09	8.33162e+08	0	-6.66139e+07	-7.20706e+07	6.71282e+07	3.55959e+07	-8.62549e+07
000005	2002-12-31	S90	综合	1.82055e+09	8.43531e+08	0	-8.35906e+07	-9.36902e+07	5.49432e+07	3.8739e+07	-1.19053e+08
000005	2003-12-31	S90	综合	1.7808e+09	8.54031e+08	0	2.16693e+06	920975	9.15753e+07	5.30436e+07	-4.76607e+07
000005	2004-12-31	S90	综合	1.81061e+09	9.22238e+08	0	1.69034e+06	1.69034e+06	4.93782e+07	2.87705e+07	-81719619
000005	2005-12-31	S90	综合	1.64387e+09	9.83673e+08	0	-1.7997e+08	-1.7997e+08	4.53957e+07	2.82149e+07	-2.20891e+08
000005	2006-12-31	S90	综合	1.52829e+09	8.26599e+08	0	5.48191e+07	5.48191e+07	3.28062e+08	1.56056e+08	5.44154e+06
000005	2007-12-31	S90	综合	1.45702e+09	7.06664e+08	0	7.73747e+07	7.73747e+07	2.99032e+08	1.10904e+08	5.9877e+07
000005	2008-12-31	S90	综合	1.38903e+09	6.37072e+08	0	1.04997e+07	1.04997e+07	1.0872e+08	4.73177e+07	-3.44165e+07
000005	2009-12-31	S90	综合	1.3192e+09	6.16827e+08	0	-4.89195e+07	-4.89195e+07	4.31925e+07	3.47593e+07	-8.11904e+07
000005	2010-12-31	S90	综合	1.29361e+09	6.18294e+08	0	-4.42639e+06	-4.42639e+06	1.37234e+08	7.78211e+07	-1.06062e+07
000005	2011-12-31	S90	综合	1.26059e+09	6.0065e+08	0	1.14147e+07	1.14147e+07	6.35348e+07	6.04461e+07	-6.62331e+07
000005	2012-12-31	K70	房地产业	1.3197e+09	6.37603e+08	0	2.20216e+07	2.20216e+07	9.94212e+07	6.41305e+07	-4.64962e+06
000005	2013-12-31	K70	房地产业	1.18865e+09	5.6441e+08	0	-4.23448e+07	-4.23448e+07	5.20617e+07	3.88638e+07	-4.47178e+07
000005	2014-12-31	K70	房地产业	1.36666e+09	6.96949e+08	0	4.31639e+07	4.31639e+07	5.2777e+07	3.89272e+07	5.35156e+07
000005	2015-12-31	K70	房地产业	2.19401e+09	9.8081e+08	3.76582e+07	-5.52393e+07	-5.40317e+07	8.4126e+07	5.76082e+07	-5.93774e+07
000005	2016-12-31	N77	生态保护和环境治理业	2.52724e+09	1.1719e+09	3.74078e+07	1.08657e+08	1.16962e+08	4.81863e+08	3.36523e+08	1.29011e+08
000005	2017-12-31	N77	生态保护和环境治理业	2.9121e+09	1.50773e+09	3.32427e+07	1.53084e+07	2.2936e+07	5.30922e+08	3.4644e+08	5.57707e+07
000005	2018-12-31	N77	生态保护和环境治理业	3.12142e+09	1.54211e+09	6.89286e+07	1.48809e+08	1.56749e+08	4.86181e+08	3.41745e+08	1.72744e+08
000005	2019-12-31	N77	生态保护和环境治理业	3.03184e+09	1.28956e+09	6.455e+07	1.74688e+08	1.78499e+08	5.52609e+08	4.16518e+08	2.00269e+08
000006	1992-12-31	K70	房地产业	2.28801e+08	1.3601e+08	0			1.08166e+08	5.12404e+07	5.2516e+07
000006	1993-12-31	K70	房地产业	5.55798e+08	261799582	0			1.51064e+08	6.7865e+07	8.03782e+07
000006	1994-12-31	K70	房地产业	5.02427e+08	1.54564e+08	0	5.7683e+07	5.7683e+07	1.35919e+08	4.38026e+07	7.18695e+07
000006	1995-12-31	K70	房地产业	6.92835e+08	2.63291e+08	0	4.53399e+07	4.53399e+07	1.1011e+08	3.10572e+07	5.47659e+07
000006	1996-12-31	K70	房地产业	7.80039e+08	3.22367e+08	0	7.03193e+07	7.03193e+07	1.85222e+08	7.50852e+07	8.19794e+07
000006	1997-12-31	K70	房地产业	2.89955e+09	1.75489e+09	1.2799e+07	1.17451e+08	1.34174e+08	1.30427e+09	9.68654e+08	1.56261e+08
000006	1998-12-31	K70	房地产业	3.3858e+09	2.14743e+09	3.7372e+07	1.17896e+08	1.40101e+08	1.64185e+09	1.26156e+09	1.44394e+08
000006	1999-12-31	K70	房地产业	3.49537e+09	2.30861e+09	3.62369e+07	93675910	1.21236e+08	1.94249e+09	1.60175e+09	1.14362e+08
000006	2000-12-31	K70	房地产业	3.78781e+09	2.52387e+09	14312786	1.18412e+08	1.36489e+08	1.88372e+09	1.47037e+09	1.62228e+08
000006	2001-12-31	K70	房地产业	4.21894e+09	2.88579e+09	3.9499e+08	1.19149e+08	1.32376e+08	2.02419e+09	1.58379e+09	1.49729e+08
000006	2002-12-31	K70	房地产业	4.49088e+09	3.10291e+09	5.4101e+08	6.80714e+07	8.14757e+07	2.08605e+09	1.6951e+09	1.21912e+08
000006	2003-12-31	K70	房地产业	3.96824e+09	2.88742e+09	5.32724e+08	-2.9205e+08	-3.07702e+08	1.98709e+09	1.86465e+09	-2.61251e+08
000006	2004-12-31	K70	房地产业	4.02054e+09	2.89077e+09	4.44439e+08	5.37223e+07	4.87708e+07	1.87698e+09	1.54786e+09	2.04125e+07
000006	2005-12-31	K70	房地产业	2.55307e+09	1.42354e+09	4.1152e+08	1.10404e+08	1.04223e+08	1.43386e+09	1.08319e+09	1.31335e+08
000006	2006-12-31	K70	房地产业	2.91893e+09	1.59251e+09	1.02838e+09	2.16254e+08	2.15456e+08	1254539195	7.67825e+08	2.49414e+08
000006	2007-12-31	K70	房地产业	5.56843e+09	3.77216e+09	3.39553e+07	2.57731e+08	2.52404e+08	1.02404e+09	4.53587e+08	2.85021e+08
000006	2008-12-31	K70	房地产业	5.92144e+09	4.24375e+09	0	1.5022e+08	1.50211e+08	1.02174e+09	325496782	1.59197e+08
000006	2009-12-31	K70	房地产业	7.27203e+09	5.08007e+09	0	3.26307e+08	3.35223e+08	1.84924e+09	1.12912e+09	3.56046e+08
000006	2010-12-31	K70	房地产业	8.5683e+09	6.00998e+09	0	4.81552e+08	4.96465e+08	2.33873e+09	1.41235e+09	6.35683e+08
000006	2011-12-31	K70	房地产业	8.32197e+09	5.43304e+09	2.1642e+07	4.33968e+08	4.34117e+08	2.58928e+09	1.23318e+09	5.63575e+08
000006	2012-12-31	K70	房地产业	9.34343e+09	5.79447e+09	2.10871e+07	617150754	6.29565e+08	3.07625e+09	1.71773e+09	8.43112e+08
000006	2013-12-31	K70	房地产业	9.96816e+09	5.78125e+09	2.05321e+07	6.96086e+08	698009106	4.61086e+09	3.07944e+09	9.2382e+08
000006	2014-12-31	K70	房地产业	1.17532e+10	7.53875e+09	0	5.08031e+08	5.12454e+08	2.32873e+09	1.47746e+09	6.7128e+08
000006	2015-12-31	K70	房地产业	1.27035e+10	8.20838e+09	0	4.16753e+08	4.38786e+08	3.65431e+09	2.38834e+09	5.92103e+08
000006	2016-12-31	K70	房地产业	1.31704e+10	8.04051e+09	0	7.78581e+08	8.03877e+08	3.35883e+09	2.38053e+09	9.10717e+08
000006	2017-12-31	K70	房地产业	1.31399e+10	7.43257e+09		8.05636e+08	8.20483e+08	2.95945e+09	2.08007e+09	9.61839e+08
000006	2018-12-31	K70	房地产业	1.35367e+10	7.15059e+09		8.74243e+08	9.23127e+08	2.51184e+09	1.53759e+09	1.0673e+09
000006	2019-12-31	K70	房地产业	1.57453e+10	8.57509e+09		8.01163e+08	8.43065e+08	3.73133e+09	2.04432e+09	1.10843e+09
000007	1992-12-31	K70	房地产业	1.32253e+08	7.55584e+07	247500			1.39724e+08	1.0305e+08	2.46002e+07
000007	1993-12-31	K70	房地产业	3.13539e+08	1.13274e+08	935056			1.72965e+08	1.25361e+08	3.9477e+07
000007	1994-12-31	K70	房地产业	4.56664e+08	1.38792e+08	4.98162e+06	2.67285e+07	2.93867e+07	1.06841e+08	8.02421e+07	2.71041e+07
000007	1995-12-31	K70	房地产业	5.20815e+08	2.37744e+08	4.89568e+06	5.63368e+06	7.636e+06	5.74809e+07	4.76146e+07	3.79583e+06
000007	1996-12-31	K70	房地产业	6.01071e+08	2.8115e+08	1.68324e+07	3.027e+07	3.02748e+07	1.20045e+08	5.51993e+07	1.92205e+07
000007	1997-12-31	K70	房地产业	7.91761e+08	4.19615e+08	1.84066e+07	3.23455e+07	3.38977e+07	1.7376e+08	1.01255e+08	4.00034e+07
000007	1998-12-31	K70	房地产业	1.09996e+09	6.6769e+08	1.56941e+07	3.57139e+07	4.15274e+07	3.1037e+08	1.95768e+08	4.42887e+07
000007	1999-12-31	K70	房地产业	1.10573e+09	7.73426e+08	3.6419e+06	1.57662e+06	803490	1.56357e+08	1.04266e+08	-216650
000007	2000-12-31	K70	房地产业	9.51889e+08	8.1392e+08	1.41379e+07	-1.72145e+08	-1.78594e+08	5.21513e+07	4.81181e+07	-1.78022e+08
000007	2001-12-31	K70	房地产业	1.10217e+09	9.14572e+08	1.29552e+07	1.53367e+07	1.27398e+07	3.39715e+08	2.2572e+08	3.78063e+07
000007	2002-12-31	K70	房地产业	1.15092e+09	8.90032e+08	1.97101e+07	2.1952e+07	8.56153e+06	2.2732e+08	8.11792e+07	3.09864e+07
000007	2003-12-31	K70	房地产业	1.11768e+09	8.53308e+08	1.88323e+07	1.49683e+07	1.58749e+07	3.34488e+08	1.63641e+08	4.51652e+07
000007	2004-12-31	K70	房地产业	1.04842e+09	9.53282e+08	1.13593e+07	-1.41591e+08	-1.54385e+08	1.35676e+08	5.114e+07	-8.63339e+07
000007	2005-12-31	K70	房地产业	8.54288e+08	7.45786e+08	1.06058e+07	8.2956e+06	1.02936e+07	3.50588e+08	2.02937e+08	1.44417e+06
000007	2006-12-31	K70	房地产业	8.05878e+08	7.88749e+08	1.03624e+07	-9.15234e+07	-9.96449e+07	1.93742e+08	7.93999e+07	-6.85429e+07
000007	2007-12-31	K70	房地产业	7.37183e+08	7.45538e+08	1.00211e+07	1.15539e+07	8.68364e+06	1.85308e+08	5.09897e+07	-952351
000007	2008-12-31	K70	房地产业	6.1065e+08	6.85525e+08	155153	-6.12265e+07	-6.50073e+07	1.5899e+08	3.47198e+07	-6.25879e+07
000007	2009-12-31	K70	房地产业	3.63272e+08	4.17726e+08	104342	2.61294e+07	2.04207e+07	1.33311e+08	2.95736e+07	-6.3712e+07
000007	2010-12-31	H61	住宿业	3.32422e+08	3.65175e+08	70640.9	1.18565e+07	2.17002e+07	1.43292e+08	3.16949e+07	-1.02318e+07
000007	2011-12-31	H61	住宿业	3.62415e+08	7.00985e+07	43333	5.70172e+06	8.31054e+06	1.6534e+08	3.46205e+07	9.62127e+06
000007	2012-12-31	H61	住宿业	7.8968e+08	4.92885e+08	397166	6.64158e+06	4.4333e+06	3.12665e+08	1.73288e+08	9.39466e+06
000007	2013-12-31	H61	住宿业	6.57512e+08	3.04266e+08	336833	2.32675e+07	1.88306e+07	2.14349e+08	7.322e+07	1.57778e+07
000007	2014-12-31	H61	住宿业	6.80925e+08	3.22959e+08	293833	-3.01939e+07	-3.33826e+07	1.98098e+08	9.5179e+07	-2.87445e+07
000007	2015-12-31	H61	住宿业	4.80365e+08	1.07528e+08	250833	1.39962e+07	1.32389e+07	9.89615e+07	2.16386e+07	1.26167e+07
000007	2016-12-31	H61	住宿业	5.14368e+08	7.71356e+07	207833	7.8019e+07	8.1568e+07	3.88604e+07	1.31381e+07	9.11547e+07
000007	2017-12-31	K70	房地产业	4.42676e+08	5.22485e+07	325609	1.64537e+07	795055	3.9644e+07	1.23081e+07	6.65106e+06
000007	2018-12-31	K70	房地产业	5.4471e+08	3.50483e+08	290475	-1.96212e+08	-1.962e+08	4.24438e+07	1.29989e+07	-5.26472e+07
000007	2019-12-31	K70	房地产业	5.33693e+08	3.20889e+08	232450	2.22875e+07	22229071	4.20208e+07	1.31689e+07	4.07903e+07
000008	1992-12-31	I64	互联网和相关服务	1.08267e+08	59289369	0	1.06708e+07	1.06708e+07	1.40379e+07	6.64145e+06	1.33994e+07
000008	1993-12-31	I64	互联网和相关服务	2.40876e+08	1.05262e+08	0			1.4576e+07	1.03742e+07	2.13663e+07
000008	1994-12-31	I64	互联网和相关服务	2.56264e+08	9.43887e+07	0	7.59743e+06	7.59743e+06	5.75459e+07	4.75315e+07	8.93727e+06
000008	1995-12-31	I64	互联网和相关服务	2.47473e+08	8.57138e+07	0	168826	168826	1.81898e+07	1.36194e+07	155832
000008	1996-12-31	I64	互联网和相关服务	2.41016e+08	9.64352e+07	0	-1.71784e+07	-1.71784e+07	6.51362e+06	12320	-1.49008e+07
000008	1997-12-31	I64	互联网和相关服务	3.63332e+08	2.10821e+08	11598376	7.93116e+06	7.93116e+06	7.63947e+07	6.10997e+07	1.20279e+06
000008	1998-12-31	I64	互联网和相关服务	326598053	236710040	12582467	-62623660	-62623660	99187310	85738433	-54418311
000008	1999-12-31	I64	互联网和相关服务	236162688	137619144	0	18807878	21359573	91511773	44118018	31969170
000008	2000-12-31	I64	互联网和相关服务	290828409	166631021	12937296	18091495	17833845	102721874	56605001	12762768
000008	2001-12-31	I64	互联网和相关服务	1.07597e+08	1.42179e+08	8.34444e+06	-1.24622e+08	-1.29657e+08	2.43987e+07	1.85984e+07	-1.58478e+08
000008	2002-12-31	I64	互联网和相关服务	7.06161e+07	1.03302e+08	7.68112e+06	-1.07095e+07	-1.07095e+07	6.73523e+06	3.30388e+06	-1.60617e+07
000008	2003-12-31	I64	互联网和相关服务	6.04552e+07	2.98952e+07	2.6141e+06	987096	987096	1.96186e+07	1.52068e+07	987479
000008	2004-12-31	I64	互联网和相关服务	9.07977e+07	1.79445e+07	0	3.85876e+07	3.85876e+07	2.91631e+07	2.10344e+07	2.12731e+07
000008	2005-12-31	I64	互联网和相关服务	9.06394e+07	2.26025e+07	0	-5.26638e+06	-5.56632e+06	4.01104e+07	3.04739e+07	-5.39429e+06
000008	2006-12-31	I64	互联网和相关服务	7.68381e+07	5.30828e+06	0	-1.75606e+06	-1.75606e+06	1.03564e+07	8.33001e+06	-1.75391e+06
000008	2007-12-31	I64	互联网和相关服务	7.90874e+07	5.8754e+06	0	1.68224e+06	1.68224e+06	9.90563e+06	8.42539e+06	2.29277e+06
000008	2008-12-31	I64	互联网和相关服务	7.89144e+07	4.95436e+06	0	748037	748037	1.14319e+07	9.04952e+06	823931
000008	2009-12-31	I64	互联网和相关服务	7.9408e+07	6.08175e+06	0	313489	313489	1.00925e+07	7.56653e+06	371455
000008	2010-12-31	F51	批发业	7.79322e+07	3.53184e+06	0	888948	888948	1.04368e+07	7.85592e+06	1.11553e+06
000008	2011-12-31	F51	批发业	7.72366e+07	3.37566e+06	56505.2	-539452	-539452	1.39808e+07	1.10172e+07	-538523
000008	2012-12-31	H61	住宿业	6.1383e+08	7.30032e+07	1.76913e+06	3.9129e+07	3.9129e+07	3.31481e+08	1.68763e+08	4.90254e+07
000008	2013-12-31	H61	住宿业	6.26626e+08	6.30416e+07	1.3254e+06	2.2758e+07	2.2758e+07	3.04448e+08	1.66843e+08	3.02779e+07
000008	2014-12-31	H61	住宿业	6.74028e+08	7.56773e+07	905225	7.76777e+06	7.7664e+06	3.07181e+08	1.69751e+08	1.82907e+07
000008	2015-12-31	C37	铁路、船舶、航空航天和其它运输设备制造业	3.58935e+09	6.81293e+08	5.80957e+07	1.85672e+08	1.89909e+08	1.29508e+09	6.80138e+08	1.9574e+08
000008	2016-12-31	C37	铁路、船舶、航空航天和其它运输设备制造业	8.19266e+09	2.02017e+09	1.68492e+08	5.21866e+08	5.30542e+08	1.87601e+09	8.86008e+08	5.63741e+08
000008	2017-12-31	C37	铁路、船舶、航空航天和其它运输设备制造业	1.06783e+10	3.49126e+09	1.99665e+08	8.73781e+08	8.8961e+08	2.33093e+09	1.19119e+09	1.0203e+09
000008	2018-12-31	C37	铁路、船舶、航空航天和其它运输设备制造业	1.04664e+10	3.06151e+09	2.33927e+08	3.25052e+08	3.4189e+08	2.5649e+09	1.31019e+09	4.33027e+08
000008	2019-12-31	C37	铁路、船舶、航空航天和其它运输设备制造业	1.20445e+10	4.46806e+09	2.8091e+08	4.3438e+08	4.57417e+08	3.22014e+09	1.65397e+09	5.49996e+08
000009	1991-12-31	S90	综合	6.64293e+08	2.30246e+08	0	80140000	80140000	4.09098e+08	3.16299e+08	1.00771e+08
000009	1992-12-31	S90	综合	1.54611e+09	8.91703e+08	0			7.73356e+08	5.7663e+08	2.30894e+08
000009	1993-12-31	S90	综合	3.27034e+09	1.72458e+09	5013500	4.2172e+08	4.21946e+08	9.80613e+08	6.52928e+08	4.6084e+08
000009	1994-12-31	S90	综合	5244665379	3.28117e+09	6.64677e+06	4.32559e+08	4.32773e+08	1.01281e+09	6.60064e+08	4.51717e+08
000009	1995-12-31	S90	综合	6.17725e+09	4.16108e+09	2.62463e+07	1.52527e+08	1.528e+08	7.4113e+08	5.49695e+08	1.75958e+08
000009	1996-12-31	S90	综合	5.49477e+09	3.11697e+09	2.94379e+07	4.08475e+07	5.6489e+07	5.72169e+08	3.97997e+08	7.02426e+07
000009	1997-12-31	S90	综合	5.64427e+09	3.25877e+09	2.26156e+07	3.36602e+06	1.26012e+07	7.13679e+08	5.12778e+08	5.43221e+06
000009	1998-12-31	S90	综合	4864005898	3568894254	15280173	-487433248	-474511034	566737582	406864348	-442956132
000009	1999-12-31	S90	综合	4.89326e+09	3.55519e+09	1.41769e+07	3.08734e+07	4.68538e+07	8.58556e+08	5.67159e+08	5.59817e+07
000009	2000-12-31	S90	综合	4.66423e+09	3.26759e+09	4.04731e+07	3.72024e+07	5.30135e+07	6.37505e+08	4.23098e+08	3.52128e+07
000009	2001-12-31	S90	综合	4.04621e+09	2.74585e+09	2.09428e+08	4.08551e+07	5.73519e+07	8.49415e+08	5.76733e+08	4.27771e+07
000009	2002-12-31	S90	综合	4.11044e+09	2.84071e+09	5.43865e+07	1.35809e+07	3.46029e+07	1.01855e+09	7.24093e+08	5.03249e+07
000009	2003-12-31	S90	综合	4.26121e+09	2.95088e+09	6.6893e+07	1.291e+07	3.76439e+07	1.28353e+09	7.94985e+08	7.22029e+07
000009	2004-12-31	S90	综合	4.96988e+09	3.29605e+09	1.10091e+08	1.68443e+07	5.47463e+07	1.54392e+09	1.06573e+09	1.14517e+08
000009	2005-12-31	S90	综合	4.88813e+09	3.17643e+09	1.53472e+08	7.18044e+07	1.13998e+08	2.05487e+09	1.40193e+09	1.53631e+08
000009	2006-12-31	S90	综合	5.51102e+09	3.56243e+09	1.32664e+08	1.00265e+08	1.56697e+08	2.49138e+09	1.77193e+09	2.49316e+08
000009	2007-12-31	S90	综合	5.8393e+09	3.45266e+09	1.50851e+08	2.30389e+08	3.31561e+08	1.94849e+09	1.33947e+09	3.91486e+08
000009	2008-12-31	S90	综合	6.08379e+09	3.58943e+09	1.7285e+08	2.00381e+08	2.71545e+08	2.89224e+09	1.82842e+09	3.59046e+08
000009	2009-12-31	S90	综合	7.50201e+09	4.5169e+09	2.91159e+08	2.5346e+08	4.08594e+08	3.26939e+09	2.1521e+09	4.99257e+08
000009	2010-12-31	S90	综合	1.00246e+10	6.31082e+09	1.75247e+08	3.25476e+08	4.41594e+08	3.21678e+09	1.9823e+09	5.23905e+08
000009	2011-12-31	S90	综合	1.17856e+10	7.6654e+09	1.83631e+08	2.69923e+08	3.80435e+08	4.06526e+09	2.57799e+09	4.90651e+08
000009	2012-12-31	S90	综合	1.31713e+10	8.47798e+09	4.06446e+08	1.60461e+08	3.07301e+08	4.02459e+09	2.59937e+09	3.7765e+08
000009	2013-12-31	S90	综合	1.36118e+10	8.55907e+09	4.71568e+08	2.924e+08	4.44151e+08	4.15502e+09	2.66821e+09	4.73357e+08
000009	2014-12-31	S90	综合	1.47255e+10	9.26137e+09	5.32866e+08	3.03325e+08	4.72549e+08	4.31148e+09	2.92719e+09	5.46883e+08
000009	2015-12-31	S90	综合	1.81139e+10	1.15604e+10	5.43059e+08	7.89011e+08	9.65898e+08	4.86535e+09	3.23803e+09	1.09982e+09
000009	2016-12-31	S90	综合	2.16229e+10	1.34882e+10	9.47974e+08	2.33384e+08	4.19482e+08	6.41175e+09	4.44569e+09	4.51131e+08
000009	2017-12-31	S90	综合	2.71095e+10	1.71636e+10	1.06969e+09	1.33204e+08	3.23247e+08	7.02351e+09	4.65553e+09	3.57275e+08
000009	2018-12-31	S90	综合	2.98498e+10	1.93993e+10	1.09699e+09	2.13781e+08	6.65071e+08	1.17155e+10	7.38117e+09	1.07255e+09
000009	2019-12-31	S90	综合	3.02098e+10	1.95022e+10	1.09831e+09	3.01136e+08	7.11856e+08	1.19487e+10	7.75366e+09	1.14801e+09
000010	1995-12-31	F52	零售业	2.18339e+08	9.9481e+07	0	1.13977e+07	1.27417e+07	1.75233e+08	1.45215e+08	1.45646e+07
000010	1996-12-31	F52	零售业	2.83711e+08	1.56505e+08	0	1.16047e+07	1.22729e+07	1.62701e+08	1.39959e+08	1.33839e+07
000010	1997-12-31	F52	零售业	3.39372e+08	1.97555e+08	0	1.30658e+07	1.43021e+07	1.58046e+08	1.3381e+08	1.61709e+07
000010	1998-12-31	F52	零售业	362268094	140405049	9987356	23392717	23392717	423142921	370541568	31965198
000010	1999-12-31	F52	零售业	3.58177e+08	2.26281e+08	1.7111e+07	-6.61964e+07	-6.61964e+07	4.16644e+08	3.7696e+08	-2.17684e+07
000010	2000-12-31	F52	零售业	3.51782e+08	1.84835e+08	1.6794e+07	1.99427e+07	2.1423e+07	5.33286e+08	4.84276e+08	1.36019e+07
000010	2001-12-31	F52	零售业	2.94234e+08	1.28575e+08	7.101e+06	1.75501e+06	3.03477e+06	1.65533e+08	1.48791e+08	3.18292e+06
000010	2002-12-31	F52	零售业	6.49944e+08	3.39757e+08	2.81111e+07	1.21432e+07	3.28462e+07	2.06081e+08	1.47418e+08	4.01157e+07
000010	2003-12-31	F52	零售业	8.66781e+08	5.21907e+08	2.71501e+07	7.03103e+06	3.76958e+07	2.31855e+08	1.47101e+08	4.2163e+07
000010	2004-12-31	F52	零售业	8.62143e+08	5.16092e+08	2.60379e+07	-1.49977e+07	1.02831e+07	2.45686e+08	1.559e+08	1.70686e+07
000010	2005-12-31	F52	零售业	3.53452e+08	2.79668e+08	9.7695e+06	-8.12912e+07	-8.26641e+07	1.83132e+08	1.34013e+08	-4.60058e+07
000010	2006-12-31	F52	零售业	2.44019e+08	1.57575e+08	3.07465e+06	7.20444e+06	1.15388e+07	9.86381e+07	5.44809e+07	2.99492e+07
000010	2007-12-31	F52	零售业	2.8595e+08	1.52259e+08	3.11865e+06	-2.88689e+07	-2.40663e+07	1.2979e+08	8.25761e+07	-1.32818e+06
000010	2008-12-31	F52	零售业	2.02107e+08	1.30624e+08	6.07847e+06	15815412	1.83458e+07	1.20216e+08	7.349e+07	2.05859e+07
000010	2009-12-31	F52	零售业	2.31855e+08	1.48075e+08	5.89021e+06	7.39189e+06	9.63035e+06	1.46852e+08	9.83695e+07	1.08987e+07
000010	2010-12-31	C35	专用设备制造业	2.12201e+08	1.26773e+08	5.72139e+06	-1.04305e+06	3.83247e+06	1.51868e+08	9.78804e+07	4.00142e+06
000010	2011-12-31	C35	专用设备制造业	2.38258e+08	1.44489e+08	7.60413e+06	5.0239e+06	8.3745e+06	1.84058e+08	1.18438e+08	5.98845e+06
000010	2012-12-31	C35	专用设备制造业	2.3978e+08	1.44405e+08	7.07794e+06	725882	3.59339e+06	1.88168e+08	1.23656e+08	3.28857e+06
000010	2013-12-31	C35	专用设备制造业	1.02779e+09	3.68105e+08	7.86765e+06	3.14011e+06	3.81076e+06	3.62384e+08	2.5129e+08	1.18169e+07
000010	2014-12-31	C35	专用设备制造业	8.04218e+08	2.52628e+08	5.08674e+06	-7.45532e+07	-7.53183e+07	2.303e+08	1.89319e+08	-5.15075e+07
000010	2015-12-31	E48	土木工程建筑业	5.16218e+09	2.99188e+09	1.22348e+07	2.09706e+07	1.99741e+07	9.57379e+08	7.57158e+08	2.5665e+07
000010	2016-12-31	E48	土木工程建筑业	4.85329e+09	2.64369e+09	1.20723e+07	3.98771e+07	3.89353e+07	1.05353e+09	7.63266e+08	7.00098e+07
000010	2017-12-31	E48	土木工程建筑业	3.10515e+09	1.92556e+09	1.16966e+07	-1.04895e+09	-1.05001e+09	7.57886e+08	7.19481e+08	-1.04144e+09
000010	2018-12-31	E48	土木工程建筑业	3.27328e+09	2.68247e+09	9.98032e+06	-7.315e+08	-7.26513e+08	3.4541e+08	2.99814e+08	-7.15967e+08
000010	2019-12-31	E48	土木工程建筑业	4.29166e+09	3.53793e+09	8.37414e+06	4.64748e+07	1.26128e+08	1.89307e+09	1.44355e+09	1.97756e+08
000011	1992-12-31	S90	综合	2.2891e+09	1.53599e+09	34879710			7.64127e+08	4.85274e+08	2.88639e+08
000011	1993-12-31	S90	综合	3.34754e+09	2.26131e+09	4.83699e+07			749255242	5.35987e+08	3.52504e+08
000011	1994-12-31	S90	综合	3.79942e+09	2.45626e+09	4.97618e+07	2.57715e+08	2.62197e+08	7.17903e+08	5.15087e+08	2.66318e+08
000011	1995-12-31	S90	综合	3.99348e+09	2.54391e+09	6.06711e+07	2.14987e+08	2.15059e+08	1.0358e+09	6.51735e+08	2.295e+08
000011	1996-12-31	S90	综合	3.98867e+09	2.57257e+09	6.0881e+07	1.36824e+06	3.32728e+07	9.69979e+08	6.94873e+08	7.03485e+07
000011	1997-12-31	S90	综合	3.01954e+09	2.11998e+09	5.92825e+07	-5.15644e+08	-5.17866e+08	7.05921e+08	5.69972e+08	-1.40281e+08
000011	1998-12-31	S90	综合	2.73113e+09	2.14884e+09	5.84862e+07	1.28407e+07	-1.5763e+06	6.42541e+08	4.2069e+08	2.24705e+06
000011	1999-12-31	S90	综合	2.37364e+09	2.1688e+09	5.76234e+07	4.29543e+07	4.45743e+07	5.49238e+08	3.35041e+08	4.37298e+07
000011	2000-12-31	S90	综合	2.66729e+09	2.36734e+09	5.67607e+07	5.37128e+07	5.26285e+07	6.5812e+08	4.59152e+08	5.90607e+07
000011	2001-12-31	S90	综合	2.44863e+09	2.13919e+09	7.89888e+07	8.63859e+07	8.83973e+07	1.02164e+09	7.00081e+08	1.01985e+08
000011	2002-12-31	S90	综合	2.60798e+09	2.27008e+09	7.71076e+07	3.46222e+07	3.46222e+07	7.81285e+08	5.23441e+08	2.84358e+07
000011	2003-12-31	S90	综合	2.43723e+09	1.96301e+09	7.52263e+07	7.70018e+07	7.70018e+07	1.07947e+09	6.59064e+08	1.66974e+08
000011	2004-12-31	S90	综合	2.30294e+09	1.73581e+09	7.31776e+07	9.045e+07	9.045e+07	1.32629e+09	8.15576e+08	1.3309e+08
000011	2005-12-31	S90	综合	1.79254e+09	1.14228e+09	7.17916e+07	8.29027e+07	8.29027e+07	9.63481e+08	6.23206e+08	1.09896e+08
000011	2006-12-31	S90	综合	1.64392e+09	1.06e+09	70020245	-4.60542e+07	-4.60542e+07	3.11949e+08	2.35267e+08	-2.01259e+07
000011	2007-12-31	S90	综合	1.88526e+09	1.3185e+09	7.40664e+07	-2.73777e+07	-2.73812e+07	3.32985e+08	2.61197e+08	-5.02919e+07
000011	2008-12-31	S90	综合	2.11085e+09	1.53937e+09	1.19402e+08	9.8294e+06	9.83394e+06	6.23465e+08	3.39569e+08	4.11932e+07
000011	2009-12-31	S90	综合	2.83442e+09	2.17211e+09	1.12894e+08	9.6934e+07	9.69343e+07	8.45367e+08	4.31857e+08	1.30922e+08
000011	2010-12-31	K70	房地产业	2.91328e+09	2.03823e+09	1.06564e+08	1.74999e+08	1.74999e+08	9.93175e+08	6.73497e+08	1.94879e+08
000011	2011-12-31	K70	房地产业	3.49961e+09	2.3685e+09	1.00041e+08	2.57461e+08	2.57461e+08	1.40857e+09	5.63184e+08	3.40988e+08
000011	2012-12-31	K70	房地产业	3.95071e+09	2.44669e+09	1.14098e+08	3.75422e+08	3.74822e+08	1.8613e+09	8.41932e+08	4.85398e+08
000011	2013-12-31	K70	房地产业	3.87325e+09	2.06961e+09	1.06945e+08	3.00841e+08	3.00841e+08	1.61923e+09	7.44847e+08	4.23586e+08
000011	2014-12-31	K70	房地产业	3.88329e+09	1.80818e+09	9.97926e+07	4.17499e+08	4.17499e+08	1.26845e+09	5.20485e+08	5.74748e+08
000011	2015-12-31	K70	房地产业	4.37976e+09	2.27899e+09	9.26401e+07	1.5682e+08	1.5682e+08	1.07742e+09	6.48573e+08	4.76493e+07
000011	2016-12-31	K70	房地产业	6.65436e+09	4.24306e+09	8.54876e+07	3.54857e+08	3.54857e+08	2.0592e+09	8.72534e+08	4.94699e+08
000011	2017-12-31	K70	房地产业	5.39333e+09	2.47078e+09		6.22963e+08	6.22963e+08	2.90469e+09	1.62787e+09	8.32705e+08
000011	2018-12-31	K70	房地产业	5.8202e+09	2.479e+09		5.92724e+08	5.92662e+08	2.78724e+09	1.31519e+09	7.75657e+08
000011	2019-12-31	K70	房地产业	1.07725e+10	7.50592e+09	700370	8.17806e+08	7.4213e+08	3.96167e+09	1.43362e+09	9.85907e+08
000012	1992-12-31	C30	非金属矿物制品业	4.15985e+08	1.17665e+08	3658344			2.10953e+08	1.06413e+08	8.20306e+07
000012	1993-12-31	C30	非金属矿物制品业	1.09326e+09	2.42292e+08	3536400			4.62175e+08	2.31849e+08	1.90738e+08
000012	1994-12-31	C30	非金属矿物制品业	1.34738e+09	3.494e+08	4.23881e+06	1.61144e+08	1.95464e+08	6.71563e+08	4.17567e+08	1.85977e+08
000012	1995-12-31	C30	非金属矿物制品业	2.26471e+09	1.22693e+09	9.45181e+07	1.34672e+08	1.64542e+08	7.1668e+08	4.72654e+08	1.49626e+08
000012	1996-12-31	C30	非金属矿物制品业	2.85022e+09	1.45466e+09	9.22308e+07	1.53038e+08	1.78478e+08	7.25108e+08	4.44534e+08	1.59901e+08
000012	1997-12-31	C30	非金属矿物制品业	3.19646e+09	1.21958e+09	8.49109e+07	1.03166e+08	1.25742e+08	7.29629e+08	449136414	1.23131e+08
000012	1998-12-31	C30	非金属矿物制品业	3.29779e+09	1.30644e+09	8.80308e+07	1.57438e+07	3.08803e+07	7.54108e+08	5.01031e+08	8.71245e+06
000012	1999-12-31	C30	非金属矿物制品业	2.86559e+09	1.06307e+09	8.6473e+07	-1.69701e+08	-1.65493e+08	9.77656e+08	7.014e+08	-1.79112e+08
000012	2000-12-31	C30	非金属矿物制品业	2.82484e+09	9.34714e+08	8.99351e+07	1.64229e+08	1.71535e+08	1.11643e+09	6.99354e+08	1.67082e+08
000012	2001-12-31	C30	非金属矿物制品业	2698960790	818163567	92128134	151297232	152268602	1040998473	662587535	155986333
000012	2002-12-31	C30	非金属矿物制品业	2985326851	1001466166	82047202	163311160	177016177	1055401736	648274804	179830441
000012	2003-12-31	C30	非金属矿物制品业	3516065351	1312981694	78210673	203910236	217208388	1329818162	846372166	237096783
000012	2004-12-31	C30	非金属矿物制品业	4740610244	2283434405	84921043	339016740	368874172	1881958592	1241576398	397043692
000012	2005-12-31	C30	非金属矿物制品业	5523323511	2807577171	79817932	316411545	378687775	2302016737	1562329053	412864989
000012	2006-12-31	C30	非金属矿物制品业	6772237421	3831511915	146770003	332111553	413895852	2951599066	2006282231	440636629
000012	2007-12-31	C30	非金属矿物制品业	8452981947	4167368076	293919172	431484803	567254967	4187962628	2909573117	642983465
000012	2008-12-31	C30	非金属矿物制品业	10376061066	5563043926	307948344	420079848	500231812	4273375853	2994468398	465506129
000012	2009-12-31	C30	非金属矿物制品业	10913350017	5302276985	392040050	831944393	914609491	5279100133	3435574687	1072791061
000012	2010-12-31	C30	非金属矿物制品业	12469619167	5710400818	381276917	1455209218	1596958348	7743941694	4943639993	1833110220
000012	2011-12-31	C30	非金属矿物制品业	15281391077	7975456538	913473642	1178229197	1337516285	8270731730	5664562540	1501575318
000012	2012-12-31	C30	非金属矿物制品业	14335809746	7067614986	929486926	274746219	369806756	6994358029	5355802923	346468365
000012	2013-12-31	C30	非金属矿物制品业	15078866777	6677954195	933329528	1481829739	1621214397	7733796114	5501300657	1816507636
000012	2014-12-31	C30	非金属矿物制品业	15284388305	6770760155	946586310	787933030	854044732	7044502645	5323219390	810544641
000012	2015-12-31	C30	非金属矿物制品业	15657180160	8011708683	846238811	532653110	547732667	7430889111	5824792630	524830420
000012	2016-12-31	C30	非金属矿物制品业	17146815630	9017624611	1032458977	797721576	804226524	8974083407	6562214373	864934254
000012	2017-12-31	C30	非金属矿物制品业	19535002368	10755379257	1047222407	825388312	828636035	10879400746	8216358372	980696575
000012	2018-12-31	C30	非金属矿物制品业	19114234184	9664801722	1035731324	452965935	472208588	10609963011	8120481894	532279699
000012	2019-12-31	C30	非金属矿物制品业	18201235959	8335380431	1044826287	536430818	560419577	10472028099	7743129614	663718880
000013	1992-12-31	F51	批发业	1.16417e+09	8.56404e+08	8.8293e+06			8.11415e+08	7.1422e+08	8.12537e+07
000013	1993-12-31	F51	批发业	2.53707e+09	1.89994e+09	1.36404e+07	1.01964e+08	1.07477e+08	1.79442e+09	1.58009e+09	1.17944e+08
000013	1994-12-31	F51	批发业	2.53193e+09	1.8059e+09	1.07566e+07	1.3566e+08	1.50139e+08	2.27908e+09	2.09021e+09	1.08873e+08
000013	1995-12-31	F51	批发业	2.6771e+09	1.89341e+09	1.0488e+07	4.86678e+07	5.33378e+07	1.37198e+09	1.16048e+09	5.57687e+07
000013	1996-12-31	F51	批发业	3.52279e+09	2.47215e+09	1.96441e+07	3.04806e+07	7.22157e+07	1.75124e+09	1.54655e+09	4.45671e+07
000013	1997-12-31	F51	批发业	3.4822e+09	2.63311e+09	7.33218e+06	2.0029e+07	3.06476e+07	2.45837e+09	2.24464e+09	2.44695e+07
000013	1998-12-31	F51	批发业	3.48399e+09	2.58476e+09	2.58527e+07	6.22948e+06	2.45667e+07	3.39037e+09	3.1193e+09	2.65583e+07
000013	1999-12-31	F51	批发业	2.43531e+09	1.77017e+09	4.16883e+07	1.00983e+07	2.49458e+07	6.21441e+08	5.13613e+08	2.07251e+07
000013	2000-12-31	F51	批发业	2.32994e+09	1.61207e+09	5.71818e+06	3.76278e+07	6.09855e+07	8.19097e+08	6.67962e+08	6.00774e+07
000013	2001-12-31	F51	批发业	9.80804e+08	2.51437e+09	1.789e+07	-1.57599e+09	-1.57995e+09	7.24094e+08	5.91477e+08	-7.78567e+08
000013	2002-12-31	F51	批发业	7.40693e+08	2.75502e+09	1.24987e+07	-4.46956e+08	-4.82214e+08	6.14678e+08	5.20686e+08	-1.73415e+08
000013	2003-12-31	F51	批发业	2.12619e+08	2.61888e+09	0	-3.27934e+08	-3.27934e+08			-1.31796e+08
000014	1992-12-31	K70	房地产业	2.08795e+08	1.49046e+08	210461			1.66028e+08	1.23246e+08	1.75374e+07
000014	1993-12-31	K70	房地产业	4.99836e+08	2.72095e+08	8.26522e+06			4.81331e+08	3.6532e+08	4.6379e+07
000014	1994-12-31	K70	房地产业	6.36494e+08	3.66243e+08	8.67266e+06	2.80224e+07	2.87418e+07	4.38685e+08	3.54384e+08	2.03123e+07
000014	1995-12-31	K70	房地产业	8.93472e+08	5.44962e+08	2.99882e+06	1.40094e+07	1.63741e+07	5.35898e+08	4.27655e+08	1.00714e+07
000014	1996-12-31	K70	房地产业	5.84353e+08	3.43959e+08	2898125	-5.12886e+07	-5.52134e+07	3.13441e+08	2.74185e+08	-6.00869e+07
000014	1997-12-31	K70	房地产业	5.35892e+08	2.94193e+08	2.60976e+06	1.46821e+06	550440	2.41198e+08	2.01646e+08	3.25536e+06
000014	1998-12-31	K70	房地产业	5.52825e+08	3.74569e+08	4.23466e+06	-7.05623e+07	-7.13951e+07	1.51074e+08	1.33304e+08	-7.13027e+07
000014	1999-12-31	K70	房地产业	3.36627e+08	2.99994e+08	1.70001e+06	-7.52755e+07	-7.48189e+07	1.67766e+08	1.55476e+08	-6.70385e+07
000014	2000-12-31	K70	房地产业	3.1042e+08	2.71329e+08	1.60001e+06	1.21544e+07	1.41873e+07	7.81836e+07	6.64408e+07	-3.05245e+07
000014	2001-12-31	K70	房地产业	6.93521e+08	5.01586e+08	0	3.176e+07	3.176e+07	4.65637e+08	357911397	3.1846e+07
000014	2002-12-31	K70	房地产业	6.94514e+08	4.64057e+08	0	3.59105e+07	3.59105e+07	4.75793e+08	3.72118e+08	3.61046e+07
000014	2003-12-31	K70	房地产业	8.59962e+08	5.99654e+08	0	2.98526e+07	2.98526e+07	2.95641e+08	1.95368e+08	3.38975e+07
000014	2004-12-31	K70	房地产业	1.16716e+09	8.75702e+08	0	2.77341e+07	2.75464e+07	4.95311e+08	3.7325e+08	3.38852e+07
000014	2005-12-31	K70	房地产业	1.00155e+09	6.49909e+08	0	3.15393e+07	3.08699e+07	4.3885e+08	3.01903e+08	3.85636e+07
000014	2006-12-31	K70	房地产业	1.02778e+09	6.50528e+08	0	3.10222e+07	2.87454e+07	3.34827e+08	2.1554e+08	3.69297e+07
000014	2007-12-31	K70	房地产业	1.10694e+09	7.39702e+08	0	1.86886e+06	1.74387e+06	1.85916e+08	1.05891e+08	2.26629e+06
000014	2008-12-31	K70	房地产业	1.66722e+09	1.23963e+09	0	4.35748e+07	4.36496e+07	3.12132e+08	1.21041e+08	6.1027e+07
000014	2009-12-31	K70	房地产业	1.74193e+09	1.2537e+09	0	8.02268e+07	8.31672e+07	6.93898e+08	3.45695e+08	1.05259e+08
000014	2010-12-31	K70	房地产业	1.58976e+09	1.02996e+09	0	7.05996e+07	7.76171e+07	7.35196e+08	4.27503e+08	9.83994e+07
000014	2011-12-31	K70	房地产业	1.79731e+09	1.19308e+09	0	5.72782e+07	6.4633e+07	3.99838e+08	1.81086e+08	8.22602e+07
000014	2012-12-31	K70	房地产业	2.0205e+09	1.38713e+09	0	2.79622e+07	3.31751e+07	4.2131e+08	2.29715e+08	4.16797e+07
000014	2013-12-31	K70	房地产业	1.89272e+09	1.22918e+09	187300	2.87544e+07	3.52078e+07	5.6395e+08	3.37711e+08	4.76488e+07
000014	2014-12-31	K70	房地产业	2.23673e+09	1.51338e+09	146300	6.07836e+07	6.27833e+07	5.11815e+08	2.40845e+08	8.4576e+07
000014	2015-12-31	K70	房地产业	2.17051e+09	1.39758e+09	701992	5.29635e+07	5.34108e+07	4.13214e+08	2.37188e+08	5.18894e+07
000014	2016-12-31	K70	房地产业	1.87381e+09	1.07923e+09	525892	2.85968e+07	2.91127e+07	6.20757e+08	4.90985e+08	2.28759e+07
000014	2017-12-31	K70	房地产业	1.52828e+09	7.28127e+08	349792	7.63033e+06	1.09882e+07	5.13141e+08	4.14004e+08	-309597
000014	2018-12-31	K70	房地产业	1.91725e+09	9.66994e+08	191392	1.46e+08	1.54522e+08	3.57929e+08	2.52312e+08	1.91168e+07
000014	2019-12-31	K70	房地产业	1.97237e+09	1.01644e+09	56291.8	2.10852e+07	3.21317e+07	4.3814e+08	3.07726e+08	3.02191e+07
000015	1992-12-31	S90	综合	7.74835e+08	5.83777e+08	0			1.56612e+08	1.2322e+08	3.81827e+07
000015	1993-12-31	S90	综合	1.15008e+09	7.80958e+08	8.04925e+06			2.21689e+08	1.55001e+08	6.91021e+07
000015	1994-12-31	S90	综合	1.45304e+09	1.07542e+09	1.68485e+07	1.63253e+07	1.57216e+07	2.20253e+08	1.70587e+08	-1.48816e+07
000015	1995-12-31	S90	综合	1.38318e+09	1.01321e+09	7.34207e+06	-1.15104e+07	-1.57131e+07	1.19118e+08	9.95617e+07	-1.60241e+07
000015	1996-12-31	S90	综合	1333266100	962490700	1076600	8.80652e+06	5.35305e+06	1.69717e+08	1.38979e+08	1.28931e+07
000015	1997-12-31	S90	综合	1.27353e+09	1.08893e+09	8.05757e+07	-1.98453e+08	-1.99381e+08	3.70484e+07	2.73868e+07	-1.76856e+08
000015	1998-12-31	S90	综合	9.03056e+08	1.19722e+09	80170865	-3.60881e+08	-3.58434e+08	3.68397e+07	2.27597e+07	-3.58229e+08
000015	1999-12-31	S90	综合	8.33754e+08	1.32969e+09	79790865	-1.29544e+08	-1.17734e+08	1.02988e+08	6.28371e+07	-1.17384e+08
000015	2000-12-31	S90	综合	7.23071e+08	1.38948e+09	65529665	-1.74634e+08	-1.6572e+08	1.03081e+08	6.63478e+07	-1.48927e+08
000016	1992-12-31	C39	计算机、通信和其他电子设备制造业	5.49807e+08	2.3966e+08	749970	9.05941e+07	9.05941e+07	1.21279e+09	1.09498e+09	7.39183e+07
000016	1993-12-31	C39	计算机、通信和其他电子设备制造业	1.12318e+09	5.46079e+08	1.83197e+06			2.20288e+09	1.83342e+09	2.20846e+08
000016	1994-12-31	C39	计算机、通信和其他电子设备制造业	2.02592e+09	1.23553e+09	2.88063e+06	2.26709e+08	2.34505e+08	2.38677e+09	1.94861e+09	2.68468e+08
000016	1995-12-31	C39	计算机、通信和其他电子设备制造业	2.5241e+09	1.721e+09	3.12769e+06	2.65061e+08	2.70229e+08	3.61022e+09	2.97731e+09	250596577
000016	1996-12-31	C39	计算机、通信和其他电子设备制造业	4.15578e+09	2.6457e+09	3.06303e+06	3.46042e+08	3.55564e+08	5.00632e+09	3916239954	3.76622e+08
000016	1997-12-31	C39	计算机、通信和其他电子设备制造业	5.38598e+09	3.70777e+09	3.37366e+06	3.48616e+08	3.5839e+08	6.34337e+09	5.18766e+09	3.84616e+08
000016	1998-12-31	C39	计算机、通信和其他电子设备制造业	7.18332e+09	4.91773e+09	4.27999e+06	4.29166e+08	4.5221e+08	8.57389e+09	6.95087e+09	5.02347e+08
000016	1999-12-31	C39	计算机、通信和其他电子设备制造业	9.76941e+09	6.0757e+09	2.61528e+07	4.97528e+08	5.33108e+08	1.01271e+10	8.25074e+09	5.99773e+08
000016	2000-12-31	C39	计算机、通信和其他电子设备制造业	1.0063e+10	6.18921e+09	3.4686e+07	2.24883e+08	2.49151e+08	9.01273e+09	7.52602e+09	2.51722e+08
000016	2001-12-31	C39	计算机、通信和其他电子设备制造业	7.21174e+09	4.05733e+09	3.24751e+07	-6.99791e+08	-6.93266e+08	6.74812e+09	6.18073e+09	-7.27736e+08
000016	2002-12-31	C39	计算机、通信和其他电子设备制造业	7.00597e+09	3.82059e+09	3.79907e+07	3.55904e+07	4.62442e+07	8.04165e+09	6.82259e+09	-1.85507e+06
000016	2003-12-31	C39	计算机、通信和其他电子设备制造业	9.63738e+09	6.34923e+09	3.61492e+07	1.01071e+08	1.14875e+08	1.28065e+10	1.0923e+10	1.24449e+08
000016	2004-12-31	C39	计算机、通信和其他电子设备制造业	9.59785e+09	6.15544e+09	3.93333e+07	1.40727e+08	1.60355e+08	1.33625e+10	1.13917e+10	1.70316e+08
000016	2005-12-31	C39	计算机、通信和其他电子设备制造业	9.12045e+09	5.65336e+09	4.76171e+07	7.18989e+07	1.92665e+07	1.14559e+10	9.57104e+09	3.98861e+07
000016	2006-12-31	C39	计算机、通信和其他电子设备制造业	9.95219e+09	6.40682e+09	4.33994e+07	1.02638e+08	1.10132e+08	1.26562e+10	1.05225e+10	1.19248e+08
000016	2007-12-31	C39	计算机、通信和其他电子设备制造业	9.27797e+09	5.49199e+09	4.77735e+07	209198469	2.14031e+08	1.21691e+10	9.80419e+09	2.46953e+08
000016	2008-12-31	C39	计算机、通信和其他电子设备制造业	1.05502e+10	6.51361e+09	6.92239e+07	2.6768e+08	2.77796e+08	1.22053e+10	9.86839e+09	2.8059e+08
000016	2009-12-31	C39	计算机、通信和其他电子设备制造业	1.35681e+10	9.46182e+09	1.67503e+08	1.51077e+08	1.47387e+08	1.3259e+10	1.07697e+10	1.24672e+08
000016	2010-12-31	C39	计算机、通信和其他电子设备制造业	16466895565	1.22428e+10	1.91483e+08	8.39479e+07	1.01189e+08	1.71115e+10	1.44427e+10	-2.80686e+07
000016	2011-12-31	C39	计算机、通信和其他电子设备制造业	1.69065e+10	1.26698e+10	1.94384e+08	2.49728e+07	2.41794e+07	1.62176e+10	1.35528e+10	-2.25377e+08
000016	2012-12-31	C39	计算机、通信和其他电子设备制造业	1.65629e+10	1.23161e+10	2.9028e+08	4.58292e+07	4.54386e+07	1.83379e+10	1.50381e+10	-1.20216e+08
000016	2013-12-31	C39	计算机、通信和其他电子设备制造业	1.57433e+10	1.14632e+10	3.59586e+08	4.5163e+07	5.98439e+07	2.00067e+10	1.6661e+10	-6.94959e+07
000016	2014-12-31	C39	计算机、通信和其他电子设备制造业	1.67794e+10	1.24819e+10	3.47626e+08	5.26235e+07	6.05247e+07	1.94235e+10	1.67337e+10	-1.49613e+08
000016	2015-12-31	C39	计算机、通信和其他电子设备制造业	1.42504e+10	1.11749e+10	3.52592e+08	-1.25682e+09	-1.27584e+09	1.83952e+10	1.60555e+10	-1.56923e+09
000016	2016-12-31	C39	计算机、通信和其他电子设备制造业	1.72431e+10	1.39246e+10	3.02046e+08	9.5673e+07	9.21754e+07	2.02993e+10	1.75183e+10	-2.3224e+08
000016	2017-12-31	C39	计算机、通信和其他电子设备制造业	2.35587e+10	1.53605e+10	2.05058e+08	5.05703e+09	5.08683e+09	3.12278e+10	2.7789e+10	6.59216e+09
000016	2018-12-31	C39	计算机、通信和其他电子设备制造业	3.29851e+10	2.35337e+10	7.37777e+08	4.1129e+08	6.68618e+08	4.61268e+10	4.32276e+10	1.34238e+08
000016	2019-12-31	C39	计算机、通信和其他电子设备制造业	4.2587e+10	3.26603e+10	1.21327e+09	2.12034e+08	3.34936e+08	5.51191e+10	5.21382e+10	3.03266e+08
000017	1992-12-31	C37	铁路、船舶、航空航天和其它运输设备制造业	1.64332e+09	1.09289e+09	0			1.16592e+09		1.16592e+09
000017	1993-12-31	C37	铁路、船舶、航空航天和其它运输设备制造业	2.1818e+09	1.45045e+09	0			1.74405e+09	1.27518e+09	1.82746e+08
000017	1994-12-31	C37	铁路、船舶、航空航天和其它运输设备制造业	2.93994e+09	1.6455e+09	0	1.37209e+08	1.36439e+08	1.61047e+09	1.14542e+09	1.4017e+08
000017	1995-12-31	C37	铁路、船舶、航空航天和其它运输设备制造业	2.91686e+09	1.59655e+09	0	5.1252e+07	5.05261e+07	1.3674e+09	9.77395e+08	5.00876e+07
000017	1996-12-31	C37	铁路、船舶、航空航天和其它运输设备制造业	2.939e+09	1.58781e+09	0	3.01814e+07	2.97948e+07	1.02718e+09	7.51724e+08	1.53976e+07
000017	1997-12-31	C37	铁路、船舶、航空航天和其它运输设备制造业	3.36723e+09	2.21716e+09	0	-1.98624e+08	-1.99788e+08	4.67595e+08	3.96864e+08	-1.98323e+08
000017	1998-12-31	C37	铁路、船舶、航空航天和其它运输设备制造业	2.71793e+09	2.3939e+09	0	-6.53558e+08	-6.54642e+08	1.42892e+08	2.02063e+08	-6.55636e+08
000017	1999-12-31	C37	铁路、船舶、航空航天和其它运输设备制造业	2.72144e+09	2.51571e+09	0	2.00103e+08	1.99352e+08	6.75731e+07	4.73787e+07	-1.6703e+08
000017	2000-12-31	C37	铁路、船舶、航空航天和其它运输设备制造业	2459306434	2.41756e+09	0	-1.77951e+08	-1.80362e+08	6.79731e+07	8.16052e+07	-1.83187e+08
000017	2001-12-31	C37	铁路、船舶、航空航天和其它运输设备制造业	5.65575e+08	2.55709e+09	0	-2.25724e+09	-2.25769e+09	5.18753e+07	6.33557e+07	-2.02831e+09
000017	2002-12-31	C37	铁路、船舶、航空航天和其它运输设备制造业	5.12977e+08	2.49868e+09	0	6.57535e+06	6.60212e+06	7.15896e+07	6.34505e+07	-3.47717e+07
000017	2003-12-31	C37	铁路、船舶、航空航天和其它运输设备制造业	4.4485e+08	2.13246e+09	0	-3.29478e+07	-3.30023e+07	9.9015e+07	9.09626e+07	-4.08904e+07
000017	2004-12-31	C37	铁路、船舶、航空航天和其它运输设备制造业	4.27572e+08	2.13325e+09	0	-1.72303e+07	-1.72463e+07	1.38192e+08	1.27116e+08	-1.73175e+07
000017	2005-12-31	C37	铁路、船舶、航空航天和其它运输设备制造业	3.28877e+08	2.14178e+09	0	3.73873e+06	6.55885e+06	1.64222e+08	1.49158e+08	-9.93282e+06
000017	2006-12-31	C37	铁路、船舶、航空航天和其它运输设备制造业	2.67022e+08	2.13055e+09	0	-9.64802e+06	-9.64802e+06	2.19673e+08	2.15038e+08	-1.20579e+07
000017	2007-12-31	C37	铁路、船舶、航空航天和其它运输设备制造业	2.14382e+08	2.02141e+09	2.8043e+07	6.30362e+07	6.30362e+07	2.34601e+08	2.30245e+08	3.57351e+06
000017	2008-12-31	C37	铁路、船舶、航空航天和其它运输设备制造业	1.90898e+08	1.99355e+09	2.71802e+07	-4.4893e+07	-44489780	2.74203e+08	2.6228e+08	-7.17091e+07
000017	2009-12-31	C37	铁路、船舶、航空航天和其它运输设备制造业	1.69696e+08	2.03071e+09	2.63173e+07	-1.05758e+08	-1.06161e+08	2.60908e+08	2.487e+08	-1.17739e+08
000017	2010-12-31	C37	铁路、船舶、航空航天和其它运输设备制造业	1.38158e+08	1.89434e+09	2.54544e+07	6.44774e+07	6.44774e+07	2.99027e+08	2.80128e+08	-75353838
000017	2011-12-31	C37	铁路、船舶、航空航天和其它运输设备制造业	1.35747e+08	1.81859e+09	2.45916e+07	3.97209e+07	3.97209e+07	3.21044e+08	2.97448e+08	-2.49307e+07
000017	2012-12-31	C37	铁路、船舶、航空航天和其它运输设备制造业	1.62649e+08	1.87204e+09	2.37287e+07	-5.24432e+07	-5.21266e+07	2.92827e+08	2.64281e+08	-5.52012e+07
000017	2013-12-31	C37	铁路、船舶、航空航天和其它运输设备制造业	1.51511e+08	1.43813e+08	5271000	1.57522e+09	1.57586e+09	2.71112e+08	2.43226e+08	7.79839e+06
000017	2014-12-31	C37	铁路、船舶、航空航天和其它运输设备制造业	5.14896e+07	3.79935e+07	4518000	4.88568e+06	5.783e+06	2.12071e+08	1.98965e+08	-6.72745e+06
000017	2015-12-31	C37	铁路、船舶、航空航天和其它运输设备制造业	4.58691e+07	3.24789e+07	3765000	-138356	-105929	1.7099e+08	1.59399e+08	-380521
000017	2016-12-31	C37	铁路、船舶、航空航天和其它运输设备制造业	5.40883e+07	3.68065e+07	3012000	2.60364e+06	3.89158e+06	1.41971e+08	1.26243e+08	4.21392e+06
000017	2017-12-31	C37	铁路、船舶、航空航天和其它运输设备制造业	7.356e+07	5.4699e+07	2259000	1.52959e+06	1.57916e+06	1.37491e+08	1.24027e+08	1.81332e+06
000017	2018-12-31	C37	铁路、船舶、航空航天和其它运输设备制造业	7.3243e+07	5.62625e+07	1506000	-1.59197e+06	-1.88051e+06	1.19907e+08	1.08071e+08	-2.30448e+06
000017	2019-12-31	C37	铁路、船舶、航空航天和其它运输设备制造业	6.27336e+07	5.1292e+07	753000	-7.18691e+06	-7.81388e+06	7.60227e+07	6.86815e+07	-7.99625e+06
000018	1992-12-31	C17	纺织业	3.2604e+08	6.45403e+07	231601			4.56368e+08	3.9318e+08	3.87686e+07
000018	1993-12-31	C17	纺织业	3.98329e+08	8.41759e+07	629475			4.27561e+08	3.64333e+08	3.65818e+07
000018	1994-12-31	C17	纺织业	4.32165e+08	9.72099e+07	247464	3.76923e+07	3.77435e+07	4.18451e+08	3.66184e+08	4.08449e+07
000018	1995-12-31	C17	纺织业	4.4888e+08	9.88949e+07	232476	1.27569e+07	1.3143e+07	4.30668e+08	3.99222e+08	1.48008e+07
000018	1996-12-31	C17	纺织业	409363010	92780198	1399791	1708700	2093170	380339931	351663080	7364791
000018	1997-12-31	C17	纺织业	390752267	88169554	153846	-12055080	-11817987	371297560	334610385	9034843
000018	1998-12-31	C17	纺织业	381293497	82018515	124395	2762476	2762476	273572169	257030912	2092340
000018	1999-12-31	C17	纺织业	371909570	69773559	94748	10917300	10917300	276020617	261632774	5657692
000018	2000-12-31	C17	纺织业	437732668	130647911	0	5063165	5063165	163758188	146020410	5841660
000018	2001-12-31	C17	纺织业	388860327	81945079	0	841358	841358	141757227	126382741	1373246
000018	2002-12-31	C17	纺织业	376445241	67790749	0	1347864	1208645	161738325	141527528	1945292
000018	2003-12-31	C17	纺织业	390342262	78844295	437037	1566030	1530600	208255352	178856559	2076680
000018	2004-12-31	C17	纺织业	529067471	186633015	3010745	886965	417276	264335516	222205245	1191959
000018	2005-12-31	C17	纺织业	495350310	205795691	2223772	-37444000	-46016378	272060118	264601399	-45063140
000018	2006-12-31	C17	纺织业	445576711	144847073	1403207	30057907	20674084	240613550	233962461	27601810
000018	2007-12-31	C17	纺织业	229451566	58976625	498219	-116356882	-124579539	103568595	119387919	-112501891
000018	2008-12-31	C17	纺织业	192923851	61966063	0	-25957333	-26057341	46881258	41341329	-26089064
000018	2009-12-31	C17	纺织业	201318234	57751198	2117958	12090678	11713331	27517759	22624986	11905069
000018	2010-12-31	C17	纺织业	195732419	54114515	2049023	4102924	2370935	9351110	4323089	2328181
000018	2011-12-31	C17	纺织业	172238794	54565212	1901069	-17361593	-17423512	9850484	4269140	-17466634
000018	2012-12-31	C17	纺织业	172002557	54523680	1860764	-247331	-247331	11095669	5413356	264217
000018	2013-12-31	C17	纺织业	170502789	45921137	1820459	8214810	7849904	26998990	9461003	8445604
000018	2014-12-31	C17	纺织业	184418905	54894362	1780154	4290905	4287196	11015403	3760752	3433977
000018	2015-12-31	C17	纺织业	4.01746e+09	2.73692e+09	9.26775e+06	3.46649e+08	3.46103e+08	4.01036e+09	3.16503e+09	4.31437e+08
000018	2016-12-31	E50	建筑装饰和其他建筑业	7.98618e+09	6.1557e+09	1.06203e+08	4.73662e+08	4.72093e+08	4.665e+09	3.45938e+09	5.56498e+08
000018	2017-12-31	E50	建筑装饰和其他建筑业	1.16678e+10	9.40768e+09	127524445	3.80091e+08	3.84046e+08	6.49712e+09	4.88635e+09	5.07863e+08
000018	2018-12-31	E50	建筑装饰和其他建筑业	9.60346e+09	9.33789e+09	9.99213e+07	-1.70474e+09	-1.71976e+09	2.42699e+09	2.4495e+09	-1.44956e+09
000019	1992-12-31	C15	酒、饮料和精制茶制造业	3.28594e+08	1.11083e+08	8.06136e+06			2.82375e+08	2.35737e+08	2.32048e+07
000019	1993-12-31	C15	酒、饮料和精制茶制造业	4.24506e+08	1.89161e+08	2.15181e+07			3.63448e+08	2.98288e+08	3.31381e+07
000019	1994-12-31	C15	酒、饮料和精制茶制造业	4.34511e+08	2.14525e+08	3.10635e+07	-6.79031e+06	-4.01248e+06	2.58834e+08	2.24879e+08	-1.3747e+07
000019	1995-12-31	C15	酒、饮料和精制茶制造业	4.37016e+08	1.91923e+08	3.05102e+07	3.61943e+06	5.69878e+06	2.68331e+08	2.34629e+08	-2.13386e+07
000019	1996-12-31	C15	酒、饮料和精制茶制造业	4.26224e+08	1.57607e+08	3.45588e+07	42962608	42962608	1.12826e+08	1.00832e+08	2.5836e+07
000019	1997-12-31	C15	酒、饮料和精制茶制造业	4.33628e+08	1.53063e+08	2.09048e+07	3.0184e+07	3.0184e+07	1.04418e+08	8.87012e+07	2.68604e+07
000019	1998-12-31	C15	酒、饮料和精制茶制造业	4.55455e+08	1.58657e+08	2.09048e+07	3.29032e+07	3.29032e+07	9.0667e+07	7.34706e+07	3.30279e+07
000019	1999-12-31	C15	酒、饮料和精制茶制造业	4.70146e+08	1.80763e+08	2.09048e+07	3.01432e+07	3.01432e+07	6.5691e+07	5.19411e+07	3.04987e+07
000019	2000-12-31	C15	酒、饮料和精制茶制造业	4.26111e+08	1.36466e+08	2.09048e+07	1.06203e+07	1.06203e+07	7.02398e+07	5.9672e+07	1.17562e+07
000019	2001-12-31	C15	酒、饮料和精制茶制造业	4.00884e+08	7.30781e+07	1.68114e+07	1.13819e+07	1.13819e+07	6.11852e+07	4.88216e+07	1.07223e+07
000019	2002-12-31	C15	酒、饮料和精制茶制造业	4.52697e+08	1.63979e+08	3.98413e+07	1.07999e+07	1.08157e+07	7.73694e+07	6.04525e+07	1.10931e+07
000019	2003-12-31	C15	酒、饮料和精制茶制造业	4.43912e+08	2.04415e+08	3.82833e+07	-4.48517e+07	-4.92211e+07	6.20666e+07	4.65505e+07	-2.73643e+07
000019	2004-12-31	C15	酒、饮料和精制茶制造业	4.64298e+08	2.25639e+08	3.67253e+07	4.30919e+06	-1.73804e+06	6.47535e+07	5.13181e+07	-1.68832e+06
000019	2005-12-31	C15	酒、饮料和精制茶制造业	4.39107e+08	1.80596e+08	2.91212e+07	5.53986e+06	4.43161e+06	8.14624e+07	7.02124e+07	1.27627e+07
000019	2006-12-31	C15	酒、饮料和精制茶制造业	4.69045e+08	1.72705e+08	2.39569e+07	3.90594e+07	3.78296e+07	1.02483e+08	8.85964e+07	6.05812e+07
000019	2007-12-31	C15	酒、饮料和精制茶制造业	4.68075e+08	1.00967e+08	6.63019e+07	4.36902e+07	4.46374e+07	1.92241e+08	1.54966e+08	1.33097e+07
000019	2008-12-31	C15	酒、饮料和精制茶制造业	5.31942e+08	1.48821e+08	1.16465e+08	1.26302e+07	1.60136e+07	1.51118e+08	1.17955e+08	1.2408e+07
000019	2009-12-31	C15	酒、饮料和精制茶制造业	623356758	2.58016e+08	1.42046e+08	-1.29051e+07	-9.86519e+06	1.84142e+08	1.36631e+08	-1.01249e+07
000019	2010-12-31	C15	酒、饮料和精制茶制造业	6.58469e+08	2.85527e+08	1.87368e+08	5.68764e+06	8.98539e+06	2.29797e+08	1.77464e+08	-884492
000019	2011-12-31	C15	酒、饮料和精制茶制造业	1.06196e+09	1.72088e+08	2.02531e+08	6.98023e+06	9.64324e+06	3.1823e+08	2.57434e+08	-4.98978e+06
000019	2012-12-31	C15	酒、饮料和精制茶制造业	1.22299e+09	2.16824e+08	1.98302e+08	7.45295e+07	7.40639e+07	3.1079e+08	2.5747e+08	7.40516e+07
000019	2013-12-31	C15	酒、饮料和精制茶制造业	1.33664e+09	3.24954e+08	2.05741e+08	4.36622e+07	4.52142e+07	4.38319e+08	3.67575e+08	4.20084e+07
000019	2014-12-31	C15	酒、饮料和精制茶制造业	1.15461e+09	1.60974e+08	1.96961e+08	1.33238e+07	1.41262e+07	3.68121e+08	2.29059e+08	1.14182e+07
000019	2015-12-31	C15	酒、饮料和精制茶制造业	1.06046e+09	1.03321e+08	1.93057e+08	-3.52562e+07	-4.29606e+07	3.38225e+08	2.47444e+08	-4.82344e+07
000019	2016-12-31	C15	酒、饮料和精制茶制造业	1.17854e+09	1.28805e+08	1.95678e+08	9.66207e+07	9.01455e+07	2.73384e+08	2.04649e+08	9.41778e+07
000019	2017-12-31	C15	酒、饮料和精制茶制造业	1.07039e+09	1.07233e+08	1.87321e+08	-5.40941e+07	-6.12529e+07	3.15763e+08	2.45897e+08	-5.71807e+07
000019	2018-12-31	C15	酒、饮料和精制茶制造业	6.46895e+09	2.13135e+09	5.69997e+08	3.08331e+08	3.20856e+08	1.07588e+10	9.69363e+09	3.41221e+08
000019	2019-12-31	F51	批发业	6.77507e+09	2.15163e+09	5.89167e+08	3.63502e+08	3.84516e+08	1.106e+10	9.95531e+09	4.33574e+08
000020	1992-12-31	C39	计算机、通信和其他电子设备制造业	456537239	188482262	113086			552621357	508829924	46537865
000020	1993-12-31	C39	计算机、通信和其他电子设备制造业	481716278	172420295	84815			462855931	376577881	52521228
000020	1994-12-31	C39	计算机、通信和其他电子设备制造业	4.41051e+08	1.0728e+08	56543.2	4.57086e+07	4.57086e+07	3.39801e+08	2.70883e+08	4.17891e+07
000020	1995-12-31	C39	计算机、通信和其他电子设备制造业	526263441	159003437	28272	54722015	54722015	353463423	308407332	53183193
000020	1996-12-31	C39	计算机、通信和其他电子设备制造业	569200991	194077320	0	38417523	38417523	268613945	236731916	19264029
000020	1997-12-31	C39	计算机、通信和其他电子设备制造业	531579651	119083989	0	-69270607	-69270607	173948400	207811935	-68964663
000020	1998-12-31	C39	计算机、通信和其他电子设备制造业	446069467	133281094	0	-52189598	-52189598	125173904	141939144	-52445938
000020	1999-12-31	C39	计算机、通信和其他电子设备制造业	4.85132e+08	1.75189e+08	0	1.00131e+07	1.00131e+07	1.49181e+08	1.42474e+08	8.67119e+06
000020	2000-12-31	C39	计算机、通信和其他电子设备制造业	4.66967e+08	1.67636e+08	0	2.92845e+06	2.87805e+06	1.18412e+08	1.14084e+08	605658
000020	2001-12-31	C39	计算机、通信和其他电子设备制造业	4.50226e+08	1.59449e+08	0	3.0459e+06	3.0459e+06	8.28619e+07	8.0379e+07	-1.91177e+06
000020	2002-12-31	C39	计算机、通信和其他电子设备制造业	4.79017e+08	1.85031e+08	0	5.36006e+06	5.36006e+06	1.28961e+08	1.20223e+08	4.25097e+06
000020	2003-12-31	C39	计算机、通信和其他电子设备制造业	4.76381e+08	1.99802e+08	0	-7.7344e+06	-7.7344e+06	1.18522e+08	1.09063e+08	-7.00527e+06
000020	2004-12-31	C39	计算机、通信和其他电子设备制造业	4.29708e+08	1.97472e+08	0	-4.4342e+07	-4.4342e+07	1.29246e+08	1.27783e+08	-4.35738e+07
000020	2005-12-31	C39	计算机、通信和其他电子设备制造业	3.89185e+08	1.50326e+08	0	6.62231e+06	6.62231e+06	1.14422e+08	1.07049e+08	6.29183e+06
000020	2006-12-31	C39	计算机、通信和其他电子设备制造业	3.76032e+08	1.52189e+08	0	-1.95542e+07	-1.95542e+07	1.61209e+08	1.56991e+08	-1.96108e+07
000020	2007-12-31	C39	计算机、通信和其他电子设备制造业	3.73957e+08	1.31757e+08	6.45155e+06	2.20659e+07	2.20659e+07	1.93245e+08	1.67135e+08	-2.51411e+06
000020	2008-12-31	C39	计算机、通信和其他电子设备制造业	4.46671e+08	1.98861e+08	6.25307e+06	7.56791e+06	7.56791e+06	1.89401e+08	1.55173e+08	1.51663e+06
000020	2009-12-31	C39	计算机、通信和其他电子设备制造业	7.5678e+08	5.04816e+08	5.47796e+07	4.15459e+06	4.15459e+06	5.08263e+08	450885753	8.30358e+06
000020	2010-12-31	C39	计算机、通信和其他电子设备制造业	7.25894e+08	4.5933e+08	5.34269e+07	9.17726e+06	9.17726e+06	7.4558e+08	6.66733e+08	1.45848e+07
000020	2011-12-31	C39	计算机、通信和其他电子设备制造业	6.68386e+08	3.91446e+08	5.19635e+07	1.03745e+07	1.03745e+07	8.75778e+08	7.89063e+08	1.51825e+07
000020	2012-12-31	C39	计算机、通信和其他电子设备制造业	6.81645e+08	4.01464e+08	5.05381e+07	3.2419e+06	3.2419e+06	7.23891e+08	6.37127e+08	5.60651e+06
000020	2013-12-31	C39	计算机、通信和其他电子设备制造业	7.31348e+08	4.57685e+08	4.9361e+07	-6.5174e+06	-6.5174e+06	6.26821e+08	5.56599e+08	-7.61524e+06
000020	2014-12-31	C39	计算机、通信和其他电子设备制造业	1.16274e+09	8.8139e+08	4.78667e+07	7.68762e+06	7.68762e+06	6.9484e+08	5.93999e+08	4.74654e+06
000020	2015-12-31	C39	计算机、通信和其他电子设备制造业	1.15499e+09	8.41052e+08	4.63724e+07	-4.20085e+06	-4.20085e+06	4.99456e+08	4.18001e+08	-2.92617e+06
000020	2016-12-31	C39	计算机、通信和其他电子设备制造业	6.32476e+08	3.12777e+08	4.48781e+07	5.45771e+06	5.45771e+06	6.19168e+08	5.34737e+08	8.39097e+06
000020	2017-12-31	C39	计算机、通信和其他电子设备制造业	6.29763e+08	3.0909e+08	4.33073e+07	974409	974409	8.5804e+08	7.77907e+08	5.31786e+06
000020	2018-12-31	C39	计算机、通信和其他电子设备制造业	6.1709e+08	2.93122e+08	4.18157e+07	3.29502e+06	3.29502e+06	6.37047e+08	5.66691e+08	4.04615e+06
000020	2019-12-31	C39	计算机、通信和其他电子设备制造业	6.14164e+08	2.84736e+08	4.29686e+07	5.46005e+06	5.46005e+06	7.21557e+08	6.34502e+08	7.9004e+06
000021	1994-12-31	C39	计算机、通信和其他电子设备制造业	8.61816e+08	4.24808e+08	0	5.34042e+07	5.34042e+07	7.01343e+08	5.91212e+08	5.94339e+07
000021	1995-12-31	C39	计算机、通信和其他电子设备制造业	1.11222e+09	6.33603e+08	0	1.18353e+08	1.18353e+08	1.59877e+09	1.22464e+09	1.36538e+08
000021	1996-12-31	C39	计算机、通信和其他电子设备制造业	1.50702e+09	7.15871e+08	0	2.75371e+08	2.75371e+08	1.61938e+09	1.19568e+09	3.30768e+08
000021	1997-12-31	C39	计算机、通信和其他电子设备制造业	1.76771e+09	7.21372e+08	0	3.18914e+08	3.18914e+08	1.76981e+09	1.38208e+09	3.22457e+08
000021	1998-12-31	C39	计算机、通信和其他电子设备制造业	3.57452e+09	1.64725e+09	3088700	4.52334e+08	4.52316e+08	2.82163e+09	2.18316e+09	4.6056e+08
000021	1999-12-31	C39	计算机、通信和其他电子设备制造业	3.82243e+09	1.60758e+09	3088700	3.13115e+08	3.13042e+08	3.25455e+09	2.6565e+09	3.39589e+08
000021	2000-12-31	C39	计算机、通信和其他电子设备制造业	3.87486e+09	1.54586e+09	3088700	1.5087e+08	1.5079e+08	3.86411e+09	3.43495e+09	1.67962e+08
000021	2001-12-31	C39	计算机、通信和其他电子设备制造业	4.64533e+09	2.32421e+09	4.66611e+06	-9.14463e+06	-2.30576e+07	3.91869e+09	3.67999e+09	-1.41887e+07
000021	2002-12-31	C39	计算机、通信和其他电子设备制造业	5.04623e+09	2.76129e+09	2.58224e+06	6.07291e+07	6.05747e+07	6.17891e+09	5.7414e+09	1.03429e+08
000021	2003-12-31	C39	计算机、通信和其他电子设备制造业	4.38878e+09	1.8805e+09	2.27337e+06	2.2278e+08	2.22619e+08	7.85976e+09	7.23324e+09	3.85508e+08
000021	2004-12-31	C39	计算机、通信和其他电子设备制造业	4.00757e+09	1.34483e+09	1.9645e+06	2.27654e+08	2.27492e+08	6.92129e+09	6.50352e+09	2.79498e+08
000021	2005-12-31	C39	计算机、通信和其他电子设备制造业	4.27212e+09	1.40467e+09	1.65563e+06	3.15346e+08	3.14288e+08	8.05922e+09	7.62359e+09	3.61503e+08
000021	2006-12-31	C39	计算机、通信和其他电子设备制造业	3.97973e+09	8.77148e+08	1.05669e+06	3.41185e+08	3.41185e+08	1.02967e+10	9.91231e+09	3.82318e+08
000021	2007-12-31	C39	计算机、通信和其他电子设备制造业	5.14416e+09	1.65718e+09	1.03462e+06	7.09204e+08	7.09204e+08	1.30932e+10	1.28143e+10	8.18799e+08
000021	2008-12-31	C39	计算机、通信和其他电子设备制造业	4.33173e+09	8.67213e+08	1.27265e+07	3.1648e+08	3.1648e+08	1.39473e+10	1.3527e+10	2.96012e+08
000021	2009-12-31	C39	计算机、通信和其他电子设备制造业	5.42829e+09	1.47549e+09	1.24669e+07	2.5862e+08	2.65937e+08	1.34053e+10	1.2915e+10	3.05542e+08
000021	2010-12-31	C39	计算机、通信和其他电子设备制造业	6.66654e+09	2.1882e+09	1.22122e+07	3.84258e+08	3.56342e+08	2.07715e+10	2.02654e+10	4.17523e+08
000021	2011-12-31	C39	计算机、通信和其他电子设备制造业	1.03368e+10	6.01613e+09	5.29537e+07	2.51509e+08	2.20143e+08	1.86304e+10	1.81212e+10	2.5246e+08
000021	2012-12-31	C39	计算机、通信和其他电子设备制造业	1.01814e+10	6.02513e+09	5.18716e+07	9.3561e+07	8.45215e+06	1.63995e+10	1.59836e+10	5.32869e+07
000021	2013-12-31	C39	计算机、通信和其他电子设备制造业	1.37266e+10	8.76541e+09	8.89049e+07	2.29931e+08	1.58875e+08	1.50395e+10	1.46849e+10	2.44417e+08
000021	2014-12-31	C39	计算机、通信和其他电子设备制造业	1.44504e+10	9.3914e+09	1.47905e+08	1.75676e+08	1.60556e+08	1.64442e+10	1.59199e+10	2.59747e+08
000021	2015-12-31	C39	计算机、通信和其他电子设备制造业	1.43375e+10	9.13183e+09	1.46571e+08	1.8066e+08	1.8066e+08	1.53618e+10	1.46967e+10	1.97691e+08
000021	2016-12-31	C39	计算机、通信和其他电子设备制造业	1.17174e+10	6.42004e+09	1.43829e+08	2.14424e+08	2.23741e+08	1.50692e+10	1.42145e+10	3.38822e+08
000021	2017-12-31	C39	计算机、通信和其他电子设备制造业	1.65995e+10	1.06707e+10	2.29668e+08	5.41303e+08	5.73896e+08	1.42098e+10	1.33007e+10	7.33983e+08
000021	2018-12-31	C39	计算机、通信和其他电子设备制造业	1.59968e+10	9.22702e+09	5.72893e+08	5.30073e+08	5.65372e+08	1.6061e+10	1.5306e+10	6.99362e+08
000021	2019-12-31	C39	计算机、通信和其他电子设备制造业	1.84534e+10	1.13513e+10	5.65498e+08	3.52301e+08	4.41859e+08	1.32238e+10	1.19636e+10	5.46398e+08
000022	1993-12-31	G58	装卸搬运和运输代理业	8.89415e+08	2.15734e+08	1.17657e+08			2.51825e+08	1.38537e+08	9.68509e+07
000022	1994-12-31	G58	装卸搬运和运输代理业	1.01018e+09	2.60244e+08	1.66585e+08	1.1248e+08	1.1248e+08	3.5032e+08	1.96343e+08	1.23535e+08
000022	1995-12-31	G58	装卸搬运和运输代理业	1.2141e+09	2.94051e+08	2.13727e+08	1.24362e+08	1.24362e+08	4.35362e+08	2.555e+08	1.40127e+08
000022	1996-12-31	G58	装卸搬运和运输代理业	1.4681e+09	4.02684e+08	2.17126e+08	1.07302e+08	1.05973e+08	4.09864e+08	2.36397e+08	1.13498e+08
000022	1997-12-31	G58	装卸搬运和运输代理业	1.56067e+09	3.51667e+08	3.82243e+08	9.33401e+07	1.02078e+08	3.9847e+08	2.15702e+08	1.14649e+08
000022	1998-12-31	G58	装卸搬运和运输代理业	1.68397e+09	5.33407e+08	4.58478e+08	5.54112e+07	6.4766e+07	3.188e+08	1.87519e+08	7.20787e+07
000022	1999-12-31	G58	装卸搬运和运输代理业	1.74759e+09	5.47932e+08	4.45713e+08	7.24467e+07	1.04044e+08	3.78929e+08	1.99549e+08	1.07817e+08
000022	2000-12-31	G58	装卸搬运和运输代理业	2.25234e+09	1.00207e+09	6.54311e+08	8.25612e+07	1.1253e+08	4.32171e+08	2.37421e+08	1.19831e+08
000022	2001-12-31	G58	装卸搬运和运输代理业	2223564238	847838633	635011724	86829223	124053958	475852613	255225702	130587757
000022	2002-12-31	G58	装卸搬运和运输代理业	2331627234	767354325	615873848	183599988	288733922	738687403	321719879	307020020
000022	2003-12-31	G58	装卸搬运和运输代理业	3214220100	1219427171	653622087	313987876	494091168	1047836118	360931229	554325655
000022	2004-12-31	G58	装卸搬运和运输代理业	4257118245	1704389817	630659425	535628927	832209991	1552651737	499198495	877946796
000022	2005-12-31	G58	装卸搬运和运输代理业	4573762884	1538266411	599875734	583452604	903727132	1774334469	557919974	1022177832
000022	2006-12-31	G58	装卸搬运和运输代理业	4589401082	1534168823	576623951	613964828	946874126	1905312912	723265275	1038385963
000022	2007-12-31	G58	装卸搬运和运输代理业	5457335718	2312713967	1138614622	663872167	992504204	2003562530	792237695	1045573041
000022	2008-12-31	G58	装卸搬运和运输代理业	5153728048	1826070671	1075111068	642891604	944409177	1914007717	829304564	1026439685
000022	2009-12-31	G58	装卸搬运和运输代理业	5527873569	2107282039	1071933095	418864844	604135301	1465434512	681615316	673649986
000022	2010-12-31	G58	装卸搬运和运输代理业	6202184742	2395026910	1074247819	596680156	826639364	1740417668	742312284	962439501
000022	2011-12-31	G58	装卸搬运和运输代理业	6540228435	2434164364	1038926892	505645137	667775668	1708136899	768040243	816494626
000022	2012-12-31	G55	水上运输业	6781130450	2316120548	1007534028	467103270	615769510	1783846135	844601419	737084906
000022	2013-12-31	G55	水上运输业	7.34653e+09	2.61845e+09	9.86041e+08	5.02895e+08	6.4248e+08	1.78077e+09	9.10135e+08	7.59283e+08
000022	2014-12-31	G55	水上运输业	6.93582e+09	2.06022e+09	9.50022e+08	4.17594e+08	5.2979e+08	1.80477e+09	9.83887e+08	6.71869e+08
000022	2015-12-31	G55	水上运输业	6.91377e+09	1.68446e+09	1.0469e+09	5.27751e+08	6.52718e+08	1.87261e+09	1.00272e+09	7.28102e+08
000022	2016-12-31	G55	水上运输业	6.62048e+09	9.83483e+08	1.01077e+09	5.32376e+08	6.6985e+08	1.90511e+09	1.05047e+09	7.68119e+08
000022	2017-12-31	G55	水上运输业	7.97547e+09	1.40843e+09	1.35022e+09	5.04495e+08	7.13859e+08	2.45622e+09	1.44523e+09	8.67552e+08
000022	2018-12-31	G55	水上运输业	1.28018e+11	4.76012e+10	2.0761e+10	1.09042e+09	2.88591e+09	9.70339e+09	5.73924e+09	3.67226e+09
000022	2019-12-31	G55	水上运输业	1.56697e+11	6.17067e+10	1.96937e+10	2.89819e+09	8.16692e+09	1.21238e+10	7.64892e+09	1.03248e+10
000023	1993-12-31	E47	房屋建筑业	2.96989e+08	1.02277e+08	500000			1.41247e+08	9.2482e+07	3.8968e+07
000023	1994-12-31	E47	房屋建筑业	3.7869e+08	1.40812e+08	1.3589e+07	4.58282e+07	4.5909e+07	7.58967e+07	3.54054e+07	3.08956e+07
000023	1995-12-31	E47	房屋建筑业	5.11187e+08	2.65702e+08	1.25246e+07	1.67781e+07	1.69361e+07	9.49501e+07	5.46259e+07	14259355
000023	1996-12-31	E47	房屋建筑业	4.94044e+08	2.47135e+08	2.09453e+06	74334.3	-488659	6.23351e+07	4.56888e+07	-1.28477e+06
000023	1997-12-31	E47	房屋建筑业	5.80613e+08	2.84237e+08	1.54192e+07	3.28417e+07	3.45198e+07	1.46727e+08	1.22226e+08	2.99397e+07
000023	1998-12-31	E47	房屋建筑业	6.90335e+08	3.51927e+08	1.58397e+07	2.54829e+07	2.76401e+07	2.65459e+08	2.01671e+08	5.31776e+06
000023	1999-12-31	E47	房屋建筑业	7.37676e+08	4.59764e+08	1.52627e+07	2.55499e+07	2.76371e+07	3.01216e+08	2.38981e+08	-7.53658e+06
000023	2000-12-31	E47	房屋建筑业	8.28555e+08	5.38355e+08	2.40068e+07	1.78457e+07	1.93631e+07	2.56863e+08	2.14163e+08	-8.19229e+06
000023	2001-12-31	E47	房屋建筑业	8.28513e+08	6.38338e+08	2.34094e+07	-6.38894e+07	-6.24535e+07	2.2303e+08	2.00106e+08	-9.33451e+07
000023	2002-12-31	E47	房屋建筑业	7.27183e+08	4.92881e+08	8.04943e+06	5913540	8.4675e+06	3.36051e+08	2.80363e+08	-4.18638e+06
000023	2003-12-31	E47	房屋建筑业	7.23461e+08	4.81756e+08	4.07441e+06	6.12636e+06	9.80533e+06	4.10022e+08	3.37648e+08	9.39042e+06
000023	2004-12-31	E47	房屋建筑业	7.3771e+08	4.86186e+08	7.7198e+06	1.06843e+07	1.20783e+07	4.94972e+08	4.32955e+08	4.05661e+06
000023	2005-12-31	E47	房屋建筑业	9.35613e+08	6.95894e+08	1.56626e+07	-2.46925e+07	-2.3091e+07	4.1231e+08	3.42794e+08	-1.84495e+07
000023	2006-12-31	E47	房屋建筑业	8.84427e+08	6.15365e+08	6.38767e+06	3.24889e+07	3.24612e+07	6.6336e+08	5.53511e+08	2.541e+07
000023	2007-12-31	E47	房屋建筑业	7.99195e+08	5.01034e+08	6.25379e+06	2.0166e+07	1.47735e+07	6.26408e+08	5.46521e+08	1.25586e+07
000023	2008-12-31	E47	房屋建筑业	9.74457e+08	6.72485e+08	5.86778e+06	2.13151e+07	2.16132e+07	5.36427e+08	4.43453e+08	1.79375e+07
000023	2009-12-31	E47	房屋建筑业	1.07522e+09	7.61289e+08	5.48177e+06	2.46054e+07	2.4433e+07	7.80131e+08	6.60331e+08	2.2638e+07
000023	2010-12-31	E47	房屋建筑业	9.38521e+08	6.21128e+08	9.57098e+06	1.31483e+07	1.30528e+07	9.19614e+08	7.81495e+08	2.3452e+07
000023	2011-12-31	E47	房屋建筑业	1.09357e+09	7.48332e+08	8.84167e+06	9.27579e+06	9.1002e+06	8.00148e+08	6.71017e+08	2.11949e+07
000023	2012-12-31	C30	非金属矿物制品业	1.21904e+09	8.11658e+08	8.8225e+06	5.17135e+06	5.1311e+06	8.77949e+08	7.83158e+08	-1.23442e+07
000023	2013-12-31	C30	非金属矿物制品业	1.34491e+09	9.29866e+08	1.07118e+07	1.50315e+07	11822530	1.06954e+09	9.28879e+08	2.17116e+07
000023	2014-12-31	C30	非金属矿物制品业	1.474e+09	1.04944e+09	9.69988e+06	1.72468e+07	1.50664e+07	1.09236e+09	9.55457e+08	2.28565e+07
000023	2015-12-31	C30	非金属矿物制品业	1.56587e+09	1.11931e+09	8.61049e+06	2.67307e+07	2.66339e+07	1.0378e+09	8.50842e+08	5.28973e+07
000023	2016-12-31	C30	非金属矿物制品业	1.51397e+09	1.05836e+09	7.5211e+06	9.95219e+06	1.58285e+07	1.00996e+09	8.78892e+08	1.91952e+07
000023	2017-12-31	C30	非金属矿物制品业	1.95162e+09	1.47282e+09	5.01527e+06	3.05008e+07	2.86888e+07	1.22919e+09	1.09277e+09	2.19182e+07
000023	2018-12-31	C30	非金属矿物制品业	2.32049e+09	1.81353e+09	4.12904e+06	2.63205e+07	3.51364e+07	1.61133e+09	1.40178e+09	6.07596e+07
000023	2019-12-31	C30	非金属矿物制品业	2.5194e+09	1.9345e+09	3.23375e+06	5.08246e+07	7.45686e+07	1.83053e+09	1.58393e+09	1.03887e+08
000024	1993-12-31	K70	房地产业	9.90223e+08	4.54229e+08	7.62375e+06			2.4563e+08	1.3848e+08	7.70551e+07
000024	1994-12-31	K70	房地产业	1.14517e+09	5.23022e+08	1.81645e+06	1.06407e+08	1.06832e+08	3.24118e+08	1.67117e+08	1.09132e+08
000024	1995-12-31	K70	房地产业	1.73924e+09	1.07465e+09	0	1.25558e+08	1.25493e+08	9.38862e+08	7.32187e+08	1.23219e+08
000024	1996-12-31	K70	房地产业	2.46465e+09	1.50709e+09	1.85388e+06	1.00163e+08	1.00197e+08	1.81871e+09	1.57277e+09	1.06961e+08
000024	1997-12-31	K70	房地产业	2.61275e+09	1.44435e+09	1.72688e+06	1.0455e+08	1.04132e+08	1.59794e+09	1.40546e+09	1.13852e+08
000024	1998-12-31	K70	房地产业	2.74342e+09	1.51548e+09	1.59988e+06	9.93018e+07	9.84137e+07	5.9774e+08	4.7081e+08	9.58737e+07
000024	1999-12-31	K70	房地产业	3.88623e+09	2.13749e+09	6.61716e+06	1.59811e+08	2.22821e+08	9.30466e+08	6.01453e+08	2.27456e+08
000024	2000-12-31	K70	房地产业	4.88883e+09	2.3827e+09	1.55787e+07	2.08911e+08	2.97579e+08	2.91723e+09	2.37959e+09	3.097e+08
000024	2001-12-31	K70	房地产业	4692619143	2317931968	17628418	174961781	236236752	3320820664	2751536566	269949603
000024	2002-12-31	K70	房地产业	5268964574	2644302893	16444654	241815815	267621563	3854153934	3290055657	335408720
000024	2003-12-31	K70	房地产业	5923647954	2599513089	17244562	330477566	358821184	4838834917	4138363035	444458879
000024	2004-12-31	K70	房地产业	8454998786	4901997474	15329580	359802928	381700609	3475895992	2717546582	457992836
000024	2005-12-31	K70	房地产业	8936565336	5047846927	14810981	421580919	439918069	2659475668	1930417027	506054811
000024	2006-12-31	K70	房地产业	14201844482	9704104413	14291083	567912385	592077561	2939402576	1830897548	683135880
000024	2007-12-31	K70	房地产业	25107163682	15962418954	52463926	1157877638	1195130888	4111644668	2179150950	1327211067
000024	2008-12-31	K70	房地产业	37437014995	21157507991	94212	1227615829	1092000105	3573184200	2097773113	1290208060
000024	2009-12-31	K70	房地产业	47897160497	29595124020	54121	1644143880	1754465851	10137701049	5961738151	2274640163
000024	2010-12-31	K70	房地产业	59818240763	38672324357	0	2011397239	2483986973	13782425231	8300379948	3264542731
000024	2011-12-31	K70	房地产业	79666494368	55389500669	0	2591781031	3312954510	15111366642	7194438295	4389510829
000024	2012-12-31	K70	房地产业	1.09197e+11	7.9758e+10	0	3.31827e+09	4.27752e+09	2.52968e+10	1.2945e+10	6.23436e+09
000024	2013-12-31	K70	房地产业	1.3404e+11	9.51233e+10	5.42449e+08	4.20215e+09	5.50831e+09	3.25678e+10	1.90451e+10	7.92721e+09
000024	2014-12-31	K70	房地产业	1.51692e+11	1.07946e+11	5.11546e+08	4.26364e+09	5.50985e+09	4.33851e+10	2.71892e+10	8.30841e+09
000025	1993-12-31	S90	综合	9.15086e+08	4.74194e+08	2.43529e+06			4.56324e+08	3.50036e+08	7.05184e+07
000025	1994-12-31	S90	综合	1.17301e+09	6.88471e+08	3.54454e+06	5.01117e+07	5.08086e+07	4.95072e+08	3.92514e+08	3.91689e+07
000025	1995-12-31	S90	综合	1.26071e+09	7.87403e+08	1.86444e+07	332673	1.28581e+06	4.12988e+08	3.25747e+08	-2.78548e+06
000025	1996-12-31	S90	综合	1.06486e+09	7.58125e+08	1.6575e+06	-1.65696e+08	-1.65704e+08	436002795	3.62798e+08	-1.50766e+08
000025	1997-12-31	S90	综合	9.71103e+08	6.33537e+08	1.615e+06	3.37636e+07	3.10745e+07	3.7773e+08	3.23757e+08	3.86723e+07
000025	1998-12-31	S90	综合	9.58399e+08	6.28766e+08	1.58312e+06	2.21377e+07	1.95621e+07	3.17455e+08	2.7318e+08	1.79995e+07
000025	1999-12-31	S90	综合	8.7615e+08	6.47669e+08	1.55125e+06	-1.04589e+08	-1.04334e+08	3.08646e+08	2.7262e+08	-9.68705e+07
000025	2000-12-31	S90	综合	7.66479e+08	6.67875e+08	1.4875e+06	-1.18383e+08	-1.18829e+08	1.52616e+08	1.21282e+08	-1.15631e+08
000025	2001-12-31	S90	综合	1.36843e+09	1.07831e+09	2.58984e+06	5.14405e+06	7.16629e+06	7.03245e+08	6.19437e+08	-4.16444e+06
000025	2002-12-31	S90	综合	1.23223e+09	1.00096e+09	1.4001e+06	-4.09809e+07	-3.67176e+07	1.28932e+09	1.17485e+09	-3.73864e+07
000025	2003-12-31	S90	综合	1.2747e+09	1.03235e+09	1.3867e+06	5.17506e+06	9.54368e+06	1.43638e+09	1.30737e+09	1.54234e+07
000025	2004-12-31	S90	综合	1.06346e+09	7.97407e+08	1.32526e+06	4.31975e+06	9.61282e+06	1.12475e+09	1.01725e+09	1.44035e+07
000025	2005-12-31	S90	综合	8.59359e+08	5.82141e+08	1.28342e+06	5.6763e+06	7.71408e+06	1.04381e+09	9.40722e+08	1.21479e+07
000025	2006-12-31	S90	综合	8.30866e+08	6.41652e+08	1.26773e+06	-9.21488e+07	-8.78835e+07	1.13369e+09	1.03649e+09	-1.81713e+06
000025	2007-12-31	S90	综合	8.35575e+08	6.30459e+08	1.22644e+06	1.07953e+07	6.62577e+06	9.91037e+08	8.81291e+08	1.14786e+07
000025	2008-12-31	S90	综合	6.14544e+08	4.27557e+08	244023	4.58431e+06	1.8449e+06	6.37897e+08	5.41979e+08	-511272
000025	2009-12-31	S90	综合	6.11487e+08	4.16408e+08	219922	6.30596e+06	8.12351e+06	4.32676e+08	3.62884e+08	-2.00233e+06
000025	2010-12-31	F51	批发业	5.99556e+08	3.99758e+08	221588	3.58445e+06	3.92231e+06	3.86348e+08	3.20838e+08	2.79143e+06
000025	2011-12-31	F51	批发业	5.70693e+08	3.69312e+08	164089	2.15768e+06	1.2502e+06	4.03282e+08	3.35264e+08	-6.82864e+06
000025	2012-12-31	F51	批发业	644911292	4.4385e+08	106589	7.14626e+06	971919	4.19643e+08	3.3642e+08	-5.16686e+06
000025	2013-12-31	F51	批发业	7.00998e+08	4.97283e+08	33255	6.90072e+06	3.01798e+06	4.86729e+08	3.87559e+08	1.65278e+07
000025	2014-12-31	F51	批发业	8.06325e+08	6.03994e+08	5.39242e+07	1.03452e+07	8.56621e+06	4.64988e+08	3.89424e+08	9.18987e+06
000025	2015-12-31	F51	批发业	1.16867e+09	2.9008e+08	5.29853e+07	4.27688e+07	4.2738e+07	3.03727e+08	2.17992e+08	4.68989e+07
000025	2016-12-31	F51	批发业	1.189e+09	2.80465e+08	5.37391e+07	2.71936e+07	2.76179e+07	3.24241e+08	2.29043e+08	3.18006e+07
000025	2017-12-31	F51	批发业	1.40331e+09	4.05291e+08	5.23497e+07	6.68628e+07	6.57816e+07	3.47237e+08	2.54255e+08	6.8235e+07
000025	2018-12-31	F51	批发业	1658295531	5.59013e+08	5.10123e+07	8.69241e+07	8.614e+07	4.14239e+08	3.32347e+08	9.22921e+07
000025	2019-12-31	F51	批发业	1.64578e+09	3.06569e+08	5.05612e+07	2.1967e+08	2.18807e+08	5.71073e+08	4.31021e+08	3.0334e+08
000026	1993-12-31	C35	专用设备制造业	3.17505e+08	1.08772e+08	623328			2.66972e+08	1.47549e+08	5.82346e+07
000026	1994-12-31	C35	专用设备制造业	3.84116e+08	1.22148e+08	697278	6.69907e+07	7.06183e+07	2.81731e+08	1.6346e+08	5.51233e+07
000026	1995-12-31	C35	专用设备制造业	4.55158e+08	1.90317e+08	1.44213e+07	7.07454e+07	7.66449e+07	3.49647e+08	1.8604e+08	7.89753e+07
000026	1996-12-31	C35	专用设备制造业	5.90275e+08	2.20428e+08	2.59682e+07	6.44202e+07	6.77695e+07	3.45814e+08	1.80441e+08	8.10559e+07
000026	1997-12-31	C35	专用设备制造业	8.06343e+08	1.74447e+08	2.59609e+07	7.78759e+07	8.18593e+07	3.67921e+08	1.92564e+08	8.60471e+07
000026	1998-12-31	C35	专用设备制造业	8.3717e+08	2.17462e+08	2.53998e+07	5.10893e+07	5.25346e+07	3.43996e+08	1.8158e+08	5.65203e+07
000026	1999-12-31	C35	专用设备制造业	8.21941e+08	2.31459e+08	2.48387e+07	3.31392e+07	3.22965e+07	2.7982e+08	1.48046e+08	3.47516e+07
000026	2000-12-31	C35	专用设备制造业	7.81983e+08	1.79945e+08	2.42775e+07	1.46652e+07	1.50749e+07	2.53028e+08	1.43496e+08	1.79747e+07
000026	2001-12-31	C35	专用设备制造业	725845783	130942866	23763133	11322807	10567059	219813846	136106406	15236441
000026	2002-12-31	C35	专用设备制造业	566681393	49594606	17624471	-77434684	-77816130	206241298	129380977	-76179191
000026	2003-12-31	C35	专用设备制造业	572847496	50117904	17163777	5088057	4242805	228133082	137446375	3109241
000026	2004-12-31	C35	专用设备制造业	627537297	102836728	16703082	1907880	1970977	278246963	175064744	3522906
000026	2005-12-31	C35	专用设备制造业	6.21276e+08	8.04016e+07	1.62424e+07	1.6007e+07	1.58515e+07	3.41505e+08	2.09122e+08	1.8169e+07
000026	2006-12-31	C35	专用设备制造业	7.71947e+08	2.01733e+08	1.18157e+07	2.92632e+07	2.93347e+07	4.87241e+08	3.08617e+08	3.4928e+07
000026	2007-12-31	C35	专用设备制造业	1.0455e+09	3.94905e+08	1.26123e+07	6.08769e+07	6.17441e+07	8.05273e+08	5.21498e+08	7.14359e+07
000026	2008-12-31	C35	专用设备制造业	1.44119e+09	7.61695e+08	1.28969e+07	6.45225e+07	6.50188e+07	1.08641e+09	6.98506e+08	6.9511e+07
000026	2009-12-31	C35	专用设备制造业	1.52394e+09	7.88717e+08	1.34769e+07	7.00672e+07	7.07505e+07	1.2374e+09	8.28813e+08	7.99308e+07
000026	2010-12-31	F52	零售业	2.43654e+09	1.14897e+09	1.92375e+07	9.39902e+07	9.40185e+07	1.78075e+09	1.20877e+09	1.00119e+08
000026	2011-12-31	F52	零售业	2.89578e+09	1.50202e+09	3.70658e+07	159457800	1.59259e+08	2.56105e+09	1.65896e+09	1.86686e+08
000026	2012-12-31	F52	零售业	3.32676e+09	1.87768e+09	3.67496e+07	1.16004e+08	1.1566e+08	3.02396e+09	1.98233e+09	1.29944e+08
000026	2013-12-31	F52	零售业	3.5587e+09	2.01988e+09	3.61686e+07	1.30125e+08	1.30125e+08	3.1035e+09	1.99013e+09	1.47631e+08
000026	2014-12-31	F52	零售业	3.65778e+09	2.0213e+09	3.55025e+07	1.45591e+08	1.46103e+08	3.27814e+09	2.05471e+09	1.58945e+08
000026	2015-12-31	F52	零售业	4.24667e+09	1.94384e+09	3.64296e+07	1.21702e+08	1.22044e+08	3.1622e+09	1.92951e+09	1.24624e+08
000026	2016-12-31	F52	零售业	4.0049e+09	1.62995e+09	3.87519e+07	1.10663e+08	1.10375e+08	2.99386e+09	1.77281e+09	1.27382e+08
000026	2017-12-31	F52	零售业	3.57979e+09	1.11182e+09	4.42233e+07	1.40216e+08	1.42616e+08	3.34581e+09	1.98665e+09	1.88476e+08
000026	2018-12-31	F52	零售业	3.59969e+09	1.02955e+09	4.35455e+07	1.83835e+08	1.83835e+08	3.40045e+09	1.99381e+09	2.30403e+08
000026	2019-12-31	F52	零售业	3.76092e+09	1.10638e+09	3.87118e+07	2.15909e+08	2.15909e+08	3.70421e+09	2.21721e+09	2.7288e+08
000027	1993-12-31	D44	电力、热力生产和供应业	4.84604e+09	3.65534e+09	2.99032e+08			6.38873e+08	4.19506e+08	1.33491e+08
000027	1994-12-31	D44	电力、热力生产和供应业	5.30449e+09	3.9902e+09	2.8868e+08	1.2532e+08	2.2057e+08	1.14504e+09	8.05269e+08	1.56176e+08
000027	1995-12-31	D44	电力、热力生产和供应业	5.31091e+09	3.80506e+09	2.8358e+08	1.43614e+08	2.61597e+08	1.31168e+09	8.66359e+08	1.64743e+08
000027	1996-12-31	D44	电力、热力生产和供应业	5.36601e+09	3.64299e+09	3.14199e+08	1.84273e+08	3.14806e+08	1.55264e+09	1.12732e+09	1.20989e+08
000027	1997-12-31	D44	电力、热力生产和供应业	5.5169e+09	3.29592e+09	3.0356e+08	2.1655e+08	3.75122e+08	1.39949e+09	8.93306e+08	2.40944e+08
000027	1998-12-31	D44	电力、热力生产和供应业	5.29625e+09	2.89736e+09	2.92997e+08	2.65147e+08	4.00834e+08	1.39631e+09	9.26205e+08	3.35572e+08
000027	1999-12-31	D44	电力、热力生产和供应业	5.05138e+09	2.45093e+09	2.79416e+08	2.91472e+08	4.42523e+08	1.58375e+09	1.0834e+09	3.70444e+08
000027	2000-12-31	D44	电力、热力生产和供应业	7.54431e+09	3.19283e+09	2.69957e+08	3.54903e+08	6.11636e+08	2.30802e+09	1.58618e+09	5.90912e+08
000027	2001-12-31	D44	电力、热力生产和供应业	7.76486e+09	3.13885e+09	2.36277e+08	3.98137e+08	7.76513e+08	3.34781e+09	2.21851e+09	8.17718e+08
000027	2002-12-31	D44	电力、热力生产和供应业	7.99443e+09	2.58547e+09	2.26468e+08	5.0687e+08	9.56577e+08	3.82859e+09	2.76378e+09	8.99605e+08
000027	2003-12-31	D44	电力、热力生产和供应业	8.89425e+09	2.32232e+09	2.73561e+08	713667938	1.36605e+09	4.80463e+09	3.17069e+09	1.49151e+09
000027	2004-12-31	D44	电力、热力生产和供应业	1.12177e+10	3.93264e+09	2.4888e+08	6.78649e+08	1.31962e+09	5.84278e+09	4.17657e+09	1.47396e+09
000027	2005-12-31	D44	电力、热力生产和供应业	1.10612e+10	3.1407e+09	3.06772e+08	7.27198e+08	1.41441e+09	6.90841e+09	5.10145e+09	1.51983e+09
000027	2006-12-31	D44	电力、热力生产和供应业	1.12408e+10	3.04854e+09	2.85399e+07	8.0011e+08	1.50549e+09	6.94505e+09	5.22927e+09	1.50699e+09
000027	2007-12-31	D44	电力、热力生产和供应业	2.45182e+10	1.07434e+10	6.3644e+08	1.59772e+09	1.94368e+09	1.03566e+10	7.52629e+09	2.10906e+09
000027	2008-12-31	D44	电力、热力生产和供应业	2.93849e+10	1.57055e+10	1.84229e+09	1.03463e+09	1.16389e+09	1.06429e+10	9.25381e+09	2.65878e+08
000027	2009-12-31	D44	电力、热力生产和供应业	3.02498e+10	1.45653e+10	1.84923e+09	1.99536e+09	2.31758e+09	1.13887e+10	8.40877e+09	2.29466e+09
000027	2010-12-31	D44	电力、热力生产和供应业	2.907e+10	1.26548e+10	1.8503e+09	1.40374e+09	1.61594e+09	1.24647e+10	1.0511e+10	1.19882e+09
000027	2011-12-31	D44	电力、热力生产和供应业	3.15091e+10	1.45881e+10	1.77415e+09	1.12461e+09	1.18285e+09	1.4387e+10	1.24201e+10	9.78187e+08
000027	2012-12-31	D44	电力、热力生产和供应业	3.23592e+10	1.48104e+10	3.03698e+09	9.64839e+08	1.13648e+09	1.28285e+10	1.06779e+10	9.60195e+08
000027	2013-12-31	D44	电力、热力生产和供应业	3.33935e+10	1.45541e+10	2.94549e+09	1.45299e+09	1.73663e+09	12350782449	9.71979e+09	1.57663e+09
000027	2014-12-31	D44	电力、热力生产和供应业	3.84414e+10	1.80868e+10	3.40073e+09	2.03405e+09	2.3361e+09	1.2506e+10	9.25615e+09	2.2521e+09
000027	2015-12-31	D44	电力、热力生产和供应业	5.80674e+10	3.31996e+10	3.74597e+09	1.79038e+09	2.05769e+09	1.113e+10	7.79676e+09	2.27573e+09
000027	2016-12-31	D44	电力、热力生产和供应业	6.08622e+10	3.60345e+10	3.91044e+09	1.34707e+09	1.40664e+09	1.13181e+10	8.04357e+09	1.87026e+09
000027	2017-12-31	D44	电力、热力生产和供应业	7.72309e+10	5.25083e+10	4.07767e+09	7.49338e+08	8.45059e+08	1.55459e+10	1.12742e+10	1.29222e+09
000027	2018-12-31	D44	电力、热力生产和供应业	8.50739e+10	5.75902e+10	4.24769e+09	6.90677e+08	7.16387e+08	18527395542	1.35939e+10	1.19853e+09
000027	2019-12-31	D44	电力、热力生产和供应业	9.6112e+10	6.25272e+10	5.00878e+09	1.70122e+09	1.82914e+09	2.0817e+10	1.43475e+10	2.24686e+09
000028	1993-12-31	C27	医药制造业	3.84074e+08	9.68838e+07	9.05165e+07			1.18072e+08	5.5531e+07	3.83477e+07
000028	1994-12-31	C27	医药制造业	3.79765e+08	5.68549e+07	8.6389e+07	3.60218e+07	3.60218e+07	1.28896e+08	7.43384e+07	3.42463e+07
000028	1995-12-31	C27	医药制造业	3.80207e+08	5.05523e+07	8.63704e+07	2.33333e+07	2.30934e+07	1.61202e+08	1.03532e+08	2.57716e+07
000028	1996-12-31	C27	医药制造业	4.46603e+08	8.94768e+07	9.743e+07	4.05418e+07	4.00211e+07	1.5169e+08	8.9114e+07	3.78247e+07
000028	1997-12-31	C27	医药制造业	4.95822e+08	1.67657e+08	9.60872e+07	-2.97303e+07	-2.99016e+07	8.46182e+07	5.73762e+07	-2.80155e+07
000028	1998-12-31	C27	医药制造业	5.6236e+08	1.14113e+08	9.61982e+07	1.41189e+07	8.98693e+06	8.84382e+07	6.25577e+07	1.02539e+07
000028	1999-12-31	C27	医药制造业	5.38951e+08	8.67188e+07	9.58174e+07	2.05852e+07	2.05852e+07	1.11953e+07	8.39706e+06	2.63789e+07
000028	2000-12-31	C27	医药制造业	4.90887e+08	8.58268e+07	8.6951e+07	-1.78483e+06	-3.57888e+06	1.07899e+08	6.94417e+07	-1.69346e+07
000028	2001-12-31	C27	医药制造业	1.11817e+09	7.53715e+08	3.66896e+06	3.65172e+07	3.46111e+07	1.66867e+09	1.20634e+09	2.4666e+07
000028	2002-12-31	C27	医药制造业	1.0526e+09	7.179e+08	3.12852e+06	4.92275e+06	4.2754e+06	1.86994e+09	1.45653e+09	-7.60395e+06
000028	2003-12-31	C27	医药制造业	1.00833e+09	6.65466e+08	3.06195e+06	1.51907e+07	1.5105e+07	1.78087e+09	1.34919e+09	4.75838e+06
000028	2004-12-31	C27	医药制造业	8.46187e+08	4.87989e+08	2.21586e+06	2.72541e+07	2.65844e+07	1.57609e+09	1.20283e+09	2.14281e+07
000028	2005-12-31	C27	医药制造业	1.07245e+09	6.78727e+08	1.46199e+06	3.57653e+07	3.57653e+07	1.63557e+09	1.26242e+09	4.169e+07
000028	2006-12-31	C27	医药制造业	2.67924e+09	2.20634e+09	3.2031e+07	7.25552e+07	7.77615e+07	5.66761e+09	5.08598e+09	1.01422e+08
000028	2007-12-31	C27	医药制造业	2.90609e+09	2.38851e+09	5.32997e+07	1.24914e+08	1.38718e+08	6.87831e+09	6.1712e+09	1.69328e+08
000028	2008-12-31	C27	医药制造业	3.68397e+09	3.0346e+09	5.76073e+07	1.54807e+08	1.62454e+08	8.36035e+09	7.62781e+09	1.84299e+08
000028	2009-12-31	C27	医药制造业	5.23349e+09	4.35536e+09	1.16232e+08	1.92714e+08	1.9826e+08	1.09499e+10	1.00213e+10	2.51941e+08
000028	2010-12-31	F51	批发业	6.30679e+09	5.17535e+09	1.29175e+08	2.61117e+08	2.64224e+08	1.30644e+10	1.19257e+10	3.22899e+08
000028	2011-12-31	F51	批发业	7.66576e+09	6.23896e+09	1.19579e+08	3.30307e+08	3.27815e+08	1.51303e+10	1.3796e+10	3.87065e+08
000028	2012-12-31	F51	批发业	9.29584e+09	7.45679e+09	1.55155e+08	4.75792e+08	4.83682e+08	1.80118e+10	1.64087e+10	5.71465e+08
000028	2013-12-31	F51	批发业	1.10579e+10	8.74126e+09	1.50562e+08	5.20488e+08	5.34219e+08	2.11995e+10	1.94361e+10	6.45008e+08
000028	2014-12-31	F51	批发业	1.28289e+10	7.97773e+09	1.44384e+08	6.52497e+08	6.69841e+08	2.39543e+10	2.20026e+10	7.81487e+08
000028	2015-12-31	F51	批发业	1.32183e+10	7.65187e+09	1.3772e+08	7.61312e+08	7.87348e+08	2.59931e+10	2.3972e+10	9.06593e+08
000028	2016-12-31	F51	批发业	2.13128e+10	1.23988e+10	3.20435e+08	1.1866e+09	1.28188e+09	4.12484e+10	3.66482e+10	1.54816e+09
000028	2017-12-31	F51	批发业	2.23436e+10	1.24161e+10	3.25751e+08	1.05779e+09	1.15674e+09	4.12636e+10	3.68196e+10	1.46389e+09
000028	2018-12-31	F51	批发业	2.89303e+10	1.50245e+10	3.19207e+08	1.21074e+09	1.34843e+09	4.31224e+10	3.80241e+10	1.67098e+09
000028	2019-12-31	F51	批发业	3.35206e+10	1.81608e+10	3.19947e+08	1.27129e+09	1.48422e+09	5.20458e+10	4.62924e+10	1.83555e+09
000029	1993-12-31	K70	房地产业	4.19082e+09	2.21476e+09	2727462			8.94137e+08	5.20494e+08	3.87697e+08
000029	1994-12-31	K70	房地产业	5.1302e+09	2.83575e+09	2.78275e+06	4.48968e+08	4.50044e+08	1.563e+09	8.94866e+08	5.5896e+08
000029	1995-12-31	K70	房地产业	6.43191e+09	3.96863e+09	488254	3.92405e+08	3.90509e+08	1.19063e+09	5.18939e+08	4.72284e+08
000029	1996-12-31	K70	房地产业	6.32963e+09	3.88112e+09	4.66543e+06	1.69511e+06	-1.37296e+07	7.75037e+08	4.67836e+08	1.46344e+07
000029	1997-12-31	K70	房地产业	6.0968e+09	3.59846e+09	9.96982e+06	1.05021e+08	1.09273e+08	1.18598e+09	6.99822e+08	1.42058e+08
000029	1998-12-31	K70	房地产业	4877477811	3456558744	3167280	-1044025358	-1055009323	733452588	538957668	-984528367
000029	1999-12-31	K70	房地产业	4.26215e+09	2.76033e+09	2815180	1.02085e+08	9.84027e+07	8.49158e+08	5.76421e+08	7.4411e+07
000029	2000-12-31	K70	房地产业	4.11391e+09	2.56466e+09	2767158	7.6552e+07	7.7712e+07	8.52841e+08	5.51036e+08	7.12739e+07
000029	2001-12-31	K70	房地产业	3.47321e+09	2.45973e+09	1.01608e+08	-5.3728e+08	-5.39665e+08	6.16251e+08	4.18977e+08	-4.96066e+08
000029	2002-12-31	K70	房地产业	3.00099e+09	1.97408e+09	4.42118e+07	1.40441e+07	1.34684e+07	7.48052e+08	5.94992e+08	1.58127e+07
000029	2003-12-31	K70	房地产业	2.74681e+09	1.61526e+09	5.72918e+07	1.13517e+07	1.00989e+07	9.62384e+08	7.46581e+08	1.2836e+07
000029	2004-12-31	K70	房地产业	2.51899e+09	1.53161e+09	6.01706e+07	-1.42308e+08	-1.43224e+08	5.70542e+08	5.2112e+08	-1.24838e+08
000029	2005-12-31	K70	房地产业	2.28031e+09	1.24147e+09	35782.6	1.21002e+07	8.41882e+06	8.52141e+08	7.28409e+08	1.33305e+07
000029	2006-12-31	K70	房地产业	2.39144e+09	1.31493e+09	3946.6	1.92595e+07	1.94951e+07	9.90894e+08	9.25815e+08	6.0048e+07
000029	2007-12-31	K70	房地产业	2.30272e+09	1.12135e+09	6312140	3.9008e+07	3.89336e+07	8.45128e+08	6.21641e+08	5.32954e+07
000029	2008-12-31	K70	房地产业	2.26566e+09	1.06853e+09	6430760	1.91238e+07	1.91558e+07	7.06005e+08	4.7315e+08	4.54186e+07
000029	2009-12-31	K70	房地产业	3.36111e+09	2.14548e+09	6232380	2.02174e+07	2.02174e+07	7.50182e+08	5.34326e+08	3.62648e+07
000029	2010-12-31	K70	房地产业	3.37909e+09	2.0793e+09	6.21327e+06	8.47602e+07	8.47714e+07	1.02106e+09	6.72736e+08	1.13006e+08
000029	2011-12-31	K70	房地产业	3.23613e+09	1.83582e+09	6.19609e+06	1.012e+08	1.01199e+08	1.0264e+09	6.86228e+08	1.3093e+08
000029	2012-12-31	K70	房地产业	3.71277e+09	2.20566e+09	5.86611e+06	1.06815e+08	1.06855e+08	1.03015e+09	7.01304e+08	1.37977e+08
000029	2013-12-31	K70	房地产业	4.2151e+09	2.48009e+09	6.75357e+06	2.28268e+08	2.28318e+08	2.11648e+09	1.54717e+09	2.97284e+08
000029	2014-12-31	K70	房地产业	4.3751e+09	2.34199e+09	6.20123e+06	2.98033e+08	2.98058e+08	2.13231e+09	1.40966e+09	3.99475e+08
000029	2015-12-31	K70	房地产业	4.17994e+09	1.97649e+09	5654820	3.0113e+08	3.01069e+08	2.16337e+09	1.38963e+09	4.09683e+08
000029	2016-12-31	K70	房地产业	3.7856e+09	1.26963e+09	5146080	3.11567e+08	3.11496e+08	2.35202e+09	1.66865e+09	4.192e+08
000029	2017-12-31	K70	房地产业	3.98926e+09	1.28924e+09	55200	1.84989e+08	1.84923e+08	1.34591e+09	9.63917e+08	2.4378e+08
000029	2018-12-31	K70	房地产业	4.66589e+09	1.46516e+09		5.03499e+08	4.99972e+08	2.17519e+09	9.38386e+08	6.81895e+08
000029	2019-12-31	K70	房地产业	4.90967e+09	1.38469e+09		5.52452e+08	5.41197e+08	2.54874e+09	9.57753e+08	7.30864e+08
000030	1993-12-31	C41	其他制造业	1.35201e+09	7.1373e+08	4.54302e+06	1.15404e+08	1.15737e+08	3.87143e+08	3.28068e+08	1.21537e+08
000030	1994-12-31	C41	其他制造业	1.6781e+09	9.51981e+08	4.1962e+06	1.17311e+08	1.17784e+08	5.94501e+08	4.98645e+08	1.19044e+08
000030	1995-12-31	C41	其他制造业	1.89115e+09	1.17587e+09	3.67858e+06	2.01311e+07	2.13499e+07	5.14701e+08	4.40394e+08	2.0673e+07
000030	1996-12-31	C41	其他制造业	2.05224e+09	1.30429e+09	3.44036e+06	2.85831e+07	3.41346e+07	4.67504e+08	3.6949e+08	3.42884e+07
000030	1997-12-31	C41	其他制造业	2.10791e+09	1.30406e+09	1.69215e+06	4.33437e+07	5.19053e+07	8.81873e+08	7.44283e+08	1.07752e+08
000030	1998-12-31	C41	其他制造业	1.53847e+09	1.39516e+09	1.80846e+06	-4.08209e+08	-3.92502e+08	9.43304e+08	7.90775e+08	-3.90477e+08
000030	1999-12-31	C41	其他制造业	1.62068e+09	1.51771e+09	2.40618e+07	5.02217e+07	7.99969e+07	1.01666e+09	8.5511e+08	7.70968e+07
000030	2000-12-31	C41	其他制造业	1.43828e+09	1.32132e+09	2.41315e+07	4.20313e+06	2.85717e+07	7.39839e+08	6.32525e+08	2.46984e+07
000030	2001-12-31	C41	其他制造业	4.44494e+08	1.4258e+09	0	-9.95379e+08	-9.86697e+08	5.14193e+08	4.4761e+08	-5.68224e+08
000030	2002-12-31	C41	其他制造业	2.03258e+08	1.72813e+09	0	-5.66485e+08	-5.66511e+08	6.71182e+06	1108334	-2.55994e+08
000030	2003-12-31	C41	其他制造业	3.78293e+08	1.84709e+09	9.50161e+06	1.13912e+07	1.19455e+07	7.72678e+07	6.38172e+07	-3.38093e+06
000030	2004-12-31	C41	其他制造业	2.98459e+08	1.81535e+09	7.95185e+06	-4.7939e+07	-4.70619e+07	1.42607e+08	1.26052e+08	-5.55181e+07
000030	2005-12-31	C41	其他制造业	3.91957e+07	1.68837e+09	0	-5.71818e+07	-5.32854e+07	8.1842e+07	7.0606e+07	-6.10447e+07
000030	2006-12-31	C41	其他制造业	2.98266e+07	1.64614e+09	0	1.86603e+07	1.86603e+07			1.82997e+07
000030	2007-12-31	C41	其他制造业	2.71548e+07	1.66555e+09	0	-2.20752e+07	-2.20752e+07	1.80271e+06		-2.21253e+07
000030	2008-12-31	C41	其他制造业	1.79612e+07	1.7415e+09	0	-8.51488e+07	-8.51488e+07	1.69947e+06	0	-3.22103e+07
000030	2009-12-31	C41	其他制造业	4.18914e+07	1.7569e+09	1300000	8.10274e+06	8.10274e+06	1.85397e+06		-3.37021e+07
000030	2010-12-31	C41	其他制造业	7.39201e+07	2.17724e+09	0	-388775880	-388775880	1.48036e+06		-1.82344e+07
000030	2011-12-31	C41	其他制造业	6.61693e+07	6.41278e+07	0	1.45606e+09	1.45606e+09	109007		-6.69237e+06
000030	2012-12-31	C41	其他制造业	2.46062e+07	2.62536e+07	0	-3.68902e+06	-3.68902e+06			-3.68902e+06
000030	2013-12-31	C41	其他制造业	7.11035e+09	2.86242e+09	3.00687e+08	5.43006e+08	5.90379e+08	5.2278e+09	4.27134e+09	613703113
000030	2014-12-31	C36	汽车制造业	7271114435	2.50887e+09	2.52633e+08	6.26375e+08	6.72414e+08	5.01001e+09	4.07619e+09	6.59232e+08
000030	2015-12-31	C36	汽车制造业	8.08538e+09	2.78046e+09	2.76509e+08	5.03221e+08	5.24946e+08	4.33151e+09	3.53452e+09	5.22774e+08
000030	2016-12-31	C36	汽车制造业	9.07299e+09	3.29803e+09	2.96834e+08	6.76712e+08	6.76619e+08	5.85694e+09	4.76702e+09	6.49343e+08
000030	2017-12-31	C36	汽车制造业	1.03643e+10	4.03993e+09	2.96605e+08	8.31548e+08	8.18895e+08	7.19326e+09	5.86146e+09	9.21343e+08
000030	2018-12-31	C36	汽车制造业	1.16821e+10	4.55421e+09	4.54533e+08	8.81638e+08	8.73669e+08	7.85254e+09	6.63287e+09	8.61965e+08
000030	2019-12-31	C36	汽车制造业	1.29206e+10	5.46692e+09	4.66947e+08	8.90996e+08	8.83237e+08	1.00638e+10	8.65697e+09	9.39302e+08
000031	1993-12-31	K70	房地产业	1.25045e+09	4.11302e+08	1.83957e+08			2.81529e+08	1.61644e+08	1.133e+08
000031	1994-12-31	K70	房地产业	1.27533e+09	3.5171e+08	1.45008e+08	1.04519e+08	1.1564e+08	3.21436e+08	1.75576e+08	1.13706e+08
000031	1995-12-31	K70	房地产业	1.48309e+09	5.70574e+08	1.41664e+08	1.01654e+08	1.1631e+08	3.75778e+08	1.91931e+08	1.14419e+08
000031	1996-12-31	K70	房地产业	1.77639e+09	6.91274e+08	1.38764e+08	1.40798e+08	1.40798e+08	1.24826e+08	5.20164e+07	1.3218e+08
000031	1997-12-31	K70	房地产业	1.92363e+09	6.4669e+08	1.14583e+08	2.45872e+07	3.80004e+07	4.22662e+08	2.6148e+08	5.20732e+07
000031	1998-12-31	K70	房地产业	1.88597e+09	6.39223e+08	1.4671e+08	2.64419e+07	3.61642e+07	3.78961e+08	2.09283e+08	4.07773e+07
000031	1999-12-31	K70	房地产业	1.66118e+09	6.31345e+08	1.3223e+08	-1.16492e+08	-1.14599e+08	3.11822e+08	1.88384e+08	-1.05044e+08
000031	2000-12-31	K70	房地产业	1.4067e+09	4.55865e+08	5.76039e+07	2.04011e+07	2.84476e+07	3.1373e+08	1.74978e+08	3.63642e+07
000031	2001-12-31	K70	房地产业	1.63622e+09	5.90922e+08	2.80435e+07	5.84494e+07	7.81075e+07	3.12453e+08	1.40636e+08	9.18711e+07
000031	2002-12-31	K70	房地产业	1.5797e+09	4.97411e+08	2.46592e+07	6.94424e+07	8.58095e+07	4.11921e+08	2.11022e+08	1.00783e+08
000031	2003-12-31	K70	房地产业	1.70594e+09	5.23301e+08	3.0098e+07	8.51123e+07	1.0018e+08	3.30851e+08	1.47127e+08	1.09529e+08
000031	2004-12-31	K70	房地产业	1.88832e+09	7.03229e+08	3.06398e+07	1.00368e+08	1.12937e+08	3.44811e+08	1.58164e+08	1.25578e+08
000031	2005-12-31	K70	房地产业	1.90683e+09	6.12098e+08	2.98065e+07	1.13074e+08	1.20987e+08	3.65548e+08	1.81854e+08	1.30336e+08
000031	2006-12-31	K70	房地产业	2.45851e+09	1.03227e+09	2.89739e+07	1.74428e+08	1.83013e+08	3.45795e+08	1.54262e+08	1.94723e+08
000031	2007-12-31	K70	房地产业	6.00901e+09	2.35294e+09	5.48716e+07	4.65939e+08	4.69068e+08	8.2377e+08	3.05569e+08	5.57116e+08
000031	2008-12-31	K70	房地产业	9.04761e+09	5.77092e+09	4.54034e+07	1.42017e+08	1.3818e+08	1.08685e+09	4.83846e+08	2.07999e+08
000031	2009-12-31	K70	房地产业	1.32873e+10	6.82425e+09	2.53816e+07	3.73517e+08	3.75896e+08	2.01354e+09	1.28898e+09	4.49807e+08
000031	2010-12-31	K70	房地产业	2.01736e+10	1.40424e+10	2.78379e+07	4.63975e+08	5.54598e+08	2.11357e+09	1.12228e+09	7.37651e+08
000031	2011-12-31	K70	房地产业	3.26026e+10	2.54848e+10	2.78905e+07	4.21996e+08	7.32559e+08	5.54107e+09	3.29136e+09	1.06549e+09
000031	2012-12-31	K70	房地产业	3.48386e+10	2.72634e+10	3.16538e+07	5.14933e+08	6.80476e+08	7.94489e+09	5.60252e+09	1.00954e+09
000031	2013-12-31	K70	房地产业	4.06027e+10	3.16323e+10	5.98701e+07	5.3457e+08	9.19186e+08	1.01786e+10	7.09909e+09	1.22461e+09
000031	2014-12-31	K70	房地产业	4.63115e+10	3.56464e+10	6.17638e+07	5.98526e+08	9.02808e+08	9.04083e+09	5.63381e+09	1.39714e+09
000031	2015-12-31	K70	房地产业	5.53217e+10	4.42357e+10	3.45476e+07	7.21812e+08	1.00122e+09	1.34995e+10	9.9293e+09	1.3862e+09
000031	2016-12-31	K70	房地产业	6.1277e+10	4.99894e+10	5.69552e+07	7.20154e+08	1.33346e+09	1.80252e+10	1.1849e+10	2.22405e+09
000031	2017-12-31	K70	房地产业	7.57515e+10	6.40069e+10	5.43506e+07	9.45331e+08	1.73484e+09	1.40424e+10	8.94126e+09	2.39145e+09
000031	2018-12-31	K70	房地产业	9.11719e+10	7.74121e+10	5.33245e+07	1.38877e+09	2.00436e+09	1.41196e+10	8.11779e+09	2.85873e+09
000031	2019-12-31	K70	房地产业	1.83183e+11	1.40642e+11	1.89279e+09	2.37845e+09	3.70536e+09	3.37866e+10	1.9866e+10	5.99914e+09
000032	1993-12-31	C39	计算机、通信和其他电子设备制造业	4.53356e+08	2.00703e+08	0	3.47827e+07	3.85546e+07	2.7569e+08	2.19162e+08	4.33696e+07
000032	1994-12-31	C39	计算机、通信和其他电子设备制造业	5.08276e+08	2.3351e+08	437528	3.59402e+07	3.7124e+07	2.76803e+08	2.09141e+08	3.71425e+07
000032	1995-12-31	C39	计算机、通信和其他电子设备制造业	5.72432e+08	2.98746e+08	2.06028e+07	1.50831e+07	1.62139e+07	3.03395e+08	2.47012e+08	1.61739e+07
000032	1996-12-31	C39	计算机、通信和其他电子设备制造业	5.87867e+08	3.12501e+08	1.50869e+07	1.31092e+07	1.3287e+07	2.6233e+08	2.08451e+08	1.11617e+07
000032	1997-12-31	C39	计算机、通信和其他电子设备制造业	6.81038e+08	4.00648e+08	1.58501e+07	5.22565e+06	6.01041e+06	3.13733e+08	2.60095e+08	53703.6
000032	1998-12-31	C39	计算机、通信和其他电子设备制造业	7.46124e+08	4.44856e+08	1.53566e+07	1.81683e+07	2.0976e+07	4.97732e+08	4.25685e+08	1.83338e+07
000032	1999-12-31	C39	计算机、通信和其他电子设备制造业	7.31148e+08	4.82507e+08	1.14226e+07	3.10037e+07	3.37392e+07	8.51657e+08	7.45702e+08	3.55954e+07
000032	2000-12-31	C39	计算机、通信和其他电子设备制造业	8.45296e+08	5.72344e+08	1.10497e+07	3.17562e+07	3.71226e+07	1.1526e+09	1.03817e+09	3.84353e+07
000032	2001-12-31	C39	计算机、通信和其他电子设备制造业	8.93897e+08	5.96096e+08	1.14204e+07	3.6376e+07	4.10624e+07	1.69181e+09	1.53098e+09	3.80123e+07
000032	2002-12-31	C39	计算机、通信和其他电子设备制造业	1.07562e+09	5.18748e+08	1.06266e+07	4.31386e+07	4.39301e+07	1.38835e+09	1.23593e+09	4.26988e+07
000032	2003-12-31	C39	计算机、通信和其他电子设备制造业	1.10026e+09	4.79649e+08	9.6851e+06	4.51604e+07	4.88353e+07	1.27897e+09	1.05297e+09	5.89309e+07
000032	2004-12-31	C39	计算机、通信和其他电子设备制造业	1.24011e+09	6.14244e+08	9.01821e+06	2.58457e+07	2.49413e+07	1.52354e+09	1.32006e+09	3.48206e+07
000032	2005-12-31	C39	计算机、通信和其他电子设备制造业	1.3184e+09	6.58884e+08	8.13769e+06	4.00507e+07	4.32577e+07	1.4764e+09	1.30136e+09	5.01809e+07
000032	2006-12-31	C39	计算机、通信和其他电子设备制造业	1.37561e+09	6.92192e+08	7.13026e+06	4.13181e+07	5.6249e+07	1.69452e+09	1.47617e+09	7.55743e+07
000032	2007-12-31	C39	计算机、通信和其他电子设备制造业	1.83472e+09	1.01136e+09	6.60838e+06	8.71616e+07	9.31344e+07	1.91149e+09	1.61962e+09	1.09274e+08
000032	2008-12-31	C39	计算机、通信和其他电子设备制造业	1.36025e+09	5.61973e+08	4.58631e+07	7.32476e+07	8.18887e+07	1.70309e+09	1.37492e+09	1.03431e+08
000032	2009-12-31	C39	计算机、通信和其他电子设备制造业	1.43827e+09	6.44549e+08	4.45267e+07	4.07489e+07	4.83441e+07	1.24669e+09	9.82576e+08	6.59319e+07
000032	2010-12-31	C39	计算机、通信和其他电子设备制造业	1.48945e+09	6.87788e+08	4.35418e+07	2.86522e+07	4.817e+07	1.49485e+09	1.22809e+09	6.94206e+07
000032	2011-12-31	C39	计算机、通信和其他电子设备制造业	1.57422e+09	7.04717e+08	3.11796e+08	2.72186e+07	4.48824e+07	1.72203e+09	1.41814e+09	6.38972e+07
000032	2012-12-31	C39	计算机、通信和其他电子设备制造业	1692009584	6.4353e+08	3.01757e+08	1.79583e+08	1.78982e+08	1.51687e+09	1.31765e+09	2.34042e+08
000032	2013-12-31	C39	计算机、通信和其他电子设备制造业	1.50141e+09	4.86381e+08	2.91049e+08	8.48683e+06	1.50108e+07	1.62544e+09	1.3747e+09	3.1861e+07
000032	2014-12-31	C39	计算机、通信和其他电子设备制造业	2.76692e+09	1.27483e+09	2.92363e+08	9.97828e+07	9.58697e+07	3.07082e+09	2.72327e+09	9.40414e+07
000032	2015-12-31	F51	批发业	2.12574e+09	6.17238e+08	2.87816e+08	5.45915e+07	4.94614e+07	1.97006e+09	1.68607e+09	3.09924e+07
000032	2016-12-31	F51	批发业	1.95542e+09	4.05788e+08	2.72296e+08	6.07129e+07	4.5757e+07	1.9873e+09	1.70975e+09	5.47753e+07
000032	2017-12-31	F51	批发业	1.92734e+09	3.58574e+08	2.56937e+08	2.63712e+07	1.30669e+07	1.72106e+09	1.40927e+09	3.21478e+07
000032	2018-12-31	F51	批发业	2.15338e+09	6.3726e+08	2.44922e+08	1.07017e+08	1.11771e+08	1.60067e+09	1.24605e+09	1.33711e+08
000032	2019-12-31	F51	批发业	2.34226e+09	6.84e+08	2.37584e+08	1.33952e+08	1.57783e+08	1.50113e+09	1.1328e+09	1.98373e+08
000033	1994-12-31	H61	住宿业	7.58428e+08	2.84401e+08	0	4.72382e+07	4.72382e+07	1.72712e+08	5.3007e+07	4.24617e+07
000033	1995-12-31	H61	住宿业	8.3355e+08	3.11913e+08	0	2.85296e+07	2.85296e+07	1.58356e+08	4.72542e+07	3.06426e+07
000033	1996-12-31	H61	住宿业	8.16891e+08	2.86593e+08	0	6.38852e+06	6.38852e+06	1.46285e+08	4.25509e+07	1.12676e+07
000033	1997-12-31	H61	住宿业	7.7028e+08	2.61629e+08	0	-1.95291e+07	-1.95291e+07	1.32062e+08	3.68168e+07	-1.98507e+07
000033	1998-12-31	H61	住宿业	7.94269e+08	2.84383e+08	0	787905	787905	1.16413e+08	2.76149e+07	787905
000033	1999-12-31	H61	住宿业	7.11039e+08	2.53833e+08	0	-2.8985e+06	-2.8985e+06	1.02234e+08	2.60147e+07	-2.63087e+06
000033	2000-12-31	H61	住宿业	6.61696e+08	2.3984e+08	0	-1.23678e+07	-1.23678e+07	1.09973e+08	2.54526e+07	-1.10166e+07
000033	2001-12-31	H61	住宿业	6.51066e+08	2.18095e+08	0	5.25172e+06	5.25172e+06	1.02246e+08	2.41658e+07	5.44279e+06
000033	2002-12-31	H61	住宿业	6.16939e+08	1.80372e+08	0	6.55698e+06	6.55698e+06	9.34197e+07	2.06975e+07	7.24526e+06
000033	2003-12-31	H61	住宿业	6.14539e+08	1.765e+08	0	1.47162e+06	1.47162e+06	6.96e+07	1.69969e+07	909378
000033	2004-12-31	H61	住宿业	6.15077e+08	1.75945e+08	0	608495	608495	7.44549e+07	1.83426e+07	741158
000033	2005-12-31	H61	住宿业	6.00508e+08	1.58411e+08	59629.3	2.96427e+06	2.96427e+06	7.98854e+07	2.7169e+06	6.04305e+06
000033	2006-12-31	H61	住宿业	5.07011e+08	2.05763e+08	279037	-1.3888e+08	-1.3888e+08	7.64199e+07	3.82572e+06	-6.39111e+07
000033	2007-12-31	H61	住宿业	5.02745e+08	1.9849e+08	242069	1.89138e+06	1.89138e+06	7.03944e+07	3.38181e+07	-7.26318e+06
000033	2008-12-31	H61	住宿业	4.64844e+08	1.57062e+08	251377	3.52666e+06	3.52666e+06	6.86404e+07	3.64219e+07	-1.65932e+07
000033	2009-12-31	H61	住宿业	4.97385e+08	2.13644e+08	207991	-2.40416e+07	-2.40416e+07	6.19572e+07	3.49987e+07	-2.44843e+07
000033	2010-12-31	H61	住宿业	5.27083e+08	2.36035e+08	114841	4.16994e+06	4.16994e+06	7.14999e+07	3.50966e+07	-8.45343e+06
000033	2011-12-31	H61	住宿业	5.15934e+08	2.22071e+08	217684	2.81572e+06	2.81572e+06	7.248e+07	4.06259e+07	1.99607e+06
000033	2012-12-31	H61	住宿业	4.69706e+08	2.01317e+08	287948	-2.54741e+07	-2.54741e+07	6.70097e+07	3.89854e+07	-2.29553e+07
000033	2013-12-31	H61	住宿业	5.64942e+08	2.93067e+08	224039	3.48621e+06	3.48621e+06	8.02833e+07	4.0189e+07	2.23565e+06
000033	2014-12-31	H61	住宿业	4.67105e+08	6.59101e+08	156573	-4.49533e+08	-4.49533e+08	6.43797e+07	4.40367e+07	-8.86298e+07
000033	2015-12-31	H61	住宿业	4.24384e+08	4.14768e+08	130780	6.97126e+07	6.97126e+07	1.17171e+08	4.82608e+07	1.42712e+07
000033	2016-12-31	H61	住宿业	3.19193e+08	2.96377e+08	120310	5.60647e+06	5.58572e+06	1.1475e+08	7.05704e+07	7.08984e+06
000034	1994-12-31	S90	综合	1.55133e+09	9.16828e+08	0	5.66661e+07	5.70448e+07	6.40569e+08	5.5646e+08	6.60874e+07
000034	1995-12-31	S90	综合	1.64199e+09	1.02406e+09	1.15124e+06	1.09169e+07	1.08201e+07	6.00446e+08	5.51448e+08	1.02302e+07
000034	1996-12-31	S90	综合	1.71705e+09	1.03351e+09	982467	5.7761e+07	5.80084e+07	5.59137e+08	4.78338e+08	7.68297e+07
000034	1997-12-31	S90	综合	1.67115e+09	1.07523e+09	813691	-8.76607e+07	-8.73845e+07	6.57363e+08	6.22642e+08	-8.38793e+07
000034	1998-12-31	S90	综合	1.0974e+09	1.0558e+09	0	-5.51819e+08	-5.54323e+08	5.91103e+08	5.83503e+08	-5.1425e+08
000034	1999-12-31	S90	综合	9.50007e+08	8.88076e+08	0	3.80083e+07	3.51781e+07	6.08704e+08	5.15526e+08	-1.46105e+07
000034	2000-12-31	S90	综合	1.36897e+09	9.72468e+08	1.18373e+08	2.71479e+08	2.72126e+08	4.15887e+08	3.65119e+08	2.67004e+08
000034	2001-12-31	S90	综合	1.45413e+09	1.03791e+09	1.14157e+08	4.36144e+07	4.64969e+07	1.24767e+09	1.05849e+09	4.2719e+07
000034	2002-12-31	S90	综合	1.51778e+09	1.1498e+09	1.00486e+08	-9.61526e+07	-9.87528e+07	6.90556e+08	6.26901e+08	-8.69598e+07
000034	2003-12-31	S90	综合	1.41773e+09	1.04457e+09	8.67482e+07	6.46874e+06	6.80698e+06	9.59519e+08	8.04717e+08	1.59496e+07
000034	2004-12-31	S90	综合	1.02363e+09	1.19791e+09	24725177	-5.06307e+08	-5.23687e+08	3.69663e+08	4.4416e+08	-3.80358e+08
000034	2005-12-31	S90	综合	7.68881e+08	1.12923e+09	4.88042e+06	-1.45208e+08	-1.6215e+08	4.30221e+08	4.20701e+08	-1.87885e+08
000034	2006-12-31	S90	综合	5.45735e+08	9.6247e+08	4.50321e+06	2.95574e+06	1.44609e+06	3.42189e+08	3.11283e+08	-9.64333e+07
000034	2007-12-31	S90	综合	3.28291e+08	1.15555e+09	4.25022e+06	-2.49777e+08	-2.59145e+08	3.80575e+08	3.42301e+08	-2.11493e+08
000034	2008-12-31	S90	综合	1.84409e+08	1.31741e+09	4.12521e+06	-2.57095e+08	-2.81498e+08	2.79719e+08	2.54458e+08	-1.87271e+08
000034	2009-12-31	S90	综合	1.50792e+08	9.57187e+08	4.00021e+06	1.33404e+08	1.23129e+08	3.39366e+08	2.79829e+08	1.07849e+08
000034	2010-12-31	S90	综合	1.88888e+08	122830468	3.8752e+06	4.98142e+08	4.98142e+08	4.02163e+08	3.31169e+08	1.1058e+07
000034	2011-12-31	S90	综合	2.07619e+08	1.22314e+08	8.29476e+06	1.66022e+07	1.66022e+07	4.33687e+08	3.68483e+08	4.22155e+06
000034	2012-12-31	S90	综合	1.93552e+08	1.04232e+08	8.73073e+06	4.01479e+06	4.01479e+06	4.57289e+08	3.96786e+08	705217
000034	2013-12-31	S90	综合	3.78211e+08	2.72124e+08	4.92622e+06	1.67669e+07	1.67669e+07	5.33059e+08	4.69488e+08	2.16843e+07
000034	2014-12-31	S90	综合	4.61668e+08	2.96031e+08	4.7402e+06	6.14712e+07	6.14712e+07	5.09056e+08	4.45502e+08	6.1962e+07
000034	2015-12-31	S90	综合	4.48008e+08	2.61008e+08	4.54012e+06	2.13632e+07	2.13632e+07	4.58063e+08	4.09063e+08	-7.06908e+06
000034	2016-12-31	F51	批发业	1.70372e+10	1.43865e+10	5.26158e+07	4.03795e+08	4.02784e+08	4.05311e+10	3.85542e+10	4.60956e+08
000034	2017-12-31	F51	批发业	2.42732e+10	2.09154e+10	2.56531e+09	7.22925e+08	7.23189e+08	6.2216e+10	5.92908e+10	4.90944e+08
000034	2018-12-31	F51	批发业	2.59855e+10	2.2139e+10	2.54611e+09	5.12408e+08	5.16027e+08	8.18581e+10	7.85616e+10	6.41365e+08
000034	2019-12-31	F51	批发业	2.94209e+10	2.5046e+10	2.4506e+09	7.01411e+08	7.01657e+08	8.68034e+10	8.33167e+10	9.20252e+08
000035	1994-12-31	C39	计算机、通信和其他电子设备制造业	4.32347e+08	2.1191e+08	0	1.51798e+07	2.33022e+07	1.10075e+08	5.92017e+07	1.62234e+07
000035	1995-12-31	C39	计算机、通信和其他电子设备制造业	4.67556e+08	1.95866e+08	0	-1.16121e+07	-1.00814e+07	7.51236e+07	5.17985e+07	-6.14575e+06
000035	1996-12-31	C39	计算机、通信和其他电子设备制造业	4.42236e+08	2.25084e+08	1800000	-4.80257e+07	-6.11152e+07	6.11058e+07	5.08017e+07	-5.6479e+07
000035	1997-12-31	C39	计算机、通信和其他电子设备制造业	4.86523e+08	2.50183e+08	1600000	1.94606e+07	2.0054e+07	2.45268e+08	1.89688e+08	1.51131e+07
000035	1998-12-31	C39	计算机、通信和其他电子设备制造业	5.41722e+08	2.84957e+08	0	2.41619e+07	2.64486e+07	3.43737e+08	2.59855e+08	1.95006e+07
000035	1999-12-31	C39	计算机、通信和其他电子设备制造业	4.88907e+08	2.4386e+08	0	4.70368e+07	4.70368e+07	6.14289e+08	5.16378e+08	4.1803e+07
000035	2000-12-31	C39	计算机、通信和其他电子设备制造业	8.44546e+08	6.25794e+08	0	4.54642e+07	4.48037e+07	8.66152e+08	7.21369e+08	3.45251e+07
000035	2001-12-31	C39	计算机、通信和其他电子设备制造业	1.34347e+09	1.14141e+09	1.44005e+07	5.1794e+07	5.02942e+07	1.44483e+09	1.25181e+09	4.69152e+07
000035	2002-12-31	C39	计算机、通信和其他电子设备制造业	1.53049e+09	1.29242e+09	1.49114e+07	6.24906e+07	6.27385e+07	3.129e+09	2.82929e+09	5.66659e+07
000035	2003-12-31	C39	计算机、通信和其他电子设备制造业	1.80834e+09	1.53413e+09	1.37875e+07	4.00681e+07	4.05898e+07	2.706e+09	2.49491e+09	5.53723e+07
000035	2004-12-31	C39	计算机、通信和其他电子设备制造业	4.77822e+08	1.7319e+09	7.28076e+06	-1.51977e+09	-1.52844e+09	1.72744e+09	1.69833e+09	-1.25582e+09
000035	2005-12-31	C39	计算机、通信和其他电子设备制造业	4.41489e+08	1.88791e+09	6.73e+06	-1.3726e+08	-1.3726e+08	8.04883e+07	1.56283e+08	-1.5048e+08
000035	2006-12-31	C39	计算机、通信和其他电子设备制造业	4.69208e+08	1.82357e+09	2.67875e+06	2.14416e+07	2.14416e+07	2.51642e+07	2.4219e+07	3.77831e+07
000035	2007-12-31	C39	计算机、通信和其他电子设备制造业	4.7522e+08	1.69611e+09	8.0081e+06	1.17983e+08	1.17983e+08	1.05695e+07	3.94853e+06	5.67466e+07
000035	2008-12-31	C39	计算机、通信和其他电子设备制造业	5.36281e+08	1.76713e+09	7.81896e+06	-9.9608e+06	-9.9608e+06	8.31459e+06	3.40507e+06	5.45149e+06
000035	2009-12-31	C39	计算机、通信和其他电子设备制造业	5.49476e+08	1.79828e+09	7.62982e+06	-1.79524e+07	-1.79556e+07	5.64771e+06	2.33198e+06	-2.95036e+07
000035	2010-12-31	C39	计算机、通信和其他电子设备制造业	5.9521e+08	1.79723e+09	7.44069e+06	4.67821e+07	4.67813e+07	5284747	3.01135e+06	-2.7411e+07
000035	2011-12-31	C39	计算机、通信和其他电子设备制造业	6.36494e+08	1.86034e+09	5.03902e+06	-2.18183e+07	-2.18183e+07	5.52939e+06	2.3478e+06	-2.89833e+07
000035	2012-12-31	C39	计算机、通信和其他电子设备制造业	3.07903e+08	2.16589e+09	4.91419e+06	-6.36052e+08	-6.36052e+08	9.58947e+07	2.40925e+07	4.79664e+07
000035	2013-12-31	C39	计算机、通信和其他电子设备制造业	1.04419e+07	-2.03302e+06	0	1.13155e+09	1.13155e+09	4.09228e+07	3.62398e+07	-4.57865e+06
000035	2014-12-31	N77	生态保护和环境治理业	3.27229e+09	1.6501e+09	6.55207e+08	1.75016e+08	1.75016e+08	5.509e+08	2.65696e+08	1.8661e+08
000035	2015-12-31	N77	生态保护和环境治理业	4.39902e+09	2.54865e+09	1.79744e+09	2.28195e+08	2.28195e+08	8.25399e+08	4.17015e+08	2.41396e+08
000035	2016-12-31	N77	生态保护和环境治理业	5.99849e+09	3.93603e+09	1.74575e+09	2.11725e+08	2.11725e+08	9.805e+08	5.40809e+08	1.94729e+08
000035	2017-12-31	N77	生态保护和环境治理业	8.13026e+09	5.08188e+09	2.16215e+09	2.22269e+08	2.24894e+08	1.61181e+09	9.92658e+08	2.89572e+08
000035	2018-12-31	N77	生态保护和环境治理业	8.80891e+09	5.5144e+09	2.83236e+09	2.16492e+08	2.22298e+08	1.84688e+09	1.17494e+09	2.8666e+08
000035	2019-12-31	N77	生态保护和环境治理业	4.72969e+10	3.55934e+10	1.06828e+10	7.13e+08	7.69553e+08	1.85871e+10	1.57536e+10	9.09625e+08
000036	1994-12-31	C17	纺织业	2.70647e+08	4.76839e+07	0	1.03453e+07	1.03453e+07	1.13609e+08	9.8189e+07	1.2016e+07
000036	1995-12-31	C17	纺织业	3.07991e+08	7.66348e+07	0	2.26513e+06	4.18862e+06	1.3491e+08	1.19909e+08	3.98552e+06
000036	1996-12-31	C17	纺织业	3.00617e+08	6.94883e+07	0	2.94599e+06	4.74716e+06	1.45593e+08	1.29846e+08	4.87249e+06
000036	1997-12-31	C17	纺织业	2.53879e+08	6.43355e+07	0	-3.93467e+07	-3.86445e+07	1.66273e+08	1.45276e+08	-3.54717e+07
000036	1998-12-31	C17	纺织业	1.4599e+09	6.08491e+08	3.0638e+07	7.22654e+07	1.00906e+08	4.63367e+08	2.86804e+08	1.1086e+08
000036	1999-12-31	C17	纺织业	2.22726e+09	1.21052e+09	8.31758e+07	8.09943e+07	1.27132e+08	1.18631e+09	8.59193e+08	1.31071e+08
000036	2000-12-31	C17	纺织业	2.62928e+09	1.53248e+09	8.60449e+07	9.47385e+07	1.59858e+08	2.4388e+09	1.90239e+09	1.89775e+08
000036	2001-12-31	C17	纺织业	4.03997e+09	2.63606e+09	9.74114e+07	1.25034e+08	2.33472e+08	3.16412e+09	2.13106e+09	3.42277e+08
000036	2002-12-31	C17	纺织业	4.01515e+09	2.36975e+09	9.48449e+07	134857247	2.72101e+08	3.74074e+09	2.90551e+09	3.07048e+08
000036	2003-12-31	C17	纺织业	4.55656e+09	2.3046e+09	2.28664e+08	3.41316e+07	7.80144e+07	2.7218e+09	2.08843e+09	1.02346e+08
000036	2004-12-31	C17	纺织业	2.64817e+09	7.47686e+08	3.30236e+07	2.61018e+07	4.71296e+07	9.41562e+08	6.94427e+08	6.27982e+07
000036	2005-12-31	C17	纺织业	8.8163e+09	6.20182e+09	1.07453e+08	3.41031e+06	5.53416e+07	2.38508e+09	2.04153e+09	1.09184e+08
000036	2006-12-31	C17	纺织业	1.19933e+10	9.11197e+09	3.2987e+08	1.92908e+08	2.77404e+08	5.36142e+09	4.62164e+09	3.28489e+08
000036	2007-12-31	C17	纺织业	1.34227e+10	1.07572e+10	3.57157e+08	-3.82142e+08	-9.60068e+08	8.20514e+09	8.32347e+09	-9.37583e+08
000036	2008-12-31	C17	纺织业	3.06914e+09	1.64676e+09	1.1203e+07	-4.02548e+08	-4.11833e+08	1.28425e+08	8.31679e+07	-4.06644e+08
000036	2009-12-31	C17	纺织业	3.11801e+09	1.37516e+09	9.80068e+06	2.815e+08	4.36445e+08	1.91966e+09	7.31672e+08	6.21563e+08
000036	2010-12-31	K70	房地产业	4.17516e+09	2.00023e+09	8.4513e+06	2.30775e+08	3.0381e+08	1.11539e+09	4.13224e+08	4.20603e+08
000036	2011-12-31	K70	房地产业	3.86228e+09	1.56334e+09	9.27318e+06	6.94086e+07	9.81739e+07	5.06729e+08	1.97179e+08	1.33755e+08
000036	2012-12-31	K70	房地产业	4.26724e+09	1.83619e+09	7.47384e+06	5.90124e+07	8.63352e+07	3.4812e+08	1.30771e+08	1.16441e+08
000036	2013-12-31	K70	房地产业	4.19589e+09	1.6594e+09	6.43011e+06	7.98144e+07	1.14888e+08	1.92608e+08	9.35458e+07	1.26008e+08
000036	2014-12-31	K70	房地产业	4.56893e+09	2.07558e+09	6.76242e+06	3.43761e+07	3.01352e+07	2.05269e+08	9.55068e+07	5.65453e+07
000036	2015-12-31	K70	房地产业	6.46374e+09	3.78074e+09	6.18393e+06	6.93059e+07	9.46954e+07	4.09028e+08	1.48105e+08	1.20664e+08
000036	2016-12-31	K70	房地产业	9.72548e+09	5.70077e+09	9.29415e+06	1.34854e+09	1.35308e+09	2.17174e+09	6.13857e+08	1.79037e+09
000036	2017-12-31	K70	房地产业	8.71866e+09	3.636e+09	7.78802e+06	1.34313e+09	1.37238e+09	3.97175e+09	1.26204e+09	1.61003e+09
000036	2018-12-31	K70	房地产业	1.0893e+10	5.45305e+09	6.10901e+06	9.68644e+08	1.03114e+09	3.33457e+09	9.29824e+08	1.42145e+09
000036	2019-12-31	K70	房地产业	1.2142e+10	6.4959e+09	4.78832e+06	8.17574e+08	8.91034e+08	3.16862e+09	8.62624e+08	1.21067e+09
000037	1994-12-31	D44	电力、热力生产和供应业	1.07629e+09	4.45116e+08	4.8135e+07	9.98414e+07	9.98414e+07	6.16958e+08	4.50406e+08	9.54113e+07
000037	1995-12-31	D44	电力、热力生产和供应业	9.57802e+08	4.17778e+08	3.77505e+07	4.84148e+07	4.84148e+07	4.10542e+08	3.29163e+08	3.07081e+07
000037	1996-12-31	D44	电力、热力生产和供应业	1.01461e+09	4.61946e+08	4.54142e+07	7.11081e+07	7.11081e+07	4.28069e+08	3.68859e+08	4.20926e+07
000037	1997-12-31	D44	电力、热力生产和供应业	1.01639e+09	4.49425e+08	4.04894e+07	9.76972e+07	9.76972e+07	4.2923e+08	3.22094e+08	8.19908e+07
000037	1998-12-31	D44	电力、热力生产和供应业	9.92783e+08	4.09843e+08	3.60534e+07	8.00216e+07	8.00216e+07	3.92831e+08	2.76864e+08	6.66441e+07
000037	1999-12-31	D44	电力、热力生产和供应业	1.00497e+09	4.1092e+08	5.98517e+07	1.1617e+08	1.1617e+08	6.0071e+08	4.38511e+08	8.80811e+07
000037	2000-12-31	D44	电力、热力生产和供应业	1.34141e+09	6.23866e+08	4.9573e+07	1.45288e+08	1.45288e+08	8.89714e+08	7.42677e+08	1.08552e+08
000037	2001-12-31	D44	电力、热力生产和供应业	1.55675e+09	5.8037e+08	3.92944e+07	2.03271e+08	2.28563e+08	1.08409e+09	8.18506e+08	2.32905e+08
000037	2002-12-31	D44	电力、热力生产和供应业	2.02916e+09	8.39494e+08	2.49744e+07	3.65784e+08	4.5943e+08	1.6229e+09	1.08657e+09	4.76309e+08
000037	2003-12-31	D44	电力、热力生产和供应业	2.57197e+09	9.63913e+08	1.59458e+07	4.7111e+08	4.7111e+08	1.86394e+09	1.36344e+09	4.68556e+08
000037	2004-12-31	D44	电力、热力生产和供应业	3.80142e+09	1.92774e+09	5.14663e+07	4.39697e+08	4.53389e+08	2.43271e+09	1.93253e+09	4.19964e+08
000037	2005-12-31	D44	电力、热力生产和供应业	4.23049e+09	2.53222e+09	4.18876e+07	2.99197e+07	7.45637e+06	3.03068e+09	3.0323e+09	-1.08724e+08
000037	2006-12-31	D44	电力、热力生产和供应业	4.77253e+09	2.97748e+09	3.68461e+07	6.34661e+07	5.79663e+07	3.86175e+09	4.04304e+09	-3.94654e+08
000037	2007-12-31	D44	电力、热力生产和供应业	5552914000	3686704000	1067353000	118086000	97546000	3620124000	3788089000	-411255000
000037	2008-12-31	D44	电力、热力生产和供应业	4.98594e+09	3.05006e+09	8.4312e+07	1.07639e+07	1.48338e+07	3.15655e+09	4.51432e+09	-1.69969e+09
000037	2009-12-31	D44	电力、热力生产和供应业	4.9266e+09	2.8707e+09	5.81882e+07	7.41154e+07	1.2001e+08	1.86783e+09	1.93954e+09	-3.40295e+08
000037	2010-12-31	D44	电力、热力生产和供应业	5.27895e+09	3.3465e+09	6.42369e+07	-1.14639e+08	-1.23433e+08	1.60173e+09	2.23935e+09	-9.30389e+08
000037	2011-12-31	D44	电力、热力生产和供应业	5.45275e+09	3.56494e+09	6.38075e+07	1.75291e+07	9.03161e+06	2.41582e+09	3.5897e+09	-1.48931e+09
000037	2012-12-31	D44	电力、热力生产和供应业	5.53607e+09	3.81326e+09	6.24715e+07	-2.04456e+08	-2.35004e+08	1.26545e+09	2.08726e+09	-1.21114e+09
000037	2013-12-31	D44	电力、热力生产和供应业	5.44029e+09	3.64051e+09	5.89246e+07	5.30991e+07	7.33792e+07	1.11043e+09	1.61321e+09	-8.04407e+08
000037	2014-12-31	D44	电力、热力生产和供应业	5.05642e+09	3.67827e+09	5.65242e+07	-3.30513e+08	-4.21632e+08	1.2341e+09	1.74091e+09	-9.29066e+08
000037	2015-12-31	D44	电力、热力生产和供应业	4.57985e+09	4.03094e+09	5.38015e+07	-6.34624e+08	-8.29324e+08	1.34502e+09	1.49281e+09	-1.22956e+09
000037	2016-12-31	D44	电力、热力生产和供应业	4.3637e+09	2.33973e+09	5.10811e+07	1.30669e+09	1.26476e+09	1.57409e+09	1.4429e+09	1.4734e+09
000037	2017-12-31	D44	电力、热力生产和供应业	2.8838e+09	8.59458e+08	4.84705e+07	1.59042e+07	377077	2.04577e+09	1.87456e+09	9.0836e+06
000037	2018-12-31	D44	电力、热力生产和供应业	3.30715e+09	1.27035e+09	4.59873e+07	1.92538e+07	1.24528e+07	1884937109	1.75215e+09	-9.67369e+06
000037	2019-12-31	D44	电力、热力生产和供应业	3.21926e+09	1.15677e+09	4.36022e+07	2.4901e+07	2.56929e+07	1.22258e+09	1.06192e+09	2.34409e+07
000038	1994-12-31	I64	互联网和相关服务	2.53622e+08	8.96062e+07	4811815	2.42227e+07	2.82303e+07	1.36687e+08	1.04825e+08	2.82595e+07
000038	1995-12-31	I64	互联网和相关服务	2.83191e+08	1.27045e+08	4649260	1.65703e+07	2.00616e+07	1.7124e+08	1.36489e+08	2.09485e+07
000038	1996-12-31	I64	互联网和相关服务	3.67046e+08	1.89958e+08	4487260	6.45766e+06	1.20264e+07	1.66659e+08	1.37165e+08	1.22632e+07
000038	1997-12-31	I64	互联网和相关服务	3.01876e+08	1.13595e+08	4325260	1.06592e+07	1.2927e+07	1.89419e+08	1.59492e+08	1.21102e+07
000038	1998-12-31	I64	互联网和相关服务	2.64049e+08	9.64379e+07	4163260	-2.0691e+07	-1.87428e+07	1.69398e+08	1.52217e+08	-1.57604e+07
000038	1999-12-31	I64	互联网和相关服务	1.83842e+08	7.77997e+07	4001260	-3.90605e+07	-3.76793e+07	1.05478e+08	9.24183e+07	-3.65821e+07
000038	2000-12-31	I64	互联网和相关服务	1.8444e+08	4.86263e+07	3839260	4.13963e+06	1.89943e+06	5.86554e+07	5.43266e+07	1.80638e+06
000038	2001-12-31	I64	互联网和相关服务	1.68053e+08	4.13755e+07	3742460	6.49794e+06	2.54235e+06	3.28009e+07	3.0035e+07	3.48086e+06
000038	2002-12-31	I64	互联网和相关服务	2.11154e+08	8.94646e+07	3648860	1.14611e+07	1.02764e+07	1.61031e+08	1.50964e+08	1.11507e+07
000038	2003-12-31	I64	互联网和相关服务	2.61597e+08	1.31355e+08	3555260	8.5528e+06	8.5528e+06	4.99889e+08	4.85524e+08	9.6382e+06
000038	2004-12-31	I64	互联网和相关服务	2.54932e+08	1.31389e+08	3461660	-6.69928e+06	-6.69928e+06	6.4545e+07	5.87284e+07	-6.32543e+06
000038	2005-12-31	I64	互联网和相关服务	2.00344e+08	1.27126e+08	3368060	-5.03246e+07	-5.03246e+07	3.47508e+07	3.1924e+07	-5.03283e+07
000038	2006-12-31	I64	互联网和相关服务	4.13059e+07	1.32792e+08	3274460	-1.64704e+08	-1.64704e+08	47687.2	47687.2	-1.64676e+08
000038	2007-12-31	I64	互联网和相关服务	8.96376e+06	9.34714e+07	0	1.614e+07	1.614e+07	1.78158e+06	1.3261e+06	-1.38134e+07
000038	2008-12-31	I64	互联网和相关服务	3.07608e+08	2.09508e+08	0	1.88596e+08	1.8844e+08	0		-9.00367e+06
000038	2009-12-31	I64	互联网和相关服务	4.76294e+08	3.22004e+08	0	2.15641e+07	2.3814e+07	1.10044e+08	7.0124e+07	2.4773e+07
000038	2010-12-31	K70	房地产业	5.178e+08	3.32595e+08	0	2.67162e+07	3.00119e+07	3.01294e+08	2.08536e+08	4.97593e+07
000038	2011-12-31	K70	房地产业	6.30465e+08	4.39643e+08	0	2.09118e+06	2.61681e+06	9.90399e+07	6.75618e+07	5.55259e+06
000038	2012-12-31	K70	房地产业	6.10156e+08	4.16547e+08	0	2.07804e+06	2.78798e+06	2.06237e+08	1.59055e+08	1.14436e+07
000038	2013-12-31	K70	房地产业	6.80916e+08	4.7917e+08	0	1.98998e+06	2.90737e+06	1.68436e+08	1.22992e+08	1.18943e+07
000038	2014-12-31	K70	房地产业	6.83293e+08	5.36503e+08	0	-4.93364e+07	-5.49596e+07	2.13193e+08	2.03571e+08	-5.08097e+07
000038	2015-12-31	K70	房地产业	7.44778e+08	5.89926e+08	0	5.93391e+06	8.06236e+06	3.05431e+08	2.31982e+08	1.98866e+07
000038	2016-12-31	L72	商务服务业	6.39362e+09	1279704305	5.79065e+07	2.33254e+08	2.40477e+08	1.0292e+09	6.16716e+08	2.71451e+08
000038	2017-12-31	L72	商务服务业	5.77193e+09	3.75061e+08	6.49719e+07	3.5793e+08	3.58378e+08	1.51037e+09	1.00005e+09	4.46581e+08
000038	2018-12-31	L72	商务服务业	3.03379e+09	4.04635e+08	8.96677e+06	-2.34966e+09	-2.35275e+09	2.56933e+09	2.3775e+09	-2.3144e+09
000038	2019-12-31	L72	商务服务业	2.91716e+09	1.63232e+08	6.72827e+06	1.2238e+08	1.23908e+08	1.83485e+09	1.68472e+09	9.80529e+07
000039	1994-12-31	C33	金属制品业	1.24152e+09	7.25337e+08	3.05477e+07	9.34867e+07	1.05715e+08	1.34197e+09	1.11343e+09	1.11697e+08
000039	1995-12-31	C33	金属制品业	1.92585e+09	1.30022e+09	4.59262e+07	1.38638e+08	1.62757e+08	2.35685e+09	1.96232e+09	1.77313e+08
000039	1996-12-31	C33	金属制品业	3.02605e+09	1.96203e+09	7.05127e+07	1.81703e+08	2.10664e+08	3.47799e+09	2.91489e+09	1.94387e+08
000039	1997-12-31	C33	金属制品业	3.86882e+09	2.33715e+09	6.92227e+07	1.94006e+08	2.52136e+08	4.29268e+09	3.70412e+09	2.57219e+08
000039	1998-12-31	C33	金属制品业	4.30737e+09	2.56731e+09	3.64826e+08	2.45764e+08	2.95441e+08	4.91304e+09	4.05171e+09	3.28667e+08
000039	1999-12-31	C33	金属制品业	6.62251e+09	4.46848e+09	4.47202e+08	2.57634e+08	2.57431e+08	5.19685e+09	4.37486e+09	3.47759e+08
000039	2000-12-31	C33	金属制品业	6.63979e+09	3.99963e+09	4.61729e+08	4.61965e+08	5.49661e+08	8.95416e+09	7.38359e+09	6.25351e+08
000039	2001-12-31	C33	金属制品业	5.93685e+09	2.97476e+09	4.37922e+08	5.43007e+08	6.10555e+08	6.76551e+09	5.19035e+09	7.28132e+08
000039	2002-12-31	C33	金属制品业	7.73723e+09	4.27361e+09	3.97046e+08	4.64855e+08	5.57589e+08	9.07867e+09	7.84409e+09	6.80723e+08
000039	2003-12-31	C33	金属制品业	9.93197e+09	3.95644e+09	4.01614e+08	6.82688e+08	7.71824e+08	1.38002e+10	1.19001e+10	9.51976e+08
000039	2004-12-31	C33	金属制品业	1.68943e+10	8.6315e+09	4.37922e+08	2.38902e+09	2.49505e+09	2.65678e+10	2.20531e+10	3.03468e+09
000039	2005-12-31	C33	金属制品业	1.71731e+10	6.82357e+09	4.85793e+08	2.66914e+09	2.81776e+09	3.09593e+10	2.5894e+10	3.06103e+09
000039	2006-12-31	C33	金属制品业	2.29234e+10	1.09577e+10	7.95038e+08	2.77172e+09	2.93523e+09	3.31678e+10	2.86886e+10	3.14318e+09
000039	2007-12-31	C33	金属制品业	40391920000	22849619000	2360367000	3165373000	3325606000	48760826000	43803581000	3457387000
000039	2008-12-31	C33	金属制品业	34557863000	19623415000	2645457000	1406908000	1685205000	47327281000	41873791000	1766979000
000039	2009-12-31	C33	金属制品业	37358383000	21531752000	2777626000	958967000	1080711000	20475507000	17401760000	1320470000
000039	2010-12-31	C33	金属制品业	54130649000	34923949000	3218571000	3001851000	2850859000	51768316000	43597815000	3438168000
000039	2011-12-31	C33	金属制品业	64361714000	42748042000	3172222000	3690926000	3658938000	64125053000	52224731000	4735293000
000039	2012-12-31	C33	金属制品业	62992380000	40875223000	3273750000	1939081000	1930430000	54334057000	44601257000	2639441000
000039	2013-12-31	C33	金属制品业	72605972000	48109844000	3699969000	2180321000	2634498000	57874411000	48242360000	3370835000
000039	2014-12-31	C33	金属制品业	87776181000	60494066000	4355832000	2477802000	3033928000	70070855000	58769023000	3297874000
000039	2015-12-31	C33	金属制品业	106763171000	71268295000	4983558000	1974005000	2271961000	58685804000	48081243000	2943736000
000039	2016-12-31	C33	金属制品业	124614748000	85479956000	4654757000	539660000	734983000	51111652000	41482017000	800538000
000039	2017-12-31	C33	金属制品业	130604379000	87366945000	4711244000	2509242000	3158415000	76299930000	62292715000	4171685000
000039	2018-12-31	C33	金属制品业	158883963000	106480975000	4660847000	3380436000	4068455000	93497622000	79586408000	6477005000
000039	2019-12-31	C33	金属制品业	172107521000	117069543000	5157551000	1542226000	2510113000	85815341000	73355605000	5838747000
000040	1994-12-31	S90	综合	8.80299e+08	4.44495e+08	1.43239e+08	7.5907e+07	7.58976e+07	2.4404e+08	1.46735e+08	7.27063e+07
000040	1995-12-31	S90	综合	1.08363e+09	5.83613e+08	2.0295e+08	5.96663e+07	5.9727e+07	2.99679e+08	1.84933e+08	6.7505e+07
000040	1996-12-31	S90	综合	1.08765e+09	4.49565e+08	1.97736e+08	6.54457e+07	6.66696e+07	2.67123e+08	1.3862e+08	7.36388e+07
000040	1997-12-31	S90	综合	1.30492e+09	4.10441e+08	2.3411e+08	8.80088e+07	8.9063e+07	3.47335e+08	1.76785e+08	1.00918e+08
000040	1998-12-31	S90	综合	1.4773e+09	5.40451e+08	2.31394e+08	6.16712e+07	6.13284e+07	3.16029e+08	1.56917e+08	7.82412e+07
000040	1999-12-31	S90	综合	2191060128	897913867	266024466	120673625	165990233	590004773	286837080	178415265
000040	2000-12-31	S90	综合	2369836206	1066793047	262509022	11665948	9414033	374323531	214164760	17572428
000040	2001-12-31	S90	综合	1999913348	917794797	249323015	-125603349	-147527909	314770398	211248940	-143339813
000040	2002-12-31	S90	综合	2277140749	1436209179	135835118	-246278131	-250057858	230997781	141271987	-240981822
000040	2003-12-31	S90	综合	2483898213	1615996574	107374476	18163089	39709486	736527032	504973898	55835521
000040	2004-12-31	S90	综合	2.0315e+09	1.15144e+09	1.05097e+08	2.79548e+07	3.35209e+07	8.50792e+08	6.03121e+08	4.93609e+07
000040	2005-12-31	S90	综合	2.15309e+09	1.19309e+09	7.48292e+07	1.5566e+07	1.06971e+07	5.19913e+08	3.4859e+08	20091417
000040	2006-12-31	S90	综合	2.28993e+09	1.29886e+09	1.14566e+08	1.22023e+07	2.69797e+07	5.72307e+08	3.49731e+08	1.74894e+07
000040	2007-12-31	S90	综合	2.22724e+09	1.11014e+09	1.81324e+08	7.69355e+07	6.90682e+07	5.33091e+08	3.10366e+08	8.08879e+07
000040	2008-12-31	S90	综合	2.35809e+09	1.40305e+09	1.78849e+08	-1.14628e+08	-1.29507e+08	3.18848e+08	1.99441e+08	-1.58841e+08
000040	2009-12-31	S90	综合	2.83179e+09	1.81546e+09	1.56749e+08	6.43564e+07	5.02207e+07	6.96718e+08	4.65746e+08	6.69577e+07
000040	2010-12-31	K70	房地产业	2.28342e+09	1.39994e+09	1.12586e+08	9.62763e+07	9.23868e+07	7.77212e+08	4.57898e+08	1.53793e+08
000040	2011-12-31	K70	房地产业	1.88814e+09	9.02498e+08	2.86324e+07	1.40081e+08	1.40478e+08	8.1737e+08	5.41275e+08	2.28906e+08
000040	2012-12-31	K70	房地产业	2.86835e+09	1.70357e+09	1.42654e+07	1.93932e+08	1.94099e+08	8.60887e+08	3.81921e+08	2.75304e+08
000040	2013-12-31	K70	房地产业	3.96058e+09	2.70809e+09	1.40537e+07	1.03032e+08	1.02865e+08	8.15111e+08	4.69647e+08	1.57005e+08
000040	2014-12-31	K70	房地产业	4.26981e+09	3.00126e+09	1.34098e+07	5.31686e+07	5.31737e+07	1.03653e+09	6.92653e+08	8.76669e+07
000040	2015-12-31	K70	房地产业	6.76891e+09	5.44333e+09	1.69535e+07	6.20496e+07	6.20446e+07	1.66573e+09	1.11331e+09	1.07528e+08
000040	2016-12-31	K70	房地产业	1.7288e+10	6.32404e+09	2.92285e+07	1.75379e+08	1.75339e+08	3.7735e+09	3.14711e+09	2.21466e+08
000040	2017-12-31	E48	土木工程建筑业	2.89035e+10	1.73441e+10	6.39312e+07	5.44098e+08	5.3994e+08	8.13103e+09	6.80105e+09	5.70026e+08
000040	2018-12-31	D44	电力、热力生产和供应业	3.4423e+10	1.98519e+10	1.39004e+08	1.11773e+09	1.12644e+09	8.67629e+09	7.4517e+09	1.38031e+09
000040	2019-12-31	D44	电力、热力生产和供应业	3.09872e+10	1.74667e+10	1.53322e+08	-9.57109e+08	-9.57131e+08	6.80576e+09	5.93032e+09	-7.82762e+08
000042	1994-12-31	K70	房地产业	8.40248e+08	4.06721e+08	1.13365e+06	9.78988e+07	9.78988e+07	3.54513e+08	1.66421e+08	1.1852e+08
000042	1995-12-31	K70	房地产业	9.80256e+08	5.10324e+08	0	1.32663e+08	1.32663e+08	3.74977e+08	1.70704e+08	1.5425e+08
000042	1996-12-31	K70	房地产业	1.04178e+09	4.08702e+08	0	1.44962e+08	1.46813e+08	3.23022e+08	1.53587e+08	1.59033e+08
000042	1997-12-31	K70	房地产业	2.98226e+09	1.76946e+09	4496450	1.49757e+08	1.61008e+08	1.00179e+09	6.68835e+08	1.85677e+08
000042	1998-12-31	K70	房地产业	3.15901e+09	1.85968e+09	10148113	1.07421e+08	1.19669e+08	9.71382e+08	6.78592e+08	1.31233e+08
000042	1999-12-31	K70	房地产业	3.031e+09	1.78729e+09	10148113	1.05362e+08	1.254e+08	1.18964e+09	8.2775e+08	1.45682e+08
000042	2000-12-31	K70	房地产业	3.44856e+09	2.06251e+09	10148113	1.11789e+08	1.38056e+08	1.44289e+09	1.0725e+09	1.45467e+08
000042	2001-12-31	K70	房地产业	4.11585e+09	2.6668e+09	2.53416e+08	1.08653e+08	1.31922e+08	1.40758e+09	9.87688e+08	1.47701e+08
000042	2002-12-31	K70	房地产业	4.40467e+09	2.90201e+09	4.02047e+08	6.8582e+07	7.89811e+07	1.76406e+09	1.2924e+09	9.86961e+07
000042	2003-12-31	K70	房地产业	4.93537e+09	3.37158e+09	2.1875e+08	5.99467e+07	7.0407e+07	1.95206e+09	1.46076e+09	1.01797e+08
000042	2004-12-31	K70	房地产业	4.80489e+09	3.26018e+09	2.35137e+08	5.01729e+07	1.46584e+07	3.48783e+09	2.7848e+09	5.38801e+07
000042	2005-12-31	K70	房地产业	3.13142e+09	1.57334e+09	1.90496e+08	1.37217e+08	1.26922e+08	1.33797e+09	9.68447e+08	1.19791e+08
000042	2006-12-31	K70	房地产业	4.19494e+09	2.59113e+09	1.86412e+08	7.61562e+07	8.00722e+07	8.31043e+08	3.87783e+08	5.84975e+07
000042	2007-12-31	K70	房地产业	5.37485e+09	3.46727e+09	3.6956e+06	2.01805e+08	2.03538e+08	1.08283e+09	6.88322e+08	2.4072e+08
000042	2008-12-31	K70	房地产业	5.54881e+09	3.80758e+09	2.50838e+06	6.78663e+06	6.78815e+06	1.13924e+09	6.7904e+08	2.50958e+07
000042	2009-12-31	K70	房地产业	6.48072e+09	4.40898e+09	8004411	2.66636e+08	2.67353e+08	2.04073e+09	1.24936e+09	3.58045e+08
000042	2010-12-31	K70	房地产业	6.78991e+09	4.40493e+09	6.77557e+06	3.61933e+08	3.62024e+08	1.44734e+09	6.7079e+08	4.5981e+08
000042	2011-12-31	K70	房地产业	7.14763e+09	4.61903e+09	6.96505e+06	3.19094e+08	3.19094e+08	1.9168e+09	9.20397e+08	4.15212e+08
000042	2012-12-31	K70	房地产业	7.51671e+09	4.61462e+09	6.46619e+06	4.1188e+08	4.1188e+08	2.69826e+09	1.36349e+09	5.67986e+08
000042	2013-12-31	K70	房地产业	7.99817e+09	4.93121e+09	6.60883e+06	4.05502e+08	4.05502e+08	2.21298e+09	1.13956e+09	5.86067e+08
000042	2014-12-31	K70	房地产业	1.61963e+10	1.28955e+10	6.23405e+06	3.05619e+08	3.05619e+08	3.0328e+09	1.73753e+09	4.91874e+08
000042	2015-12-31	K70	房地产业	2.46214e+10	1.90052e+10	8.06499e+06	4.01177e+08	3.99852e+08	5.04782e+09	3.03508e+09	6.3016e+08
000042	2016-12-31	K70	房地产业	2.91616e+10	2.33005e+10	7.68999e+06	2.60533e+08	2.2154e+08	8.11576e+09	5.74486e+09	5.38403e+08
000042	2017-12-31	K70	房地产业	4.36199e+10	3.67361e+10	6.54732e+06	6.15363e+08	6.08897e+08	8.65423e+09	5.51453e+09	1.0507e+09
000042	2018-12-31	K70	房地产业	4.60507e+10	3.83844e+10	4.29762e+06	4.4669e+08	4.14949e+08	7.94211e+09	4.20287e+09	9.20654e+08
000042	2019-12-31	K70	房地产业	4.51415e+10	3.71288e+10	2.68769e+06	7.87169e+08	6.73559e+08	7.21317e+09	4.33046e+09	1.30494e+09
000043	1994-12-31	S90	综合	6.60581e+08	2.72663e+08	0	5.81268e+07	6.56853e+07	2.82809e+08	1.48619e+08	7.17699e+07
000043	1995-12-31	S90	综合	7.79304e+08	3.66715e+08	63840	4.03086e+07	4.44318e+07	2.86187e+08	1.71895e+08	4.646e+07
000043	1996-12-31	S90	综合	9.55247e+08	5.30474e+08	3.14419e+07	4.30924e+07	4.76632e+07	4.50986e+08	3.19088e+08	5.26221e+07
000043	1997-12-31	S90	综合	1.08896e+09	5.91629e+08	3.07742e+07	5.17026e+07	5.50483e+07	5.86602e+08	4.53233e+08	6.50438e+07
000043	1998-12-31	S90	综合	1.19463e+09	6.93466e+08	5.03567e+07	2.86057e+07	3.13685e+07	6.80467e+08	5.53234e+08	3.78743e+07
000043	1999-12-31	S90	综合	1.15817e+09	6.86425e+08	4.8196e+07	1.67453e+07	1.91716e+07	7.19081e+08	5.90498e+08	2.67966e+07
000043	2000-12-31	S90	综合	1.24192e+09	7.65196e+08	4.69626e+07	1.64569e+07	1.96165e+07	8.76758e+08	7.27625e+08	3.52988e+07
000043	2001-12-31	S90	综合	9.51485e+08	6.70969e+08	3.24887e+07	-1.3767e+08	-1.34759e+08	6.5955e+08	5.12038e+08	-1.4245e+08
000043	2002-12-31	S90	综合	8.27059e+08	5.25083e+08	3.12885e+07	2.65091e+07	3.18018e+07	1.06076e+09	8.69742e+08	3.78202e+07
000043	2003-12-31	S90	综合	8.03756e+08	4.66008e+08	3.00937e+07	2.84369e+07	3.54721e+07	6.50302e+08	5.04649e+08	4.0172e+07
000043	2004-12-31	S90	综合	1.33193e+09	9.20787e+08	2.89638e+07	3.81088e+07	5.01132e+07	8.86638e+08	7.06533e+08	5.7707e+07
000043	2005-12-31	S90	综合	1.47573e+09	9.88188e+08	4.00769e+07	4.59053e+07	9.60582e+07	1.36735e+09	1.0347e+09	1.20259e+08
000043	2006-12-31	S90	综合	2.17595e+09	1.60396e+09	3.31417e+07	6.98097e+07	1.27453e+08	1.40895e+09	1.00049e+09	1.50379e+08
000043	2007-12-31	S90	综合	3.98653e+09	2233327744	5.54942e+07	1.50394e+08	2.70843e+08	2.26254e+09	1.44307e+09	323704333
000043	2008-12-31	S90	综合	4.76316e+09	3.01933e+09	7.7213e+07	28697711	2.37417e+07	1796852589	1.28954e+09	4.67321e+07
000043	2009-12-31	S90	综合	6.44644e+09	4.36918e+09	7.64738e+07	6.28675e+07	9.34851e+07	1.75174e+09	1.18846e+09	1.18482e+08
000043	2010-12-31	K70	房地产业	7.94236e+09	5.58006e+09	7.44632e+07	2.69282e+08	2.95524e+08	3.91935e+09	2.69761e+09	4.30823e+08
000043	2011-12-31	K70	房地产业	1.10852e+10	7.68536e+09	1.80867e+07	5.17335e+08	5.00799e+08	3.70592e+09	2.32088e+09	7.17133e+08
000043	2012-12-31	K70	房地产业	1.44261e+10	1.03906e+10	1.77483e+07	4.14429e+08	4.35495e+08	4.18532e+09	2.86361e+09	6.67313e+08
000043	2013-12-31	K70	房地产业	1.7718e+10	1.36053e+10	1.74098e+07	4.67059e+08	4.99425e+08	6.22457e+09	4.34648e+09	5.60269e+08
000043	2014-12-31	K70	房地产业	2.00684e+10	1.59136e+10	2.20556e+07	4.925e+08	4.79649e+08	6.22624e+09	4.52796e+09	6.64016e+08
000043	2015-12-31	K70	房地产业	2.2881e+10	1.81857e+10	1.18534e+07	4.01219e+08	3.70711e+08	5.51876e+09	4.18385e+09	5.6606e+08
000043	2016-12-31	K70	房地产业	2.17332e+10	1.70054e+10	1.15149e+07	1.61391e+08	1.37313e+08	6.32269e+09	5.04664e+09	2.8323e+08
000043	2017-12-31	K70	房地产业	1.91141e+10	1.45155e+10	1.11765e+07	150587755	-3.47281e+07	5.89349e+09	4642370157	3.01188e+08
000043	2018-12-31	K70	房地产业	1.32356e+10	8.35036e+09	1.0838e+07	8.56613e+08	8.23982e+08	6.65565e+09	5.34844e+09	1.21984e+09
000043	2019-12-31	K70	房地产业	1.65017e+10	8.49954e+09	2.46627e+07	2.86228e+08	2.69724e+08	6.0779e+09	4.96817e+09	4.01506e+08
000045	1994-12-31	C17	纺织业	6.93043e+08	2.87968e+08	622258	3.39485e+07	3.45088e+07	2.82551e+08	2.21074e+08	3.52115e+07
000045	1995-12-31	C17	纺织业	7.08329e+08	305199273	602258	2.01944e+07	2.07211e+07	2.7469e+08	2.06313e+08	1.97605e+07
000045	1996-12-31	C17	纺织业	7.26587e+08	3.24257e+08	582258	1.5821e+07	1.56892e+07	1.95093e+08	1.25664e+08	1.12435e+07
000045	1997-12-31	C17	纺织业	7.47224e+08	3.28395e+08	2.08176e+06	1.78318e+07	1.75995e+07	2.10483e+08	1.46888e+08	1.4847e+07
000045	1998-12-31	C17	纺织业	5.67925e+08	3.25302e+08	2.2754e+06	-1.19192e+08	-1.22373e+08	1.53294e+08	1.07045e+08	-9.8535e+07
000045	1999-12-31	C17	纺织业	6.26263e+08	3.56908e+08	3.71298e+06	2.08223e+07	2.28425e+07	2.0826e+08	1.47407e+08	1.42638e+07
000045	2000-12-31	C17	纺织业	6.9657e+08	3.68902e+08	1.45931e+07	2.27171e+07	2.75366e+07	2.92896e+08	2.12516e+08	2.5964e+07
000045	2001-12-31	C17	纺织业	7.35019e+08	3.7939e+08	1.19119e+07	2.52017e+07	2.73014e+07	3.43884e+08	2.64245e+08	2.51908e+07
000045	2002-12-31	C17	纺织业	7.46969e+08	3.77201e+08	1.08873e+07	1179932	841462	4.5748e+08	3.65091e+08	2.49134e+07
000045	2003-12-31	C17	纺织业	7.06776e+08	2.84493e+08	9.86358e+06	3.40863e+07	3.46812e+07	4.51965e+08	3.57644e+08	4.05714e+07
000045	2004-12-31	C17	纺织业	6.70791e+08	2.40076e+08	8.85984e+06	2.6939e+07	3.56227e+07	4.48393e+08	3.48397e+08	4.48756e+07
000045	2005-12-31	C17	纺织业	6.59844e+08	2.15883e+08	1.10245e+07	2.16392e+07	3.06972e+07	3.9206e+08	2.96232e+08	3.67615e+07
000045	2006-12-31	C17	纺织业	6.60297e+08	2.18942e+08	1.3548e+07	6.7246e+06	1.31745e+07	5.55784e+08	4.6042e+08	1.23448e+07
000045	2007-12-31	C17	纺织业	6.80557e+08	2.34944e+08	1.22231e+07	1.15541e+07	1.19662e+07	4.8927e+08	3.84889e+08	1.67241e+07
000045	2008-12-31	C17	纺织业	5.65791e+08	1.48564e+08	5914236	4.59926e+07	4.42129e+07	3.64153e+08	2.92273e+08	2.74038e+07
000045	2009-12-31	C17	纺织业	8.02563e+08	3.09317e+08	4.95614e+07	3.80155e+07	3.80155e+07	4.88073e+08	4.00905e+08	4.16198e+07
000045	2010-12-31	C17	纺织业	1.65542e+09	3.09453e+08	4.86424e+07	4.07093e+07	4.07093e+07	6.37802e+08	5.27759e+08	3.74128e+07
000045	2011-12-31	S90	综合	1.80823e+09	4.38598e+08	4.65687e+07	4.89156e+07	4.89156e+07	7.12894e+08	5.91225e+08	3.67573e+07
000045	2012-12-31	F51	批发业	1.88066e+09	5.77649e+08	4.61625e+07	-8.09889e+07	-8.09889e+07	8.45114e+08	8.09071e+08	-1.06144e+08
000045	2013-12-31	F51	批发业	2.85176e+09	5.53913e+08	4.38781e+07	4.72226e+07	4.72226e+07	1.1311e+09	1.08794e+09	7.78712e+07
000045	2014-12-31	F51	批发业	2.82278e+09	6.26534e+08	4.17714e+07	-1.13591e+08	-1.13591e+08	1.21095e+09	1.15474e+09	-8.31352e+07
000045	2015-12-31	C39	计算机、通信和其他电子设备制造业	2.96939e+09	7.94825e+08	4.06269e+07	8.49723e+06	8.49723e+06	1.22675e+09	1.14251e+09	1.92901e+07
000045	2016-12-31	C39	计算机、通信和其他电子设备制造业	4.11959e+09	6.79467e+08	3.96987e+07	-8.72706e+07	-8.72706e+07	1.1982e+09	1.12813e+09	-9.29203e+07
000045	2017-12-31	C39	计算机、通信和其他电子设备制造业	4.19575e+09	6.72727e+08	3.88707e+07	5.27761e+07	7.36617e+07	1.47555e+09	1.2996e+09	8.61684e+07
000045	2018-12-31	C39	计算机、通信和其他电子设备制造业	4.6192e+09	1.15972e+09	3.78808e+07	-2.29806e+07	-6.23027e+07	1.27236e+09	1.14225e+09	-5.44692e+07
000045	2019-12-31	C39	计算机、通信和其他电子设备制造业	4.5314e+09	6.76784e+08	3.6518e+07	1.96799e+07	-1.85267e+07	2.15818e+09	1.9735e+09	4.94943e+06
000046	1994-12-31	K70	房地产业	5.22103e+08	2.98017e+08	4.69619e+06	3.14977e+07	3.14977e+07	2.0227e+08	1.08813e+08	61068315
000046	1995-12-31	K70	房地产业	6.25974e+08	3.4424e+08	1.81113e+06	1.94322e+07	1.94322e+07	2.18706e+08	9.11717e+07	7.19912e+07
000046	1996-12-31	K70	房地产业	6.56735e+08	323723035	1.73406e+06	4.09303e+07	4.09303e+07	2.47356e+08	1.32597e+08	6.7566e+07
000046	1997-12-31	K70	房地产业	7.5524e+08	3.81572e+08	1.65699e+06	4.06567e+07	4.06567e+07	2.85279e+08	1.6302e+08	6.22054e+07
000046	1998-12-31	K70	房地产业	9.29189e+08	4.43574e+08	0	9.08313e+07	1.0185e+08	2.80882e+08	1.75089e+08	1.3932e+08
000046	1999-12-31	K70	房地产业	8.69564e+08	3.30733e+08	0	9.65705e+07	9.67324e+07	1.03186e+08	6.47128e+07	1.12291e+08
000046	2000-12-31	K70	房地产业	1.30462e+09	6.61592e+08	0	3.78439e+07	4.01068e+07	2.75171e+08	1.87577e+08	5.19621e+07
000046	2001-12-31	K70	房地产业	2.18425e+09	1.05677e+09	0	3.76087e+07	5.64945e+07	3.4528e+08	2.08839e+08	8.35031e+07
000046	2002-12-31	K70	房地产业	2.5134e+09	1.38602e+09	0	3.4175e+07	4.53073e+07	4.61319e+08	3.23486e+08	6.65018e+07
000046	2003-12-31	K70	房地产业	3.3846e+09	2.20818e+09	0	3.66092e+07	4.90964e+07	5.76043e+08	3.87115e+08	9.79555e+07
000046	2004-12-31	K70	房地产业	3.10255e+09	1.82292e+09	0	8.88967e+07	9.27637e+07	1.00194e+09	7.48385e+08	1.10738e+08
000046	2005-12-31	K70	房地产业	3.78983e+09	2.39994e+09	23234.7	7.44721e+07	7.63241e+07	5.53084e+08	4.15375e+08	8.46644e+07
000046	2006-12-31	K70	房地产业	7.29374e+09	3.73242e+09	271599	2.55262e+08	2.55092e+08	1.3377e+09	8.84544e+08	3.58244e+08
000046	2007-12-31	K70	房地产业	7.78641e+09	3.53572e+09	583423	6.53187e+08	6.50709e+08	4.16267e+09	2.44605e+09	1.01599e+09
000046	2008-12-31	K70	房地产业	1.98219e+10	1.1163e+10	772072	2.1064e+08	2.08902e+08	1.41955e+09	7.57073e+08	2.95295e+08
000046	2009-12-31	K70	房地产业	2.27409e+10	1.36927e+10	5.74739e+06	4.02843e+08	3.90402e+08	2.379e+09	1.27454e+09	5.98617e+08
000046	2010-12-31	K70	房地产业	2.23459e+10	1.40009e+10	4.59574e+06	1.22844e+08	1.19487e+08	1.62514e+09	8.66365e+08	1.66805e+08
000046	2011-12-31	K70	房地产业	2.34371e+10	1.49653e+10	2.94612e+06	2.57787e+08	2.45475e+08	2.00269e+09	9.75136e+08	3.38485e+08
000046	2012-12-31	K70	房地产业	3.09348e+10	2.19724e+10	5.67226e+06	7.82077e+08	7.78048e+08	4.4454e+09	1.91941e+09	9.62658e+08
000046	2013-12-31	K70	房地产业	4.0738e+10	3.1087e+10	7.42453e+06	1.18121e+09	1.17903e+09	5.93751e+09	2.67289e+09	1.55646e+09
000046	2014-12-31	K70	房地产业	7.08891e+10	5.83741e+10	3.36062e+07	1.55869e+09	1.66427e+09	6062469286	2.63549e+09	2.28086e+09
000046	2015-12-31	K70	房地产业	1.18356e+11	1.03194e+11	6.57028e+07	2.25355e+09	2.65989e+09	9.44738e+09	4.89278e+09	3.5848e+09
000046	2016-12-31	K70	房地产业	1.67836e+11	1.42942e+11	8.60014e+07	3.1091e+09	3.05697e+09	1.86216e+10	1.08945e+10	3.6063e+09
000046	2017-12-31	K70	房地产业	1.87775e+11	1.60279e+11	1.04569e+08	2.89132e+09	3.0926e+09	8.3848e+09	5.18736e+09	3.75812e+09
000046	2018-12-31	K70	房地产业	2.12097e+11	1.83667e+11	1.04912e+08	9.30839e+08	1.0331e+09	5.0073e+09	2.48211e+09	2.08369e+08
000046	2019-12-31	K70	房地产业	1.77872e+11	1.44765e+11	1.46601e+08	1.09485e+09	1.4265e+09	3.02544e+09	1.56478e+09	2.45861e+09
000047	1994-12-31	K70	房地产业	7.22011e+08	5.00645e+08	0	4.33417e+07	4.33154e+07	2.40587e+08	7.44537e+07	9.80525e+07
000047	1995-12-31	K70	房地产业	7.77419e+08	5.55712e+08	0	2.28346e+07	4.58832e+07	1.24536e+08	3.02623e+07	6.21628e+07
000047	1996-12-31	K70	房地产业	1.13695e+09	8.45379e+08	0	2.73483e+07	4.61234e+07	3.37874e+08	1.41724e+08	6.25006e+07
000047	1997-12-31	K70	房地产业	1.16715e+09	8.57506e+08	7.23018e+06	3.42497e+07	4.79911e+07	2.06799e+08	8.41396e+07	6.06461e+07
000047	1998-12-31	K70	房地产业	1.66142e+09	1.21577e+09	0	7.24098e+06	6.40237e+06	2.18289e+08	1.51469e+08	8.94489e+06
000047	1999-12-31	K70	房地产业	1.51353e+09	1.25361e+09	0	-1.44324e+08	-1.61634e+08	1.32411e+08	1.37528e+08	-1.39744e+08
000047	2000-12-31	K70	房地产业	1.37165e+09	1.25772e+09	0	-1.20707e+08	-1.36772e+08	7.58452e+07	7.53613e+07	-1.22693e+08
000047	2001-12-31	K70	房地产业	1.30546e+08	7.97563e+08	0	1.09548e+07	1.09548e+07			3.92105e+07
000048	1994-12-31	C13	农副食品加工业	7.92693e+08	4.88112e+08	1.10147e+08	2.99607e+07	3.00925e+07	5.32319e+08	4.36243e+08	2.78799e+07
000048	1995-12-31	C13	农副食品加工业	9.64077e+08	6.7227e+08	1.19201e+08	3.06761e+07	3.19856e+07	6.78139e+08	5.52915e+08	3.4365e+07
000048	1996-12-31	C13	农副食品加工业	1.02245e+09	6.8088e+08	1.1597e+08	3.6664e+07	3.66329e+07	6.61439e+08	5.15644e+08	4.8777e+07
000048	1997-12-31	C13	农副食品加工业	1.35384e+09	8.21356e+08	1.12685e+08	2.05308e+07	2.04432e+07	8.31135e+08	6.61342e+08	3.16932e+07
000048	1998-12-31	C13	农副食品加工业	1414035843	900541531	103705410	40344384	40335372	879759496	675139213	62105333
000048	1999-12-31	C13	农副食品加工业	1515703960	933380249	100951615	59414295	59235881	835056515	677046476	78308123
000048	2000-12-31	C13	农副食品加工业	1865610798	1570845764	98197820	-329484651	-325840660	937695288	798212251	-321830690
000048	2001-12-31	C13	农副食品加工业	1364148886	1282064973	95446743	-106449254	-106861095	814193974	713368020	-116919226
000048	2002-12-31	C13	农副食品加工业	1.25217e+09	1.17463e+09	9.26044e+07	9.96314e+06	1.32916e+07	889413377	7.54192e+08	9.39756e+06
000048	2003-12-31	C13	农副食品加工业	1.37728e+09	1.28944e+09	1.04348e+08	5.44554e+06	9.44134e+06	8.5623e+08	7.23605e+08	8.03446e+06
000048	2004-12-31	C13	农副食品加工业	1.13862e+09	1.04171e+09	9.90332e+07	7.342e+06	1.3011e+07	9.75818e+08	8.10926e+08	1.17193e+07
000048	2005-12-31	C13	农副食品加工业	1.09727e+09	9.81259e+08	3.59568e+07	5.38776e+06	8.98361e+06	7.86666e+08	6.74009e+08	1.4467e+07
000048	2006-12-31	C13	农副食品加工业	8.74537e+08	9.99249e+08	8.25387e+07	-9.51812e+07	-9.27666e+07	7.45865e+08	6.67754e+08	-97312986
000048	2007-12-31	C13	农副食品加工业	1.13116e+09	1.30955e+09	1.46673e+08	2.4342e+07	3.00058e+07	8.51117e+08	7.37504e+08	-3.87508e+07
000048	2008-12-31	C13	农副食品加工业	1.25617e+09	1.39143e+09	1.35539e+08	3.612e+07	4.17832e+07	9.38872e+08	8.29019e+08	-2.68243e+07
000048	2009-12-31	C13	农副食品加工业	8.66078e+08	8.6646e+08	1.34108e+08	4.57511e+07	5.41887e+07	1.43062e+09	1.20609e+09	7.80337e+07
000048	2010-12-31	C13	农副食品加工业	7.90603e+08	8.14444e+08	1.51533e+08	-4.71845e+07	-2.51274e+07	1.16221e+09	1.01181e+09	-1.2693e+07
000048	2011-12-31	C13	农副食品加工业	1261131991	8.17691e+08	9.4121e+07	4.83048e+08	4.92e+08	1.32979e+09	1.16756e+09	2.85765e+07
000048	2012-12-31	C13	农副食品加工业	1.21173e+09	7.17854e+08	8.73254e+07	2.77091e+07	3.02632e+07	1.45335e+09	1.3001e+09	-7.472e+06
000048	2013-12-31	C13	农副食品加工业	1.33057e+09	8.46856e+08	1.27713e+08	-9.02026e+06	-9.9382e+06	1.56531e+09	1.39534e+09	-4.18189e+07
000048	2014-12-31	C13	农副食品加工业	1.98294e+09	1.37827e+09	1.39367e+08	1.138e+08	1.20169e+08	2.14441e+09	1.61158e+09	1.53186e+08
000048	2015-12-31	C13	农副食品加工业	1.9408e+09	1.13846e+09	1.27701e+08	2.03984e+08	2.09776e+08	2.30202e+09	1.57869e+09	2.46169e+08
000048	2016-12-31	C13	农副食品加工业	1.95974e+09	1.13368e+09	1.16128e+08	5.96082e+06	6.00485e+06	1.56123e+09	1.28503e+09	-2.10249e+07
000048	2017-12-31	C13	农副食品加工业	3.90478e+09	3.19603e+09	1.06789e+08	-1.55536e+08	-1.38757e+08	1.54961e+09	1.31325e+09	-1.44493e+08
000048	2018-12-31	C13	农副食品加工业	5.1825e+09	3.95712e+09	1.01518e+08	4.37395e+08	4.49539e+08	3.43694e+09	1.96399e+09	6.23661e+08
000048	2019-12-31	C13	农副食品加工业	6.47199e+09	4.09426e+09	4.60335e+07	1.10083e+09	1.15825e+09	4.91872e+09	2.33993e+09	1.52615e+09
000049	1995-12-31	C38	电气机械及器材制造业	4.44988e+08	2.42758e+08	0	3.20496e+06	3.20496e+06	3.31839e+07	1.83399e+07	3.60452e+06
000049	1996-12-31	C38	电气机械及器材制造业	4.72552e+08	2.69258e+08	0	1.06338e+06	1.06338e+06	2.56427e+07	1.0088e+07	1.00247e+06
000049	1997-12-31	C38	电气机械及器材制造业	5.05671e+08	3.0643e+08	0	-4.05315e+06	-4.05315e+06	2.8899e+07	1.38617e+07	-2.57686e+06
000049	1998-12-31	C38	电气机械及器材制造业	4.44829e+08	2.27329e+08	0	2.96656e+07	2.96656e+07	3.74475e+07	2.0993e+07	3.46374e+06
000049	1999-12-31	C38	电气机械及器材制造业	4.44493e+08	2.17309e+08	0	1.96492e+07	1.96492e+07	1.61262e+08	1.18758e+08	1.76323e+07
000049	2000-12-31	C38	电气机械及器材制造业	4.6088e+08	2.57883e+08	0	437192	437192	2.82574e+07	1.50674e+07	-3.56331e+06
000049	2001-12-31	C38	电气机械及器材制造业	4.68852e+08	3.20288e+08	66898263	1.45261e+07	1.45261e+07	4.71125e+07	2.84935e+07	1.46103e+07
000049	2002-12-31	C38	电气机械及器材制造业	3.38433e+08	1.98256e+08	29510679	1.82441e+06	1.82441e+06	6.60763e+07	5.37159e+07	-3.33559e+07
000049	2003-12-31	C38	电气机械及器材制造业	2.76946e+08	1.64216e+08	2.87131e+07	-3.32456e+07	-3.32456e+07	2.87581e+07	1.58316e+07	-2.24095e+07
000049	2004-12-31	C38	电气机械及器材制造业	5.00616e+08	3.13788e+08	1.49462e+07	2.90857e+06	6.34634e+06	1.78126e+08	1.42927e+08	6.28317e+06
000049	2005-12-31	C38	电气机械及器材制造业	5.99056e+08	3.85777e+08	1.45483e+07	1.81359e+07	2.43143e+07	6.76105e+08	5.7723e+08	2.77664e+07
000049	2006-12-31	C38	电气机械及器材制造业	6.09737e+08	3.64187e+08	1.40616e+07	2.00383e+07	2.86509e+07	8.69202e+08	7.32957e+08	3.38642e+07
000049	2007-12-31	C38	电气机械及器材制造业	6.57017e+08	4.43354e+08	2.34053e+07	7.1485e+06	4.8625e+06	7.62417e+08	6.64423e+08	-39290.7
000049	2008-12-31	C38	电气机械及器材制造业	611818377	4.00002e+08	2.27549e+07	2.93532e+06	-1.5186e+06	7.92677e+08	6.68802e+08	5.32769e+06
000049	2009-12-31	C38	电气机械及器材制造业	6.54664e+08	4.80752e+08	2.23808e+07	-1.72925e+07	-3.95303e+07	9.16292e+08	8.06085e+08	-2.27963e+07
000049	2010-12-31	C38	电气机械及器材制造业	8.50322e+08	5.72052e+08	8.88515e+06	7.13757e+07	8.76732e+07	1.31602e+09	1.04614e+09	8.38146e+07
000049	2011-12-31	C38	电气机械及器材制造业	1.41929e+09	9.91893e+08	2.66234e+07	1.1932e+08	1.57033e+08	2.24632e+09	1.78253e+09	1.93046e+08
000049	2012-12-31	C38	电气机械及器材制造业	1.86127e+09	1.39706e+09	2.55563e+07	1.43636e+08	1.7073e+08	3.19523e+09	2.66351e+09	2.38738e+08
000049	2013-12-31	C38	电气机械及器材制造业	3.37109e+09	2.71872e+09	2.38711e+07	2.06026e+08	2.75037e+08	4.4025e+09	3.76297e+09	3.38276e+08
000049	2014-12-31	C38	电气机械及器材制造业	4.6756e+09	3.75712e+09	4.66356e+07	2.34543e+08	3.12881e+08	6.3896e+09	5.70628e+09	3.96806e+08
000049	2015-12-31	C38	电气机械及器材制造业	3.40257e+09	2.20477e+09	4.67694e+07	2.30223e+08	3.08095e+08	8.43419e+09	7.68194e+09	3.87841e+08
000049	2016-12-31	C38	电气机械及器材制造业	5.14579e+09	3.64569e+09	6.21639e+07	2.55301e+08	3.49687e+08	8.72441e+09	7.87742e+09	4.36387e+08
000049	2017-12-31	C38	电气机械及器材制造业	7.61907e+09	5.80385e+09	5.91278e+07	3.00536e+08	3.6377e+08	1.2486e+10	1.13871e+10	4.99829e+08
000049	2018-12-31	C38	电气机械及器材制造业	8822025314	6.55738e+09	5.6121e+07	4.0137e+08	5.25615e+08	1.72492e+10	1.58351e+10	6.77691e+08
000049	2019-12-31	C38	电气机械及器材制造业	8.77016e+09	5.9089e+09	1.78839e+08	5.0218e+08	6.69838e+08	1.84427e+10	1.69007e+10	8.41034e+08
000050	1995-12-31	C39	计算机、通信和其他电子设备制造业	3.68703e+08	2.20711e+08	1.42959e+06	2.72097e+07	2.72097e+07	1.50278e+08	9.16688e+07	2.61492e+07
000050	1996-12-31	C39	计算机、通信和其他电子设备制造业	3.87885e+08	2.21387e+08	1.19133e+06	1.76011e+07	1.76011e+07	1.53767e+08	1.13423e+08	1.76283e+07
000050	1997-12-31	C39	计算机、通信和其他电子设备制造业	4.16539e+08	2.22097e+08	953061	4.62148e+07	4.62148e+07	2.19024e+08	1.47121e+08	4.93023e+07
000050	1998-12-31	C39	计算机、通信和其他电子设备制造业	4.71759e+08	1.38791e+08	714796	2.85806e+07	2.85806e+07	1.7236e+08	1.21968e+08	2.84646e+07
000050	1999-12-31	C39	计算机、通信和其他电子设备制造业	5.21682e+08	1.85524e+08	476531	2.20062e+07	2.20062e+07	2.69059e+08	2.15152e+08	1.76788e+07
000050	2000-12-31	C39	计算机、通信和其他电子设备制造业	6.06934e+08	2.61121e+08	238266	3.2518e+07	3.2518e+07	3.17614e+08	2.45698e+08	3.11711e+07
000050	2001-12-31	C39	计算机、通信和其他电子设备制造业	8.57071e+08	1.58213e+08	0	2.46304e+07	2.46304e+07	2.78936e+08	2.28096e+08	1.85275e+07
000050	2002-12-31	C39	计算机、通信和其他电子设备制造业	1.02325e+09	3.68969e+08	0	-3.4854e+07	-3.4854e+07	3.25574e+08	2.54242e+08	-3.46191e+07
000050	2003-12-31	C39	计算机、通信和其他电子设备制造业	1.16637e+09	4.61073e+08	86192.6	4.64266e+07	4.64266e+07	6.3578e+08	4.98281e+08	5.38144e+07
000050	2004-12-31	C39	计算机、通信和其他电子设备制造业	1.50973e+09	7.56379e+08	476989	9.33925e+07	9.33925e+07	1.07091e+09	8.51118e+08	9.68393e+07
000050	2005-12-31	C39	计算机、通信和其他电子设备制造业	1.33116e+09	5.42814e+08	1.51934e+06	5.54027e+07	5.66842e+07	1.10247e+09	9.14093e+08	5.39756e+07
000050	2006-12-31	C39	计算机、通信和其他电子设备制造业	1.55062e+09	6.82946e+08	2.01662e+06	9.37956e+07	9.48825e+07	1.51118e+09	1.23201e+09	1.06821e+08
000050	2007-12-31	C39	计算机、通信和其他电子设备制造业	4.67744e+09	2.40086e+09	1.5636e+08	9.03959e+07	8.53541e+07	1.72397e+09	1.44767e+09	9.49681e+07
000050	2008-12-31	C39	计算机、通信和其他电子设备制造业	5.02323e+09	3.02661e+09	1.63872e+08	9.36007e+06	-7.10639e+07	1.37625e+09	1.21267e+09	-9.32272e+07
000050	2009-12-31	C39	计算机、通信和其他电子设备制造业	6.47607e+09	4.37739e+09	1.91173e+08	-2.05638e+08	-3.09901e+08	2.19045e+09	2.10346e+09	-3.75539e+08
000050	2010-12-31	C39	计算机、通信和其他电子设备制造业	7971514291	5480834561	211994592	70381821	140605462	3454211508	2903758242	86431907
000050	2011-12-31	C39	计算机、通信和其他电子设备制造业	8052164501	5133254608	209585758	101133343	257435132	4614967219	4067266812	-55963692
000050	2012-12-31	C39	计算机、通信和其他电子设备制造业	7803188441	4747076450	205700066	54416788	137560832	4333544367	3710965307	-61204317
000050	2013-12-31	C39	计算机、通信和其他电子设备制造业	7976761304	4691036842	202221792	143545226	285538393	4519377681	3699343634	125608497
000050	2014-12-31	C39	计算机、通信和其他电子设备制造业	15692498583	7131382946	593973950	612655983	686930624	9322363339	7583469512	156060965
000050	2015-12-31	C39	计算机、通信和其他电子设备制造业	21628692218	8380358043	957723367	554675491	555573174	10530002724	8809723501	18992079
000050	2016-12-31	C39	计算机、通信和其他电子设备制造业	2.16793e+10	7.92038e+09	1.04462e+09	5.69177e+08	5.69177e+08	1.07368e+10	8.56974e+09	3.55694e+08
000050	2017-12-31	C39	计算机、通信和其他电子设备制造业	2.96523e+10	1.51775e+10	1.01908e+09	8.07204e+08	8.07204e+08	1.40125e+10	1.1091e+10	8.84448e+08
000050	2018-12-31	C39	计算机、通信和其他电子设备制造业	6.0037e+10	3.40323e+10	2.11244e+09	9.25542e+08	9.83879e+08	2.89115e+10	2.45197e+10	9.83546e+08
000050	2019-12-31	C39	计算机、通信和其他电子设备制造业	6.5451e+10	3.87438e+10	2.071e+09	8.29365e+08	8.29365e+08	3.0282e+10	2.51804e+10	1.00353e+09
000055	1996-12-31	C33	金属制品业	4.60911e+08	6.75282e+07	2.72995e+07	1.07259e+08	1.07352e+08	3.27133e+08	2.40965e+08	8.18064e+07
000055	1997-12-31	C33	金属制品业	8.57603e+08	1.29991e+08	2.62838e+07	1.28902e+08	1.30385e+08	4.04949e+08	2.60497e+08	1.19215e+08
000055	1998-12-31	C33	金属制品业	955773713	133252109	56730570	148588662	152601234	500682171	303670002	153462457
000055	1999-12-31	C33	金属制品业	1120541505	118274242	58893111	66486812	69379012	453909674	334064280	58902956
000055	2000-12-31	C33	金属制品业	1280868467	247783530	54797699	69299888	72548242	431492778	303659296	69100233
000055	2001-12-31	C33	金属制品业	1393918123	341224864	92108078	36147639	39248322	406956626	292431874	36083407
000055	2002-12-31	C33	金属制品业	1286478610	458325197	81968279	-173382666	-177230152	437473890	380237007	-177305375
000055	2003-12-31	C33	金属制品业	1.45742e+09	6.15187e+08	7.92049e+07	1.05797e+07	1.31291e+07	5.14003e+08	4.21682e+08	1.14306e+07
000055	2004-12-31	C33	金属制品业	1.24187e+09	7.62177e+08	3.50587e+07	3.26673e+06	5.14159e+06	6.23579e+08	5.02241e+08	3.77554e+06
000055	2005-12-31	C33	金属制品业	1.20128e+09	7.79061e+08	3.90555e+07	-5.83655e+07	-5.84616e+07	6.06499e+08	5.51117e+08	-6.74167e+07
000055	2006-12-31	C33	金属制品业	1.12501e+09	6.95524e+08	3.71042e+07	7.98681e+06	7.18748e+06	6.71359e+08	5.91062e+08	-1.2144e+07
000055	2007-12-31	C33	金属制品业	1.3169e+09	6.63341e+08	5.9907e+07	2.4386e+07	2.34981e+07	6.40247e+08	5.36294e+08	5.97662e+06
000055	2008-12-31	C33	金属制品业	1.39557e+09	7.68251e+08	6.08346e+07	2.32609e+07	1.92225e+07	7.84721e+08	6.45609e+08	1.94626e+07
000055	2009-12-31	C33	金属制品业	1.48281e+09	7.68404e+08	7.84693e+07	4.40525e+07	3.69369e+07	9.12979e+08	7.49103e+08	4.31895e+07
000055	2010-12-31	C33	金属制品业	1.99116e+09	8.96833e+08	1.14531e+08	5.50634e+07	4.82861e+07	1.16193e+09	9.55678e+08	4.9638e+07
000055	2011-12-31	C33	金属制品业	2.16333e+09	1.01127e+09	1.106e+08	6.55039e+07	5.93801e+07	1.34878e+09	1.08799e+09	7.08997e+07
000055	2012-12-31	C33	金属制品业	2.3278e+09	1.16948e+09	1.0238e+08	2.49484e+07	6.44324e+06	1.3979e+09	1.14507e+09	1.13922e+07
000055	2013-12-31	C33	金属制品业	2.59956e+09	1.38349e+09	9.15277e+07	8.56769e+07	8.14008e+07	1.74762e+09	1.42537e+09	9.43991e+07
000055	2014-12-31	C33	金属制品业	3.66272e+09	2.36219e+09	9.89473e+07	9.69984e+07	9.26893e+07	1.93832e+09	1.59084e+09	1.04525e+08
000055	2015-12-31	C33	金属制品业	4.46415e+09	3.1301e+09	9.5063e+07	1.07272e+08	6.82154e+07	2.55047e+09	2.17152e+09	9.19909e+07
000055	2016-12-31	C33	金属制品业	6.78705e+09	4.48474e+09	6.02287e+07	6.97956e+08	6.5599e+08	4.20387e+09	2.59517e+09	8.48594e+08
000055	2017-12-31	C33	金属制品业	7.62542e+09	4.38648e+09	5.88694e+07	1.1444e+09	1.15105e+09	2.94747e+09	1.99824e+09	1.42453e+09
000055	2018-12-31	C33	金属制品业	1.06589e+10	5.46367e+09	8.03132e+07	2.24616e+09	2.24616e+09	3.04868e+09	2.33795e+09	2.96996e+09
000055	2019-12-31	C33	金属制品业	1.137e+10	6.13876e+09	7.83223e+07	3.47771e+08	3.46762e+08	3.00575e+09	2.16918e+09	4.18142e+08
000056	1996-12-31	F52	零售业	7.71609e+08	4.03432e+08	0	4.9767e+07	4.97453e+07	2.01848e+08	1.55936e+08	3.25656e+07
000056	1997-12-31	F52	零售业	8.98438e+08	4.8929e+08	3.00216e+07	4.09718e+07	4.0904e+07	2.14125e+08	1.61245e+08	4.5769e+07
000056	1998-12-31	F52	零售业	1.0641e+09	6.38777e+08	0	2.36975e+06	3.4761e+06	9.48885e+07		5.65091e+06
000056	1999-12-31	F52	零售业	1.23333e+09	7.93463e+08	0	3.02214e+07	3.9273e+07	3.14429e+08	2.12568e+08	4.31475e+07
000056	2000-12-31	F52	零售业	1.10885e+09	6.73254e+08	0	3.6123e+07	3.59191e+07	4.69563e+08	3.54346e+08	4.32849e+07
000056	2001-12-31	F52	零售业	1188321640	7.5268e+08	85581.7	1.97058e+07	2.30918e+07	3.0145e+08	2.15862e+08	3.01951e+07
000056	2002-12-31	F52	零售业	1.09542e+09	7.12274e+08	4.1387e+06	-2.57067e+07	-3.52149e+07	1.87833e+08	1.4709e+08	-3.03657e+07
000056	2003-12-31	F52	零售业	1.07062e+09	6.95461e+08	3.68731e+06	1.25455e+06	-4.18164e+06	1.14629e+08	8.96091e+07	-1.24868e+07
000056	2004-12-31	F52	零售业	9.37464e+08	7.66967e+08	3.23592e+06	-7.36866e+07	-1.06273e+08	8.66713e+07	8.70969e+07	-1.27648e+08
000056	2005-12-31	F52	零售业	7.28665e+08	5.14214e+08	2.78835e+06	7.00152e+06	2.42214e+07	1.88947e+08	1.35138e+08	2.17925e+07
000056	2006-12-31	F52	零售业	7.40555e+08	5.84209e+08	0	-1.14799e+07	-3.64057e+07	7.10308e+07	7.94666e+07	-8.25484e+07
000056	2007-12-31	F52	零售业	1.03527e+09	8.36789e+08	0	6.78662e+07	5.17606e+07	42587072	2.836e+07	5.12835e+07
000056	2008-12-31	F52	零售业	1.12613e+09	9.77498e+08	0	-2.54917e+07	-4.98479e+07	2.70533e+07	2.23056e+07	-5.33949e+07
000056	2009-12-31	F52	零售业	1.45167e+09	1.31657e+09	0	6.91655e+06	-1.35346e+07	2.2694e+07	1.86453e+07	-3.04214e+07
000056	2010-12-31	K70	房地产业	1.54073e+09	1.69078e+09	2.62488e+07	-1.71212e+08	-2.84467e+08	1.8312e+07	1.66401e+07	-1.67119e+08
000056	2011-12-31	K70	房地产业	1.54079e+09	1.92861e+09	2.54133e+07	-1.29901e+08	-2.13029e+08	1.94638e+07	1.73237e+07	-2.03962e+08
000056	2012-12-31	K70	房地产业	2.00648e+09	2.41151e+09	565902	1.81863e+07	-1.60974e+07	8.06225e+07	6.46134e+07	-1.58377e+07
000056	2013-12-31	K70	房地产业	7803283696	4.33497e+09	608765	2.3207e+09	3.87334e+09	3.52928e+07	2.44091e+07	5.26282e+09
000056	2014-12-31	K70	房地产业	7.87196e+09	4.94645e+09	1.48577e+06	-3.35061e+08	-5.42799e+08	9.89387e+07	6.246e+07	-5.08386e+08
000056	2015-12-31	K70	房地产业	7.99571e+09	2.99601e+09	1.53687e+06	3.8345e+07	3.8345e+07	2.68288e+08	7.38309e+07	2.27832e+07
000056	2016-12-31	K70	房地产业	1.06405e+10	5.13231e+09	1.70212e+06	1.13476e+08	1.16407e+08	3.2584e+08	9.7997e+07	1.01616e+08
000056	2017-12-31	K70	房地产业	1.41697e+10	8.38293e+09	3.24177e+06	1.77824e+08	2.10055e+08	7.02272e+08	2.31198e+08	2.78506e+08
000056	2018-12-31	K70	房地产业	1.32548e+10	7.44822e+09	3.07454e+06	9.06522e+07	1.18662e+08	9.49111e+08	3.49099e+08	1.37308e+08
000056	2019-12-31	L72	商务服务业	1.2457e+10	6.90204e+09	2.54342e+06	5.06011e+07	7.62745e+07	9.48964e+08	2.84154e+08	1.17128e+08
000058	1996-12-31	C39	计算机、通信和其他电子设备制造业	2.16575e+09	1.038e+09	4.64065e+07	1.42662e+08	2.51871e+08	1.65671e+09	1.26403e+09	2.16195e+08
000058	1997-12-31	C39	计算机、通信和其他电子设备制造业	2.40172e+09	9.91269e+08	3.92544e+07	2.26323e+08	2.79896e+08	1.69792e+09	1.37499e+09	2.68468e+08
000058	1998-12-31	C39	计算机、通信和其他电子设备制造业	2.97793e+09	9.81237e+08	3.17678e+07	1.40911e+08	1.88358e+08	1.73219e+09	1.38793e+09	1.85348e+08
000058	1999-12-31	C39	计算机、通信和其他电子设备制造业	3.92257e+09	1.97052e+09	2.54414e+07	1.46453e+08	2.00313e+08	1.88245e+09	1.49572e+09	1.98571e+08
000058	2000-12-31	C39	计算机、通信和其他电子设备制造业	4.10858e+09	1.87964e+09	2.40787e+07	1.32079e+07	1.22111e+07	2.30649e+09	1.99609e+09	5.96613e+06
000058	2001-12-31	C39	计算机、通信和其他电子设备制造业	3.45929e+09	1.94413e+09	1.62051e+07	-3.38761e+08	-3.56603e+08	1.92225e+09	1.70251e+09	-3.38822e+08
000058	2002-12-31	C39	计算机、通信和其他电子设备制造业	3.72248e+09	2.01756e+09	2.78902e+07	1.00818e+08	1.52341e+08	2.20647e+09	1.80985e+09	1.56832e+08
000058	2003-12-31	C39	计算机、通信和其他电子设备制造业	3.91124e+09	2.0181e+09	6.33813e+07	1.81755e+08	2.20996e+08	2.3217e+09	1.95354e+09	1.21249e+08
000058	2004-12-31	C39	计算机、通信和其他电子设备制造业	3.8606e+09	1.96017e+09	5.90438e+07	1.01989e+08	1.36465e+08	2.58791e+09	2.23624e+09	1.50523e+08
000058	2005-12-31	C39	计算机、通信和其他电子设备制造业	3.45867e+09	1.80036e+09	5.68851e+07	-1.2913e+08	-2.44011e+08	1.81579e+09	1.74548e+09	-2.35375e+08
000058	2006-12-31	C39	计算机、通信和其他电子设备制造业	3.15379e+09	1.63389e+09	6.10105e+07	-6.71692e+07	-1.5313e+08	1.90567e+09	1.82174e+09	-1.46851e+08
000058	2007-12-31	C39	计算机、通信和其他电子设备制造业	1.64358e+09	3.39801e+08	682810	6.29456e+07	6.59232e+07	7.11081e+08	6.5643e+08	7.81626e+07
000058	2008-12-31	L71	租赁业	1.57935e+09	2.52541e+08	696404	4.85795e+07	5.5482e+07	3.18005e+08	1.89755e+08	6.14721e+07
000058	2009-12-31	L71	租赁业	1.35949e+09	2.53008e+08	4.75643e+06	-3.12092e+08	-3.12567e+08	2.89691e+08	1.83939e+08	-2.86194e+08
000058	2010-12-31	L71	租赁业	1.46627e+09	2.92686e+08	631365	5.92177e+07	6.35471e+07	3.92386e+08	2.76569e+08	7.90187e+07
000058	2011-12-31	L71	租赁业	1.67358e+09	3.51224e+08	561442	6.89957e+07	6.87967e+07	4.36844e+08	3.40194e+08	9.67736e+07
000058	2012-12-31	L72	商务服务业	1.7407e+09	3.68319e+08	453282	4.55871e+07	5.52626e+07	4.63808e+08	3.55849e+08	7.40212e+07
000058	2013-12-31	L72	商务服务业	2.13494e+09	6.99132e+08	886901	5.43387e+07	7.27989e+07	5.97358e+08	4.86411e+08	1.02972e+08
000058	2014-12-31	L72	商务服务业	2.65972e+09	1.16435e+09	655588	4.83803e+07	7.86742e+07	6.81344e+08	5.60944e+08	1.09702e+08
000058	2015-12-31	L72	商务服务业	2.61466e+09	9.34316e+08	1.14376e+06	7.42421e+07	1.07969e+08	7.41534e+08	6.18063e+08	1.55389e+08
000058	2016-12-31	L72	商务服务业	2.54828e+09	7.89768e+08	1.25199e+06	1.0756e+08	1.4223e+08	6.72384e+08	5.78495e+08	1.81006e+08
000058	2017-12-31	L72	商务服务业	6.99259e+09	4.41167e+09	3.18318e+07	2.19553e+08	3.08025e+08	1.98131e+09	1.3985e+09	4.217e+08
000058	2018-12-31	L72	商务服务业	7.12801e+09	4.67816e+09	3.24716e+07	2.78527e+07	2.35457e+07	1.60579e+09	1.06239e+09	2.2875e+08
000058	2019-12-31	L72	商务服务业	6.1906e+09	3.68001e+09	2.2835e+07	7.84473e+07	1.03168e+08	1.49323e+09	9.85448e+08	1.96368e+08
000059	1997-12-31	C25	石油加工、炼焦及核燃料加工业	2.79015e+09	1.45444e+09	2.5442e+07	2.15395e+08	2.21175e+08	1.35539e+09	9.98944e+08	276390420
000059	1998-12-31	C25	石油加工、炼焦及核燃料加工业	2.9266e+09	1.17437e+09	2.16971e+07	2.541e+07	2.33122e+07	1.2535e+09	1.05203e+09	-4.28057e+07
000059	1999-12-31	C25	石油加工、炼焦及核燃料加工业	2.83515e+09	1.25137e+09	1.80901e+07	1.05973e+08	1.10688e+08	1.3969e+09	1.15354e+09	1.09108e+08
000059	2000-12-31	C25	石油加工、炼焦及核燃料加工业	2.54949e+09	1.05251e+09	1.44831e+07	2.33499e+06	3.80668e+06	1.12097e+09	9.89675e+08	-2.13258e+06
000059	2001-12-31	C25	石油加工、炼焦及核燃料加工业	2.44456e+09	1.0761e+09	8.27607e+06	2.43173e+06	3.93027e+06	1.06703e+09	9.43539e+08	-1.84314e+07
000059	2002-12-31	C25	石油加工、炼焦及核燃料加工业	2.49917e+09	1.20487e+09	7.8743e+07	-5.87555e+07	-5.82062e+07	1.36121e+09	1.18735e+09	-8.77055e+07
000059	2003-12-31	C25	石油加工、炼焦及核燃料加工业	2.68221e+09	1.38031e+09	7.40036e+07	4.77145e+06	5.84013e+06	1.56401e+09	1.28386e+09	1.98883e+07
000059	2004-12-31	C25	石油加工、炼焦及核燃料加工业	3.0188e+09	1.56679e+09	8750000	1.36508e+08	1.40094e+08	1.66271e+09	1.21369e+09	1.73649e+08
000059	2005-12-31	C25	石油加工、炼焦及核燃料加工业	4.15273e+09	2.48917e+09	5.64512e+07	2.40463e+08	2.46463e+08	1.85646e+09	1.35785e+09	3.26156e+08
000059	2006-12-31	C25	石油加工、炼焦及核燃料加工业	4.48066e+09	2.67355e+09	1.01314e+07	8.93143e+07	8.93143e+07	2.48036e+09	1.97277e+09	1.37909e+08
000059	2007-12-31	C25	石油加工、炼焦及核燃料加工业	8.97971e+09	3.30556e+09	8.79458e+06	2.401e+08	2.401e+08	3.35214e+09	2.35541e+09	3.3284e+08
000059	2008-12-31	C25	石油加工、炼焦及核燃料加工业	1.67628e+10	10741495444	5.90222e+08	3.8484e+08	3.8484e+08	3.6688e+09	2.5284e+09	4.66871e+08
000059	2009-12-31	C25	石油加工、炼焦及核燃料加工业	2.20538e+10	1.54966e+10	6.55802e+08	2.0736e+08	2.07361e+08	2.8855e+09	1.91712e+09	2.61356e+08
000059	2010-12-31	C25	石油加工、炼焦及核燃料加工业	2.65364e+10	1.99191e+10	1.04305e+09	4.12657e+08	4.12658e+08	2.39273e+10	1.99843e+10	4.66963e+08
000059	2011-12-31	C25	石油加工、炼焦及核燃料加工业	2.85364e+10	2.099e+10	1.47622e+09	8.42002e+08	8.42002e+08	3.7557e+10	3.21747e+10	1.03399e+09
000059	2012-12-31	C25	石油加工、炼焦及核燃料加工业	3.27533e+10	2.53648e+10	1.68684e+09	1.96265e+07	1.99334e+07	3.60087e+10	3.16759e+10	1.97369e+08
000059	2013-12-31	C25	石油加工、炼焦及核燃料加工业	2.8444e+10	2.12128e+10	1.66609e+09	-1.55178e+08	-1.61987e+08	4.15579e+10	3.73301e+10	-1.22339e+08
000059	2014-12-31	C25	石油加工、炼焦及核燃料加工业	3.45976e+10	2.51174e+10	1.62994e+09	-1.50912e+09	-1.4861e+09	4.39452e+10	4.08922e+10	-1.53208e+09
000059	2015-12-31	C25	石油加工、炼焦及核燃料加工业	2.99203e+10	2.07029e+10	1.68432e+09	3.28686e+08	3.62531e+08	3.09093e+10	2.5999e+10	3.0722e+08
000059	2016-12-31	C25	石油加工、炼焦及核燃料加工业	3.13706e+10	2.02865e+10	1.59386e+09	1.80324e+09	1.84814e+09	2.91039e+10	2.09009e+10	2.26042e+09
000059	2017-12-31	C25	石油加工、炼焦及核燃料加工业	3.09681e+10	1.83038e+10	1.5239e+09	1.84528e+09	1.94115e+09	3.37138e+10	2.56833e+10	2.59461e+09
000059	2018-12-31	C25	石油加工、炼焦及核燃料加工业	3.24607e+10	1.87277e+10	1.38624e+09	1.05537e+09	1.12374e+09	3.66833e+10	3.03688e+10	1.3791e+09
000059	2019-12-31	C25	石油加工、炼焦及核燃料加工业	2.93592e+10	1.52131e+10	1320885720	9.92955e+08	1.04898e+09	3.96083e+10	3.38423e+10	1.20868e+09
000060	1997-12-31	C32	有色金属冶炼及压延加工业	9.58347e+08	5.47657e+08	1.23345e+07	4.13562e+07	4.61963e+07	8.51252e+08	7.42512e+08	4.83892e+07
000060	1998-12-31	C32	有色金属冶炼及压延加工业	1.20432e+09	6.95159e+08	2.1078e+07	4.3462e+07	5.48209e+07	1.1374e+08		4.79912e+07
000060	1999-12-31	C32	有色金属冶炼及压延加工业	4263193000	3105383000	100743000	125763000	140428000	2870467000	2313991000	145514000
000060	2000-12-31	C32	有色金属冶炼及压延加工业	4.57901e+09	3.4062e+09	1.39998e+08	1.30247e+08	1.41579e+08	2.85031e+09	2.21073e+09	1.45933e+08
000060	2001-12-31	C32	有色金属冶炼及压延加工业	4.66092e+09	3.53173e+09	1.33769e+08	3.10141e+07	4.38363e+07	2.78915e+09	2.26233e+09	3.5571e+07
000060	2002-12-31	C32	有色金属冶炼及压延加工业	4631882210	3.46851e+09	1.21831e+08	4.56129e+07	5.74375e+07	2.68498e+09	2.09563e+09	6.01605e+07
000060	2003-12-31	C32	有色金属冶炼及压延加工业	4.8146e+09	3.59373e+09	1.08089e+08	6.01762e+07	68019320	2.83558e+09	2.21886e+09	7.94996e+07
000060	2004-12-31	C32	有色金属冶炼及压延加工业	4.94727e+09	3.62295e+09	107523307	1.36887e+08	1.42392e+08	3.54842e+09	2.66358e+09	2.01892e+08
000060	2005-12-31	C32	有色金属冶炼及压延加工业	4.7526e+09	3.22193e+09	9.84539e+07	2.77344e+08	2.83772e+08	4.23725e+09	3.10487e+09	3.64802e+08
000060	2006-12-31	C32	有色金属冶炼及压延加工业	7.19787e+09	3.87313e+09	8.6522e+07	1.13458e+09	1.13835e+09	6.24023e+09	4.05833e+09	1.4505e+09
000060	2007-12-31	C32	有色金属冶炼及压延加工业	7.93413e+09	4.17067e+09	1.27145e+08	1.20454e+09	1.21471e+09	8.25712e+09	5.89334e+09	1.44007e+09
000060	2008-12-31	C32	有色金属冶炼及压延加工业	7.91996e+09	3.94433e+09	6.51256e+08	4.00394e+08	4.05445e+08	7.44174e+09	5.84446e+09	5.20474e+08
000060	2009-12-31	C32	有色金属冶炼及压延加工业	1.1647e+10	6.92097e+09	1238087894	4.14227e+08	5.19942e+08	7.55115e+09	5.94548e+09	6.20508e+08
000060	2010-12-31	C32	有色金属冶炼及压延加工业	1.45709e+10	8.94361e+09	2.88068e+09	7.07008e+08	9.49988e+08	9.62069e+09	7.62647e+09	8.3418e+08
000060	2011-12-31	C32	有色金属冶炼及压延加工业	1.40424e+10	7.38047e+09	3.23942e+09	9.50749e+08	1.0936e+09	1.8634e+10	1.5525e+10	1.63906e+09
000060	2012-12-31	C32	有色金属冶炼及压延加工业	1.40732e+10	6.98012e+09	3.59431e+09	4.32789e+08	5.33992e+08	1.83995e+10	1.62479e+10	7.78716e+08
000060	2013-12-31	C32	有色金属冶炼及压延加工业	1.44497e+10	8.11244e+09	3.60777e+09	4.13122e+08	4.21062e+08	2.11177e+10	1.96539e+10	3.11385e+08
000060	2014-12-31	C32	有色金属冶炼及压延加工业	1.42158e+10	7.68786e+09	3.46747e+09	4.70135e+08	5.5073e+08	2.45741e+10	2.30778e+10	2.7726e+08
000060	2015-12-31	C32	有色金属冶炼及压延加工业	1.58828e+10	7.99286e+09	3.36685e+09	2.00947e+08	2.60721e+08	1.69379e+10	1.59206e+10	9.50464e+07
000060	2016-12-31	C32	有色金属冶炼及压延加工业	1.69691e+10	8.75316e+09	3.33871e+09	3.23229e+08	3.41911e+08	1.50591e+10	1.33827e+10	3.73576e+08
000060	2017-12-31	C32	有色金属冶炼及压延加工业	1.88688e+10	8.46329e+09	3.15185e+09	1.06699e+09	1.09355e+09	1.89666e+10	1.62718e+10	1.49773e+09
000060	2018-12-31	C32	有色金属冶炼及压延加工业	1.95063e+10	8.78938e+09	3.015e+09	9.1994e+08	9.09578e+08	1.99634e+10	1.72691e+10	1.32494e+09
000060	2019-12-31	C32	有色金属冶炼及压延加工业	2.03206e+10	8.95677e+09	3.22138e+09	8.52105e+08	8.71388e+08	2.28005e+10	2.07266e+10	1.03975e+09
000061	1997-12-31	F51	批发业	8.67346e+08	4.54821e+08	1.27095e+08	5.5064e+07	5.57946e+07	1.55823e+08	4.60012e+07	6.30615e+07
000061	1998-12-31	F51	批发业	1.23385e+09	6.44653e+08	1.42309e+08	6.53153e+07	7.09177e+07	3.58348e+08	1.62634e+08	8.03797e+07
000061	1999-12-31	F51	批发业	1.40074e+09	7.6116e+08	1.39639e+08	6.96924e+07	8.35507e+07	6.06109e+08	3.63569e+08	9.29893e+07
000061	2000-12-31	F51	批发业	2.2466e+09	1.06631e+09	1.48019e+08	8.92196e+07	1.09593e+08	1.27159e+09	9.0015e+08	1.21098e+08
000061	2001-12-31	F51	批发业	2.72039e+09	1.52582e+09	1.48151e+08	8.74774e+07	1.10131e+08	1.51892e+09	1.11935e+09	1.26039e+08
000061	2002-12-31	F51	批发业	3.2939e+09	1.94983e+09	1.6713e+08	1.48811e+08	1.70127e+08	1.96911e+09	1.47944e+09	1.95672e+08
000061	2003-12-31	F51	批发业	3.50295e+09	1.81956e+09	1.90989e+08	6.80387e+07	1.00836e+08	2.50055e+09	1.894e+09	1.09121e+08
000061	2004-12-31	F51	批发业	4.09728e+09	2.33659e+09	0	1.05767e+07	3.07546e+07	2.27104e+09	1.64923e+09	3.37643e+07
000061	2005-12-31	F51	批发业	4.41955e+09	2.57426e+09	3.06345e+08	1.38834e+07	9.55836e+07	2.40823e+09	1.77153e+09	1.07372e+08
000061	2006-12-31	F51	批发业	4.21989e+09	2.23482e+09	3.24688e+08	5.00158e+07	8.66754e+07	1.70047e+09	1.13628e+09	5.44352e+07
000061	2007-12-31	F51	批发业	5.30322e+09	2.97906e+09	9.11786e+08	1.70669e+08	2.43448e+08	1.4257e+09	7.63739e+08	1.99162e+08
000061	2008-12-31	F51	批发业	6.15461e+09	2.74595e+09	9.31912e+08	5.30679e+07	1.25668e+08	1.28e+09	6.66317e+08	4.56092e+07
000061	2009-12-31	F51	批发业	7.011e+09	3.54301e+09	9.29982e+08	85187634	1.56483e+08	1.24595e+09	6.20989e+08	195859673
000061	2010-12-31	F51	批发业	9.11276e+09	5.33492e+09	1.16166e+09	2.76948e+08	2.79411e+08	1.37082e+09	9.4823e+08	3.1525e+08
000061	2011-12-31	F51	批发业	9.46894e+09	5.34779e+09	1.56868e+09	2.06819e+08	2.61439e+08	1.79568e+09	1.15526e+09	1.59543e+08
000061	2012-12-31	L72	商务服务业	1.06166e+10	6.29616e+09	1.67836e+09	4.78253e+07	1.04974e+08	1.68198e+09	1.08643e+09	-2.14491e+07
000061	2013-12-31	L72	商务服务业	1.22234e+10	6.10968e+09	2.04568e+09	1.11288e+08	2.15869e+08	2.16863e+09	1.34166e+09	2.10566e+08
000061	2014-12-31	L72	商务服务业	1.38052e+10	7.64895e+09	2.89068e+09	8.4377e+07	1.35401e+08	1.64825e+09	8.89196e+08	8.58216e+07
000061	2015-12-31	L72	商务服务业	1.61315e+10	1.00467e+10	2.95745e+09	2.05551e+07	4.42668e+07	1.73665e+09	8.93409e+08	4.85543e+06
000061	2016-12-31	L72	商务服务业	1.72492e+10	1.10009e+10	2.09425e+09	8.84595e+07	9.32742e+07	2.02008e+09	1.31466e+09	1.95012e+08
000061	2017-12-31	L72	商务服务业	1.88434e+10	1.24345e+10	2.19959e+09	1.38921e+07	6.11725e+07	2.44628e+09	1.52287e+09	1.94714e+08
000061	2018-12-31	L72	商务服务业	1.89997e+10	1.24093e+10	2.03469e+09	4.27671e+07	1.00226e+08	2.30206e+09	1.44878e+09	2.68385e+08
000061	2019-12-31	L72	商务服务业	19600592081	1.27309e+10	1.76086e+09	3.10169e+08	4.06859e+08	2.85296e+09	1.82159e+09	6.22674e+08
000062	1997-12-31	L71	租赁业	9.60799e+08	4.89444e+08	0	6.36623e+07	6.57695e+07	9.90001e+08	8.74742e+08	7.16921e+07
000062	1998-12-31	L71	租赁业	1.3262e+09	2.62881e+08	0	1.27877e+08	1.3144e+08	7.85138e+08	6.38045e+08	1.26185e+08
000062	1999-12-31	L71	租赁业	1.37813e+09	2.82276e+08	0	1.13513e+08	1.1655e+08	8.3393e+08	6.71352e+08	1.24266e+08
000062	2000-12-31	L71	租赁业	1.26471e+09	1.17508e+08	0	9.78456e+07	9.68158e+07	4.68815e+08	3.90155e+08	1.11684e+08
000062	2001-12-31	L71	租赁业	1286404559	100800438	0	64132040	60134463	286420091	210359356	64646161
000062	2002-12-31	L71	租赁业	1.46957e+09	2.15276e+08	5812500	3.70111e+07	2.64037e+07	3.55628e+08	2.71002e+08	3.4395e+07
000062	2003-12-31	L71	租赁业	1.43009e+09	1.70467e+08	1.20741e+07	2.27819e+07	1.59468e+06	3.67789e+08	3.00351e+08	8.20102e+06
000062	2004-12-31	L71	租赁业	2.71832e+09	1.29793e+09	1.60044e+07	4.19449e+07	3.9324e+07	2.00961e+09	1.74163e+09	5.18636e+07
000062	2005-12-31	L71	租赁业	2.67803e+09	1.27867e+09	1.59902e+07	2.51493e+07	2.83448e+07	2.67753e+09	2.27448e+09	4.11124e+07
000062	2006-12-31	L71	租赁业	2.48163e+09	1.05449e+09	1.72215e+07	8.35468e+07	6.16878e+07	2.10514e+09	1.77013e+09	7.95858e+07
000062	2007-12-31	L71	租赁业	2.78488e+09	9.67133e+08	8.1162e+06	1.16411e+08	6.35739e+07	2.30402e+09	1.98374e+09	6.35883e+07
000062	2008-12-31	L71	租赁业	2.04951e+09	6.8215e+08	7.36046e+06	4.55954e+07	3.19188e+07	1.79469e+09	1.57145e+09	3.88928e+07
000062	2009-12-31	L71	租赁业	2.7491e+09	1.05525e+09	1.15888e+08	2.0053e+08	2.03064e+08	2.19691e+09	1.73739e+09	2.32883e+08
000062	2010-12-31	L71	租赁业	3.82624e+09	2.03302e+09	1.41263e+08	1.84275e+08	1.76991e+08	4.4679e+08	1.25655e+08	1.9777e+08
000062	2011-12-31	L71	租赁业	4.6638e+09	2.89398e+09	1.45698e+08	4.94147e+07	4.95531e+07	6.83337e+08	2.5706e+08	8.00422e+07
000062	2012-12-31	L72	商务服务业	4.99795e+09	3.39798e+09	1.29303e+08	2.8122e+08	2.82895e+08	1.55897e+09	7.38714e+08	3.91113e+08
000062	2013-12-31	L72	商务服务业	4.87348e+09	2.87034e+09	1.28864e+08	4.12014e+08	4.06031e+08	2.07584e+09	9.30161e+08	5.10207e+08
000062	2014-12-31	L72	商务服务业	4.04614e+09	1.66672e+09	1.98397e+08	4.77555e+08	4.71453e+08	2.66829e+09	1519067329	6.30444e+08
000062	2015-12-31	L72	商务服务业	6.18236e+09	2.50342e+09	2.00309e+08	3.7558e+08	3.7371e+08	2.03365e+09	1.34467e+09	4.79746e+08
000062	2016-12-31	L72	商务服务业	6.92265e+09	2.84056e+09	1.789e+08	4.25861e+08	4.39804e+08	5.5446e+09	4.48232e+09	5.49463e+08
000062	2017-12-31	F51	批发业	8.5655e+09	4.09076e+09	1.89122e+08	4.1227e+08	4.56714e+08	8.29788e+09	6.95337e+09	5.92011e+08
000062	2018-12-31	F51	批发业	1.03019e+10	5.15658e+09	1.82941e+08	6.8557e+08	7.69569e+08	1.17997e+10	9.94214e+09	9.89956e+08
000062	2019-12-31	F51	批发业	1.13505e+10	5.63919e+09	1.70076e+08	6.30032e+08	7.1725e+08	1.43553e+10	1.27539e+10	8.9489e+08
000063	1997-12-31	C39	计算机、通信和其他电子设备制造业	1.35743e+09	6.56035e+08	3.44167e+07	1.17059e+08	1.21264e+08	6.31234e+08	2.57089e+08	1.25633e+08
000063	1998-12-31	C39	计算机、通信和其他电子设备制造业	2.20556e+09	1.23487e+09	3.18396e+07	3.13793e+08	3.30099e+08	1.96844e+09	9.22176e+08	3.32991e+08
000063	1999-12-31	C39	计算机、通信和其他电子设备制造业	3.38482e+09	1.80546e+09	3.7897e+07	2.11472e+08	2.24333e+08	2.53891e+09	1.2843e+09	1.80581e+08
000063	2000-12-31	C39	计算机、通信和其他电子设备制造业	6.32101e+09	4.37116e+09	7.20078e+07	3.54152e+08	3.75514e+08	4.52343e+09	2.76101e+09	3.65416e+08
000063	2001-12-31	C39	计算机、通信和其他电子设备制造业	9.05455e+09	5.0921e+09	7.01894e+07	5.70269e+08	6.05085e+08	9.33202e+09	5.74272e+09	6.75711e+08
000063	2002-12-31	C39	计算机、通信和其他电子设备制造业	1.24058e+10	7.91256e+09	1.34599e+08	5.67e+08	6.16537e+08	1.10092e+10	7.02519e+09	5.68818e+08
000063	2003-12-31	C39	计算机、通信和其他电子设备制造业	1.5767e+10	1.04904e+10	1.43015e+08	7.52498e+08	8.15196e+08	1.6036e+10	1.01154e+10	8.83972e+08
000063	2004-12-31	C39	计算机、通信和其他电子设备制造业	20849989000	11210871000	146214000	1008870000	1210881000	22698153000	14369106000	1182714000
000063	2005-12-31	C39	计算机、通信和其他电子设备制造业	21779131000	11183307000	160264000	1194343000	1343319000	21575920000	13944797000	1032945000
000063	2006-12-31	C39	计算机、通信和其他电子设备制造业	25916949000	14676146000	152859000	807353000	943993000	23031684000	15171797000	459597000
000063	2007-12-31	C39	计算机、通信和其他电子设备制造业	39173096000	26284688000	224848000	1252158000	1451451000	34777181000	23004541000	1000754000
000063	2008-12-31	C39	计算机、通信和其他电子设备制造业	50865921000	35682374000	589084000	1660199000	1911935000	44293427000	29492530000	1245393000
000063	2009-12-31	C39	计算机、通信和其他电子设备制造业	68342322000	50393456000	613773000	2458121000	2695661000	60272563000	40623339000	2064163000
000063	2010-12-31	C39	计算机、通信和其他电子设备制造业	84152357000	59190359000	891290000	3250247000	3476482000	70263874000	47335026000	2589558000
000063	2011-12-31	C39	计算机、通信和其他电子设备制造业	105368114000	79079339000	1194946000	2060166000	2243093000	86254456000	60157354000	429510000
000063	2012-12-31	C39	计算机、通信和其他电子设备制造业	107446306000	84807576000	1087038000	-2840962000	-2604621000	84219358000	64091546000	-5002162000
000063	2013-12-31	C39	计算机、通信和其他电子设备制造业	100079497000	76453808000	1236755000	1357657000	1433636000	75233724000	53125904000	-1493094000
000063	2014-12-31	C39	计算机、通信和其他电子设备制造业	106214196000	79921692000	1364695000	2633571000	2727730000	81471275000	55760104000	60328000
000063	2015-12-31	C39	计算机、通信和其他电子设备制造业	120893897000	77545292000	4224446000	3624512000	3740270000	100186389000	69100447000	320471000
000063	2016-12-31	C39	计算机、通信和其他电子设备制造业	141640910000	100755820000	4354096000	-1856118000	-1407869000	101233182000	70100658000	1165548000
000063	2017-12-31	C39	计算机、通信和其他电子设备制造业	143962215000	98582068000	4741615000	5069472000	5386342000	108815273000	75005818000	6752930000
000063	2018-12-31	C39	计算机、通信和其他电子设备制造业	129350749000	96390074000	8558488000	-6983662000	-6949340000	85513150000	57367578000	-611951000
000063	2019-12-31	C39	计算机、通信和其他电子设备制造业	141202135000	103247837000	7718820000	5147877000	5776669000	90736582000	57008377000	7552182000
000065	1998-12-31	E48	土木工程建筑业	1.69958e+08	5.03131e+07	1.74979e+07	1.30271e+07	1.30271e+07	1.6681e+08	1.41965e+08	1.46047e+07
000065	1999-12-31	E48	土木工程建筑业	2.3845e+08	1.06199e+08	1.71352e+07	1.64721e+07	1.64721e+07	2.38393e+08	2.0289e+08	1.98504e+07
000065	2000-12-31	E48	土木工程建筑业	3.06125e+08	1.5869e+08	1.67726e+07	1.51841e+07	1.51841e+07	3.2142e+08	2.79457e+08	1.65501e+07
000065	2001-12-31	E48	土木工程建筑业	8.57198e+08	525625274	1.64099e+07	1.72371e+07	1.72371e+07	6.71383e+08	5.8098e+08	2.04025e+07
000065	2002-12-31	E48	土木工程建筑业	9.58292e+08	6.01355e+08	1.60473e+07	2.53641e+07	2.53641e+07	7.92298e+08	7.03525e+08	2.62843e+07
000065	2003-12-31	E48	土木工程建筑业	1.20214e+09	8.22355e+08	16627342	2.02435e+07	1.89069e+07	1.03362e+09	943216374	1.32917e+07
000065	2004-12-31	E48	土木工程建筑业	1.20651e+09	7.75369e+08	1.62948e+07	3.51347e+07	3.97492e+07	1.72115e+09	1.52542e+09	4.91313e+07
000065	2005-12-31	E48	土木工程建筑业	1.33077e+09	8.90505e+08	1.64365e+07	2.37678e+07	2.46498e+07	1.2462e+09	1.13503e+09	3.19645e+07
000065	2006-12-31	E48	土木工程建筑业	1.4667e+09	9.53202e+08	2.25517e+07	1.88324e+07	1.85425e+07	1.49387e+09	1.39359e+09	2.60058e+07
000065	2007-12-31	E48	土木工程建筑业	1.34273e+09	9.14024e+08	2.19879e+07	-4.64412e+07	-5.41176e+07	1.04069e+09	9.76109e+08	-5.43809e+07
000065	2008-12-31	E48	土木工程建筑业	2.20778e+09	1.75904e+09	2.12947e+07	3.60784e+07	3.1673e+07	1.10503e+09	9.70785e+08	4.72903e+07
000065	2009-12-31	E48	土木工程建筑业	2.3385e+09	1.80195e+09	397167	5.66068e+07	4.66037e+07	1.87409e+09	1.7125e+09	5.27447e+07
000065	2010-12-31	E48	土木工程建筑业	1.95317e+09	1.37989e+09	166462	4.38601e+07	4.97195e+07	1.82916e+09	1.63195e+09	5.60857e+07
000065	2011-12-31	E48	土木工程建筑业	2.33014e+09	1.68632e+09	33805.9	7.33359e+07	8.52956e+07	2.63236e+09	2.34209e+09	9.48429e+07
000065	2012-12-31	E48	土木工程建筑业	3189577968	2.41235e+09	398484	1.19715e+08	1.43164e+08	1.66036e+09	1.55834e+09	1.31253e+08
000065	2013-12-31	E48	土木工程建筑业	3.98252e+09	3.01846e+09	712991	1.56108e+08	1.95969e+08	2.95826e+09	2.54393e+09	2.65622e+08
000065	2014-12-31	E48	土木工程建筑业	4.91798e+09	3.73683e+09	3.01663e+08	1.84594e+08	2.24323e+08	3.0241e+09	2.67962e+09	2.61098e+08
000065	2015-12-31	E48	土木工程建筑业	6.61755e+09	4.45351e+09	8.1572e+08	218852205	2.3045e+08	4.28557e+09	3.95401e+09	2.72117e+08
000065	2016-12-31	E48	土木工程建筑业	1.21482e+10	8487277322	1.31945e+09	4.61049e+08	5.2832e+08	8.76192e+09	7.72194e+09	6.28223e+08
000065	2017-12-31	E48	土木工程建筑业	1.14646e+10	7.3401e+09	1.42143e+09	4.99253e+08	5.43169e+08	9.73003e+09	8.38845e+09	6.69936e+08
000065	2018-12-31	E48	土木工程建筑业	1.1448e+10	6.83916e+09	1.74304e+09	5.89176e+08	6.17805e+08	9.98141e+09	8.50341e+09	7.97973e+08
000065	2019-12-31	E48	土木工程建筑业	1.47461e+10	9.29206e+09	1.70748e+09	7.06237e+08	7.39566e+08	1.10602e+10	9.45442e+09	8.55432e+08
000066	1997-12-31	C39	计算机、通信和其他电子设备制造业	9.8702e+08	3.85149e+08	1.74471e+07	9.93249e+07	9.93249e+07	7.36649e+08	6.37537e+08	1.00772e+08
000066	1998-12-31	C39	计算机、通信和其他电子设备制造业	1.44595e+09	6.70728e+08	1.65295e+07	1.91148e+08	1.91372e+08	9.5032e+08	8.16954e+08	1.95871e+08
000066	1999-12-31	C39	计算机、通信和其他电子设备制造业	1.70592e+09	8.19269e+08	1.58003e+07	2.28747e+08	2.28781e+08	1.67564e+09	1.51566e+09	2.28739e+08
000066	2000-12-31	C39	计算机、通信和其他电子设备制造业	2.22806e+09	1.01448e+09	1.9821e+07	1.67313e+08	1.67035e+08	2.25316e+09	2.09951e+09	1.64206e+08
000066	2001-12-31	C39	计算机、通信和其他电子设备制造业	2.26712e+09	1.07957e+09	1.91991e+07	7.10792e+07	7.07618e+07	2.05916e+09	1.94469e+09	5.55145e+07
000066	2002-12-31	C39	计算机、通信和其他电子设备制造业	2.05096e+09	8.8664e+08	16277124	6.39662e+07	5.82269e+07	1.53966e+09	1.4776e+09	6.65152e+07
000066	2003-12-31	C39	计算机、通信和其他电子设备制造业	1.97091e+09	6.99687e+08	2.24064e+07	1.07237e+08	1.06587e+08	1.51439e+09	1.44808e+09	1.08239e+08
000066	2004-12-31	C39	计算机、通信和其他电子设备制造业	2.21115e+09	6.6173e+08	2.18197e+07	3.25817e+08	3.24032e+08	1.82821e+09	1.71885e+09	3.5148e+08
000066	2005-12-31	C39	计算机、通信和其他电子设备制造业	2.43728e+09	6.96491e+08	2.04375e+07	3.37364e+08	3.37364e+08	2.44324e+09	2.26236e+09	3.91105e+08
000066	2006-12-31	C39	计算机、通信和其他电子设备制造业	2.25904e+09	5.95161e+08	2.10015e+07	6.04531e+07	6.04531e+07	3.1994e+09	3.01634e+09	8.34004e+07
000066	2007-12-31	C39	计算机、通信和其他电子设备制造业	3.29282e+09	1.53888e+09	19895948	9.81755e+07	9.81755e+07	4.24687e+09	3.9356e+09	1.05034e+08
000066	2008-12-31	C39	计算机、通信和其他电子设备制造业	2.55105e+09	1.37579e+09	1.80764e+07	1.18239e+07	1.18239e+07	3.95015e+09	3.74211e+09	-2.26959e+07
000066	2009-12-31	C39	计算机、通信和其他电子设备制造业	2.74454e+10	1.92146e+10	5.31719e+08	4.43065e+08	6.47319e+08	2.26731e+10	2.11993e+10	2.93443e+08
000066	2010-12-31	C39	计算机、通信和其他电子设备制造业	3.29248e+10	2.2206e+10	5.62588e+08	1.98417e+08	8.34655e+08	8.34444e+10	7.8746e+10	8.97045e+08
000066	2011-12-31	C39	计算机、通信和其他电子设备制造业	3.28003e+10	2.25778e+10	7.50337e+08	1.0125e+08	4.74429e+08	76467965366	7.14576e+10	2.47907e+08
000066	2012-12-31	C39	计算机、通信和其他电子设备制造业	3.91836e+10	2.8938e+10	2.25217e+09	-2.39528e+08	9.54517e+07	7.97516e+10	7.32499e+10	-1.17746e+09
000066	2013-12-31	C39	计算机、通信和其他电子设备制造业	3.92255e+10	3.05375e+10	1.73237e+09	2.94863e+07	-7.6287e+08	7.78586e+10	7.12688e+10	-1.89846e+09
000066	2014-12-31	C39	计算机、通信和其他电子设备制造业	4.05517e+10	3.20826e+10	9.70057e+08	-1.30746e+07	-3.39799e+08	7.72054e+10	6.96152e+10	-6.93809e+08
000066	2015-12-31	C39	计算机、通信和其他电子设备制造业	3.94561e+10	3.07529e+10	9.25563e+08	-3.56667e+07	-1.9481e+08	7.29359e+10	6.62658e+10	-1.75446e+08
000066	2016-12-31	C39	计算机、通信和其他电子设备制造业	4.08609e+10	3.13557e+10	1.06171e+08	3.31478e+07	2.14633e+08	6.91282e+10	6.23548e+10	3.36655e+08
000066	2017-12-31	C39	计算机、通信和其他电子设备制造业	1.52016e+10	7.643e+09	4.02822e+08	5.81043e+08	6.96085e+08	9.50684e+09	7.4468e+09	7.9231e+08
000066	2018-12-31	C39	计算机、通信和其他电子设备制造业	1.60022e+10	9.3518e+09	4.72734e+08	9.871e+08	1.05637e+09	1.00095e+10	7.81469e+09	1.32773e+09
000066	2019-12-31	C39	计算机、通信和其他电子设备制造业	2.16707e+10	1.302e+10	4.56752e+08	1.11499e+09	1.16586e+09	1.08438e+10	8.16912e+09	1.34706e+09
000068	1997-12-31	C39	计算机、通信和其他电子设备制造业	2.67337e+09	1.13089e+09	2.0318e+07	1.67504e+08	1.67504e+08	7.21537e+08	4.94725e+08	1.21271e+08
000068	1998-12-31	C39	计算机、通信和其他电子设备制造业	2.65128e+09	1.20656e+09	1.8766e+07	-9.77466e+07	-9.77466e+07	2.2871e+08	2.5722e+08	-1.019e+08
000068	1999-12-31	C39	计算机、通信和其他电子设备制造业	2.86889e+09	1.44927e+09	7.71294e+07	5.72633e+06	5.72633e+06	8.53421e+08	6.90512e+08	-4.69631e+07
000068	2000-12-31	C39	计算机、通信和其他电子设备制造业	3.07419e+09	1.57104e+09	9.72556e+07	1.46413e+08	1.46413e+08	1.12978e+09	6.77874e+08	1.29782e+08
000068	2001-12-31	C39	计算机、通信和其他电子设备制造业	2.7844e+09	1.3069e+09	8.50697e+07	9.3491e+07	9.3491e+07	9.77508e+08	6.81838e+08	5.13899e+07
000068	2002-12-31	C39	计算机、通信和其他电子设备制造业	2.41563e+09	8.18468e+08	7.35896e+07	1.21056e+08	1.21056e+08	1.06563e+09	7.41586e+08	8.90155e+07
000068	2003-12-31	C39	计算机、通信和其他电子设备制造业	3.44828e+09	1.65669e+09	6.28987e+07	1.78607e+08	1.78607e+08	9.92013e+08	6.8281e+08	1.8453e+08
000068	2004-12-31	C39	计算机、通信和其他电子设备制造业	4.98283e+09	2.9112e+09	5.22077e+07	2.74493e+08	2.74493e+08	1.69884e+09	1.10317e+09	3.08528e+08
000068	2005-12-31	C39	计算机、通信和其他电子设备制造业	4.2692e+09	2.2313e+09	4.15168e+07	4.04595e+07	4.04595e+07	2.0676e+09	1.61537e+09	2.43821e+07
000068	2006-12-31	C39	计算机、通信和其他电子设备制造业	3.64956e+09	1.56481e+09	3.07292e+07	4.68548e+07	4.68548e+07	2.01471e+09	1.64835e+09	-8.0764e+07
000068	2007-12-31	C39	计算机、通信和其他电子设备制造业	3.43901e+09	1.55845e+09	6.58213e+07	-1.92007e+08	-1.92007e+08	1.83502e+09	1.5716e+09	-2.20895e+08
000068	2008-12-31	C39	计算机、通信和其他电子设备制造业	3.15668e+09	1.25539e+09	5.41343e+07	2.0732e+07	2.0732e+07	2.29541e+09	1.89498e+09	-1.54834e+07
000068	2009-12-31	C39	计算机、通信和其他电子设备制造业	7.0145e+08	5.2513e+08	4.37348e+07	-1.92637e+09	-1.92637e+09	5.35e+08	4.90658e+08	-1.92723e+09
000068	2010-12-31	C39	计算机、通信和其他电子设备制造业	4.37402e+08	1.69692e+08	4.27201e+07	35390336	35390336	6.84859e+07	6.8538e+07	-5.34188e+07
000068	2011-12-31	C39	计算机、通信和其他电子设备制造业	3.92778e+08	1.65933e+08	4.17054e+07	-4.08643e+07	-4.08643e+07	4.81382e+06	2.53499e+06	-5.78834e+07
000068	2012-12-31	C39	计算机、通信和其他电子设备制造业	426257897	1.93251e+08	4.06907e+07	3.16605e+06	3.16605e+06	1.04954e+08	9.91767e+07	-3.64339e+07
000068	2013-12-31	C39	计算机、通信和其他电子设备制造业	5.91598e+08	3.95793e+08	3.9676e+07	-3.72014e+07	-3.72014e+07	7.21757e+08	7.05284e+08	-3.43338e+07
000068	2014-12-31	C39	计算机、通信和其他电子设备制造业	4.20735e+08	3.04297e+08	4.25072e+07	-1.08351e+08	-1.05387e+08	6.71946e+07	4.15899e+07	-1.0618e+08
000068	2015-12-31	C39	计算机、通信和其他电子设备制造业	7.57878e+08	9.54829e+07	4.2849e+07	7.00552e+06	8.13378e+06	1.70619e+08	1.05964e+08	-599927
000068	2016-12-31	C39	计算机、通信和其他电子设备制造业	1.31372e+09	5.12817e+08	4.0771e+07	9.97518e+06	8.72329e+06	2.97563e+08	1.71354e+08	2.19315e+07
000068	2017-12-31	C39	计算机、通信和其他电子设备制造业	2.8037e+09	1.71109e+09	3.85874e+07	3.26033e+07	3.26441e+07	4.1293e+08	2.36138e+08	4.21113e+07
000068	2018-12-31	C39	计算机、通信和其他电子设备制造业	3.44369e+09	2.50733e+09	3.56369e+07	-1.32886e+08	-1.39689e+08	2.05898e+08	1.49726e+08	-1.35434e+08
000068	2019-12-31	C39	计算机、通信和其他电子设备制造业	3.78629e+09	2.82885e+09	1.03172e+08	5.999e+06	7.2092e+06	2.25086e+08	1.51516e+08	-4.17228e+07
000069	1997-12-31	L72	商务服务业	8.02699e+08	2.23531e+08	6.25654e+06	6.12386e+07	6.12386e+07	1.59714e+08	1.09179e+08	5.13806e+07
000069	1998-12-31	L72	商务服务业	1.024e+09	3.44031e+08	5.90406e+06	7.37809e+07	7.59046e+07	1.67909e+08	1.16639e+08	8.63797e+07
000069	1999-12-31	L72	商务服务业	1.12258e+09	4.76631e+08	5.55158e+06	5.33323e+07	5.65902e+07	2.80624e+08	1.94238e+08	6.23854e+07
000069	2000-12-31	L72	商务服务业	1.30284e+09	3.41144e+08	5.1991e+06	8.57109e+07	8.68684e+07	1.50791e+08	1.01853e+08	8.84673e+07
000069	2001-12-31	L72	商务服务业	1.84838e+09	7.73827e+08	1.81403e+07	1.80048e+08	1.82957e+08	1.96178e+08	1.45398e+08	1.8664e+08
000069	2002-12-31	L72	商务服务业	2.33167e+09	1.01306e+09	3.73676e+07	2.70241e+08	2.85103e+08	5.93624e+08	2.7326e+08	3.08198e+08
000069	2003-12-31	L72	商务服务业	2.99302e+09	1.1764e+09	3.71149e+08	2.29695e+08	2.3387e+08	4.96603e+08	2.65861e+08	2.46377e+08
000069	2004-12-31	L72	商务服务业	3.67433e+09	1.56766e+09	2.08669e+07	3.36078e+08	3.37893e+08	5.63953e+08	3.0091e+08	3.56803e+08
000069	2005-12-31	L72	商务服务业	5.23831e+09	2.29903e+09	1.93903e+07	4.80197e+08	4.78649e+08	6.55794e+08	3.36919e+08	5.06725e+08
000069	2006-12-31	L72	商务服务业	7.09086e+09	3.43843e+09	1.04427e+08	5.80877e+08	6.73414e+08	1.78654e+09	1.04137e+09	7.75912e+08
000069	2007-12-31	L72	商务服务业	1.24685e+10	6.76274e+09	3.64211e+08	7.50371e+08	8.03957e+08	1.72914e+09	7.57387e+08	8.52372e+08
000069	2008-12-31	L72	商务服务业	13946928365	7.03569e+09	5.26352e+08	9.17435e+08	1.16912e+09	3.49068e+09	1.84372e+09	1.28337e+09
000069	2009-12-31	L72	商务服务业	3.07448e+10	1.92951e+10	1.40492e+09	1.70557e+09	1.86431e+09	1.0957e+10	5.90737e+09	2.37834e+09
000069	2010-12-31	L72	商务服务业	4.85382e+10	3.3828e+10	2.85819e+09	3.03946e+09	3.32853e+09	1.73177e+10	8.47177e+09	4.29886e+09
000069	2011-12-31	L72	商务服务业	6.27618e+10	4.46675e+10	3.8573e+09	3.17716e+09	3.28628e+09	1.73242e+10	8.08464e+09	4.32499e+09
000069	2012-12-31	N78	公共设施管理业	7.29982e+10	5.10643e+10	4.66894e+09	3.84977e+09	4.05669e+09	2.22844e+10	1.06999e+10	5310870267
000069	2013-12-31	N78	公共设施管理业	8.78788e+10	6.02231e+10	4.69201e+09	4.40829e+09	4.95614e+09	2.81564e+10	1.32365e+10	6.4828e+09
000069	2014-12-31	N78	公共设施管理业	9.48754e+10	6.26277e+10	4.6193e+09	4.77447e+09	5.59084e+09	3.07182e+10	1.32196e+10	7.3502e+09
000069	2015-12-31	N78	公共设施管理业	1.15266e+11	7.30901e+10	4.49097e+09	4.64067e+09	5.24333e+09	3.22363e+10	1.50902e+10	6888321359
000069	2016-12-31	N78	公共设施管理业	1.46345e+11	9.82289e+10	4.35825e+09	6.88842e+09	7.31094e+09	3.54811e+10	1.65845e+10	8.57104e+09
000069	2017-12-31	N78	公共设施管理业	2.17463e+11	1.51987e+11	6.19941e+09	8.64324e+09	9.31847e+09	4.23412e+10	2.10638e+10	1.22049e+10
000069	2018-12-31	K70	房地产业	2.94167e+11	2.17005e+11	7.58285e+09	1.05889e+10	1.12943e+10	4.81423e+10	1.90888e+10	1.50472e+10
000069	2019-12-31	K70	房地产业	3.7962e+11	2.84627e+11	8.94042e+09	1.23401e+10	1.43423e+10	6.0025e+10	2.60612e+10	1.92307e+10
000070	2000-12-31	C39	计算机、通信和其他电子设备制造业	1369357327	581412095	2721050	55879546	56522775	570810294	436505431	54037481
000070	2001-12-31	C39	计算机、通信和其他电子设备制造业	1.34857e+09	5.5167e+08	5.79784e+06	4.1918e+07	3.96383e+07	6.59158e+08	5.24453e+08	3.60505e+07
000070	2002-12-31	C39	计算机、通信和其他电子设备制造业	1.27155e+09	4.74542e+08	8.89727e+06	1.92543e+06	1.19425e+06	4.93246e+08	3.90733e+08	-1.82175e+06
000070	2003-12-31	C39	计算机、通信和其他电子设备制造业	1.26478e+09	4.86968e+08	4.09538e+07	5.00529e+06	4949416	4.66068e+08	3.79191e+08	2.56943e+06
000070	2004-12-31	C39	计算机、通信和其他电子设备制造业	1.25406e+09	4.77249e+08	4.28163e+07	4.86115e+06	4.86115e+06	5.01176e+08	4.08331e+08	3.46135e+06
000070	2005-12-31	C39	计算机、通信和其他电子设备制造业	9.8493e+08	3.70249e+08	3.77127e+07	-1.68552e+08	-1.68552e+08	4.03609e+08	3.51509e+08	-1.49014e+08
000070	2006-12-31	C39	计算机、通信和其他电子设备制造业	1.00753e+09	3.73211e+08	4.17468e+07	2.91706e+06	2.7339e+06	5.05623e+08	4.49588e+08	5.38966e+06
000070	2007-12-31	C39	计算机、通信和其他电子设备制造业	9.73556e+08	3.25672e+08	4.9884e+07	1.1039e+07	1.15113e+07	5.35321e+08	4.6774e+08	1.19624e+07
000070	2008-12-31	C39	计算机、通信和其他电子设备制造业	1.12711e+09	4.35099e+08	4.83124e+07	3.5435e+07	3.51665e+07	7.0298e+08	6.09569e+08	1.4528e+07
000070	2009-12-31	C39	计算机、通信和其他电子设备制造业	1.22779e+09	4.92978e+08	1.1398e+08	4.13212e+07	4.0553e+07	8.71113e+08	7.44361e+08	34761693
000070	2010-12-31	C39	计算机、通信和其他电子设备制造业	1.59635e+09	7.25363e+08	1.28648e+08	6.27576e+07	6.26036e+07	1.06372e+09	8.9448e+08	2.32002e+07
000070	2011-12-31	C39	计算机、通信和其他电子设备制造业	1.82034e+09	9.02234e+08	1.25124e+08	3.67688e+07	4.19205e+07	1.24686e+09	1.03861e+09	3.64119e+07
000070	2012-12-31	C38	电气机械及器材制造业	1.99167e+09	1.01423e+09	1.06195e+08	4.71128e+07	5.46241e+07	1.61009e+09	1.32906e+09	6.31186e+07
000070	2013-12-31	C38	电气机械及器材制造业	2.25347e+09	1.0879e+09	8.50137e+07	6.14655e+07	6.44019e+07	1.57195e+09	1.27452e+09	6.70859e+07
000070	2014-12-31	C38	电气机械及器材制造业	2.60814e+09	1.34669e+09	7.78572e+07	5.55885e+07	7.08109e+07	1.91325e+09	1.55448e+09	8.17761e+07
000070	2015-12-31	C38	电气机械及器材制造业	4.04445e+09	2.2364e+09	1.39541e+08	9.19419e+07	1.1362e+08	2.4498e+09	2.00273e+09	1.19152e+08
000070	2016-12-31	C38	电气机械及器材制造业	5.06549e+09	3.01368e+09	1.27441e+08	1.95785e+08	2.29067e+08	4.61242e+09	3.81423e+09	2.43864e+08
000070	2017-12-31	C38	电气机械及器材制造业	6.08709e+09	3.71539e+09	1.22176e+08	2.65623e+08	2.97563e+08	5.47307e+09	4.56234e+09	3.39563e+08
000070	2018-12-31	C38	电气机械及器材制造业	7.55308e+09	4.79212e+09	1.39947e+08	2.7565e+08	3.13182e+08	5.706e+09	4.77615e+09	3.55306e+08
000070	2019-12-31	C38	电气机械及器材制造业	7.62376e+09	4.20181e+09	1.55062e+08	3.23176e+08	3.46239e+08	4.65591e+09	3.82138e+09	4.101e+08
000078	1998-12-31	C27	医药制造业	2.29965e+08	5.28889e+07	14944550	2.61499e+07	2.63826e+07	6.44767e+07	1.64297e+07	2.72858e+07
000078	1999-12-31	C27	医药制造业	6.42281e+08	4.36592e+08	1.82463e+08	3.1067e+07	3.12869e+07	8.83917e+07	1.9963e+07	2.62923e+07
000078	2000-12-31	C27	医药制造业	8.72297e+08	6.33549e+08	1.65978e+08	6.15335e+07	6.21521e+07	1.98977e+08	4.1867e+07	6.73639e+07
000078	2001-12-31	C27	医药制造业	3.04363e+09	1.06886e+09	8.40549e+07	7.9819e+07	118245584	7.65052e+08	2.35007e+08	6.58814e+07
000078	2002-12-31	C27	医药制造业	3.42931e+09	1.36612e+09	2.09137e+08	42227035	4.58686e+07	8.29428e+08	2.31301e+08	4.99006e+07
000078	2003-12-31	C27	医药制造业	4.13883e+09	2.3556e+09	1.27527e+08	4.39388e+07	4.94599e+07	1.45641e+09	9.12065e+08	5.83949e+07
000078	2004-12-31	C27	医药制造业	3.78188e+09	2.09898e+09	1.60591e+08	2.26645e+07	3.25501e+07	2.32195e+09	1.84615e+09	2.4393e+07
000078	2005-12-31	C27	医药制造业	3.98612e+09	3.18086e+09	1.45588e+08	-7.41886e+08	-7.36313e+08	2.65799e+09	2.41083e+09	-6.48459e+08
000078	2006-12-31	C27	医药制造业	3.52239e+09	2.65363e+09	1.48517e+08	4.24702e+07	3.03965e+07	2.69078e+09	2.32918e+09	-1.49246e+07
000078	2007-12-31	C27	医药制造业	3.1216e+09	2.21798e+09	1.51577e+08	3.86805e+07	4.63353e+07	2.495e+09	2.14344e+09	1.32385e+07
000078	2008-12-31	C27	医药制造业	2.77754e+09	1.99675e+09	1.42721e+08	2.43036e+07	1.68399e+07	2.2118e+09	1.86165e+09	-2.58668e+07
000078	2009-12-31	C27	医药制造业	3.16475e+09	2.47217e+09	1.55444e+08	1.4159e+07	611343	2.71004e+09	2.24373e+09	-3.78186e+07
000078	2010-12-31	C27	医药制造业	4.14779e+09	3.24517e+09	1.60872e+08	4.66686e+07	5.52762e+07	3.99905e+09	3.34206e+09	8.36635e+07
000078	2011-12-31	C27	医药制造业	4.83532e+09	3.86428e+09	1.76383e+08	5.25284e+07	6.18921e+07	5.30503e+09	4.42419e+09	7.29533e+07
000078	2012-12-31	F52	零售业	5.86352e+09	4.80654e+09	2.01206e+08	5.9067e+07	1.01082e+08	6.41802e+09	5.44796e+09	7.83359e+07
000078	2013-12-31	F52	零售业	8.01924e+09	6.13123e+09	2.57994e+08	1.17048e+08	2.29314e+08	7.99343e+09	6.78294e+09	8.87499e+07
000078	2014-12-31	F52	零售业	9.63171e+09	7.84913e+09	2.58746e+08	2.37915e+07	8.36279e+07	9.80235e+09	8.37173e+09	1.53525e+08
000078	2015-12-31	F52	零售业	1.27623e+10	1.06192e+10	2.71066e+08	4.74732e+08	5.18488e+08	1.11177e+10	9.48949e+09	6.22744e+08
000078	2016-12-31	F52	零售业	1.66615e+10	1.07835e+10	3.13799e+08	4.18396e+08	4.98846e+08	1.36059e+10	1.15823e+10	6.47741e+08
000078	2017-12-31	F52	零售业	3.08644e+10	2.43973e+10	3.40857e+08	6.36376e+08	8.2083e+08	2.49396e+10	2.13441e+10	1.24375e+09
000078	2018-12-31	F52	零售业	4.11267e+10	3.40081e+10	2.57217e+08	4.14692e+08	6.93348e+08	3.83809e+10	3.33401e+10	9.78848e+08
000078	2019-12-31	F52	零售业	4.11683e+10	3.33194e+10	2.85657e+08	2.40961e+08	5.52844e+08	4.14927e+10	3.59719e+10	9.79223e+08
000088	1997-12-31	G58	装卸搬运和运输代理业	1.89508e+09	5.15078e+08	1.5511e+08	1.43349e+08	1.46242e+08	2.63215e+08	7.88235e+07	1.52913e+08
000088	1998-12-31	G58	装卸搬运和运输代理业	1.84232e+09	4.37439e+08	1.37583e+08	1.27083e+08	1.47414e+08	2.75297e+08	1.4667e+08	1.41904e+08
000088	1999-12-31	G58	装卸搬运和运输代理业	1.96439e+09	5.2967e+08	1.40747e+08	8.71315e+07	1.11012e+08	2.29047e+08	9.90955e+07	1.13872e+08
000088	2000-12-31	G58	装卸搬运和运输代理业	3.40425e+09	1.8771e+09	8.66085e+07	9.39383e+07	1.2599e+08	2.47837e+08	1.31183e+08	1.26181e+08
000088	2001-12-31	G58	装卸搬运和运输代理业	3.3292e+09	1.71919e+09	8.54032e+07	3.76277e+08	4.43707e+08	3.83405e+08	1.66469e+08	4.54324e+08
000088	2002-12-31	G58	装卸搬运和运输代理业	3.43482e+09	1.29608e+09	8.20765e+07	5.55857e+08	6.4245e+08	5.07724e+08	2.33318e+08	6.68467e+08
000088	2003-12-31	G58	装卸搬运和运输代理业	3.94298e+09	1.02357e+09	7.93051e+07	7.736e+08	8.48451e+08	5.90285e+08	3.20393e+08	8.81232e+08
000088	2004-12-31	G58	装卸搬运和运输代理业	4.06994e+09	3.532e+08	7.63222e+07	6.68498e+08	7.41899e+08	6.15921e+08	3.32826e+08	7.7879e+08
000088	2005-12-31	G58	装卸搬运和运输代理业	4.00164e+09	2.94732e+08	7.38594e+07	6.8448e+08	7.64328e+08	6.43578e+08	3.12426e+08	8.04555e+08
000088	2006-12-31	G58	装卸搬运和运输代理业	4.14673e+09	2.62841e+08	6.97e+07	7.0642e+08	7.81198e+08	7.17036e+08	3.74957e+08	8.36493e+08
000088	2007-12-31	G58	装卸搬运和运输代理业	4.13883e+09	1.83897e+08	6.65897e+07	6.45858e+08	7.45564e+08	7.02706e+08	3.21246e+08	7.78404e+08
000088	2008-12-31	G58	装卸搬运和运输代理业	4.57181e+09	3.68787e+08	8.1204e+08	5.73002e+08	6.31498e+08	4.29807e+08	1.57148e+08	6.84447e+08
000088	2009-12-31	G58	装卸搬运和运输代理业	4.86314e+09	3.86574e+08	7.87993e+08	4.60208e+08	5.16847e+08	4.01422e+08	1.3644e+08	5.59916e+08
000088	2010-12-31	G58	装卸搬运和运输代理业	4.97528e+09	3.91342e+08	7.64594e+08	4.10227e+08	4.67034e+08	4.16937e+08	1.46031e+08	5.12946e+08
000088	2011-12-31	G58	装卸搬运和运输代理业	5.41418e+09	4.1729e+08	7.09225e+08	4.26363e+08	4.69159e+08	3.60758e+08	1.38182e+08	5.44834e+08
000088	2012-12-31	G54	道路运输业	5.29264e+09	3.96573e+08	7.44633e+08	4.10028e+08	4.44084e+08	3.16465e+08	1.29838e+08	476233040
000088	2013-12-31	G54	道路运输业	5.58708e+09	4.80238e+08	7.17672e+08	3.88465e+08	4.24742e+08	3.07695e+08	1.26401e+08	4.66027e+08
000088	2014-12-31	G54	道路运输业	6.82595e+09	1.28477e+09	6.87504e+08	4.39988e+08	4.73459e+08	3.00851e+08	1.32919e+08	4.63644e+08
000088	2015-12-31	G54	道路运输业	7.87883e+09	1807119440	1.87391e+08	4.35588e+08	5.22666e+08	2.48912e+08	1.24468e+08	3.79667e+08
000088	2016-12-31	G54	道路运输业	8.25713e+09	1.7781e+09	2.45501e+08	3.51825e+08	3.8479e+08	2.83737e+08	1.41618e+08	4.23268e+08
000088	2017-12-31	G54	道路运输业	9.296e+09	2.22058e+09	2.32041e+08	4.04355e+08	4.32855e+08	3.43779e+08	1.8783e+08	4.69998e+08
000088	2018-12-31	G54	道路运输业	1.03097e+10	2.56564e+09	2.14482e+08	4.48527e+08	4.85757e+08	4.03514e+08	1.75883e+08	5.34283e+08
000088	2019-12-31	G54	道路运输业	1.10172e+10	2.83677e+09	2.57318e+08	3.59431e+08	3.94438e+08	5.93358e+08	3.40043e+08	4.3663e+08
000089	1998-12-31	G58	装卸搬运和运输代理业	1.15728e+09	1.25611e+08	2.78495e+07	1.24945e+08	1.24945e+08	2.47189e+08	8.71599e+07	1.34253e+08
000089	1999-12-31	G58	装卸搬运和运输代理业	1.67668e+09	3.89362e+08	2.72743e+07	2.55317e+08	256466540	3.66569e+08	1.4232e+08	2.65114e+08
000089	2000-12-31	G58	装卸搬运和运输代理业	2.62358e+09	6.31662e+08	3.61497e+07	3.16497e+08	3.18723e+08	4.53901e+08	2.22933e+08	3.2841e+08
000089	2001-12-31	G58	装卸搬运和运输代理业	2.60934e+09	4.31891e+08	3.53362e+07	3.35758e+08	3.38221e+08	6.02979e+08	3.04297e+08	3.69516e+08
000089	2002-12-31	G58	装卸搬运和运输代理业	2.71138e+09	2.24195e+08	3.45228e+07	3.2017e+08	3.2313e+08	7.11985e+08	3.31139e+08	3.52939e+08
000089	2003-12-31	G58	装卸搬运和运输代理业	3.23678e+09	4.15775e+08	2.49735e+07	3.00298e+08	3.03779e+08	7.47983e+08	3.79113e+08	3.57259e+08
000089	2004-12-31	G58	装卸搬运和运输代理业	3.29102e+09	3.75639e+08	2.43983e+07	2.58352e+08	2.62281e+08	9.17153e+08	4.86569e+08	3.16505e+08
000089	2005-12-31	G58	装卸搬运和运输代理业	3.48286e+09	3.61956e+08	2.38231e+07	3.62102e+08	3.68265e+08	1.01271e+09	5.37184e+08	4.31533e+08
000089	2006-12-31	G58	装卸搬运和运输代理业	3.6599e+09	3.40863e+08	2.37184e+07	4.07436e+08	4.14074e+08	1.1421e+09	5.93149e+08	4.97152e+08
000089	2007-12-31	G58	装卸搬运和运输代理业	3.98114e+09	3.71364e+08	2.60208e+07	4.75405e+08	4.85131e+08	1.24173e+09	6.28282e+08	5.56476e+08
000089	2008-12-31	G58	装卸搬运和运输代理业	5.43086e+09	7.56842e+08	2.16139e+08	244799728	2.53508e+08	1.5158e+09	768213415	6.76963e+08
000089	2009-12-31	G58	装卸搬运和运输代理业	5.79077e+09	5.97931e+08	2.13803e+08	5.75078e+08	5.82927e+08	1.66272e+09	8.46909e+08	7.16617e+08
000089	2010-12-31	G58	装卸搬运和运输代理业	6.53607e+09	6.81149e+08	2.89334e+08	7.1415e+08	7.23345e+08	1899466194	9.96144e+08	8.30384e+08
000089	2011-12-31	G58	装卸搬运和运输代理业	9.16406e+09	2.30287e+09	2.93536e+08	6.5731e+08	6.67305e+08	2.33334e+09	1.37407e+09	8.49289e+08
000089	2012-12-31	G56	航空运输业	1.04025e+10	3.05309e+09	2.86693e+08	5.79398e+08	5.86521e+08	2.4733e+09	1.45797e+09	7.66848e+08
000089	2013-12-31	G56	航空运输业	1.18613e+10	4.04823e+09	2.81478e+08	5.02296e+08	5.09046e+08	2.54643e+09	1.67972e+09	6.89759e+08
000089	2014-12-31	G56	航空运输业	1.26976e+10	4.77477e+09	2.47689e+08	2.67996e+08	2.76199e+08	2.9733e+09	2.35428e+09	3.4493e+08
000089	2015-12-31	G56	航空运输业	11955019714	1.70008e+09	2.43033e+08	5.21784e+08	5.32938e+08	2.95255e+09	2.05907e+09	7.50012e+08
000089	2016-12-31	G56	航空运输业	1.24799e+10	1.75976e+09	2.37483e+08	5.62431e+08	5.74958e+08	3.03631e+09	2.20848e+09	7.54495e+08
000089	2017-12-31	G56	航空运输业	1.31169e+10	1.89676e+09	2.34184e+08	6.61362e+08	6.75025e+08	3.32081e+09	2.36183e+09	8.90847e+08
000089	2018-12-31	G56	航空运输业	1.34534e+10	1.79617e+09	2.50797e+08	6.68008e+08	6.81809e+08	3.59924e+09	2.66758e+09	8.792e+08
000089	2019-12-31	G56	航空运输业	1.40218e+10	1.94279e+09	2.5108e+08	5.93717e+08	6.05598e+08	3.80656e+09	2.90381e+09	8.55286e+08
000090	1999-12-31	E47	房屋建筑业	2.51422e+09	1.58282e+09	7.1447e+07	1.04138e+08	1.04834e+08	1.35409e+09	1.04607e+09	1.12992e+08
000090	2000-12-31	E47	房屋建筑业	3.00768e+09	2.01299e+09	1.09104e+08	9.7104e+07	9.89659e+07	1.54687e+09	1.30297e+09	1.0583e+08
000090	2001-12-31	E47	房屋建筑业	3.1115e+09	2.07148e+09	1.35291e+08	9.32484e+07	9.43893e+07	1.45951e+09	1.21587e+09	1.08136e+08
000090	2002-12-31	E47	房屋建筑业	2.74481e+09	1.66972e+09	1.37532e+08	6.86652e+07	6.92277e+07	1.54612e+09	1.31353e+09	9.16066e+07
000090	2003-12-31	E47	房屋建筑业	2.51061e+09	1.37013e+09	9.80052e+07	5.36687e+07	5.43042e+07	1611586196	1.3508e+09	7.34846e+07
000090	2004-12-31	E47	房屋建筑业	2.71287e+09	1.55056e+09	1.09617e+08	4.31852e+07	4.31852e+07	1.66744e+09	1.44884e+09	7.31074e+07
000090	2005-12-31	E47	房屋建筑业	3.0799e+09	1.85299e+09	5.83568e+08	6.86144e+07	6.86144e+07	1.82474e+09	1.541e+09	1.17401e+08
000090	2006-12-31	E47	房屋建筑业	3.96266e+09	2.1528e+09	9.54401e+07	1.11908e+08	1.11908e+08	1.97193e+09	1.64099e+09	1.43e+08
000090	2007-12-31	E47	房屋建筑业	6.76364e+09	3.60313e+09	8.83408e+07	1.73293e+08	1.73293e+08	2.83514e+09	2.26567e+09	2.37849e+08
000090	2008-12-31	E47	房屋建筑业	5.39152e+09	3.30805e+09	6.38762e+07	-1.14787e+08	-1.14787e+08	2.84708e+09	2.57027e+09	-1.33655e+08
000090	2009-12-31	E47	房屋建筑业	5.88977e+09	3.25317e+09	3.43673e+07	5.77147e+07	5.77147e+07	2.66647e+09	2.41396e+09	6.8554e+07
000090	2010-12-31	E47	房屋建筑业	10160244762	5.48331e+09	5.31245e+07	1.10771e+08	1.10771e+08	3.54645e+09	2.98728e+09	1.63035e+08
000090	2011-12-31	E47	房屋建筑业	7.50025e+09	4.43042e+09	1.48606e+08	2.0322e+08	2.0322e+08	3.54721e+09	2.78911e+09	2.70248e+08
000090	2012-12-31	E48	土木工程建筑业	8.57828e+09	5.35698e+09	1.21736e+08	2.50144e+08	2.50144e+08	3.08058e+09	2.39302e+09	2.61754e+08
000090	2013-12-31	E48	土木工程建筑业	9.79152e+09	6.42047e+09	1.15452e+08	3.78435e+08	3.78423e+08	4.51391e+09	3.43671e+09	4.64417e+08
000090	2014-12-31	E48	土木工程建筑业	1.10273e+10	7.3306e+09	1.11118e+08	4.21477e+08	4.21503e+08	5.29872e+09	4.23258e+09	5.61353e+08
000090	2015-12-31	E48	土木工程建筑业	16553824056	1.03557e+10	1.0639e+08	3.92733e+08	3.92383e+08	6.31778e+09	4.9825e+09	5.03255e+08
000090	2016-12-31	E48	土木工程建筑业	1.92906e+10	1.2955e+10	1.20884e+08	4.46518e+08	4.4614e+08	6.20902e+09	4.8318e+09	6.27058e+08
000090	2017-12-31	E48	土木工程建筑业	2.57927e+10	1.92039e+10	1.22203e+08	6.01621e+08	5.98228e+08	6.74959e+09	4.98947e+09	8.3937e+08
000090	2018-12-31	E48	土木工程建筑业	3.17412e+10	2.30033e+10	3.78221e+07	7.81578e+08	7.7538e+08	1.02095e+10	7.99925e+09	1.09624e+09
000090	2019-12-31	E48	土木工程建筑业	4.03134e+10	3.06528e+10	1.48887e+08	1.23619e+09	1.23364e+09	1.46653e+10	1.12354e+10	1.80058e+09
000096	2000-12-31	F51	批发业	1.29562e+09	3.79231e+08	1.55474e+07	7.08896e+07	6.96158e+07	1.11815e+09	1.00627e+09	7.28527e+07
000096	2001-12-31	F51	批发业	1.29406e+09	2.90305e+08	4.7822e+07	8.73897e+07	8.85336e+07	1.12816e+09	1.01734e+09	9.94906e+07
000096	2002-12-31	F51	批发业	1.31463e+09	2.63084e+08	4.65424e+07	1.13117e+08	1.14175e+08	1.33009e+09	1.20089e+09	1.18369e+08
000096	2003-12-31	F51	批发业	1.41594e+09	2.10051e+08	4.22548e+07	1.39479e+08	1.39603e+08	1.69873e+09	1.56137e+09	1.43659e+08
000096	2004-12-31	F51	批发业	1.50537e+09	2.14256e+08	3.99898e+07	1.51545e+08	1.51439e+08	1.87837e+09	1.75514e+09	1.5392e+08
000096	2005-12-31	F51	批发业	1.50216e+09	2.13269e+08	4.33866e+07	7.04818e+07	7.0055e+07	2.06124e+09	1.93892e+09	7.68039e+07
000096	2006-12-31	F51	批发业	1.65198e+09	2.61938e+08	4.56879e+07	1.33467e+08	1.33524e+08	2.29788e+09	2.15753e+09	1.35855e+08
000096	2007-12-31	F51	批发业	1765239891	234013787	44612770	233062200	233294030	2029975868	1889735158	234404087
000096	2008-12-31	F51	批发业	1.68088e+09	8.48178e+07	4.3654e+07	1.29698e+08	1.29703e+08	1.80207e+09	1.6646e+09	1.343e+08
000096	2009-12-31	F51	批发业	1.8367e+09	1.88639e+08	1.72185e+08	1.11231e+08	1.1234e+08	9.26829e+08	8.22415e+08	1.25548e+08
000096	2010-12-31	F51	批发业	1873833458	1.486e+08	1.67011e+08	8.61821e+07	8.7213e+07	1.38032e+09	1.26254e+09	9.86955e+07
000096	2011-12-31	F51	批发业	1.98978e+09	1.76517e+08	1.44239e+08	9.35182e+07	9.41664e+07	1.46159e+09	1.36568e+09	1.02439e+08
000096	2012-12-31	F51	批发业	1.9901e+09	1.85319e+08	1.39478e+08	2.0183e+07	2.10181e+07	9.65169e+08	8.99153e+08	2.5228e+07
000096	2013-12-31	F51	批发业	2.04836e+09	1.75631e+08	134715559	6.72813e+07	6.83276e+07	8.68284e+08	7.95716e+08	7.99107e+07
000096	2014-12-31	F51	批发业	2.03306e+09	1.43043e+08	1.29968e+08	4.20088e+07	4.36041e+07	1.00788e+09	9.02069e+08	5.53127e+07
000096	2015-12-31	F51	批发业	2.21705e+09	1.97802e+08	1.25288e+08	1.47253e+08	1.49363e+08	9.97837e+08	8.5938e+08	2.13876e+08
000096	2016-12-31	F51	批发业	2.42987e+09	1.25362e+08	1.2063e+08	2.92887e+08	2.96832e+08	9.05096e+08	7.34986e+08	3.23642e+08
000096	2017-12-31	F51	批发业	2.55316e+09	1.51401e+08	1.16023e+08	1.50194e+08	1.54982e+08	1.24317e+09	1.07124e+09	1.82413e+08
000096	2018-12-31	F51	批发业	2.64694e+09	1.47662e+08	1.11464e+08	1.07731e+08	1.1171e+08	1.6542e+09	1.5025e+09	133356364
000096	2019-12-31	F51	批发业	2.94671e+09	2.10482e+08	1.07007e+08	1.24873e+08	1.28985e+08	1.62309e+09	1.45165e+09	1.50269e+08
000099	2000-12-31	G56	航空运输业	1.09427e+09	2.68495e+08	0	5.12575e+07	5.12575e+07	2.97264e+08	1.92446e+08	5.85304e+07
000099	2001-12-31	G56	航空运输业	1.07962e+09	2.03962e+08	11967180	6.12817e+07	6.12588e+07	3.15124e+08	2.02647e+08	6.89612e+07
000099	2002-12-31	G56	航空运输业	1.3875e+09	4.63231e+08	1.91055e+07	6.20006e+07	6.27271e+07	3.31e+08	2.05541e+08	7.13661e+07
000099	2003-12-31	G56	航空运输业	1.60046e+09	4.45329e+08	1.72929e+07	8.06952e+07	8.25339e+07	3.85483e+08	2.20272e+08	9.39301e+07
000099	2004-12-31	G56	航空运输业	1.80456e+09	6.01011e+08	1.69176e+07	8.33324e+07	8.57589e+07	4.35475e+08	2.73381e+08	1.00378e+08
000099	2005-12-31	G56	航空运输业	1.97997e+09	7.11986e+08	1.65423e+07	9.10928e+07	9.19671e+07	4.69818e+08	3.07061e+08	1.12323e+08
000099	2006-12-31	G56	航空运输业	2.06628e+09	7.58263e+08	1.61669e+07	7.13259e+07	7.20193e+07	4.88138e+08	3.26531e+08	8.79162e+07
000099	2007-12-31	G56	航空运输业	2.29138e+09	9.22872e+08	1.57916e+07	8.49553e+07	8.59684e+07	5.26912e+08	3.62258e+08	1.0012e+08
000099	2008-12-31	G56	航空运输业	2.30961e+09	8.74556e+08	1.54163e+07	9.30251e+07	9.45659e+07	6.7898e+08	4.85589e+08	1.20811e+08
000099	2009-12-31	G56	航空运输业	2.50411e+09	9.81415e+08	1.50409e+07	1.11835e+08	1.13314e+08	8.07504e+08	5.92973e+08	9.7589e+07
000099	2010-12-31	G56	航空运输业	2.51641e+09	8.96254e+08	1.46656e+07	1.23073e+08	1.25048e+08	8.79127e+08	6.39748e+08	1.55001e+08
000099	2011-12-31	G56	航空运输业	2.71093e+09	9.7675e+08	1.42903e+07	1.38934e+08	1.41667e+08	9.86654e+08	7.02149e+08	1.85086e+08
000099	2012-12-31	G56	航空运输业	3.53103e+09	1.5378e+09	1.49783e+07	1.42841e+08	1.45073e+08	1.0914e+09	7.62728e+08	1.87594e+08
000099	2013-12-31	G56	航空运输业	3.83999e+09	1.38293e+09	1.59568e+07	1.9219e+08	1.94555e+08	1.18719e+09	8.7733e+08	2.12906e+08
000099	2014-12-31	G56	航空运输业	4.45444e+09	1.73127e+09	1.5023e+07	2.02323e+08	2.05744e+08	1.33911e+09	9.4907e+08	2.37877e+08
000099	2015-12-31	G56	航空运输业	4.96176e+09	2.14763e+09	1.55993e+07	1.69412e+08	1.73473e+08	1.2894e+09	8.59529e+08	1.88746e+08
000099	2016-12-31	G56	航空运输业	4.89319e+09	2.01706e+09	9.87337e+07	8.59295e+07	8.96982e+07	1.17193e+09	9.47463e+08	4.49764e+06
000099	2017-12-31	G56	航空运输业	5.62143e+09	2.55796e+09	9.51141e+07	9.09833e+07	9.5579e+07	1.26976e+09	1.01834e+09	1.1673e+08
000099	2018-12-31	G56	航空运输业	5.66356e+09	2.46072e+09	9.40187e+07	1.50459e+08	1.59154e+08	1.42588e+09	1.08567e+09	1.54891e+08
000099	2019-12-31	G56	航空运输业	5.86164e+09	2.47057e+09	9.20861e+07	2.11461e+08	2.1113e+08	1.56725e+09	1.16557e+09	2.5594e+08
000100	2003-12-31			15934207451	10738860386	231283265	570576574	1239262265	28254258408	22863714365	1281594692
000100	2004-12-31	C39	计算机、通信和其他电子设备制造业	30735020777	21085851252	279178709	245205122	120038308	40282232711	32820980881	181602244
000100	2005-12-31	C39	计算机、通信和其他电子设备制造业	30041039674	22318299937	341889890	-320243017	-1713320800	51675606107	43942735399	-1588933987
000100	2006-12-31	C39	计算机、通信和其他电子设备制造业	21961243000	17501337000	384750000	-1932328255	-3721224479	46855233469	39811464316	-2930826123
000100	2007-12-31	C39	计算机、通信和其他电子设备制造业	20659777000	15008937000	323386000	395816000	328451000	39062607000	32608974000	192720000
000100	2008-12-31	C39	计算机、通信和其他电子设备制造业	23192668000	16981188000	675660000	501112000	440522000	38413783000	32374591000	496364000
000100	2009-12-31	C39	计算机、通信和其他电子设备制造业	30234449000	21806012000	419034000	470070000	703545000	44287216000	37551410000	590728000
000100	2010-12-31	C39	计算机、通信和其他电子设备制造业	53478057000	35385614000	893724000	432539000	472404000	51833566000	44534509000	-157533000
000100	2011-12-31	C39	计算机、通信和其他电子设备制造业	74014316000	54731168000	1361240000	1013171000	1671051000	60751550000	51119264000	1220280000
000100	2012-12-31	C39	计算机、通信和其他电子设备制造业	79744793000	59511913000	1798794000	796086000	1272710000	69448351000	58108009000	243195000
000100	2013-12-31	C39	计算机、通信和其他电子设备制造业	78080637000	58122544000	1873273000	2109067000	2884689000	85324086000	70358812000	1275180000
000100	2014-12-31	C39	计算机、通信和其他电子设备制造业	92876886000	66016391000	2243434000	3183206000	4232727000	101028675000	83281098000	2113249000
000100	2015-12-31	C39	计算机、通信和其他电子设备制造业	111754821000	74125380000	2984172000	2567001000	3230009000	104579482000	87282839000	1340700000
000100	2016-12-31	C39	计算机、通信和其他电子设备制造业	147136786000	101390005000	4755446000	1602126000	2137540000	106473500000	88470113000	128536000
000100	2017-12-31	C39	计算机、通信和其他电子设备制造业	160293984000	106151048000	6372511000	2664395000	3544702000	111577362000	88663843000	4112924000
000100	2018-12-31	C39	计算机、通信和其他电子设备制造业	192763943000	131892270000	5954873000	3468211000	4065198000	113360076000	92605589000	4092202000
000100	2019-12-31	C39	计算机、通信和其他电子设备制造业	164844885000	100961741000	5684584000	2617765000	3657734000	74933086000	66337117000	3976839000
000150	2000-12-31	K70	房地产业	7.66804e+08	8.91957e+07	6776597	3.98063e+07	4.27006e+07	2.9286e+08	2.3117e+08	4.69043e+07
000150	2001-12-31	K70	房地产业	6.98138e+08	1.22702e+07	8758547	1.79774e+06	2.63656e+06	1.43867e+08	1.30755e+08	3.7309e+06
000150	2002-12-31	K70	房地产业	657573833	1.63747e+07	0	-5.49854e+07	-5.68965e+07	3.57944e+07	3.19292e+07	-3.15403e+07
000150	2003-12-31	K70	房地产业	6.08522e+08	4.52082e+07	0	-9.28257e+07	-9.18496e+07	1.4425e+08	1.22564e+08	-8.81867e+07
000150	2004-12-31	K70	房地产业	6.27601e+08	5.16182e+07	0	1.03778e+07	1.09655e+07	4.96816e+08	4.62992e+08	9.14735e+06
000150	2005-12-31	K70	房地产业	5.89704e+08	1.07714e+08	0	-9.38946e+07	-9.47148e+07	4.05375e+08	3.92431e+08	-8.9999e+07
000150	2006-12-31	K70	房地产业	5.27729e+08	7.98803e+07	0	-4.01427e+07	-4.20697e+07	2.24277e+08	2.24831e+08	-4.10282e+07
000150	2007-12-31	K70	房地产业	1.08803e+09	5.39827e+08	40600	1.13344e+08	1.15274e+08	2.50336e+08	1.60787e+08	5.34409e+07
000150	2008-12-31	K70	房地产业	1.21887e+09	5.85127e+08	41215	8.2014e+07	8.55363e+07	4.93289e+08	3.36411e+08	1.14515e+08
000150	2009-12-31	K70	房地产业	1.114e+09	3.87168e+08	100435	1.0029e+08	1.0029e+08	362469677	1.97552e+08	1.27052e+08
000150	2010-12-31	K70	房地产业	1.03142e+09	2.94611e+08	83886.5	9.97741e+06	9.97741e+06	7.89176e+07	3.9435e+07	1.59731e+07
000150	2011-12-31	K70	房地产业	1.49004e+09	7.8774e+08	58194.5	7.87977e+06	7.87977e+06	105114953	6.33779e+07	1.31217e+07
000150	2012-12-31	K70	房地产业	1.65547e+09	9.5084e+08	5.34552e+06	2.33077e+06	2.33077e+06	8.49045e+07	5.08274e+07	6.51708e+06
000150	2013-12-31	K70	房地产业	2.71615e+09	1.91962e+09	6.04276e+06	9.19015e+07	9.19015e+07	7.2926e+08	4.87015e+08	1.26256e+08
000150	2014-12-31	K70	房地产业	2.52772e+09	1.70137e+09	6.2345e+06	2.98226e+07	2.98226e+07	1.57673e+08	1.20231e+08	2.79425e+07
000150	2015-12-31	K70	房地产业	4.54964e+09	2.86635e+09	5.39199e+06	5.16127e+07	5.50609e+07	1.03123e+09	7.86824e+08	6.58673e+07
000150	2016-12-31	Q83	卫生	7.19999e+09	4.68956e+09	6.3935e+08	7.44386e+08	7.42736e+08	1.29646e+09	9.60471e+08	1.03664e+09
000150	2017-12-31	Q83	卫生	7.62029e+09	5.24619e+09	6.19442e+08	1.74327e+08	184315752	2.11617e+09	1.44911e+09	2.34223e+08
000150	2018-12-31	Q83	卫生	8.27417e+09	5.75248e+09	6.46472e+08	1.77415e+08	2.0068e+08	2204000845	1.51838e+09	1.65043e+08
000150	2019-12-31	Q83	卫生	5.95188e+09	5.03977e+09	5.84419e+08	-1.57223e+09	-1.55382e+09	1.79224e+09	1.46583e+09	-1.35872e+09
000151	2000-12-31	O81	其他服务业	9.89095e+08	2.3582e+08	1.59877e+07	6.31061e+07	6.28577e+07	3.97643e+08	2.77541e+08	7.25174e+07
000151	2001-12-31	O81	其他服务业	1.09212e+09	3.00142e+08	1.67218e+07	8.89875e+07	8.82712e+07	6.75887e+08	5.24818e+08	1.07449e+08
000151	2002-12-31	O81	其他服务业	9.86438e+08	1.79343e+08	2.11565e+07	4.82021e+07	4.78923e+07	5.23106e+08	4.22808e+08	6.03104e+07
000151	2003-12-31	O81	其他服务业	1.11426e+09	2.66784e+08	2.08272e+07	4.08596e+07	4.03776e+07	5.84224e+08	4.96749e+08	4.99208e+07
000151	2004-12-31	O81	其他服务业	2.85902e+09	1.70732e+09	5.72809e+07	5.1031e+07	5.1091e+07	7.97078e+08	6.82158e+08	4.23756e+07
000151	2005-12-31	O81	其他服务业	3.08175e+09	1.91847e+09	5.90961e+07	4.64945e+07	4.73684e+07	1.42343e+09	1.20864e+09	5.35636e+07
000151	2006-12-31	O81	其他服务业	2.19008e+09	1.29045e+09	6.26192e+07	4.83127e+07	4.81002e+07	1.0934e+09	8.89059e+08	4.83394e+07
000151	2007-12-31	O81	其他服务业	1.05024e+09	1.61139e+08	7.29403e+06	4.0295e+07	4.04141e+07	7.18168e+08	6.18326e+08	7.92874e+07
000151	2008-12-31	O81	其他服务业	1.1555e+09	2.59702e+08	2.7586e+06	4.22724e+07	4.3742e+07	6.41112e+08	5.34683e+08	2.57377e+07
000151	2009-12-31	O81	其他服务业	1.11912e+09	2.21436e+08	1.96348e+07	2.87834e+07	2.90794e+07	7.06012e+08	6.13085e+08	3.94811e+07
000151	2010-12-31	F52	零售业	1.08824e+09	2.06772e+08	1.91941e+07	7.9219e+06	7.74788e+06	9.35868e+08	8.44237e+08	1.08615e+07
000151	2011-12-31	F52	零售业	1.18518e+09	3.23439e+08	1.91781e+07	-1.10037e+07	-1.08568e+07	1.03839e+09	9.44595e+08	-1.51267e+07
000151	2012-12-31	F51	批发业	1.66586e+09	7.5838e+08	1.87003e+07	4.37421e+07	4.41013e+07	1.67426e+09	1.50133e+09	6.41771e+07
000151	2013-12-31	F51	批发业	2.48991e+09	1.51057e+09	1.82222e+07	9.3113e+07	9.25474e+07	1.55512e+09	1.30418e+09	1.50437e+08
000151	2014-12-31	F51	批发业	2.91964e+09	1.91698e+09	1.77399e+07	1.13377e+08	1.12694e+08	2.53796e+09	2.22489e+09	1.73238e+08
000151	2015-12-31	F51	批发业	2.41567e+09	1.40037e+09	1.74974e+07	1.34587e+08	1.34319e+08	1.21243e+09	9.76349e+08	1.66836e+08
000151	2016-12-31	F51	批发业	2.06873e+09	1.07064e+09	2.23237e+07	1.0088e+08	1.00885e+08	1.76736e+09	1.56202e+09	1.28885e+08
000151	2017-12-31	F51	批发业	2.1568e+09	1.16633e+09	2.13063e+07	8.73615e+07	8.84359e+07	2.2286e+09	1.92127e+09	1.03124e+08
000151	2018-12-31	F51	批发业	2.15761e+09	1.15722e+09	2.13518e+07	8.34211e+07	8.34211e+07	1.27073e+09	1.0621e+09	1.03716e+08
000151	2019-12-31	F51	批发业	2.39255e+09	1.44447e+09	2.06573e+07	8.75118e+06	8.75118e+06	1.1836e+09	8.59256e+08	9.07885e+06
000153	2000-12-31	C27	医药制造业	6.34786e+08	1.02285e+08	320000	2.62692e+07	2.62692e+07	1.14146e+08	6.94944e+07	2.95289e+07
000153	2001-12-31	C27	医药制造业	709481579	1.73329e+08	8.39946e+06	2.47672e+07	2.47672e+07	1.59211e+08	8.06625e+07	3.05914e+07
000153	2002-12-31	C27	医药制造业	6.84422e+08	1.23549e+08	2.70332e+07	2.58233e+07	2.58233e+07	1.57938e+08	8.59863e+07	3.17041e+07
000153	2003-12-31	C27	医药制造业	7.36925e+08	1.6093e+08	24645911	1.81201e+07	1.81201e+07	1.79124e+08	1.10197e+08	2.41054e+07
000153	2004-12-31	C27	医药制造业	8.95922e+08	3.04857e+08	2.30511e+07	9.5912e+06	1.00442e+07	2.80542e+08	2.05679e+08	1.65302e+07
000153	2005-12-31	C27	医药制造业	1.09267e+09	4.93081e+08	1.98591e+07	9.02512e+06	9.27559e+06	4.41215e+08	3.28784e+08	1.11701e+07
000153	2006-12-31	C27	医药制造业	1.06559e+09	4.45102e+08	1.57293e+07	2.2005e+07	2.21469e+07	5.21295e+08	3.92281e+08	1.24269e+07
000153	2007-12-31	C27	医药制造业	1.08862e+09	4.49726e+08	6.93613e+07	5.63434e+06	5.88933e+06	703778687	5.27858e+08	1.50345e+07
000153	2008-12-31	C27	医药制造业	1.16556e+09	5.11466e+08	6.93674e+07	1.41836e+07	1.51975e+07	8.73808e+08	6.40253e+08	1.98555e+07
000153	2009-12-31	C27	医药制造业	1.20547e+09	5.26776e+08	6.64494e+07	2.29862e+07	2.37072e+07	9.55695e+08	6.93492e+08	2.69221e+07
000153	2010-12-31	C27	医药制造业	1.27583e+09	5.22019e+08	1.45732e+08	4.16255e+07	4.04768e+07	1.07418e+09	7.88843e+08	3.96071e+07
000153	2011-12-31	C27	医药制造业	1.31823e+09	5.52993e+08	1.61565e+08	9.91312e+06	9.92406e+06	1.51649e+09	1.21318e+09	7.89496e+06
000153	2012-12-31	C27	医药制造业	1.45049e+09	6.75474e+08	1.61936e+08	1.90189e+07	1.80917e+07	1.65776e+09	1.27683e+09	1.45715e+07
000153	2013-12-31	C27	医药制造业	1.98102e+09	9.26723e+08	1.61205e+08	2.73466e+07	2.71885e+07	1.5299e+09	1.13126e+09	2.85281e+07
000153	2014-12-31	C27	医药制造业	2.23753e+09	1.0906e+09	1.60258e+08	4.09909e+07	4.11167e+07	1.69895e+09	1.24872e+09	4.5911e+07
000153	2015-12-31	C27	医药制造业	2.30528e+09	1.12104e+09	1.59303e+08	3.23896e+07	3.14678e+07	1.55429e+09	1.13669e+09	3.02293e+07
000153	2016-12-31	C27	医药制造业	2.49037e+09	1.3376e+09	1.23533e+08	4.58363e+07	4.57112e+07	2.03368e+09	1.49246e+09	6.28689e+07
000153	2017-12-31	C27	医药制造业	2.76771e+09	1.54726e+09	1.19778e+08	6.53481e+07	6.53481e+07	2.57811e+09	1.78922e+09	9.61372e+07
000153	2018-12-31	C27	医药制造业	3.008e+09	1.71621e+09	1.34972e+08	6.09264e+07	6.07074e+07	3.0134e+09	1.83968e+09	9.25454e+07
000153	2019-12-31	C27	医药制造业	3.55961e+09	2.2325e+09	1.36144e+08	8.0921e+07	8.06093e+07	3.23806e+09	2.00258e+09	1.24106e+08
000155	2000-12-31	C26	化学原料及化学制品制造业	1.77322e+09	4.58092e+08	0	9.73642e+07	9.73642e+07	1.04251e+09	8.24864e+08	1.0804e+08
000155	2001-12-31	C26	化学原料及化学制品制造业	1.94329e+09	5.60722e+08	6.82356e+06	5.50024e+07	5.50024e+07	9.49947e+08	7.92957e+08	6.89678e+07
000155	2002-12-31	C26	化学原料及化学制品制造业	1.83492e+09	4.22262e+08	6.13547e+06	6.01965e+07	6.01965e+07	1.00416e+09	8.14504e+08	6.29913e+07
000155	2003-12-31	C26	化学原料及化学制品制造业	1.88481e+09	3.89965e+08	8.90423e+06	8.45539e+07	8.45539e+07	1.09964e+09	8.42092e+08	1.01536e+08
000155	2004-12-31	C26	化学原料及化学制品制造业	2.22485e+09	7.50092e+08	2.30867e+07	3.0971e+06	3.0971e+06	9.69669e+08	7.47735e+08	2.20689e+07
000155	2005-12-31	C26	化学原料及化学制品制造业	2.39453e+09	7.30988e+08	1.86884e+07	2.3456e+08	2.38908e+08	1.6279e+09	1.06149e+09	2.81075e+08
000155	2006-12-31	C26	化学原料及化学制品制造业	2.68638e+09	9.14667e+08	2.35737e+07	1.37954e+08	1.41065e+08	1.51287e+09	1.07005e+09	1.82766e+08
000155	2007-12-31	C26	化学原料及化学制品制造业	2.78045e+09	9.72668e+08	8.96313e+07	1.3484e+08	1.38429e+08	2.0343e+09	1.53061e+09	1.66884e+08
000155	2008-12-31	C26	化学原料及化学制品制造业	2.95596e+09	1.04205e+09	8.77634e+07	1.35181e+08	1.46943e+08	2.64215e+09	2.03929e+09	1.5992e+08
000155	2009-12-31	C26	化学原料及化学制品制造业	3.21663e+09	1.27632e+09	7.84229e+07	8.28368e+07	7.29952e+07	2.25133e+09	1.81824e+09	7.06226e+07
000155	2010-12-31	C26	化学原料及化学制品制造业	3.37795e+09	1.67403e+09	7.10225e+07	-2.09663e+08	-2.18764e+08	2.00577e+09	1.7869e+09	-2.55266e+08
000155	2011-12-31	C26	化学原料及化学制品制造业	3.11001e+09	1.62681e+09	6.26908e+07	-2.14599e+08	-2.22765e+08	1.98702e+09	1.76896e+09	-2.81524e+08
000155	2012-12-31	C26	化学原料及化学制品制造业	3.15488e+09	1.69175e+09	5.49308e+07	1.1446e+07	1.55419e+06	2.11982e+09	1.72493e+09	-1.05727e+08
000155	2013-12-31	C26	化学原料及化学制品制造业	2.93345e+09	2.17706e+09	4.82416e+07	-6.33316e+08	-7.12055e+08	1.81092e+09	1.70188e+09	-6.66589e+08
000155	2014-12-31	C26	化学原料及化学制品制造业	1.34995e+09	2.22726e+09	2.92908e+07	-1.56682e+09	-1.64678e+09	8.42147e+08	8.39336e+08	-1.58951e+09
000155	2015-12-31	C26	化学原料及化学制品制造业	7.1981e+08	2.34794e+09	2.55723e+07	-5.65351e+08	-7.10572e+08	3.19629e+08	2.95773e+08	-7.23253e+08
000155	2016-12-31	C26	化学原料及化学制品制造业	2.94268e+09	8.87372e+07	0	8.68583e+08	8.65359e+08	1.8124e+09	1.75501e+09	3.68549e+08
000155	2017-12-31	C26	化学原料及化学制品制造业	6.78521e+09	3.10891e+09	3.66996e+07	3.24897e+08	3.81547e+08	6.50912e+09	6.13061e+09	2.90102e+08
000155	2018-12-31	C26	化学原料及化学制品制造业	7.22904e+09	3.44061e+09	7.35216e+07	3.00952e+08	4.10932e+08	4.27204e+09	3.76296e+09	2.44728e+08
000155	2019-12-31	C26	化学原料及化学制品制造业	7.24618e+09	3.02409e+09	7.4848e+07	2.14847e+08	3.29439e+08	2.05111e+09	1.49656e+09	3.59807e+08
000156	2000-12-31	C29	橡胶和塑料制品业	6.41256e+08	1.72664e+08	3.46851e+07	2.22616e+07	2.22204e+07	1.33875e+08	9.58729e+07	2.34606e+07
000156	2001-12-31	C29	橡胶和塑料制品业	6.71315e+08	1.88652e+08	5.19831e+07	1.4489e+07	1.4285e+07	1.32612e+08	1.01033e+08	1.47402e+07
000156	2002-12-31	C29	橡胶和塑料制品业	7.56379e+08	2.45161e+08	6.28395e+07	2.84284e+07	2.84155e+07	2.46508e+08	1.85381e+08	3.49779e+07
000156	2003-12-31	C29	橡胶和塑料制品业	1.15296e+09	5.69748e+08	6.8533e+07	1.91876e+07	1.88436e+07	4.14442e+08	3.29844e+08	2.75953e+07
000156	2004-12-31	C29	橡胶和塑料制品业	1.20015e+09	1.01359e+09	6.605e+07	-2.93986e+08	-3.20833e+08	3.57693e+08	3.47498e+08	-2.09051e+08
000156	2005-12-31	C29	橡胶和塑料制品业	7.59945e+08	1.28482e+09	6.87257e+07	-6.67314e+08	-6.78723e+08	3.60874e+08	3.33134e+08	-3.92865e+08
000156	2006-12-31	C29	橡胶和塑料制品业	6.05451e+08	1.21361e+09	6.14165e+07	1.40584e+07	1.35881e+07	3.39627e+08	3.03873e+08	-1.9485e+07
000156	2007-12-31	C29	橡胶和塑料制品业	6.1295e+08	1.20658e+09	5.8601e+07	6.9176e+06	7.06215e+06	4.55511e+08	4.05783e+08	-2.45547e+07
000156	2008-12-31	C29	橡胶和塑料制品业	3.52635e+08	9.26372e+08	5.14684e+07	1.92407e+07	1.9889e+07	5.66299e+08	4.92323e+08	-1.61166e+08
000156	2009-12-31	C29	橡胶和塑料制品业	3.52121e+08	8.35745e+08	4.94497e+07	8.44309e+07	8.51324e+07	7.51898e+08	6.41143e+08	-2.92716e+07
000156	2010-12-31	C33	金属制品业	2.9749e+08	5.95878e+08	1.86458e+07	1.84375e+08	1.84584e+08	8.73449e+08	7.79657e+08	1.08781e+08
000156	2011-12-31	C33	金属制品业	2.86455e+08	4.85756e+08	1.73958e+07	1.04491e+08	1.0532e+08	1.03767e+09	9.15082e+08	3.89715e+07
000156	2012-12-31	R86	广播、电视、电影和影视录音制作业	3.38357e+09	2.53338e+09	1.67338e+08	1.74558e+08	1.73786e+08	1.50861e+09	8.64127e+08	1.1596e+08
000156	2013-12-31	R86	广播、电视、电影和影视录音制作业	5.08453e+09	3.27095e+09	2.11212e+08	2.53917e+08	2.55446e+08	1.80118e+09	1.00596e+09	1.91125e+08
000156	2014-12-31	R86	广播、电视、电影和影视录音制作业	5.55818e+09	3.35112e+09	2.25416e+08	3.83769e+08	3.83868e+08	2.41162e+09	1.39536e+09	3.3721e+08
000156	2015-12-31	R86	广播、电视、电影和影视录音制作业	1.2675e+10	3.41697e+09	2.29036e+08	5.33552e+08	5.32575e+08	2.85857e+09	1.59376e+09	5.09057e+08
000156	2016-12-31	R86	广播、电视、电影和影视录音制作业	1.40328e+10	3.91906e+09	2.60535e+08	6.02197e+08	6.00611e+08	3.08118e+09	1.69801e+09	5.72116e+08
000156	2017-12-31	R86	广播、电视、电影和影视录音制作业	1.44203e+10	4.04342e+09	3.14849e+08	6.41276e+08	641193778	3.20931e+09	1.77616e+09	6.48162e+08
000156	2018-12-31	R86	广播、电视、电影和影视录音制作业	1.47411e+10	4.09527e+09	3.46319e+08	6.44188e+08	6.44188e+08	3.43599e+09	2.03773e+09	6.62616e+08
000156	2019-12-31	R86	广播、电视、电影和影视录音制作业	1.57236e+10	4.72093e+09	3.75133e+08	645535340	645535340	3.71066e+09	2.33669e+09	6.68818e+08
000157	2000-12-31	C35	专用设备制造业	9.5044e+08	1.36246e+08	4.00277e+06	5.25582e+07	5.28659e+07	2.4485e+08	1.36687e+08	6.1122e+07
000157	2001-12-31	C35	专用设备制造业	1.05994e+09	1.80669e+08	5.48718e+06	1.05233e+08	1.05087e+08	3.88329e+08	2.12941e+08	1.04963e+08
000157	2002-12-31	C35	专用设备制造业	1.47217e+09	4.32759e+08	3.83784e+07	1.53708e+08	1.55004e+08	6.65442e+08	3.98033e+08	1.56638e+08
000157	2003-12-31	C35	专用设备制造业	2.59808e+09	1.33699e+09	2.24788e+08	2.30757e+08	2.31424e+08	1.17333e+09	747298789	2.3443e+08
000157	2004-12-31	C35	专用设备制造业	3.58108e+09	1.922e+09	2.83876e+08	3.82852e+08	3.78963e+08	3.38046e+09	2477892411	3.89169e+08
000157	2005-12-31	C35	专用设备制造业	4.17338e+09	2.40346e+09	2.80826e+08	3.10479e+08	3.09454e+08	3.27889e+09	2.40468e+09	3.17137e+08
000157	2006-12-31	C35	专用设备制造业	5.34814e+09	3.01052e+09	1.94385e+08	4.809e+08	4.82268e+08	4.62534e+09	3.3836e+09	5.04939e+08
000157	2007-12-31	C35	专用设备制造业	8.53216e+09	4.7814e+09	3.93031e+08	1.33359e+09	1.33109e+09	8.97356e+09	6.40479e+09	1.35801e+09
000157	2008-12-31	C35	专用设备制造业	2.30308e+10	1.77785e+10	2.30002e+09	1.58577e+09	1.59373e+09	1.35488e+10	9.84163e+09	1.6596e+09
000157	2009-12-31	C35	专用设备制造业	3.39146e+10	2.63228e+10	2.33877e+09	2.4464e+09	2.41882e+09	2.07622e+10	1.54223e+10	2.72985e+09
000157	2010-12-31	C35	专用设备制造业	6.29953e+10	3.55208e+10	2.37505e+09	4.66559e+09	4.58796e+09	3.21927e+10	2.2424e+10	5.37387e+09
000157	2011-12-31	C35	专用设备制造业	7.15818e+10	3.5947e+10	2.60592e+09	8.06564e+09	8.17334e+09	4.63226e+10	3.1316e+10	9.51437e+09
000157	2012-12-31	C35	专用设备制造业	88974460000	47785500000	2731120000	7330050000	7528960000	48071170000	32545610000	8908990000
000157	2013-12-31	C35	专用设备制造业	8.95372e+10	4.74856e+10	2.93098e+09	3.83897e+09	3.95188e+09	3.85418e+10	2.73001e+10	4.53424e+09
000157	2014-12-31	C35	专用设备制造业	9.3758e+10	5.251e+10	3.30697e+09	5.94068e+08	6.27875e+08	2.58512e+10	1.86416e+10	6.62922e+08
000157	2015-12-31	C35	专用设备制造业	9.3723e+10	5.31139e+10	4.63993e+09	8.34674e+07	9.11574e+07	2.07533e+10	1.5146e+10	-6.05137e+08
000157	2016-12-31	C35	专用设备制造业	8.9141e+10	5.13461e+10	4.79294e+09	-9.33697e+08	-9.04808e+08	2.00225e+10	1.52447e+10	-1.80345e+09
000157	2017-12-31	C35	专用设备制造业	8.31491e+10	4.49218e+10	4.10028e+09	1.33192e+09	1.24798e+09	2.32729e+10	1.83041e+10	1.21778e+09
000157	2018-12-31	C35	专用设备制造业	9.34567e+10	5.46882e+10	4.0141e+09	2.01986e+09	1.95663e+09	2.86965e+10	2.09231e+10	2.60116e+09
000157	2019-12-31	C35	专用设备制造业	9.2068e+10	5.25349e+10	4.04792e+09	4.37146e+09	4.27512e+09	4.33074e+10	3.03146e+10	5.01392e+09
000158	2000-12-31	C17	纺织业	1.88516e+09	6.97639e+08	0	9.36107e+07	1.01994e+08	1.83213e+09	1.48388e+09	1.39486e+08
000158	2001-12-31	C17	纺织业	2.05762e+09	8.08899e+08	0	7.92092e+07	8.56723e+07	1.72516e+09	1.52579e+09	7.88043e+07
000158	2002-12-31	C17	纺织业	2.09274e+09	8.05816e+08	0	8.27135e+07	8.92633e+07	1.89724e+09	1.58891e+09	1.32396e+08
000158	2003-12-31	C17	纺织业	2.5489e+09	1.08537e+09	18177060	7.23113e+07	7.54691e+07	2.0614e+09	1.78713e+09	7.89823e+07
000158	2004-12-31	C17	纺织业	3.07703e+09	1.60094e+09	6.13153e+08	3.83636e+07	3.8952e+07	2.3065e+09	2.06414e+09	5.81567e+07
000158	2005-12-31	C17	纺织业	3.39025e+09	1.86018e+09	6.04388e+08	3.85545e+07	3.92541e+07	2.32612e+09	2.05347e+09	4.87445e+07
000158	2006-12-31	C17	纺织业	3.34973e+09	1.78714e+09	5.90916e+08	5.15389e+07	5.18401e+07	2.64585e+09	2.36073e+09	5.08195e+07
000158	2007-12-31	C17	纺织业	3.60166e+09	1.97996e+09	6.28308e+08	5.08851e+07	4.95579e+07	2.92783e+09	2.67985e+09	4.79763e+07
000158	2008-12-31	C17	纺织业	4.35471e+09	2.10837e+09	4.16656e+08	1.18491e+08	1.16759e+08	3.00414e+09	2.80517e+09	1.73042e+06
000158	2009-12-31	C17	纺织业	4.27162e+09	1.94562e+09	1.84846e+08	7.5021e+07	7.49673e+07	3.09591e+09	2.94003e+09	-2.57734e+07
000158	2010-12-31	C17	纺织业	4.74224e+09	2.36842e+09	2.26992e+08	5.46143e+07	5.48864e+07	3.70081e+09	3.38773e+09	6.8974e+07
000158	2011-12-31	C17	纺织业	5.29111e+09	2.87626e+09	1.50765e+08	5.7284e+07	5.71899e+07	4.70488e+09	4.44927e+09	-2.69511e+07
000158	2012-12-31	C17	纺织业	5.71687e+09	3.28921e+09	2.03339e+08	1.17631e+07	1.17003e+07	5.02251e+09	4.7664e+09	-1.21927e+08
000158	2013-12-31	C17	纺织业	5.77324e+09	3.33082e+09	1.98767e+08	1.75659e+07	1.75426e+07	5857395314	5.65424e+09	-2.44714e+08
000158	2014-12-31	C17	纺织业	5.55316e+09	3.07938e+09	1.94203e+08	2.42847e+07	2.42638e+07	6.56852e+09	6.49001e+09	-3.24726e+08
000158	2015-12-31	C17	纺织业	1.09419e+10	5.50917e+09	2.67082e+08	2.49373e+08	2.48722e+08	8.90194e+09	8.29294e+09	1.29369e+07
000158	2016-12-31	C17	纺织业	1.28042e+10	7.06037e+09	2.5672e+08	3.49915e+08	3.46995e+08	1.09743e+10	1.01403e+10	-8.55592e+07
000158	2017-12-31	C17	纺织业	1.27892e+10	6.77662e+09	2.45242e+08	3.55095e+08	3.55038e+08	1.12545e+10	1.04379e+10	3.24864e+08
000158	2018-12-31	C17	纺织业	1.41427e+10	8.05032e+09	3.32273e+08	1.85973e+08	1.82936e+08	9.65611e+09	8.76415e+09	2.15872e+08
000158	2019-12-31	I65	软件和信息技术服务业	1.41564e+10	8.23586e+09	4.04276e+08	1.01101e+08	9.52091e+07	9.44662e+09	8.63982e+09	9.9151e+07
000159	2000-12-31	C25	石油加工、炼焦及核燃料加工业	8.93304e+08	3.19121e+08	1.04588e+06	2.5736e+07	2.59033e+07	3.49994e+08	2.65577e+08	2.57899e+07
000159	2001-12-31	C25	石油加工、炼焦及核燃料加工业	1.50609e+09	9.16941e+08	470996	2.49085e+07	2.28264e+07	3.1001e+08	2.25916e+08	8.8408e+06
000159	2002-12-31	C25	石油加工、炼焦及核燃料加工业	1.58969e+09	9.90872e+08	2.81593e+07	1.84122e+06	-1.28049e+07	5.13387e+08	3.96226e+08	3.86413e+07
000159	2003-12-31	C25	石油加工、炼焦及核燃料加工业	1.46288e+09	8.99374e+08	2.76508e+07	5.17e+06	-6.85575e+06	5.71724e+08	4.59833e+08	5.13949e+06
000159	2004-12-31	C25	石油加工、炼焦及核燃料加工业	1.41737e+09	8.04043e+08	2.90949e+07	1.93658e+06	-5.60719e+06	4.54665e+08	3.68114e+08	-3.57648e+07
000159	2005-12-31	C25	石油加工、炼焦及核燃料加工业	1.39988e+09	7.68963e+08	2.67469e+07	5.13372e+06	9.99594e+06	4.7594e+08	3.13281e+08	1173814
000159	2006-12-31	C25	石油加工、炼焦及核燃料加工业	1.28875e+09	7.51098e+08	6.1269e+07	1.32784e+06	7.83415e+06	5.23625e+08	3.43123e+08	5.68844e+07
000159	2007-12-31	C25	石油加工、炼焦及核燃料加工业	1.29286e+09	6.8702e+08	3.51417e+07	6.11659e+07	5.9041e+07	8.54103e+08	5.50723e+08	1.00058e+08
000159	2008-12-31	C25	石油加工、炼焦及核燃料加工业	1.86497e+09	8.51132e+08	9.76788e+07	1.47726e+08	1.50064e+08	7.70584e+08	3.8218e+08	1.79551e+08
000159	2009-12-31	C25	石油加工、炼焦及核燃料加工业	2.30205e+09	1.13648e+09	156619154	1.50681e+08	1.50648e+08	5.1751e+08	2.88489e+08	1.36538e+08
000159	2010-12-31	C25	石油加工、炼焦及核燃料加工业	3.24459e+09	1.51749e+09	1.31934e+08	6.49989e+08	6.49798e+08	7.46935e+08	4.64839e+08	7.98902e+08
000159	2011-12-31	C25	石油加工、炼焦及核燃料加工业	3.17704e+09	1.15052e+09	1.41646e+08	3.28091e+08	3.32882e+08	1.23779e+09	8.19337e+08	3.73221e+08
000159	2012-12-31	F51	批发业	2.987e+09	9.0355e+08	9.35932e+07	1.00049e+08	1.01251e+08	1.40031e+09	1.20472e+09	1.13531e+08
000159	2013-12-31	F51	批发业	2.983e+09	9.07636e+08	1.02983e+08	3.55329e+07	3.51017e+07	1.06848e+09	8.27936e+08	5.41065e+07
000159	2014-12-31	F51	批发业	2.96826e+09	7.85037e+08	1.02596e+08	1.29027e+08	1.32579e+08	1.1766e+09	1.04818e+09	1.94282e+08
000159	2015-12-31	F51	批发业	2.949e+09	7.67588e+08	8.34638e+07	5.60215e+07	6.00741e+07	6.79738e+08	5.29035e+08	7.69535e+07
000159	2016-12-31	F51	批发业	3.11625e+09	9.12226e+08	6.75303e+07	3.52176e+07	3.58652e+07	523202638	4.32599e+08	4.94339e+07
000159	2017-12-31	F51	批发业	3.03787e+09	9.43135e+08	6.73727e+07	-6.63053e+07	-7.11314e+07	3.55205e+08	3.14531e+08	-7.19366e+07
000159	2018-12-31	F51	批发业	2.74006e+09	5.98614e+08	6.50975e+07	5.99201e+07	4.98336e+07	5.50605e+08	4.36847e+08	7.33769e+07
000159	2019-12-31	F51	批发业	2.81708e+09	6.32766e+08	6.30397e+07	3.0416e+07	2.60609e+07	4.30394e+08	3.95016e+08	3.38979e+07
000166	2014-12-31			1.39452e+11	1.16793e+11	5.03598e+07	3.42768e+09	3.50443e+09			4.35965e+09
000166	2015-12-31	J67	资本市场服务	3.33569e+11	2.81704e+11	1.133e+08	1.21542e+10	1.24284e+10			1.74964e+10
000166	2016-12-31	J67	资本市场服务	2.75489e+11	2.21416e+11	1.17208e+08	5.40906e+09	5.52829e+09			6.23663e+09
000166	2017-12-31	J67	资本市场服务	2.99943e+11	2.42938e+11	1.42007e+08	4.59968e+09	4.72575e+09			5.94303e+09
000166	2018-12-31	J67	资本市场服务	3.47725e+11	2.76529e+11	1.48749e+08	4.16019e+09	4.24781e+09			5.20085e+09
000166	2019-12-31	J67	资本市场服务	3.88537e+11	3.03706e+11	1.43715e+08	5.73541e+09	5.80334e+09			6.95106e+09
000301	2000-12-31	C17	纺织业	1.78813e+09	5.7294e+08	0	1.08188e+08	1.08188e+08	1.32638e+09	1.13193e+09	1.31034e+08
000301	2001-12-31	C17	纺织业	1.9091e+09	6.23836e+08	0	1.0534e+08	1.0534e+08	1.65665e+09	1.47873e+09	1.2236e+08
000301	2002-12-31	C17	纺织业	2.59715e+09	1.26011e+09	0	8.3008e+07	8.3008e+07	1.77066e+09	1.5503e+09	1.25025e+08
000301	2003-12-31	C17	纺织业	3.1034e+09	1.68554e+09	9.01756e+06	8.16912e+07	8.19397e+07	2.19978e+09	1.93601e+09	139976322
000301	2004-12-31	C17	纺织业	3.25824e+09	1.9193e+09	8.83388e+06	-4.61351e+07	-4.65228e+07	2.27289e+09	2.09461e+09	-3.94423e+07
000301	2005-12-31	C17	纺织业	3.49851e+09	2.12489e+09	4.12303e+08	3.04044e+07	2.96012e+07	2.74029e+09	2.46546e+09	1.03861e+08
000301	2006-12-31	C17	纺织业	3.32512e+09	1.03156e+09	3.68528e+08	1.86215e+08	1.86908e+08	2.98319e+09	2.61143e+09	2.57581e+08
000301	2007-12-31	C17	纺织业	3.14518e+09	8.66734e+08	1.2844e+08	1.45289e+08	1.46125e+08	3.00174e+09	2.65139e+09	1.54762e+08
000301	2008-12-31	C17	纺织业	3.81348e+09	1.34762e+09	3.97854e+08	1.70286e+08	1.66861e+08	8.12678e+08	6.54992e+08	4.02119e+07
000301	2009-12-31	C17	纺织业	3.87444e+09	1.3937e+09	8.6608e+08	9.14798e+07	9.06526e+07	7.43222e+08	5.16512e+08	7.49129e+07
000301	2010-12-31	S90	综合	3.74253e+09	1.19749e+09	2.48299e+08	7.65514e+07	7.15927e+07	9.16606e+08	6.05939e+08	9.9863e+07
000301	2011-12-31	S90	综合	3.48257e+09	9.23422e+08	2.17754e+08	1.13425e+08	1.07792e+08	1.07262e+09	7.5789e+08	1.52351e+08
000301	2012-12-31	D44	电力、热力生产和供应业	3.58278e+09	8.88408e+08	3.13444e+08	1.59313e+08	1.59592e+08	8.75325e+08	5.86452e+08	2.10369e+08
000301	2013-12-31	D44	电力、热力生产和供应业	3.66671e+09	7.02635e+08	1.82276e+08	3.30079e+08	3.30611e+08	1.027e+09	6.06883e+08	2.95304e+08
000301	2014-12-31	D44	电力、热力生产和供应业	3.9869e+09	8.58995e+08	4.65427e+08	2.25158e+08	2.24741e+08	7.85481e+08	4.16517e+08	3.00349e+08
000301	2015-12-31	D44	电力、热力生产和供应业	4.40757e+09	1.16371e+09	5.44555e+08	1.66815e+08	1.66868e+08	6.93882e+08	3.52199e+08	2.56202e+08
000301	2016-12-31	D44	电力、热力生产和供应业	4.96776e+09	1.50118e+09	3.6566e+08	1.47379e+08	1.47203e+08	7.9311e+08	4.45768e+08	2.08434e+08
000301	2017-12-31	D44	电力、热力生产和供应业	4.41533e+09	825544420	1.83458e+08	2.28467e+08	2.28012e+08	1.11202e+09	7.63554e+08	2.46057e+08
000301	2018-12-31	C28	化学纤维制造业	2.18692e+10	8.912e+09	7.82845e+08	8.46733e+08	8.46604e+08	1.84402e+10	1.58947e+10	1.10246e+09
000301	2019-12-31	C28	化学纤维制造业	3.50423e+10	1.97422e+10	1.43122e+09	1.6138e+09	1.61216e+09	2.48878e+10	2.18684e+10	1.89765e+09
000333	2013-12-31	C38	电气机械及器材制造业	96946024770	57865462490	3325738400	5317458060	8297496430	120975003140	92818063060	9323650810
000333	2014-12-31	C38	电气机械及器材制造业	120292088160	74560632920	3431958120	10502220260	11646328660	141668175160	105669686470	13450503680
000333	2015-12-31	C38	电气机械及器材制造业	128841935000	72810313000	3392402000	12706725000	13624655000	138441226000	102662818000	14916873000
000333	2016-12-31	C38	电气机械及器材制造业	170600711000	101624015000	6868538000	14684357000	15861912000	159044041000	115615437000	17435975000
000333	2017-12-31	C38	电气机械及器材制造业	248106858000	165181687000	15167036000	17283689000	18611190000	240712301000	180460552000	21627854000
000333	2018-12-31	C38	电气机械及器材制造业	263701148000	171246631000	16186675000	20230779000	21650419000	259664820000	188164557000	25564111000
000333	2019-12-31	C38	电气机械及器材制造业	301955419000	194459322000	15484179000	24211222000	25277144000	278216017000	197913928000	29683092000
000338	2007-12-31	C36	汽车制造业	2.24227e+10	1.30151e+10	6.13559e+08	2.01941e+09	2.79808e+09	2.9261e+10	2.23524e+10	3.20614e+09
000338	2008-12-31	C36	汽车制造业	2.92677e+10	1.79413e+10	5.76882e+08	1.93135e+09	2.41182e+09	3.31278e+10	2.6429e+10	2.62559e+09
000338	2009-12-31	C36	汽车制造业	3.62182e+10	2.05568e+10	9.11047e+08	3.40742e+09	3.94751e+09	3.55252e+10	2.68675e+10	4.52824e+09
000338	2010-12-31	C36	汽车制造业	5.21599e+10	2.87897e+10	9.18559e+08	6.78215e+09	7.9991e+09	6.32796e+10	4.77041e+10	9.24518e+09
000338	2011-12-31	C36	汽车制造业	6.15445e+10	3.26418e+10	1.15549e+09	5.59693e+09	6.32e+09	6.00193e+10	4.68066e+10	7.16991e+09
000338	2012-12-31	C36	汽车制造业	6.63204e+10	3.49211e+10	2.16026e+09	2.991e+09	3.23427e+09	4.81654e+10	3.8775e+10	3.71887e+09
000338	2013-12-31	C36	汽车制造业	7.85218e+10	4.41945e+10	2.27343e+09	3.57079e+09	3.81764e+09	5.83117e+10	4.62878e+10	4.45625e+09
000338	2014-12-31	C36	汽车制造业	1.20412e+11	7.95573e+10	1.27155e+10	5.0245e+09	5.7845e+09	7.96372e+10	6.25478e+10	6.59005e+09
000338	2015-12-31	C36	汽车制造业	1.14873e+11	7.31469e+10	1.28604e+10	1.39058e+09	2.16267e+09	7.37199e+10	5.67601e+10	2.57812e+09
000338	2016-12-31	C36	汽车制造业	1.63991e+11	1.19429e+11	2.5363e+10	2.44119e+09	3.59625e+09	9.31835e+10	7.21e+10	4.11831e+09
000338	2017-12-31	C36	汽车制造业	1.89638e+11	1.33283e+11	2.384e+10	6.80834e+09	9.17837e+09	1.51569e+11	1.18468e+11	1.03849e+10
000338	2018-12-31	C36	汽车制造业	2.05276e+11	1.43017e+11	2.32995e+10	8.65753e+09	1.16257e+10	1.59256e+11	1.23686e+11	1.36037e+10
000338	2019-12-31	C36	汽车制造业	2.36832e+11	1.67057e+11	2.34356e+10	9.10496e+09	1.1907e+10	1.74361e+11	1.36353e+11	1.41559e+10
000400	1997-12-31	C38	电气机械及器材制造业	843244387	136525879	0	89704232	89704232	354062910	201968821	100479085
000400	1998-12-31	C38	电气机械及器材制造业	1013083681	223464053	256500	110501119	110501119	451900370	261903274	129702366
000400	1999-12-31	C38	电气机械及器材制造业	1.8218e+09	5.22344e+08	1.241e+07	1.93037e+08	1.95052e+08	7.40023e+08	3.89729e+08	2.28832e+08
000400	2000-12-31	C38	电气机械及器材制造业	2.07886e+09	6.4355e+08	1.80646e+07	2.01165e+08	2.08022e+08	9.79395e+08	5.57765e+08	2.42588e+08
000400	2001-12-31	C38	电气机械及器材制造业	2.58041e+09	1.08997e+09	2.17854e+07	1.70901e+08	1.7114e+08	1.22171e+09	7.39464e+08	210890699
000400	2002-12-31	C38	电气机械及器材制造业	2.74572e+09	1.12729e+09	27518363	1.51185e+08	1.58283e+08	1.28806e+09	8.5825e+08	1.75716e+08
000400	2003-12-31	C38	电气机械及器材制造业	3.09345e+09	1.23504e+09	2.13168e+07	1.68772e+08	2.00728e+08	1.52681e+09	9.88608e+08	2.60025e+08
000400	2004-12-31	C38	电气机械及器材制造业	3.67236e+09	1.70562e+09	2.02066e+07	1.44028e+08	1.76472e+08	1.70217e+09	1.16877e+09	1.6962e+08
000400	2005-12-31	C38	电气机械及器材制造业	3.98741e+09	1.92816e+09	1.70105e+07	1.1684e+08	1.60908e+08	1.82679e+09	1.36009e+09	1.44193e+08
000400	2006-12-31	C38	电气机械及器材制造业	4.60301e+09	2.39855e+09	2.11736e+07	1.27945e+08	1.78831e+08	2.00147e+09	1.33577e+09	1.8144e+08
000400	2007-12-31	C38	电气机械及器材制造业	4.6535e+09	2.32517e+09	3.51357e+07	1.15985e+08	1.64144e+08	2.45463e+09	1.70479e+09	1.75451e+08
000400	2008-12-31	C38	电气机械及器材制造业	4.7401e+09	2.38091e+09	3.22491e+07	3.82069e+07	1.02835e+08	2.60138e+09	1.81176e+09	1.06531e+08
000400	2009-12-31	C38	电气机械及器材制造业	4.60504e+09	2.0703e+09	4.35183e+07	1.30198e+08	2.30518e+08	3.03961e+09	2.0548e+09	2.19777e+08
000400	2010-12-31	C38	电气机械及器材制造业	5.75483e+09	2.99694e+09	6.47354e+07	1.46672e+08	2.47219e+08	3.85553e+09	2.74693e+09	2.01698e+08
000400	2011-12-31	C38	电气机械及器材制造业	7.07161e+09	4.10501e+09	7.53583e+07	1.56503e+08	3.04183e+08	4.36231e+09	2.93504e+09	3.09458e+08
000400	2012-12-31	C38	电气机械及器材制造业	6.92557e+09	3.73823e+09	4.53842e+07	3.32016e+08	5.69536e+08	6.61181e+09	4.84237e+09	5.35509e+08
000400	2013-12-31	C38	电气机械及器材制造业	8.29092e+09	4.47394e+09	3.9428e+07	5.22912e+08	7.70173e+08	7.15463e+09	5.23629e+09	7.46384e+08
000400	2014-12-31	C38	电气机械及器材制造业	1.07922e+10	4.55803e+09	7.6948e+07	1.06228e+09	1.28927e+09	8.35919e+09	5.48549e+09	1.32122e+09
000400	2015-12-31	C38	电气机械及器材制造业	1.24873e+10	5.6157e+09	1.04093e+08	7.20637e+08	8.05861e+08	7.3463e+09	5.29213e+09	7.85509e+08
000400	2016-12-31	C38	电气机械及器材制造业	1.43008e+10	6.7503e+09	2.22971e+08	8.68925e+08	9.40486e+08	9.60701e+09	7.37149e+09	9.6705e+08
000400	2017-12-31	C38	电气机械及器材制造业	1.53087e+10	7.18397e+09	3.92818e+08	6.13777e+08	6.81789e+08	1.03307e+10	8.2003e+09	7.88648e+08
000400	2018-12-31	C38	电气机械及器材制造业	1.45769e+10	6.22388e+09	4.92102e+08	199660750	2.7371e+08	8.21656e+09	6.78569e+09	3.08415e+08
000400	2019-12-31	C38	电气机械及器材制造业	1.50896e+10	6.4128e+09	6.24954e+08	4.26316e+08	4.9446e+08	1.01561e+10	8.32385e+09	5.50917e+08
000401	1996-12-31	C30	非金属矿物制品业	1.8956e+09	8.41985e+08	0	1.62487e+08	1.62487e+08	4.57605e+08	1.91568e+08	1.44374e+08
000401	1997-12-31	C30	非金属矿物制品业	2.28167e+09	9.58344e+08	0	1.57201e+08	1.57028e+08	5.05181e+08	2.47979e+08	1.60983e+08
000401	1998-12-31	C30	非金属矿物制品业	2.12992e+09	7.8658e+08	0	1.38879e+08	1.42175e+08	4.26192e+08	2.19304e+08	1.55485e+08
000401	1999-12-31	C30	非金属矿物制品业	2.04197e+09	7.32539e+08	0	1.05494e+08	1.05494e+08	5.50582e+08	3.25888e+08	1.08318e+08
000401	2000-12-31	C30	非金属矿物制品业	2.23824e+09	6.94535e+08	0	9.31505e+07	9.31516e+07	6.54857e+08	4.07816e+08	1.03919e+08
000401	2001-12-31	C30	非金属矿物制品业	2.84504e+09	1.26374e+09	5.06906e+07	1.1494e+08	1.17245e+08	1.00249e+09	6.42222e+08	1.17189e+08
000401	2002-12-31	C30	非金属矿物制品业	3.33715e+09	1.73713e+09	5.06627e+07	1.05778e+08	1.06654e+08	1.11191e+09	7.27352e+08	1.19384e+08
000401	2003-12-31	C30	非金属矿物制品业	4.68012e+09	2.90872e+09	6.55763e+07	1.47302e+08	1.50926e+08	1.42428e+09	9.40725e+08	1.28249e+08
000401	2004-12-31	C30	非金属矿物制品业	5.46752e+09	3.17437e+09	1.39796e+08	1.42991e+08	1.45037e+08	1.83385e+09	1.33346e+09	8.49504e+07
000401	2005-12-31	C30	非金属矿物制品业	6.58637e+09	4.18489e+09	1.51028e+08	1.27726e+08	1.36917e+08	2.30894e+09	1.75652e+09	6.3392e+07
000401	2006-12-31	C30	非金属矿物制品业	6.63274e+09	4.04892e+09	1.55869e+08	2.01442e+08	2.18522e+08	2.89375e+09	2.19734e+09	1.60226e+08
000401	2007-12-31	C30	非金属矿物制品业	8.98813e+09	6.03135e+09	3.10418e+08	3.67756e+08	4.20885e+08	3.86041e+09	2.82272e+09	3.64779e+08
000401	2008-12-31	C30	非金属矿物制品业	1.27368e+10	6.42668e+09	3.84475e+08	4.46034e+08	5.21848e+08	4.56873e+09	3.26136e+09	4.00843e+08
000401	2009-12-31	C30	非金属矿物制品业	2.16173e+10	1.39041e+10	7.38215e+08	9.83868e+08	1.06444e+09	6.93773e+09	4.73796e+09	1.13575e+09
000401	2010-12-31	C30	非金属矿物制品业	3.02523e+10	2.09621e+10	1.13247e+09	1.39818e+09	1.5685e+09	1.10641e+10	7.55843e+09	1.73643e+09
000401	2011-12-31	C30	非金属矿物制品业	3.80752e+10	2.49169e+10	1.83259e+09	1.52541e+09	1.58164e+09	1.57282e+10	1.0898e+10	1.74792e+09
000401	2012-12-31	C30	非金属矿物制品业	4.1504e+10	2.81379e+10	2.09981e+09	1.80193e+08	1.37982e+08	1.46133e+10	1.11563e+10	-1.52637e+08
000401	2013-12-31	C30	非金属矿物制品业	4.30942e+10	2.91944e+10	2.53845e+09	3.4445e+08	1.98724e+08	1.57107e+10	1.17076e+10	-2.78938e+07
000401	2014-12-31	C30	非金属矿物制品业	4.40543e+10	3.06172e+10	2.84477e+09	3.47076e+07	-2.77481e+08	1.56647e+10	1.23811e+10	-8.38704e+08
000401	2015-12-31	C30	非金属矿物制品业	4.12812e+10	2.99482e+10	2.87871e+09	-1.71522e+09	-2.15034e+09	1.11082e+10	9.40603e+09	-1.98799e+09
000401	2016-12-31	C30	非金属矿物制品业	4.148e+10	3.03122e+10	2.88391e+09	5.28855e+07	-2.36534e+07	1.23352e+10	9.35331e+09	-4.37279e+08
000401	2017-12-31	C30	非金属矿物制品业	4.10343e+10	2.97607e+10	2.81766e+09	1.10383e+08	1.31134e+08	1.52897e+10	1.07292e+10	3.77302e+08
000401	2018-12-31	C30	非金属矿物制品业	6.19933e+10	3.81627e+10	4.0204e+09	1.48323e+09	2.55962e+09	3.08486e+10	2.13979e+10	3.43591e+09
000401	2019-12-31	C30	非金属矿物制品业	6.07335e+10	3.18955e+10	5.20818e+09	2.70059e+09	4.90462e+09	3.4507e+10	2.17156e+10	6.30708e+09
000402	1996-12-31	K70	房地产业	3.02541e+08	1.42525e+08	8621613	5.77553e+06	5.77553e+06	1.0256e+08	7.80706e+07	7.24755e+06
000402	1997-12-31	K70	房地产业	3.42729e+08	1.69459e+08	8447439	9.32331e+06	9.4715e+06	1.28715e+08	9.94054e+07	1.01019e+07
000402	1998-12-31	K70	房地产业	3.30615e+08	1.63376e+08	11673415	4.97183e+06	5.19154e+06	1.58991e+08	1.27076e+08	4.90542e+06
000402	1999-12-31	K70	房地产业	3.1748e+08	1.43328e+08	11431238	1.18617e+07	1.19839e+07	1.72184e+08	1.40466e+08	1.28575e+07
000402	2000-12-31	K70	房地产业	5.99749e+08	3.88621e+08	0	4.01387e+07	4.01351e+07	2.20559e+08	1.3814e+08	5.88432e+07
000402	2001-12-31	K70	房地产业	1.13776e+09	7.81156e+08	0	1.51048e+08	1.56503e+08	8.57282e+08	5.93692e+08	1.95071e+08
000402	2002-12-31	K70	房地产业	2.87589e+09	1.97887e+09	0	1.67076e+08	1.73621e+08	9.24184e+08	5.9525e+08	1.85272e+08
000402	2003-12-31	K70	房地产业	3.62472e+09	2.5203e+09	0	2.07494e+08	2.08572e+08	1.43797e+09	8.75825e+08	3.11797e+08
000402	2004-12-31	K70	房地产业	5.74166e+09	3.71713e+09	0	3.10924e+08	3.12539e+08	1.73984e+09	1.04769e+09	4.68646e+08
000402	2005-12-31	K70	房地产业	7.32238e+09	4.84333e+09	2.9003e+07	4.08896e+08	4.22328e+08	1.99977e+09	1.2148e+09	5.52364e+08
000402	2006-12-31	K70	房地产业	1.12191e+10	7.22522e+09	3.05085e+07	5.25496e+08	5.1457e+08	3.4809e+09	2.19924e+09	7.68838e+08
000402	2007-12-31	K70	房地产业	1.38664e+10	8.96205e+09	5.81614e+08	7.30187e+08	7.32368e+08	4.21436e+09	2.35595e+09	1.11955e+09
000402	2008-12-31	K70	房地产业	2.74988e+10	1.26795e+10	7.00307e+08	1.03938e+09	1.03884e+09	5.59508e+09	2.79969e+09	1.371e+09
000402	2009-12-31	K70	房地产业	4.23541e+10	2.64105e+10	6.8418e+08	1.36564e+09	1.37406e+09	6.23149e+09	3.79712e+09	1.88549e+09
000402	2010-12-31	K70	房地产业	5.41681e+10	3.69251e+10	5.94015e+08	1.78244e+09	1.83362e+09	8.11029e+09	4.5015e+09	2.26038e+09
000402	2011-12-31	K70	房地产业	5.97221e+10	4.12267e+10	6.97276e+08	2.01751e+09	2.05765e+09	9.63728e+09	5.40968e+09	2.87342e+09
000402	2012-12-31	K70	房地产业	7.00303e+10	48984765872	8.1014e+08	2.2692e+09	2.69654e+09	1.72339e+10	1.18111e+10	3.57222e+09
000402	2013-12-31	K70	房地产业	7.60706e+10	5.16149e+10	8.17111e+08	2.89152e+09	3.52003e+09	1.98826e+10	1.24214e+10	4.68675e+09
000402	2014-12-31	K70	房地产业	8.75874e+10	6.07846e+10	8.08873e+08	2.92746e+09	3.11254e+09	2.20359e+10	1.52874e+10	4.11624e+09
000402	2015-12-31	K70	房地产业	1.05679e+11	7.66751e+10	7.91352e+08	2.25319e+09	2.26506e+09	1.55648e+10	1.08868e+10	3.18897e+09
000402	2016-12-31	K70	房地产业	1.12836e+11	8.1704e+10	6.14977e+08	2.80437e+09	2.8156e+09	1.98525e+10	1.38899e+10	4.19596e+09
000402	2017-12-31	K70	房地产业	1.25216e+11	9.15093e+10	5.99564e+08	3.00641e+09	4.10269e+09	2.55193e+10	1.80146e+10	5.52124e+09
000402	2018-12-31	K70	房地产业	1.48527e+11	1.11328e+11	5.7349e+08	3.26857e+09	4.03749e+09	2.21134e+10	1.13665e+10	5.3843e+09
000402	2019-12-31	K70	房地产业	1.6199e+11	1.23009e+11	5.58047e+08	3.44186e+09	4.12065e+09	2.6184e+10	1.567e+10	5.75592e+09
000403	1996-12-31	C26	化学原料及化学制品制造业	3.30759e+08	1.75665e+08	0	1.66017e+07	1.66017e+07	1.43333e+08	1.05124e+08	1.99257e+07
000403	1997-12-31	C26	化学原料及化学制品制造业	397327686	1.92191e+08	0	2.06764e+07	2.06764e+07	1.57446e+08	1.11776e+08	2.13294e+07
000403	1998-12-31	C26	化学原料及化学制品制造业	5.23908e+08	2.88277e+08	0	2.37954e+07	2.74406e+07	1.91571e+08	1.25757e+08	3.44018e+07
000403	1999-12-31	C26	化学原料及化学制品制造业	9.60747e+08	4.7892e+08	0	8.01742e+07	9.50675e+07	3.49952e+08	2.11792e+08	8.76112e+07
000403	2000-12-31	C26	化学原料及化学制品制造业	1.17858e+09	5.79294e+08	5731932	1.19072e+08	1.19072e+08	1.14714e+08	8.16554e+07	1.14545e+08
000403	2001-12-31	C26	化学原料及化学制品制造业	1.37865e+09	6.90822e+08	2.23705e+07	7.89099e+07	1.01822e+08	4.2225e+08	2.56877e+08	8.37109e+07
000403	2002-12-31	C26	化学原料及化学制品制造业	1.54455e+09	7.65521e+08	4.93535e+07	4.49174e+07	4.73376e+07	4.67956e+08	3.26372e+08	4.32893e+07
000403	2003-12-31	C26	化学原料及化学制品制造业	2.24103e+09	1.4007e+09	2.44677e+08	2.40044e+07	3.01021e+07	6.51812e+08	5.01311e+08	3.50271e+07
000403	2004-12-31	C26	化学原料及化学制品制造业	2.11563e+09	1.5135e+09	2.26493e+08	-1.93177e+08	-2.27154e+08	6.69811e+08	5.3522e+08	-2.25939e+08
000403	2005-12-31	C26	化学原料及化学制品制造业	2.08256e+09	1.97007e+09	2.10332e+08	-5.21479e+08	-5.79278e+08	7.42951e+08	6.05234e+08	-5.4e+08
000403	2006-12-31	C26	化学原料及化学制品制造业	1.70546e+09	1732618295	1.87594e+08	-7.63981e+07	-8.69312e+07	6.749e+08	5.58549e+08	-1.03419e+08
000403	2007-12-31	C26	化学原料及化学制品制造业	1.65949e+09	1.64957e+09	1.76334e+08	3.46081e+07	7.49326e+07	6.45031e+08	4.81672e+08	-3.15392e+07
000403	2008-12-31	C26	化学原料及化学制品制造业	1.21477e+09	1.03751e+09	1.80525e+08	2.02008e+08	1.85833e+08	5.78801e+08	4.1616e+08	-37187.4
000403	2009-12-31	C26	化学原料及化学制品制造业	1.2518e+09	1.11416e+09	2.17736e+08	2.32838e+06	-4.00007e+07	4.65911e+08	2.48672e+08	-2.03813e+07
000403	2010-12-31	C27	医药制造业	9.25414e+08	6.51418e+08	1.08847e+08	2.92267e+07	-1.09094e+07	5.45673e+08	2.42247e+08	-8.92315e+06
000403	2011-12-31	C27	医药制造业	9.60805e+08	6.78061e+08	1.15051e+08	4.07065e+07	3.94828e+06	4.61068e+08	1.52062e+08	5.3218e+07
000403	2012-12-31	C27	医药制造业	1.06795e+09	7.80267e+08	1.13113e+08	3.25735e+07	2.53517e+06	4.69824e+08	1.78753e+08	53132308
000403	2013-12-31	C27	医药制造业	1.18716e+09	8.35472e+08	1.03671e+08	7.02803e+07	6.40052e+07	4.77716e+08	1.9068e+08	5.88655e+07
000403	2014-12-31	C27	医药制造业	1.19381e+09	7.35156e+08	6.89485e+07	1.22517e+08	1.06932e+08	4.89496e+08	2.10045e+08	1.00251e+08
000403	2015-12-31	C27	医药制造业	1.26531e+09	7.39819e+08	7.31259e+07	7.7563e+07	6.684e+07	5.00269e+08	2.35434e+08	6.8318e+07
000403	2016-12-31	C27	医药制造业	1.2796e+09	7.52668e+08	7.18899e+07	5.38959e+07	4.08962e+07	5.61214e+08	2.46288e+08	5.08434e+07
000403	2017-12-31	C27	医药制造业	1.32058e+09	7.78407e+08	6.98107e+07	2.15969e+07	1.52447e+07	6.85378e+08	2.94841e+08	8.36362e+07
000403	2018-12-31	C27	医药制造业	1.31756e+09	6.98078e+08	6.95185e+07	7.99828e+07	7.49398e+07	8.59843e+08	4.01328e+08	9.34626e+07
000403	2019-12-31	C27	医药制造业	1.27164e+09	4.70038e+08	5.4219e+07	1.60448e+08	1.57838e+08	9.15657e+08	436412432	1.80038e+08
000404	1996-12-31	C34	通用设备制造业	547938316	211266321	0	39137216	39137216	293083592	224995405	35738712
000404	1997-12-31	C34	通用设备制造业	6.70598e+08	2.55992e+08	0	4.15344e+07	4.15344e+07	3.02489e+08	2.27161e+08	4.9101e+07
000404	1998-12-31	C34	通用设备制造业	6.67597e+08	2.13183e+08	0	4.58925e+07	4.58925e+07	1.29284e+08	1.0749e+08	5.38887e+07
000404	1999-12-31	C34	通用设备制造业	5.77693e+08	1.15679e+08	0	3.39887e+07	3.39887e+07	1.74529e+08	1.57088e+08	3.86359e+07
000404	2000-12-31	C34	通用设备制造业	6.99796e+08	2.32594e+08	0	3.34873e+07	3.34873e+07	1.9882e+08	1.70003e+08	2.70105e+07
000404	2001-12-31	C34	通用设备制造业	1.14561e+09	4.97337e+08	0	921812	1.17327e+06	1.87891e+08	1.67584e+08	600236
000404	2002-12-31	C34	通用设备制造业	1.65513e+09	8.9239e+08	127833	1.11219e+06	4.55857e+06	4.30689e+08	3.91062e+08	-3.37907e+06
000404	2003-12-31	C34	通用设备制造业	1.61454e+09	9.65575e+08	101833	-1.19889e+08	-1.15788e+08	6.68949e+08	6.0463e+08	-4.86946e+07
000404	2004-12-31	C34	通用设备制造业	1.74397e+09	1.08022e+09	6.96679e+07	7.72996e+06	1.46664e+07	9.77323e+08	8.88307e+08	-1.0136e+07
000404	2005-12-31	C34	通用设备制造业	1.79056e+09	1.2633e+09	71355623	-1.42743e+08	-1.33282e+08	1.26865e+09	1.14389e+09	-1.00628e+08
000404	2006-12-31	C34	通用设备制造业	2.08181e+09	1.53136e+09	2.65692e+08	7.00716e+06	3.14335e+07	1.7421e+09	1.54846e+09	37059076
000404	2007-12-31	C34	通用设备制造业	2.40972e+09	1.79292e+09	2.08502e+08	7.89682e+06	5.24396e+07	2.66256e+09	2.3618e+09	5.22275e+07
000404	2008-12-31	C34	通用设备制造业	2.07879e+09	1.40054e+09	4.31516e+07	2.62312e+07	7.31619e+07	3.07951e+09	2.6996e+09	6.87906e+07
000404	2009-12-31	C34	通用设备制造业	2.69552e+09	1.85489e+09	4.36361e+07	8.72438e+07	1.71348e+08	3.25573e+09	2.67298e+09	1.94145e+08
000404	2010-12-31	C34	通用设备制造业	3.59217e+09	2.70284e+09	1.51639e+08	1.90769e+07	7.712e+07	4.61702e+09	4.08769e+09	8.30157e+07
000404	2011-12-31	C34	通用设备制造业	4.21661e+09	3.27389e+09	1.11334e+08	3.0604e+07	72003372	5.36795e+09	4.85704e+09	2.59946e+07
000404	2012-12-31	C34	通用设备制造业	4.72912e+09	3.61208e+09	1.52927e+08	1.0296e+08	1.73186e+08	5.60143e+09	4.81786e+09	1.86657e+08
000404	2013-12-31	C34	通用设备制造业	6.36542e+09	3.87797e+09	1.53144e+08	161222634	2.53682e+08	6.71e+09	5.65904e+09	2.49879e+08
000404	2014-12-31	C34	通用设备制造业	6.60454e+09	3.90707e+09	1.51495e+08	1.87185e+08	2.89568e+08	7.00291e+09	5.83875e+09	3.23159e+08
000404	2015-12-31	C34	通用设备制造业	6.9705e+09	4.00592e+09	1.63224e+08	2.17895e+08	3.31616e+08	6.85616e+09	5.8127e+09	3.72081e+08
000404	2016-12-31	C34	通用设备制造业	8.10249e+09	4.85238e+09	1.56855e+08	2.52291e+08	3.95766e+08	6.96509e+09	6.00959e+09	4.38104e+08
000404	2017-12-31	C34	通用设备制造业	9.9782e+09	6.01553e+09	1.84493e+08	9.71236e+07	2.12098e+08	8.11411e+09	7.15611e+09	2.4433e+08
000404	2018-12-31	C34	通用设备制造业	1.00939e+10	5.87935e+09	3.07239e+08	7.21472e+07	1.63786e+08	8.91081e+09	7.83972e+09	1.99996e+08
000404	2019-12-31	C34	通用设备制造业	1.02484e+10	5.98687e+09	2.98071e+08	3.06264e+07	1.00014e+08	9.58921e+09	8.56704e+09	1.20494e+08
000405	1996-12-31	C32	有色金属冶炼及压延加工业	1.16e+09	5.3644e+08	9.84971e+07	6.56787e+07	7.60493e+07	5.94232e+08	4.92434e+08	8.66394e+07
000405	1997-12-31	C32	有色金属冶炼及压延加工业	1.49477e+09	6.93044e+08	9.81414e+07	6.27271e+07	6.40945e+07	7.85926e+08	6.85371e+08	7.43634e+07
000405	1998-12-31	C32	有色金属冶炼及压延加工业	1.09922e+09	3.79003e+08	3.32053e+07	4.54568e+07	4.54568e+07	3.61041e+08	3.02437e+08	4.89795e+07
000405	1999-12-31	C32	有色金属冶炼及压延加工业	1.13657e+09	3.93744e+08	3.23807e+07	8.90465e+07	8.90465e+07	5.31685e+08	4.10394e+08	1.04074e+08
000405	2000-12-31	C32	有色金属冶炼及压延加工业	1.04951e+09	4.67501e+08	3.15716e+07	-1.12196e+08	-1.12196e+08	655828164	5.76964e+08	-8.6582e+07
000405	2001-12-31	C32	有色金属冶炼及压延加工业	4.88035e+08	4.39988e+08	5.32702e+07	-4.37388e+08	-4.37388e+08	2.01172e+07	1.61733e+07	-370495915
000405	2002-12-31	C32	有色金属冶炼及压延加工业	3.82521e+08	4.97951e+08	5.18805e+07	-1.76472e+08	-1.76472e+08	1.69468e+07	1.24197e+07	-6.85598e+07
000406	1996-12-31	B07	石油和天然气开采业	6.63292e+08	3.36153e+08	3.98888e+07	3.23682e+07	3.75e+07	1.87663e+08	1.11838e+08	3.84629e+07
000406	1997-12-31	B07	石油和天然气开采业	7.29203e+08	3.51406e+08	3.41654e+07	3.80654e+07	4.20748e+07	2.22187e+08	1.28267e+08	4.70025e+07
[truncated: 44,970 more rows]
[truncated: 2 more columns]
