# Supplementary material for: The impact of digital transformation on open innovation performance: The intermediary role of digital innovation dynamic capability
Source: PLoS One. 2025 Mar 10;20(3):e0317785. doi: 10.1371/journal.pone.0317785 (PMC11892873; doi:10.1371/journal.pone.0317785)
Supplement: S1 Data — (ZIP) [file pone.0317785.s001.zip › data/4.xlsx]

## Sheet: sheet1
Symbol	EndDate	StateTypeCode	RDPerson	RDPersonRatio	RDSpendSum	RDSpendSumRatio	RDExpenses	RDInvest	RDInvestRatio	RDInvestNetprofitRatio	Currency	Explanation
证券代码	统计截止日期	报表类型	研发人员数量	研发人员数量占比(%)	研发投入金额	研发投入占营业收入比例(%)	研发投入(支出)费用化的金额	研发投入(支出)资本化的金额	资本化研发投入(支出)占研发投入的比例(%)	资本化研发投入(支出)占当期净利润的比重(%)	币种	说明
没有单位	没有单位	没有单位	人	没有单位	没有单位	没有单位	没有单位	没有单位	没有单位	没有单位	没有单位	没有单位
000002	2019-12-31	1			1.06668e+09		1.06668e+09				CNY
000004	2016-12-31	1			9.2444e+06						CNY
000004	2017-12-31	1	23	13.77	5.15397e+06	3.72		0	0		CNY	本期研发费用中,内部研发费用3,153,966.37元,外部研发费用2,000,000元,全部在子公司山东北大高科华泰制药有限公司层面投入。其中,外部研发费用于六氟化硫原料和制剂研究200万元。脂质体制剂联合实验室及盐酸胺碘酮注射液的研发正在建设与开发中。
000004	2018-12-31	1	62	27.8	1.74658e+07	4.76		0	0		CNY	报告期研发费用中,其中控股子公司山东北大高科华泰制药有限公司投入内部研发费用4,689,744.46元,外部合作研发费用6,490,565.94元,外部合作研发包含一致性评研发及新药研发投入,目前公司持有山东华泰股权已经转让,对公司未来发展不产生影响;控股子公司广州国科互娱网络科技有限公司投入内部研发费用6,285,466.71元,主要用于手机网游的开发,丰富公司的产品线,进一步提升公司的研发实力,为日后开拓和抢占优势资源提供更多的经验和支持。
000004	2019-12-31	1	27	10.76	1.0176e+06	0.94		0	0		CNY	公司报告期内产生研发费用1,017,599.91元,系山东华泰2019年1-3月的研发投入,公司已于2019年3月完成山东华泰股权转让的过户手续,山东华泰的研发投入不会对公司未来产生重大影响。研发投入总额占营业收入的比重较上年发生显著变化的原因山东华泰自2019年3月后不再纳入公司合并范围,研发投入只包含2019年1-3月的金额;此外,广州国科本报告期无研发投入。
000005	2016-12-31	1			1.68114e+07						CNY
000005	2018-12-31	1	61	8.19	1.6128e+07	3.32		0	0		CNY	报告期研发投入16,128,027.52元,主要是本司控股子公司浙江博世华环保科技有限公司在环保项目的科研投入,对该公司未来在环保领域的业务拓展打下基础。
000005	2019-12-31	1	65	9.56	2.23112e+07	4.04		0	0		CNY	报告期研发投入22,311,212.49元,主要是本司控股子公司浙江博世华环保科技有限公司在环保项目的科研投入,对该公司未来在环保领域的业务拓展打下基础。
000007	2016-12-31	1	21	13.55	6.30698e+06	16.23		0	0		CNY	公司报告期内的研发投入主要是控股子公司上海量宽信息技术有限公司在量化交易系统方面的研发、测试等费用。 因量化交易系统在国内还在起步阶段，尚不成熟，量化交易软件和平台的开发、测试周期较长，投入较大，故报告期内量宽 信息主营尚未全面展开。随着量化交易系统的逐步成熟和完善，预计在2017年上半年可逐步投入正常运营，实现主营创收目 标。
000008	2015-12-31	1	399	15.25	9.37923e+07	7.24		0	0		CNY	研发投入总额占营业收入的比重较上年发生显著变化的原因, 公司于2015年1月实施完成了发行股份并支付现金购买新联铁科100%股权并募集配套资金的重大资产重组,按照相关会计准则规定,新联铁纳入公司2015年合并报表范围内,实现了由酒店服务到轨道交通业务的转型。同时并购重组完成后,对轨道交通运维业务相关产品研发力度投入加大,使得公司今年研发费用占营业收入比重较大。2015年公司坚持自主研发与"产学研用"协作创新相结合的原则,与中国铁道科学研究院、中科院声学所、北京航空航天大学、南京航空航天大学、北京交通大学等多家高校科研院所建立了战略合作关系,与北美交通运输技术中心(TTCI)、意大利摩尔麦克集团(Mermec)开展国际技术合作,并与上海动车段、沈阳动车段等用户单位建立了紧密的研发合作关系。 针对轨道交通运营维护整体解决方案,公司开展了多级技术研发: 第一级:核心装备技术,包括无损检测、列车…
000008	2016-12-31	1	733	38.52	1.36767e+08	7.29		1.63831e+07	11.98		CNY	公司长期坚持自主研发与“产学研用”协作创新相结合的原则，依托中国轨道交通行业市场优势，以 运营维护核心需求为出发点，坚持技术创新、模式创新。报告期内，公司与中国铁道科学研究院、中科院 声学所、北京航空航天大学、南京航空航天大学、北京交通大学、西南交通大学等多家高校科研院所签署 了战略及项目合作协议，与北美交通运输技术中心（TTCI）、意大利摩尔麦克集团（Mermec）、LairdPLC （莱尔德（英国））、中兴通讯、华为技术有限公司等国内外知名企业开展技术合作，并与上海动车段、 沈阳动车段等用户单位建立了紧密的研发合作关系。
000008	2017-12-31	1	1377	56.97	205539922	8.82		1.85272e+07	9.01		CNY	公司长期坚持自主研发与“产学研用”协作创新相结合的原则,依托中国轨道交通行业市场优势,以运营检修维护核心需求为出发点,坚持技术创新、模式创新。报告期内,公司与中国铁道科学研究院、中科院声学所、北京航空航天大学、南京航空航天大学、北京交通大学、西南交通大学等多家高校科研院所签署了战略及项目合作协议,与北美交通运输技术中心(TTCI)、中兴通讯、华为技术有限公司等国内外知名企业开展技术合作,并与上海动车段、沈阳动车段等用户单位建立了紧密的研发合作关系。2017年公司实施的重点研发项目如下:(1)量值修车系统量值修车系统是以数据修车为理念,以管理检修对象为主,兼顾管人精神,将车载、运用、整备、检修相关联的移动终端数据、设备数据、物料数据相融合,把机辆运维的人机料法环各环节进行有机关联,通过统计分析,机车车辆检修质量得到有效控制,作业效率大幅提升,运维成本明显降低。系统在设备管理方面融入了物联网…
000008	2018-12-31	1	1490	56.63	2.43008e+08	9.47		2.86928e+07	11.81		CNY	公司长期坚持自主研发与“产学研用”协作创新相结合的原则,依托中国轨道交通行业市场优势,以运营检修维护核心需求为出发点,坚持技术创新、模式创新。报告期内,公司与北美交通运输技术中心(TTCI)、中车集团、华为技术有限公司、沈阳新松机器人自动化股份有限公司等国内外知名企业开展技术合作,并与中国铁路总公司各铁路局用户单位建立了紧密的研发合作关系。 2018年公司实施的重点研发项目如下: (1)智能机器人:2018年,公司不仅实现了传统设备的智能智慧升级,还率先研发出了多款业界领先的智能产品。 1)智能化空心车轴超声波探伤机器人:智能化动车组空心车轴超声波探伤机器人整合了机器视觉、人工神经网络、物联网、机器人、AGV等多种先进技术,给予机器人能识别的“智能眼”、可分析判断的“智能脑”、能被眼和脑指挥的“智能手”。2)智能洗车机:智能洗车机用于动车组、机车、客车及城市轨道交通车辆的清洗,可自动判断…
000008	2019-12-31	1	1508	55.27	2.70151e+08	8.39		2.18878e+07	8.1		CNY	公司长期坚持自主研发与“产学研用”协作创新相结合的原则,依托中国轨道交通行业市场优势,以运营检修维护核心需求为出发点,坚持技术创新、模式创新。报告期内,公司与各地铁公司、国铁集团各铁路局用户单位建立了紧密的研发合作关系。2019年,公司在逐步实现传统设备智能智慧升级的同时,大力研发业界领先的智能机器人产品等智能运维装备。智能机器人不仅可以保证安全、提升品质、提升效率、降低成本,同时还能提供运营维护体系化、数字化的解决方案,提供智能化的设备和服务。另外,公司根据轨道交通整线智能运营维保服务商的战略发展方向,不断地整合轨道交通大数据及物联网技术,持续推进大数据产品的研究及试点应用。报告期内公司实施的重点研发项目如下:(1)智能化空心车轴超声波探伤机器人智能化动车组空心车轴超声波探伤机器人整合了机器视觉、人工神经网络、物联网、机器人、AGV等多种先进技术,给予机器人能识别的“智能眼”、可分析判…
000009	2012-12-31	1			51827300	1.29					CNY
000009	2013-12-31	1			69406300	1.67					CNY
000009	2014-12-31	1			117812400	2.73					CNY
000009	2015-12-31	1	350	4.27	1.60697e+08	3.3		7.84732e+06	4.88		CNY	公司以"建设一个以新材料为主的高科技产业集团"作为发展战略,聚焦于新材料、新能源汽车、军工、生物医药等战略性新兴产业领域,在研发方面持续加大资金和人才的投入力度,取得了阶段性成果。报告期内,公司研发项目的具体进展情况请参阅"第三节公司业务概要"。
000009	2016-12-31	1	508	5.72	2.22034e+08	3.46		5.54764e+06	2.5		CNY	公司以“建设一个以新材料为主的高科技产业集团”作为发展战略，聚焦于新材料、新能源汽车、军工、生物医药等战 略性新兴产业领域，在研发方面持续加大资金和人才的投入力度，取得了阶段性成果。报告期内，公司研发项目的具体进展 情况请参阅“第三节公司业务概要”。
000009	2017-12-31	1	565	5.16	2.74923e+08	3.91		3.53426e+06	1.29		CNY	公司以“建设一个以新材料为主的高科技产业集团”作为发展战略,聚焦于新材料、新能源汽车、军工、生物医药等战略性新兴产业领域,在研发方面持续加大资金和人才的投入力度,取得了阶段性成果。
000009	2018-12-31	1	818	6.01	3.76192e+08	3.21		5.32901e+06	1.42		CNY	公司以“建设一个以新材料为主的高科技产业集团”作为发展战略,聚焦于新材料、新能源汽车、军工、生物医药等战略性新兴产业领域,在产业经营中注重培育以技术为核心的核心竞争力优势,鼓励所属企业加大研发投入,建立创新机制,不断提升研发能力和创新能力。
000009	2019-12-31	1	727	5.49	4.09052e+08	3.42		8.26303e+06	2.02		CNY	公司以“建设一个以新材料为主的高科技产业集团”作为发展战略,聚焦于新材料、新能源汽车、军工、生物医药等战略性新兴产业领域,在产业经营中注重培育以技术为核心的核心竞争力优势,鼓励所属企业加大研发投入,建立创新机制,不断提升研发能力和创新能力。
000010	2012-12-31	1			6332700	3.4					CNY
000010	2013-12-31	1			4356200	1.2					CNY
000010	2018-12-31	1	18	3.3	2.05572e+06	0.6		0	0		CNY
000010	2019-12-31	1	18	3.3	1.69018e+06	0.09		0	0		CNY	本期发生的研发费用中,其中研发人员薪酬及福利占比95.22%、研发部租房占比2%、设备折旧占比1.14%、软件摊销占比0.91%、动力消耗占比0.72%。本年发生研发费用为已出售子公司宁波设计院所产生,对公司未来发展不会产生影响。
000012	2007-12-31	1			36074693						CNY
000012	2013-12-31	1			190990000	2.47					CNY
000012	2014-12-31	1			208140000	2.95					CNY
000012	2015-12-31	1	162	1.54	239933028	3.23		0	0		CNY	公司一直注重新产品、新技术、新工艺的研发,研发工作一直以贴近市场、贴近生产、贴近行业为目标。
000012	2016-12-31	1	134	1.16	341553966	3.81		23213785	6.8		CNY	公司一直注重新产品、新技术、新工艺的研发，研发工作一直以贴近市场、贴近生产、贴近行业为目标。
000012	2017-12-31	1	134	1.11	368237629	3.38		43122431	11.71		CNY	公司一直注重新产品、新技术、新工艺的研发,研发工作一直以贴近市场、贴近生产、贴近行业为目标。
000012	2018-12-31	1	146	1.35	381711070	3.6		29735459	7.79		CNY	公司一直注重新产品、新技术、新工艺的研发,研发工作一直以贴近市场、贴近生产、贴近行业为目标。
000012	2019-12-31	1	184	1.76	440884641	4.21		74013358	16.79		CNY	公司一直注重新产品、新技术、新工艺的研发,研发工作一直以贴近市场、贴近生产、贴近行业为目标。研发投入资本化率大幅变动的原因及其合理性说明主要系加大研发投入所致。
000016	2007-12-31	1			138000000						CNY
000016	2013-12-31	1			230000000						CNY
000016	2014-12-31	1			219000000						CNY
000016	2015-12-31	1	1213	6.54	2.29397e+08	1.25		0	0		CNY	报告期内,公司研发支出为2.29亿元。公司继续加强研发投入,通过不断研发新产品, 研究新工艺、改造现行设备,不断丰富产品品种与系列,为公司实施产品差异化打下扎实基 础。同时在公司内持续开展技术革新和合理化建议活动等措施,不断提高产品生产效率,从 而不断提高公司核心竞争力,继续保持行业领先势头。
000016	2016-12-31	2	1203	6.92	1.91651e+08	0.94		0	0		CNY	司继续加强研发投入，通过不断研发新产品，研究新工艺、改造现行设备，不断丰富产品品种与系列，为公司实施产品差异化打下扎实基础。同时在公司内持续开展技术革新和合理化建议活动等措施，不断提高产品生产效率，从而不断提高公司核心竞争力。
000016	2017-12-31	1	1353	7.59	3.29677e+08	1.06		0	0		CNY	报告期内,公司研发支出为3.3亿元。公司继续加强研发投入,通过不断研发新产品,研究新工艺、改造现行设备,不断丰富产品品种与系列,为公司实施产品差异化打下扎实基础。同时在公司内持续开展技术革新和合理化建议活动等措施,不断提高产品生产效率,从而不断提高公司核心竞争力。
000016	2018-12-31	1	1467	7.74	3.9646e+08	0.86		0	0		CNY	报告期内,公司继续加强研发投入,通过不断研发新产品,研究新工艺、改造现行设备,不断丰富产品品种与系列,为公司实施产品差异化打下扎实基础。本公司参与研发的《数字电视广播系统与核心芯片的国产化》项目在近期获得国家科技进步二等奖。同时在公司内持续开展技术革新和合理化建议活动等措施,不断提高产品生产效率,从而不断提高公司核心竞争力。
000016	2019-12-31	1	1494	7.75	5.006e+08	0.91		0	0		CNY	报告期内,本公司的研发费用约5.01亿元,同比增长26.27%。本公司参与的《数字电视广播系统与核心芯片国产化》项目获得国家科技进步二等奖;本公司主持的《下一代互联网智慧终端关键技术研究及产业化》项目获得广东省科技进步二等奖;本公司独立完成的《电冰箱食品品质管控的关键技术研发及产业化》获得中国轻工业联合会科学技术进步奖三等奖以及《8K设备端到端信号互连关键技术及终端显示产品研发》项目入选广东省重点领域研发计划;本公司联合完成的《流域面源污染成因解析及管控关键技术》获得国家环境保护科学技术二等奖。为了推进产学研合作、引进和聚集高层次人才、提升自主创新和核心竞争力,报告期内,本公司与李家春院士共建院士工作站。本公司在公司内持续开展技术革新和合理化建议活动等措施,不断提高产品生产效率,从而不断提高公司核心竞争力。
000017	2016-12-31	1	7	12.96	652852	0.46		0	0		CNY	本年度公司研发了上百种自行车款式，细化了产品市场，把原来的潜在客户变成现实客户，保持了公司产品的市场份额。 注：公司应当说明本年度所进行研发项目的目的、项目进展和拟达到的目标，并预计对公司未来发展的影响。
000017	2017-12-31	1	7	13.73	919350	0.67		0	0		CNY	本年度公司根据市场需求研发了上百种自行车款式。
000017	2018-12-31	1	7	13.21	894440	0.75		0	0		CNY	本年度公司根据市场需求研发了多种自行车款式。
000017	2019-12-31	1	15	25.42	2.75328e+06	3.62		0	0		CNY	本公司本年度对自行车业务、锂电池材料业务加大研发投入。
000018	2015-12-31	1	189	11.24	1.33144e+08	3.32		0	0		CNY	为增强公司核心竞争力,满足持续发展需要,报告期内公司主要研发方向为装饰装修工程设计,工程总承包等,目前各项目均按计划进度开展,经实践应用,取得良好的经济和社会效益。
000018	2016-12-31	1	191	7.83	1.39164e+08	2.98		0	0		CNY	为增强公司核心竞争力，满足持续发展需要，报告期内公司主要研发方向为装饰装修工程设计，工程总承包等，目前各项目 均按计划进度开展，经实践应用，取得良好的经济和社会效益。
000018	2017-12-31	1	146	5.08	1.562e+08	3.03		0	0		CNY	为增强公司核心竞争力,满足持续发展需要,报告期内公司主要研发方向为装饰装修工程设计,工程总承包等,目前各项目均按计划进度开展,经实践应用,取得良好的经济和社会效益。
000018	2018-12-31	1	40	4.87	3.15366e+07	1.3		0	0		CNY	为增强公司核心竞争力,满足持续发展需要,报告期内公司主要研发方向为装饰装修工程设计,工程总承包等,目前各项目均按计划进度开展,经实践应用,取得良好的经济和社会效益。
000019	2012-12-31	1			18300400						CNY
000019	2013-12-31	1			13642400	3.11					CNY
000019	2014-12-31	1			22009500	5.98					CNY
000019	2015-12-31	1	35	4.15	8.62734e+06	2.55		2.90499e+06	33.67		CNY	本年度深宝技术中心积极开发饮料原料新产品和拓展餐饮渠道产品应用研究,开发并实施客户项目85个,研发新品39个,涉及茶叶原料、茶粉、茶浓缩汁、植物提取物、餐饮产品等；全年成功研发上市茶饮产品达50余个,有效支持公司旗下茶饮品牌产品开发；年内立项开发茶叶纸、手工茶皂等新品,不断丰富茶产品链条。报告期内,共申请国家发明专利10项,获得授权国家发明专利7项。
000019	2016-12-31	1	33	4.29	7.77075e+06	2.84		2.9047e+06	37.38		CNY	本年度深宝技术中心秉承“从概念到产品实现一体化的解决方案”的服务理念，积极开 拓新渠道和新市场，为饮料客户开发新产品和技术支持服务；为餐饮市场开发系列餐饮用新 产品；为公司工厂提供新产品生产一体化的技术支持；为公司参加展会、客户技术交流、售 后服务提供支持和服务。年度内开发并实施客户项目总计68项，共开发成功新品51个，涉及 茶叶原料、茶粉、茶浓缩汁、植物提取物、餐饮产品等。报告期内，共申请国家发明专利7 项，获得授权国家发明专利3项。
000019	2017-12-31	1	32	4.65	8.76996e+06	2.78		0	0		CNY	本年度深宝技术中心秉承“从概念到产品实现一体化的解决方案”的服务理念,积极开拓新渠道和新市场,为饮料客户开发新产品和技术支持服务;为餐饮市场开发系列餐饮用新产品;为公司工厂提供新产品生产一体化的技术支持;为公司参加展会、客户技术交流、售后服务提供支持和服务。年度内开发并实施客户项目总计70项,共开发成功新品46个,涉及茶叶原料、茶粉、茶浓缩汁、植物提取物、餐饮产品等。报告期内,共申请国家发明专利2项,获得授权国家发明专利4项。
000019	2018-12-31	1	67	6.11	1.09795e+07	0.1		0	0		CNY	报告期内,深宝技术中心秉承“从概念到产品实现一体化的解决方案”的服务理念,积极开拓新渠道和新市场,为饮料客户开发新产品和技术支持服务;为餐饮市场开发系列餐饮新产品;为公司工厂提供新产品生产一体化的技术支持;为公司参加展会、客户技术交流、售后服务提供支持和服务。年度内开发并实施客户项目总计67项,开发新品60多个并形成销售,涉及茶叶原料、茶粉、茶浓缩汁、植物提取物、餐饮产品等。报告期内,共申请国家发明专利3项,发表论文2篇,获得专利证书 1项,另有两项授权专利在办证中。 报告期内,深圳面粉秉承“质量为先,客户至上”的理念,2018年共为60多个客户提供完善的技术服务,帮助客户解决在用粉过程中出现的难题;联合客户举办展会和推广会, 提高企业、品牌口碑信息覆盖量,成功帮助开发13个新客户,增加了产品的销量;从原粮到成品进行一系列的监控(烘焙检测、品质分析、配方微调等),稳定了公司产品的品质,保…
000019	2019-12-31	1	88	7.45	3.88553e+07	0.35		0	0		CNY	报告期内,公司开发并实施信息系统项目总计18项,涉及内容包括:“粮安工程”粮库智能化升级改造、官网升级改版、深粮云移动智能管理平台、创新管理平台、安全生产管理系统、报账管理系统、标准合同和标准客户管理系统、质检数字化实验室(二期)、贝格厨房供应链系统(三期)、面粉信息化(三期)、多喜米仓储管理平台升级改造、冷链供应链系统(一期)、华联仓单管理平台与EAS对接、华联仓单管理平台报表开发(一期)、东莞深粮物流信息化系统、平湖库低温仓建设、粮油质检仪器等。其中,“粮安工程”粮库智能化升级改造项目在平湖粮库、曙光粮库、笋岗粮库建设完成综合布线业务、智能出入库系统、智能仓储管理系统、智能安防系统及相关系统集成,进一步提高了粮库管理的智能化水平。报账管理系统助力企业实现数据精准可溯源。深粮云移动智能平台为企业建立规范、高效的管控体系提供强有力的技术支撑。
000020	2019-12-31	1			6.64916e+06		6.64916e+06				CNY
000021	2012-12-31	1			1.48988e+08	0.91					CNY
000021	2013-12-31	1			1.49104e+08	0.99					CNY
000021	2014-12-31	1			1.5053e+08	0.92					CNY
000021	2015-12-31	1	494	2.41	1.68169e+08	1.09		0	0		CNY	公司设立了技术研发及中央实验室和自动化研发中心,主要从事自动化装备的开发,为EMS生产线开 发配套设备,公司的自动化事业部、计量系统事业部、支付终端事业部均设有相对独立的研发平台,来负 责本事业部的产品研发工作。 公司实行对重点项目的核心技术人员奖励的制度,及对核心技术保密的制度,坚持较高的研发费用投 入比例。 2015年度,公司新申请专利43项,其中发明专利8项；新获36项专利授权,其中发明专利5项,软件著 作授权2项。 2015年研发支出1.68亿元,占期末净资产3.23%,占本年度营业收入1.09%。
000021	2016-12-31	1	536	1.46	1.66857e+08	1.11		0	0		CNY	公司设立了技术研发及中央实验室和自动化研发中心，主要从事自动化装备的开发，为EMS生产线开 发配套设备，公司的自动化事业部、计量系统事业部、支付终端事业部均设有相对独立的研发平台，来负 责本事业部的产品研发工作。 公司实行对重点项目的核心技术人员奖励的制度，及对核心技术保密的制度，坚持较高的研发费用投 入比例。
000021	2017-12-31	1	667	2.71	1.59081e+08	1.12		0	0		CNY	公司设有技术研发及中央实验室、自动化研发中心、产品开发中心、前沿工程部以及信息系统部等研发部门。此外,公司自动化事业部、计量系统事业部、日本存储芯片研发子公司等均设有相对独立的研发平台,来负责相关产品的研发工作。公司实行对重点项目的核心技术人员奖励的制度,及对核心技术保密的制度,坚持较高的研发费用投入比例。2017年度,公司新申请专利21项,其中发明专利2项;新获23项专利授权,其中发明专利3项,软件著作授权1项。2017年研发支出1.59亿元,占期末净资产2.72%,占本年度营业收入1.12%。
000021	2018-12-31	1	695	3.16	1.99816e+08	1.24		0	0		CNY	公司设有技术研发及中央实验室、自动化研发中心、产品开发中心、前沿工程部以及信息系统部等研发部门。此外,公司自动化事业部、计量系统事业部、日本存储芯片研发子公司等均设有相对独立的研发平台,来负责相关产品的研发工作。 公司实行对重点项目的核心技术人员奖励的制度,及对核心技术保密的制度,坚持较高的研发费用投入比例。 2018年度,公司新申请专利53项,其中发明专利14项;新获24项专利授权,其中发明专利3项,软件著作授权18项。 2018年研发支出约2.00亿元,占期末净资产3.18%,占本年度营业收入1.24%。
000021	2019-12-31	1	617	2.08	2.0816e+08	1.57		0	0		CNY	公司设有技术研发及中央实验室、产品开发中心、智能制造技术中心以及信息系统部等研发部门。此外,公司自动化设备事业部、计量系统事业部、智能产品事业部等均设有相对独立的研发平台,来负责相关产品的研发工作。公司实行对重点项目的核心技术人员奖励的制度,及对核心技术保密的制度,坚持较高的研发费用投入比例。2019年度,公司新申请专利69项,其中发明专利36项;新获40项专利授权,其中发明专利6项。2019年研发支出约2.08亿元,占期末净资产3.01%,占本年度营业收入1.57%。
000022	2015-12-31	1	65	4.49	2.33111e+07	1.24		0	0		CNY	研发项目的目的、项目进展和拟达到的目标,并预计对公司未来发展的影响 公司控股子公司CCT为高新技术企业,其根据市场的需求调研及向新型物流业转变的研 究,针对现代物流业的发展方向,对研发项目制定了"硬件设施自动化"和"软件程序智能 化"的发展方针。 CCT的自动化设备研究可以提高作业效率、降低能源消耗、节省人力成本和降低安全风 险。目前,自动化项目已进入第二阶段研发,攻克了众多技术难题,为全球首创,未来目标 为全堆场实现垂直运输自动化,远期目标为实现港区作业自动化,这都将大大提高公司的作 业效率,对客户提供更高效的服务。 CCT的软件程序以智能物流软件为主,研发的主要方向为向公司提供自动化的高效作业 操作、现代化、智能化、个性化和绿色环保的软件系统控制,同时更为客户提供快捷、便利 及高效的服务。目前,公司内部及外部使用的各系统均进入成熟阶段,可以智能快捷的实现 各类数据的搜集、作业流程的自…
000022	2016-12-31	1	76	5.37	2.82153e+07	1.48		0	0		CNY	公司控股子公司CCT为高新技术企业，其根据市场的需求调研及向新型物流业转变的研 究，针对现代物流业的发展方向，对研发项目制定了“硬件设施自动化”和“软件程序智能 化”的发展方针。 CCT的自动化设备研究可以提高作业效率、降低能源消耗、节省人力成本和降低安全风 险。目前，自动化项目已进入第二阶段研发，攻克了众多技术难题，为全球首创，未来目标 为全堆场实现垂直运输自动化，远期目标为实现港区作业自动化，这都将大大提高公司的作 业效率，对客户提供更高效的服务。 CCT的软件程序以智能物流软件为主，研发的主要方向为向公司提供自动化的高效作业 操作、现代化、智能化、个性化和绿色环保的软件系统控制，同时更为客户提供快捷、便利 及高效的服务。目前，公司内部及外部使用的各系统均进入成熟阶段，可以智能快捷的实现 各类数据的搜集、作业流程的自动控制、客户快捷高效服务等各项功能。未来是大网络时 代，公司计划创立…
000022	2017-12-31	1	78	4.54	3.05233e+07	1.24		0	0		CNY	公司针对现代物流业的发展方向,确立了“硬件设施自动化”和“软件程序智能化”的研发方针。公司致力于智慧型、绿色低碳港口建设,围绕港口生产工艺和提升客户服务水平开展研发工作,成立专门技术研发小组,组织技术攻关,在一站式客户服务平台、危险品集装箱智能管理、岸边集装箱装卸智能可视化、港口供应链信息查询、堆场自动化作业、船舶安全停泊预警、智能理货、智能地磅、仓库存储工艺等诸多方面取得了较好的研发成果,积累了核心关键技术。公司的科技研发,提高了码头操作的自动化和智能化水平,改善了节能环保,有助于促进公司业态的转变。截至报告期内,公司累计自主研发了22个高新项目,研发成果均转化为现实生产力,应用于港口服务领域。公司设立专门的知识产权管理岗位,负责知识产权的布局和管理。公司积极加强专有技术保护,将研发成果申报知识产权,截至报告期内,公司及下属公司累计获得1项发明专利、10项实用新型专利和19项软件著作权。
000024	2013-12-31	1			13800000						CNY
000024	2014-12-31	1			6470000	0.01					CNY
000026	2012-12-31	1			31219000	1.03					CNY
000026	2013-12-31	1			37191000	1.2					CNY
000026	2014-12-31	1			49559500	1.51					CNY
000026	2015-12-31	1	39	0.7	3.74814e+07	1.19		0	0		CNY	公司一直重视科技创新工作,通过自主知识产权的科技创新增强企业的核心竞争力,以实现打造国际化品牌的愿景,并 提升在行业的竞争能力。2015年度,公司研发投入总额为37,481,362.43元,较去年增长10.75%,占公司最近一期经审计净 资产的1.63%,占公司最近一期经审计营业收入的1.19%。2015年研发费用的增长,主要是为巩固公司在中国钟表品牌中的自 主创新领先地位,在航天表、工业设计、计时技术、新材料应用研究等关键技术领域加大投入,在人员、设备、原材料等方 面增加研发经费,并取得了多项科学研究成果。2015年,公司申请发明和实用新型专利数量与去年同期相比增加14%,并应 用到产品中,凭借在创新机制、创新能力、创新人才以及创新成果等方面的积累,飞亚达创新设计中心被工业和信息化部认 定为国家级工业设计中心。
000026	2016-12-31	1	43	0.81	4.17578e+07	1.39		0	0		CNY	2016年研发费用的增长，主要是为巩固公司在中国钟表品牌中的自 主创新领先地位，在航天表、工业设计、计时技术、新材料应用研究等关键技术领域加大投入，在人员、设备、原材料等方 面增加研发经费，并取得了多项科学研究成果，2016年，公司申请发明和实用新型专利合计40项。凭借在创新机制、创新能 力、创新人才以及创新成果等方面的积累，公司在已获得的“国家级高新技术企业”、“国家级工业设计中心”、“国家技 术创新示范企业”基础上，被评定为“国家认定企业技术中心”，获得“2016年两化融合管理体系贯标试点企业”及“十二 五轻工业科技创新先进集体”认定。
000026	2017-12-31	1	45	0.84	4.94539e+07	1.48		0	0		CNY	公司一直重视科技创新工作,通过自主知识产权的科技创新增强企业的核心竞争力,以实现打造国际化品牌的愿景,并提升在行业的竞争能力。2017年度,公司研发投入总额为49,453,899.35元,较去年增长18.43%,占公司最近一期经审计净资产的2%,占公司最近一期经审计营业收入的1.48%。2017年研发费用的增长,主要是为巩固公司在中国钟表品牌中的自主创新领先地位,在航天表、机械手表机心、工业设计、智能手表、新材料应用研究等关键技术领域加大投入,在人员、设备、原材料等方面增加研发经费,并取得了多项科学研究成果,2017年,公司申请发明和实用新型专利合计59项,比上年增幅近50%。凭借在创新机制、创新能力、创新人才以及创新成果等方面的积累,公司在已获得的“国家认定企业技术中心”、“国家级工业设计中心”、“国家技术创新示范企业”基础上,被评定为获得广东省知识产权示范企业,并通过了知识产权管理体…
000026	2018-12-31	1	47	0.91	4.73503e+07	1.39		0	0		CNY	公司研发费用的投入,主要是为巩固公司在中国钟表品牌中的自主创新领先地位,在机械手表机心、工业设计、智能手表、新材料应用研究和航天表等关键技术领域的人员、设备及原材料等方面的持续性投入,并取得了多项科学研究成果。2018年度,公司研发投入总额为47,350,342.82元,占公司最近一期经审计净资产的1.84%,占公司最近一期经审计营业收入的1.39%。2018年,公司累计申请专利57项,其中发明和实用新型专利15项。凭借在创新机制、创新能力、创新人才以及创新成果等方面的积累,公司在已获得的“国家认定企业技术中心”、“国家级工业设计中心”、“国家技术创新示范企业”基础上,被评定为国家消费品标准化示范基地和深圳市博士后创新实践基地。
000026	2019-12-31	1	55	1.1	4.50577e+07	1.22		0	0		CNY	公司研发费用的投入,主要是为巩固公司在钟表行业中的自主创新领先地位及精密科技专业能力建设,在机械手表机心、工业设计、智能手表、新材料应用研究和航天表等关键技术领域的人员、设备及原材料等方面的持续性投入,并取得了多项科学研究成果。2019年度,公司研发投入总额为45,057,740.25元,占公司最近一期经审计净资产的1.70%,占公司最近一期经审计营业收入的1.22%。报告期内,公司累计申请专利37项,其中发明和实用新型专利26项,被认定为“2019年国家知识产权优势示范企业”。截至2019年底,公司先后获得中国发明专利优秀奖4次,中国外观设计金奖1次和中国外观设计优秀奖6次;主导及参与制修订完成国家、行业标准共4项,发布本公司主导及参与制修订国家标准5项、行业标准4项。
000027	2012-12-31	1			1.17318e+07	0.09					CNY	公司研发支出主要包括公司总部对潜在投资项目前期考察费用支出，以及环保公司所属设计研究所研发费用支出。
000027	2013-12-31	1			1.86015e+07	0.15					CNY	公司研发支出主要包括环保公司所属设计研究所研发费用支出,以及公司总部对潜在投资项目前期考察费用支出。
000027	2014-12-31	1			2.2929e+07	0.18					CNY
000027	2015-12-31	1	182	3.79	3.2913e+07	0.3		1.64185e+07	49.88		CNY
000027	2016-12-31	1	193	3.68	4.56671e+07	0.4		3.15235e+07	69.03		CNY
000027	2017-12-31	1	205	3.51	1.75326e+07	0.11		1.47123e+07	83.91		CNY
000027	2018-12-31	1	257	3.87	1.63453e+08	0.88		5.18577e+06	3.17		CNY	本年研发投入资本化金额减少主要系因为新开发的项目正处于研发状态中,尚未达到资本化条件。
000027	2019-12-31	1	276	3.98	2.08831e+08	1		2.27464e+07	10.89		CNY
000028	2007-12-31	1			18340000						CNY
000028	2010-12-31	1			57685900	3.35					CNY	制度创新：2010年致君制药进行研发管理模式探索，引入项目负责制，借助 研发系统管理软件，加强关键节点考核，运行情况比较理想，为事业部工业研发管 理改革推进进行了有益的尝试。 2、2010年度新药申报：事业部三家企业发挥研发优势，推进研发工作，截止2010 年共获取临床批件5件（瑞普拉生片、头孢克洛干混悬剂、头孢克肟干混悬剂、头 孢克肟颗粒、双氯芬酸钠缓释片），生产批件5件（头孢特仑新戊酯胶囊、头孢地 尼分散片、尼扎替丁胶囊、托拉塞米、头孢克肟片）。 3、技术革新：三家工业企业以生产成本为导向，引入新技术，技改工作进展顺 利，2010年度完成5项技术改进，降低生产成本、扩大产能。
000028	2011-12-31	1			64935100						CNY
000028	2012-12-31	1			8.03669e+07	0.45					CNY
000028	2013-12-31	1			8.00472e+07	0.38					CNY
000028	2014-12-31	1			8.12161e+07	0.34					CNY
000028	2015-12-31	1	94	2.02	7.31504e+07	0.28		0	0		CNY	1.目的:开展新产品开发,提高企业可持续发展能力；启动仿制药一致性评价工作,加强对已上市产品的技术 支持力度,提高产品市场竞争力；加强知识产权的管理,提高产品核心技术含量。 2.项目进展和拟达到的目标: (1)2015年申报注册8项(其中申报生产7项,申报临床1项)；获得批件6项(其中生产批件1项,临床批件5 项)。 (2)四个产业化项目:头孢西丁钠、头孢克肟、尼扎替丁、头孢呋辛钠原料研发均取得了阶段性成果,其中头 孢西丁钠、头孢克肟、尼扎替丁均完成产业化目标。 (3)仿制药一致性评价项目已经启动,正在开展实施。 (4)本年度申请发明专利5项,获得发明专利授权4项。 3.对公司未来发展的影响: (1)通过新产品开发,为企业发展提供新的利润增长点,提高企业可持续发展能力。 (2)通过当期产品的技改及技术支持,以及一致性评价,提高现有品种的市场竞争力,提高企业盈利能力。 (3)通过对知识产权…
000028	2016-12-31	1	221	13.9	4.37317e+07	0.11		0	0		CNY	2016年,致君制药根据国家关于积极推进仿制药一致性评价工作的相关政策要求，迅速开展了一致性 评价项目的筛选、评估，本着以大品种优先的原则，采用分阶段有序推进的方式，确定了9个品种共11个 品规作为首批开展一致性评价的品种，并集中优势资源，快速启动项目，积极开展体外药学对比研究、 体内生物等效性预研究等。在确保仿制药一致性评价项目的进度和质量的前提下，致君制药也积极开展 新产品的研究，保障企业可持续竞争力。2016年通过对已立项的新产品项目进行梳理、再评估，启动了3 个新产品项目，将在2017年开展研究。1、由于公司重组影响，上表2016年度仅列示置出工业公司期初至交割日（2016年10月31日）的数据。 2、上表中“研发投入占营业收入比例”的计算，营业收入为上市公司合并报表口径。以工业营业收入口径计算，2015年 研发投入占营业收入比例为4.36%，2016年1-10月研发投入占营业收…
000030	2013-12-31	1			113506000	2.17					CNY
000030	2014-12-31	1			124683100	2.49					CNY
000030	2015-12-31	1	821	12.8	1.16216e+08	2.68					CNY	公司把自主研发作为公司长期战略,把走技术发展之路作为企业转型升级的创新驱动,逐步向技术领先的创新型企业转变,向技术领先要效益。2015年,公司紧紧围绕六大系统产品和新能源汽车零部件产品的一系列重点项目开展研发工作,研发能力和研发水平都有了较大提高。
000030	2016-12-31	1	899	12.9	1.25211e+08	2.14		0	0		CNY	公司把自主研发作为公司长期战略，把走技术发展之路作为企业转型升级的创新驱动，逐步向技术领先的 创新型企业转变，向技术领先要效益。2016年，公司紧紧围绕六大系统产品和新能源汽车零部件产品的一 系列重点项目开展研发工作，研发能力和研发水平都有了较大提高。
000030	2017-12-31	1	905	13	1.62608e+08	2.26		0	0		CNY	公司把自主研发作为公司长期战略,把突出自主研发,走技术发展之路作为企业转型升级的创新驱动,逐步向技术领先的创新型企业转变,向技术领先要效益。2017年,公司紧紧围绕六大系统产品和新能源汽车零部件产品的一系列重点项目开展研发工作,研发能力和研发水平都有了较大提高。
000030	2018-12-31	1	965	12.61	2.13965e+08	2.72		0	0		CNY	2018年,研发工作遵循公司“突出自主研发,走技术发展之路”的战略目标,紧紧围绕 “定目标、建队伍、配机制、强投资”的研发工作指导方针,持续推进研发体系建设、强化两级研发管理、加强核心技术的研究和积累、逐步提升自主研发能力。以研发规划为基础,以项目为载体,做到有项目、有目标、有机制、有措施的全面研发预算,并基于两级研发系统的实际特点,针对不同阶段、不同企业,实施差异化管理,对重点的产品研发项目、技术研发项目进行管理和持续推进,加大研发投入。特别是大众集团墨西哥串联泵产品及技术开发已通过认可、一汽轿车X80的副车架等底盘产品、电控减振器开发、俄罗斯卡玛斯传动轴产品开发、一汽大众电动车MEB平台及红旗电动车等新能源车环境系统开发、红旗E115电机逆变器产品等自主研发项目上取得阶段性成果。
000030	2019-12-31	1	969	13	2.13844e+08	2.12		0	0		CNY	2019年,公司紧密围绕“突出自主研发,走技术发展之路”的战略目标,全面深化“定目标、建队伍、配机制、强投资”的总体要求,聚焦“轻量化、电动化、智能化”产品及技术的发展方向,以底盘系统、热系统、电驱动系统为主体,向模块化开发、系统化开发迈进。全面强化研发管理及提升自主研发体系能力,形成以事业部和平台公司为研发主体,以集团化体系能力建设和共通技术支撑为管理模式的协同研发体系;完善以研发规划管理为核心的体系流程管理文件,建立研发资源及信息共享服务平台,充分发挥研发资源协同效应及效率。紧密围绕核心客户产品发展战略,把握行业和产品技术发展趋势,在公司内开展技术创新成果奖励,强化自主创新工作,已形成技术创新成果20余项,各重点业务领域的自主研发工作均取得突破性进展,其中,底盘系统完成了一汽红旗HS5、一汽大众BSMV等多个项目的底盘系统装配技术开发,以及铝合金副车架的产品开发工作;热系统完成了一汽…
000032	2007-12-31	1			25390000						CNY
000032	2010-12-31	1	254								CNY
000032	2012-12-31	1			3.91043e+07	2.58					CNY	公司坚持不断加大研发投入，走科技创新驱动产品结构调整之路。下属各企业研发中心通过促进新产品、新技术等 研究开发，不断增强公司的核心竞争力。
000032	2013-12-31	1			2.60211e+07	1.6					CNY
000032	2014-12-31	1			2.81564e+07	1.95					CNY
000032	2015-12-31	1	99	5.95	3.9406e+07	2		7.30445e+06	18.54		CNY	公司持续加强技术创新和新品开发,不断增强自主创新能力和技术竞争力,报告期内,公司研发投入为3940.60万元, 占公司全年营业收入的2%。公司在铁路GSM-R通信、商业智能终端、LED照明及绿色能源等重要业务领域拥有较强的研 发团队。公司通过研发力量的持续投入,加强研发体系建设,推进各类研发项目的组织实施,一批具有核心技术的产品陆续 研发成功,为公司实现产业转型升级、优化产业结构奠定了坚实基础。
000032	2016-12-31	1	134	9.18	3.27567e+07	1.65		0	0		CNY	公司继续加强研发投入，通过不断研发新产品、新技术，不断丰富公司的产品品种与系列，为公司实施产业转型升级、 优化产业结构打下扎实基础。报告期内，全年研发投入3276万元，占公司全年营业收入的1.65%，占公司电子信息产业收入 的12.63%，主要用于高速铁路无线通讯领域、绿色能源技术领域、商业智能终端领域的新产品、新技术开发。报告期内，公 司高速铁路无线通讯领域的重点项目“新一代高速铁路智能手持终端项目”完成前期开发工作，已形成样机，并通过了第三方 机构的技术鉴定；绿色能源技术领域的“直流智能母线的智慧照明系统”获得发明专利授权，“LED照明驱动电源系统关键技 术及应用”项目获得“中国机械工业科学技术奖一等奖”，入选十三五重大科技专项建筑节能关键技术方案；商用智能终端领 域，公司完成了“全自助无人职守商店解决方案”的开发设计和实施，形成了桑达智能时代新零售门店系统方案。
000032	2017-12-31	1	114	9.04	2.92056e+07	1.7		0	0		CNY	为提升产品竞争力,加强自主创新及新产品研发,公司不断加大研发投入力度。报告期内,全年研发投入2,920.56万元,占公司全年营业收入的1.70%,占公司电子信息产业收入的13.60%。报告期内,无线通讯公司自主研发的“新一代机车综合无线通信设备无线单元模块(CIR3.0)关键技术”、国际电源公司与深圳地铁合作研发的“轨道交通直流智慧照明系统技术”顺利通过中国电子科学技术委员会组织的科技成果鉴定,两项科技成果均达国内领先水平,两个项目分获中国电子2017年科技进步奖二等奖和三等奖。此外无线通讯公司的“高速铁路专用无线通信手持及车载装备的研究”项目荣获2016深圳市科技进步二等奖。国际电源公司的“新能源路灯专用微网路由器”荣获中央企业熠星创新创意大赛三等奖。
000032	2018-12-31	1	94	9.85	3.21272e+07	2.01		0	0		CNY	为提升产品竞争力,加强自主创新及新产品研发,公司不断加大研发投入力度。报告期内,全年研发投入3,213万元,占公司全年营业收入的2.01%,占公司电子信息业收入的8.56%。 报告期内,公司继续加强研发投入,通过不断研发新产品,研究技术,丰富公司产品系列和技术体系,为公司实施转型发展打下基础。公司各类研发项目进展顺利,成果显著,获得了多项专利授权和软件著作权登记。桑达无线自主研发的“轨道交通车载通讯宽带接入单元项目” 顺利通过中国电子科学技术委员会组织的科技成果鉴定,该项目技术成果达国内领先、国际先进水平。桑达无线还参与了中国铁路总公司科技研究开发计划课题“铁路GSM-R系统服务质量实时自动检测和干扰防护关键技术研究”课题研究和相关产品研制工作。此外,公司积极参与所在行业相关标准制定工作,其中桑达无线参与编订的两项行业标准:《铁路数字移动通信系统(GSM-R)手持终端--第1部分:技术要…
000032	2019-12-31	1	91	20.02	2.50792e+07	1.67		0	0		CNY	报告期内,全年研发投入2,508万元,占公司全年营业收入的1.67%,占公司电子信息业收入的6.65%。公司进一步聚焦智慧产业,各类研发项目进展顺利,研发工作取得了新的突破,获得了多项专利授权和软件著作权。桑达无线自主研发的“中国铁路CTCS-3级列控自主可控无线通信单元产品”顺利通过中国电子科技委组织的科技成果鉴定,该产品技术创新性强,属国内首创,达到国际先进水平,可替代国外同类产品,打破国外技术对我国车载无线通信单元市场的垄断。该项目荣获了中国电子2019年度(民品)科技进步奖三等奖。桑达设备南京研发中心正式投入运营,主要负责公司智慧安防系统综合管理平台及大数据应用方向研发工作,报告期内完成了智慧警务云平台开发任务,该平台已应用于盐城市大丰区智慧技防项目。此外,桑达无线还研发了应用于智慧城轨解决方案的IPH产品(地铁无人驾驶场景下基于LTE-M网络的乘客紧急通话设备),参与了国铁集团…
000034	2012-12-31	1			1.97708e+06	0.43					CNY
000034	2013-12-31	1			3.47859e+06						CNY
000034	2014-12-31	1			4.98081e+06	0.98					CNY
000034	2015-12-31	1	13	1.39	260661978	0.57		0	0		CNY	本年研发支出主要是继续投入研发新的电话机机型和增强高端产品加工能力。
000034	2017-12-31	1	209	4.66	9.90821e+07	0.16		1.03529e+07	10.45		CNY	近年来,互联网技术不断进步,云计算、大数据飞速发展,对企业的计算能力、存储能力和数据管理能力等提出了更高的要求,企业级信息化领域面临深度变革。2017年,公司将在IT分销业务的基础上全面战略转型,在国家自主可控的政策指引下,聚合IT产业链资源、助力生态合作伙伴转型,充分利用互联网、云计算、大数据等新型技术,打造中国最大的企业信息化服务互联网平台。报告期内,公司与研发有关的支出共计9,908.21万元,占公司营业收入的0.16%。公司为完善研发费用的管理和效率考核机制,启动了研发费用资本化工作,本年度对部分重要的战略性项目进行资本化总额为1,035.29万元,占研发投入的10.45%。2017年,公司把神州商桥融合服务打造为一个集资源聚合、资源共享、信息交互、大数据采集和应用为主题的智能生态系统,目前初步建成了连接PC端和APP端的B2B垂直电商,成为公司全品类一站式展示与交易的平台。公司…
000034	2018-12-31	1	225	5.32	1.16692e+08	0.14		0	0		CNY	2018年公司持续加大研发投入,技术实力不断增强,在解决方案产品化方面取得了积极的进展。公司通过为零售、快消、汽车等行业世界五百强企业在内的广大客户提供以物联网、大数据、人工智能等技术为基础的数字化解决方案,为行业顶端客户形成了可复制性较高的数字化解决方案,包括Imcloud智能管理云平台、神州视讯云服务、云科易服和零售行业大数据解决方案等。研发投入资本化率大幅变动的原因及其合理性说明:本报告期Imcloud智能管理云平台、云科易服等处于研发投入期。
000034	2019-12-31	1	315	7.74	1.47643e+08	0.17		0	0		CNY	基于多年服务行业头部客户积累的强大技术实力与丰富经验,公司持续为包括零售、快消、汽车、文旅、金融等行业世界五百强企业在内的广大客户提供以物联网、大数据、人工智能等技术为基础且可复制性高的数字化解决方案。公司围绕数据获取、数据存储、数据管理和数据分析这一完整大数据产业链,对应性地构建并完善了从数据获取到数据应用的全方位大数据解决方案,有效地赋能零售、酒店、汽车等行业客户提升经营效率,包括数据脱敏解决方案、零售行业数据建模分析方案、酒店行业数字化解决方案、汽车行业数字化解决方案、智能仓储解决方案等。本报告期内,公司与研发有关的支出共计14,764.33万元,占公司营业收入的0.17%。
000035	2014-12-31	1			12000000	2.18					CNY
000035	2015-12-31	1	37	2.94	3.41192e+07	4.13		22275360	65.29		CNY	研发投入资本化率大幅变动的原因及其合理性说明,本年度新增资本化研发投入2227.54万元,为买断Energize垃圾转化能源技术,用于二代技术的开发。2015年,公司加大对研发团队的投入,加速、提升新型环保装备技术产品的升级开发,加大技术创新,并于2015年9月份,成功买断了比利时WATERLEAU公司Energize垃圾转化能源技术,通过研发人员自主吸收、研发等,拥有了全世界范围内从设计、制造、装配、安装、测试、检验、调试、运行、维护及管理合同产品的专利和技术诀窍。完成国家机械工业科技进步奖、省科技成果转化、省战略性新兴产业项目等19项项目申报,并新增授权专利116件(包括2件发明专利),授权专利数量同比增长56%。先进的垃圾处理技术,更好的提升了垃圾焚烧发电总承包工程技术,打造垃圾焚烧发电设备研发、设计、制造、服务及垃圾焚烧发电厂运营为一体的产业链优势。
000035	2016-12-31	1	74	4.96	2.04758e+07	2.09		9.6963e+06	46.14		CNY	报告期内，为实现公司战略发展目标，以科技引领公司可持续发展，持续保持国内领先 的产业技术优势，公司加快研发团队的建设，加大对研发团队的投入，升级设计研发中心， 建立专门的研发基地。同时，公司于2016年6月在欧洲注册成立全资子公司EuropeTianYing BVBA（欧洲天楹有限公司），引进欧洲先进人才，主要作为中国天楹在欧洲的代表，从事技术 开发，为公司引领行业的发展，成为行业领头者打下坚实的人才基础。
000035	2017-12-31	1	98	1.71	3.78501e+07	2.35		2.42043e+07	63.95		CNY	为适应公司战略转型升级需要,保持国内领先的产业技术优势,公司继续以科技创新推动可持续发展,不断引进国内外环保行业高层次科技人才,加大对固废处置技术、生活垃圾分类技术等各类环保技术的研发投入与创新,为公司环保业务的拓展提供高端智力支持和技术保障。报告期内,焚烧炉的改进与设计方面,公司完成了800t/d焚烧炉的设计和制造。科技项目申报共有14个项目获批通过,其中国家级1个、省级11个、市县级2个。生活垃圾焚烧炉及烟气净化成套技术设备获得省政府颁发的江苏省科技进步奖、智能车间改造项目入选江苏省工业和信息化转型升级项目。公司2017年共申请专利107件,其中发明专利39件、PCT国际专利1件、外观专利10件;全年新增授权专利48件,其中发明专利6件;“用于餐厨垃圾处理的厌氧反应装置”获得专利金奖。截止2017年末,公司已有授权专利达339件,其中发明专利20件,另有51件发明专利处于实审状态。公…
000035	2018-12-31	1	149	1.73	4.83024e+07	2.62		25411490	52.61		CNY	为适应公司战略转型升级需要,保持国内领先的产业技术优势,公司继续以科技创新推动可持续发展,不断引进国内外环保行业高层次科技人才,加大对固废处置技术、生活垃圾分类技术等各类环保技术的研发投入与创新,为公司环保业务的拓展提供高端智力支持和技术保障。 报告期内,中国天楹标准化工作取得重大突破,已被列为江苏省三家标准化试点单位之一,公司制定《生活垃圾焚烧飞灰熔融玻璃化处置技术规范》企业标准升级为江苏省标准,填补了行业空白。公司并于报告期内获得中国国家人力资源和设备保障部批准设立国际博士后科研工作站,被中国国家知识产权局认定为国家知识产权示范企业,并获得了工信部颁发的两化融合管理体系证书。2018年,公司共申请专利113件,新增授权专利74件,其中发明专利4件、外观设计专利12件、实用新型专利58件;授权软件著作权7项,截至报告期末,公司已有授权专利411件,其中发明专利22件、外观设计专利12件…
000035	2019-12-31	1	222	0.5	7.12445e+07	0.38		1.80647e+07	25.36		CNY	为适应公司战略转型升级需要,保持国内领先的产业技术优势,公司继续以科技创新推动可持续发展,不断引进国内外环保行业高层次科技人才,加大对固废处置技术、生活垃圾分类技术等各类环保技术的研发投入与创新,同时,公司开发新的课题,倾力于等离子熔融技术的研发,并于报告期内完成了海安等离子体飞灰资源化示范工程的建设、调试及试运行,且确定了危险废物等离子体气化熔融整体工艺路线和核心设备炉型,并于报告期内建成等离子体危险废弃物气化示范工程,目前该项目正在调试中。截止本报告期末,中国天楹及下属子公司共有境内授权专利502项,其中发明专利32项、实用新型专利455项以及外观设计专利15项,拥有授权软件著作权7项,另有91项境内发明专利进入实审状态。此外,中国天楹下属子公司拥有境外专利32项,其中比利时专利2项,西班牙专利21项,法国专利2项,美国专利1项,EPO专利申请1项,PCT专利申请5项。截至2019年…
000038	2016-12-31	1			8.07887e+06						CNY
000038	2018-12-31	1			7.72003e+06						CNY
000038	2019-12-31	1			1.9949e+06		1.9949e+06				CNY	.
000039	2008-12-31	1			560000000						CNY
000039	2012-12-31	1			1901692000	3.5					CNY
000039	2013-12-31	1			501949000	0.87					CNY
000039	2014-12-31	1			591756000	0.84					CNY
000039	2015-12-31	1	3380	5.9	614462000	1.05		72150000	11.74		CNY	报告期内,本集团研发项目以《中国制造2025》为指引,大力发展智能制造、高端制造、绿色制造等三大制造为目标:(1)推进制造过程智能化和自动化,加快人机智能交互、工业机器人、智能监控管理等技术和装备在生产过程中的应用,促进制造工艺的提升。(2)发展以海洋工程装备及高技术船舶、航空航天装备及第三代空港设备、新能源储运装备、激光焊接&切割装备为主,提升高端产品的技术附加值。(3)加大先进节能环保技术、工艺和装备的研发力度,积极推行低碳化、循环化和集约化,努力实现从传统制造向低碳绿色制造的转变,致力于建设资源节约型和环境友好型的新型工业化企业；强化产品全生命周期绿色管理,努力构建高效、清洁、低碳、循环的绿色制造体系。
000039	2016-12-31	1	3385	6.6	563792000	1.1		44352000	7.87		CNY	报告期内，本集团研发项目以《中国制造2025》为指引，大力发展智能制造、高端制造、绿色制造三大制 造为目标：（1）推进制造过程智能化和自动化，加快人机智能交互、工业机器人、智能监控管理等技术和 装备在生产过程中的应用，促进制造工艺的提升；（2）发展以海洋工程装备及高技术船舶、航空航天装备 及第三代空港设备、新能源储运装备、激光焊接&切割装备为主，提升高端产品的技术附加值；（3）加大 先进节能环保技术、工艺和装备的研发力度，积极推行低碳化、循环化和集约化，强化产品全生命周期绿 色管理，致力于建设资源节约型和环境友好型的新型工业化企业。
000039	2017-12-31	1	3389	6.69	725386000	0.95		73657000	10.15		CNY	报告期内,本集团以《中国制造2025》为指引,制订了《中国制造2025中集行动计划》。中集2025总体发展思路:以提升制造能力为目标,以“两化深度融合”为主线,在“发展智能化产品,实现安全及高效运营”、“通过制造模式升级,提升生产制造的效率”、“通过通用化、标准化、模块化提升创新能力”、“全面实施绿色工程,打造绿色工厂”、“建立中集卓越运营体系,牵引各板块有质发展”、“探索物联网共享服务模式,实现商业模式创新”这六大领域上牵引集团开展一系列的示范项目。2017年,本集团参照2025发展思路,在业务模式创新、技术创新、制造方式创新等方面都涌现出了一批优秀的成果。中集车辆(集团)由灯塔工程发展到超级麦哲伦计划(扬州通华数字化工厂项目),探索了从自动化精密制造向数字化柔性制造的转型升级之路;新会中集集装箱有限公司自主研发的激光焊接装备批量运用在集装箱和罐箱制造上;代表着优秀的设计与制造水平的“…
000039	2018-12-31	1	3396	6.63	1040751000	1.11		47335000	4.55		CNY	报告期内,本集团持续《中国制造2025中集行动计划》(以下简称:《行动计划》)发展路径,加速推动集团新型工业化进程,提高集团高效运营能力,构建集团创新发展的蓝图。2018年,集团依据《行动计划》发展路径,成立智能制造委员会,加速推动集团新型工业化,围绕制造模式升级、产品通用化、标准化、模块化,重点打造三个产品全生命周期提升试点项目。集装箱龙腾计划、车辆“超级麦哲伦计划”、中集安瑞科“梦六计划”三大示范工程有序推进,提高板块整体智能制造水平。在产品智能化及高效运营工作上,集团开展“打造世界冠军产品”工程,提高产品运营质量,技术创新实现产品升级与产品智能化。在绿色制造工作上,集团2018年绿色制造项目效果明显,大幅降低三废,减少职业病岗位,建设环境友好型工厂。2018年,本集团加速智能制造转型升级,在信息化与工业化融合工作上,将“两化融合信息化建设”作为集团策略之一,利用物联网、大数据、人工…
000039	2019-12-31	1	3400	6.84	1486985000	1.73		49939000	3.36		CNY	报告期内,本集团持续推进智能制造发展路径,加速推动集团新型工业化进程,提高集团高效运营能力,构建集团创新发展的蓝图。2019年,集团依据智能制造发展路径,围绕制造模式升级、产品通用化、标准化、模块化,重点打造三个产品全生命周期提升试点项目。集装箱龙腾计划、车辆“超级麦哲伦计划”,中集安瑞科“梦六计划”示范工程有序推进,提高板块整体智能制造水平,都取得了阶段性成果。在产品智能化及高效运营工作上,集团继续开展打造冠军产品工程,提高产品运营质量,通过技术创新实现产品升级与产品智能化。在绿色制造工作上,集团2019年绿色制造项目效果明显,大幅降低三废,减少职业病岗位,建设环境友好型工厂。2019年,本集团加速智能制造转型升级,在信息化与工业化融合工作上,将“两化融合信息化建设”作为集团策略之一,利用物联网、大数据、人工智能等新技术积极探索两化融合,在2018年集装箱板块的青岛冷藏产业基地和车辆板…
000040	2016-12-31	1	82	4.96	8.18176e+06	0.22		3.4653e+06	42.35		CNY	为了更好的进行公司光伏项目日常运营维护工作，提高运营维护效率，我公司投入研发智能营维权限管理系统软件、营 维指标统计分析软件、运维设备监管软件、运维数据监管软件、运维流程分析监管软件、远程专家协同诊断系统软件、KPI 查询系统软件、裂变器智能控制软件，截止本报告期末，以上V1.0版本软件已研发成功并进行了软件著作权登记，相关开发 支出资本化，V2.0版软件尚处于研究阶段，相关支出费用化。预计以上运营软件成功研发并持续升级会对光伏项目运营效率 产生积极影响。
000040	2017-12-31	1	148	5.14	4.03427e+07	0.5		4.96032e+06	12.3		CNY	公司正在进行的研发项目包括:新能源光伏电站设计、光伏电站建设技术、自动化清洗设备研发技术,农光互补设计及实施技术,环保生态修复、城市净化、近自然构建技术等。公司计划通过以上项目研发,形成新能源及环保专利技术,在提高主营业务竞争力的同时形成技术储备。截至目前,主要研发项目已进入开发阶段,预计会对公司在新能源及环保领域发展构成积极影响。
000040	2018-12-31	1	217	9.58	5.94768e+07	0.69		5.17142e+06	8.69		CNY	公司计划通过项目研发,形成新能源及环保专利技术,在提高主营业务竞争力的同时形成技术储备。截至目前,主要研发项目已开发完成或已进入开发阶段,预计会对公司在新能源及环保领域发展构成积极影响。 本期符合资本化条件的研发支出增加,部分项目形成研发成果。
000040	2019-12-31	1	123	14.06	4.07562e+07	0.6		6.89439e+06	16.92		CNY	公司计划通过项目研发,形成新能源及环保专利技术,在提高主营业务竞争力的同时形成技术储备。截至目前,主要研发项目已开发完成或已进入开发阶段,预计会对公司在新能源及环保领域发展构成积极影响。
000043	2013-12-31	1			6.34308e+06	4.11					CNY
000043	2014-12-31	1			8.37243e+06	4.17					CNY
000043	2015-12-31	1	27	0.15	1.01877e+07	0.18		0	0		CNY	2015年研发项目为公司下属企业深圳市中航楼宇科技有限公司下属企业深圳市中航楼宇科技有限的节能业务产品,目是深挖开发增加产品数量,提高业务能力并进一步升项目节率提高物业管理工作的客户满意度。
000043	2016-12-31	1	27	0.13	1.08924e+07	0.17		0	0		CNY	深圳市中航楼宇科技有限公司研发节能业务产品和“一键报修”微信端业务。目的是继续深挖节能产品和提高维保的服 务效率，提高物业管理工作的客户满意度。
000043	2017-12-31	1	89	0.46	9.99582e+06	0.17		0	0		CNY	深圳市中航楼宇科技有限公司本年度研发重点围绕助力公司核心业务发展,研发力量集中在能耗监控平台及配套系统的研发和试运行,通过智能监控系统研发与大力推广,引领节能业务向智能化、可视化发展,从而提高节能业务技术水平及客户的感知效果,推动节能业务市场拓展。航电建筑科技(深圳)有限公司本年度研发重点围绕助力公司核心业务发展,研发力量集中在π修π巡平台及配套系统的研发和试运行,通过智能监控系统研发与大力推广,引领节能业务向智能化、可视化发展,不仅提高节能业务技术水平,提高客户的感知效果,推动节能业务市场拓展。
000043	2018-12-31	1	120	0.6	1.46227e+07	0.22		0	0		CNY	深圳市中航楼宇科技有限公司本年度研发工作重点围绕助力公司核心业务发展,研发力量集中在物业设施设备管理产品的研发和试运行,通过智能监控产品研发与大力推广,引领企业向智能化、科技化发展,从而提高物业设施设备管理专业技术水平及客户的感知效果,推动设施设备管理业务市场拓展。航电建筑科技(深圳)有限公司本年度研发重点围绕助力公司核心业务发展,研发力量集中在设备设施平台的软件、硬件持续研发和推广运行,通过系统的平台化研发与大力推广,建设智能大屏系统,提高客户应用效果,推动设备实施线上运维业务的发展,提升行业竞争力。
000045	2007-12-31	1			5625000						CNY
000045	2012-12-31	1			54658800	20.8					CNY
000045	2013-12-31	1			72800000						CNY	2013年，公司累计研发投入7,280万元，较2012年增长133.19%，占2013年偏光片营业收入的12.22%。公司研发投入重点包括TV用偏光片产品、增亮型智能终端用偏光片、高对比度负性LCD用偏光片、灰色系染料片、双稳态LCD用反射型白化偏光片等产品开发，以及包括新型表面涂层、PVA胶粘剂等生产相关的工艺改进和原材料应用开发。超薄增亮型智能终端用偏光片（IPS产品）已完成内部光学及信赖性测试，并通过比亚迪、天马、TCL等客户光学认证，在粘着剂、外观等使用细节方面还需改进，但已获得中低端客户小批量订单。 公司加大了新材料、新生产工艺的研发力度。搭配全贴合TP（触摸屏）与高PPI（分辨率）面板使用的新型表面涂层的开发，在报告期内已完成厂内所有技术开发工作，以及正式样板制作及厂内评价工作，预计将于2014年一季度推出新款样板供客户评价使用；搭配中小尺寸TFT新型PSA胶的开发，在报告期…
000045	2014-12-31	1			55071000						CNY
000045	2015-12-31	1	98	7.66	3086729424	2.25		0	0		CNY	研发投入总额占营业收的比重较上年生显著变化原因, 2015年研发投入总额占营业收入的比重较2014年有所下降,其主要原因是加强了研发费用的管控,以及开发阶段部分使用供应商提供免费样品和寻求替代性原材料等原因所致。本年度研发项目共27项,涉及产线工艺优化、材料成本技术方案以及IPS产品、OLED中小尺寸产品、大尺寸TFT产品等研发。截至目前,基本已完成了年初设立的研发目标,IPS等产品通过多家客户认证并进入批量供货阶段。报告期内成功产生销售订单的新产品共计92项(以产品型号计数),进一步丰富了公司产品线,以应对多样化的市场需求。
000045	2016-12-31	1	106	8.44	3.93088e+07	3.28		0	0		CNY	本年度研发项目共16项，涉及薄型化产品开发、性能提升、大尺寸TV用偏光片产品开发、OLED显示 用偏光片产品性能提升、车载工控产品开发等。截至目前，基本已完成了年初设立的研发目标，大尺寸TV 用偏光片产品、OLED产品、车载工控等通过客户端验证并实现小批量供货。报告期内成功产生销售订单的 新产品共计63项（以产品型号计数），进一步丰富了公司产品线，以应对多样化的市场需求。
000045	2017-12-31	1	105	10.2	3.90361e+07	2.65		0	0		CNY	本年度研究开发部共12项研发项目,涉及TV产品性能提升、智能手机用偏光片性能优化及超薄偏光片产品开发、OLED产品开发、车载工控产品开发、TN/STN产品性能提升及新品开发、染料片性能提升及新品开发、先进技术开发、四号线IPS产品的开发及原材料多级供应商的开发等。报告期内成功产生的新产品共计176项(以产品型号计),创新能力显著提高,进一步提升产品竞争力,市场占有率持续增长。
000045	2018-12-31	1	107	10.18	4.19518e+07	3.3		0	0		CNY	本年度研究开发部共12项研发项目,涉及大尺寸VA型TV用偏光片产品开发、智能手机用偏光片性能优化及超薄偏光片产品开发、OLED 显示用偏光片的开发、车载工控产品开发、薄化PVA膜的开发、TN/STN产品性能提升及新品开发、染料片产品性能提升及新品开发、UV胶水技术开发及研究、新产线6号线产品开发、高端IPS型产品开发、压敏胶材料开发及性能提升研究及原材料多级供应商的开发等。报告期内成功产生的新产品共计225项(以产品型号计),创新能力显著提高,进一步提升产品竞争力,市场占有率持续增长。
000045	2019-12-31	1	117	10.89	5.31787e+07	2.46		0	0		CNY	2019年度研究开发部共计开展研发项目10项,涉及IPS-TV产品,TN-MNT产品、IPS-MNT、薄型IPS手机产品等的应用开发研究,取得了丰硕的成绩。1、全年完成L社TV三款产品的开发验证,实现顺利量产;2、完成L社IPS-MNT产品开发,顺利量产;3、55寸新补偿膜NR01实现小批量供货;4、手机薄型增亮产品已导入客户端,实现量产供货;5、高透高偏工艺实现技术突破,为未来高透高偏产品鉴定技术基础。
000046	2007-12-31	1			4.0029e+06						CNY
000046	2008-12-31	1			3.29786e+06						CNY
000046	2012-12-31	1			16414000	0.37					CNY
000046	2013-12-31	1			21966400	7.73					CNY
000046	2014-12-31	1			29689300	8.62					CNY
000046	2015-12-31	1	211	2.07	3.626e+07	0.38		0	0		CNY	公司控股子公司三江电子主要从事消防、安防产品的生产和销售。2015年,为提高企业的核心竞争力,三江电子持续创新,加大对技术改造的研发投入,其中:消防报警电子产品方面,主要有"JB-QBL-MN210火灾报警控制器"、"JB-QBL-9116火灾报警控制器"、"CRT-9100嵌入式消防控制室图文显示系统"、"组合式电气火灾监控探测器"、"防火门监控器系统"以及"JTY-GD-T12感烟火灾探测器"等研发项目,项目技术成果已申请受理4项发明专利,获得授权2项发明专利、4项实用新型专利；智能楼宇产品方面,主要有"K1551系列数字可视对讲室内分机"、"基于Wi-Fi的智能家居安防系统"、"智能WIFI可视对讲门铃"等研发项目,目前已申报3项实用新型专利；监控电子产品方面,主要有"网络高清红外枪式摄像机"、"网络硬盘录像机"、"大路数存储转发服务器"、"网线光端机"等研发项目,项目技术成果已申…
000046	2016-12-31	1			2.27757e+07						CNY
000048	2012-12-31	1			1.79065e+07	1.23					CNY
000048	2013-12-31	1			2.25857e+07	1.44					CNY
000048	2014-12-31	1			2.35689e+07	1.1					CNY
000048	2015-12-31	1	33	2.04	2.24929e+07	0.98		0	0		CNY	2015年,根据公司主营业务发展需要,公司本年度围绕以下方面持续开展相关研发项目:(1)公司致力于高效安全环保型畜禽饲料技术的研究,通过发酵床养殖试验及无抗环保饲料的研发,从上下游下手,探索研究养殖行业上下游环保问题的整套解决方案；(2)根据饲料行业未来的发展方向,提升饲料公司技术储备,同时通过高档水产料的研发完善饲料公司产品结构,提升集团饲料模版的竞争优势。
000048	2016-12-31	1	33	1.94	2.3213e+07	1.49		0	0		CNY	2016年,根据公司主营业务发展需要,公司本年度围绕以下方面持续开展相关研发项目：（1）公司致力于高效安全环保型畜禽 饲料技术的研究，通过发酵床养殖试验及无抗环保饲料的研发，从上下游下手，探索研究养殖行业上下游环保问题的整套解 决方案；（2）根据饲料行业未来的发展方向，提升饲料公司技术储备，同时通过高档水产料的研发完善饲料公司产品结构， 提升集团饲料模版的竞争优势。
000048	2017-12-31	1	33	2.11	2.19726e+07	0.75		0	0		CNY	2017年,根据公司主营业务发展需要,本年度围绕以下方面持续开展相关研发项目:(1)致力于高效安全环保型畜禽饲料技术的研究,通过发酵床养殖试验及无抗环保饲料的研发,从上下游下手,探索研究养殖行业上下游环保问题的整套解决方案;(2)根据饲料行业未来的发展方向,提升饲料公司技术储备,同时通过高档水产料的研发完善饲料公司产品结构,提升集团饲料模版的竞争优势。
000048	2018-12-31	1	51	3.28	2.52016e+07	0.73		0	0		CNY	2018年,随着国家环保政策的推进,同时配合公司主营业务发展需要,年度内主要围绕以下方面开展科研工作: 1、低蛋白低磷环保型饲料的研发; 2、无抗生素畜禽系列饲料的研发与应用; 3、特种水产膨化饲料的研发与推广; 4、种鸡腺胃炎防治的综合技术; 5、利用发酵床养禽关键技术,解决畜禽养殖废弃物的处理; 6、脂肪的营养研究和应用; 7、集装箱高密度水产养殖技术集成与示范。
000048	2019-12-31	1	51	6.92	2.9754e+07	0.6		0	0		CNY	2019年,随着国家环保政策的逐步推进,同时为了配合公司主营业务发展需要,年度内主要围绕以下方面开展科研工作:1、生鱼配合饲料不同脂肪源选用关键技术研究,报告期内投入526.30万元;2、微生态制剂对猪生长性能和免疫功能的研究,报告期内投入388.32万元;3、低聚木糖对肉鸭生长性能的影响研究,报告期内投入389.72万元;4、无抗肉鸡配合饲料的可行性研究,报告期内投入402.65万元;5、复合有机酸在断奶仔猪饲料中的研发与应用,报告期内投入337.17万元;6、加州鲈饲料中肉骨粉、鸡肉粉替代鱼粉的研究,报告期内投入347.58万元。
000049	2012-12-31	1			101230872	3.18					CNY
000049	2013-12-31	1			104412442	2.38					CNY
000049	2014-12-31	1			114476969	1.79					CNY
000049	2015-12-31	1	449	7.12	1.41788e+08	1.68		0	0		CNY
000049	2016-12-31	1	776	8.93	2.00962e+08	2.3		0	0		CNY
000049	2017-12-31	1	756	7.14	3.48047e+08	2.79		0	0		CNY	报告期内,公司持续加大研发投入,2017年研发投入达34,804.71万元,同比增长73.19%。
000049	2018-12-31	1	779	7.37	3.06587e+08	1.78					CNY	报告期内,公司调整研发投入结构,战略性缩减了大型新能源汽车电源管理系统及封装业务的研发投入,同时,在确保中小型电源管理系统及封装业务研发进度和成果输出的前提下,加强研发物料采购和研发物料消耗的管理,使得公司2018年度研发费用同比有所下降。
000049	2019-12-31	1	890	9.13	2.96336e+08	1.61		0	0		CNY	报告期内,公司调整研发投入结构,战略性缩减了大型新能源汽车电源管理系统及封装业务的研发投入,同时,在确保中小型电源管理系统及封装业务研发进度和成果输出的前提下,加强研发物料采购和研发物料消耗的管理,使得公司2019年度研发费用同比有所下降。
000050	2010-12-31	1	836								CNY
000050	2012-12-31	1			176130733	4.1					CNY
000050	2013-12-31	1			247519369	5.5					CNY
000050	2014-12-31	1			538530000	5.78					CNY
000050	2015-12-31	1	1900	14.32	883480793	8.39		0	0		CNY	研发投入总额占营业收入的比重较上年发生显著变化的原因, 本年度研发支出88,348万元,占营业收入的8.39%,主要为母公司、上海天马、成都天马、武汉天马、上海中航光电子、 深圳中航光电子前瞻性技术研发和量产技术研发等发生的支出,包括为研究并获取新型显示技术或生产工艺等而进行的有计 划的调查、评价和选择阶段的支出；以及项目立项之后,大规模量产之前,为新型显示技术或生产工艺等最终应用而进行设 计、试做、测试工作发生的支出。研发投入金额增加主要系2014年9月公司完成重大资产重组,2014年研发投入金额仅包含 武汉天马9-12月数据,而本年研发投入金额中武汉天马全年数据均纳入合并范围；同时公司业务拓展,研发人员增加、研发 设备和材料等投入增加所致。显示行业的技术更新较快,公司新技术、新工艺、新产品如果不能持续研发并升级,将对公司的市场竞争力造成不利影 响。为了保持领先的技术实力及提升公司产品…
000050	2016-12-31	1	2248	16.78	1.07771e+09	10.04		0	0		CNY	显示行业技术更新较快，若公司新技术、新工艺、新产品不能持续研发与升级，将对公司的市场竞争力造成不利影响。为了 保持领先的技术实力及提升公司产品市场竞争力，公司不断加大研发投入力度。目前公司已自主掌握诸多国际先进、国内领 先的行业前沿及量产技术，如LTPS、AMOLED、触控一体化技术（On-cell、In-cell）、柔性显示、ForceTouch、Oxide、3D 显示、透明显示等。同时，公司积极推进柔性显示技术的布局，基于AMOLED技术的柔性项目开发平台已经完成，为柔性 技术量产奠定基础。年度研发支出107,771.40万元，占营业收入的10.04%，主要为母公司、上海天马、成都天马、武汉天马、上海光电子、NLT 公司前瞻性技术研发和量产技术研发等发生的支出，包括为研究并获取新型显示技术或生产工艺等而进行的有计划的调查、 评价和选择阶段的支出；以及项目立项之后，大规模量产之前，为新…
000050	2017-12-31	1	2166	13.09	1.05695e+09	7.54		0	0		CNY	显示行业技术更新较快,若公司新技术、新工艺、新产品不能持续研发与升级,或出现技术人员流失、技术失密等情况,会对公司的竞争力带来不利影响。为了保持领先的技术实力及提升公司产品市场竞争力,公司不断加大研发投入力度。目前,公司已自主掌握LTPS、AMOLED、触控一体化技术(On-cell、In-cell)、柔性显示、3D显示、透明显示等诸多国际先进、国内领先的行业前沿及量产技术,奠定了公司在中小尺寸显示行业的领先地位。
000050	2018-12-31	1	5295	13.07	1.80263e+09	6.23		0	0		CNY	显示行业技术发展较快,若公司新技术、新工艺、新产品不能持续研发与升级,或出现核心技术人员流失、技术泄密等情况,将会对公司的竞争力带来不利影响。为了保持领先的技术实力及提升公司产品市场竞争力,公司不断加大研发投入力度。目前,公司已自主掌握LTPS TFT-LCD、AMOLED、触控一体化技术(On-cell、In-cell)、柔性显示、Force Touch等诸多国际先进、国内领先的行业前沿及量产技术,奠定了公司在中小尺寸显示行业的领先地位。
000050	2019-12-31	1	6458	16.21	1.85691e+09	6.13		0	0		CNY	显示行业技术发展较快,若公司新技术、新工艺、新产品不能持续研发与升级,或出现核心技术人员流失、技术泄密等情况,将会对公司的竞争力带来不利影响。公司根据技术成熟度和产业化应用需求,科学布局前瞻性技术和产业化技术,不断增加研发人员数量和研发投入。目前,公司已自主掌握LTPSTFT-LCD、AMOLED、触控一体化技术(On-cell、In-cell)、柔性显示、ForceTouchTEDPlus、屏下/屏内指纹识别等诸多国际先进、国内领先的行业前沿及量产技术,并在Mini/MicroLED等技术领域进行布局,持续巩固公司在中小尺寸显示领域的领先地位。
000055	2007-12-31	1			8.01051e+06						CNY
000055	2008-12-31	1			8.88664e+06						CNY
000055	2012-12-31	1				5.15					CNY
000055	2013-12-31	1			103027800	5.9					CNY
000055	2014-12-31	1			86772900	4.48					CNY
000055	2015-12-31	1	351	15.08	1.052e+08	4.12		0	0		CNY	报告期内,方大集团以低碳、节能、环保、可持续发展为目的,围绕清洁生产、高效节能等方面大力进行新产品、新工艺、新技术等的研发,按计划完成了节能环保幕墙、太阳能光伏幕墙、铝塑复合板、单层铝板、蜂窝铝板、地铁屏蔽门系统、光伏电站工程等领域科技项目的研发,完成的项目具有自主知识产权,形成自己的核心技术和专有技术的产品；坚实的技术积累,提高了企业核心竞争力,保证了企业持续、健康的发展,为公司的可持续发展提供了技术支撑和保障,并带来良好的社会效益。
000055	2016-12-31	1	459	19.54	1.13321e+08	2.7		0	0		CNY	因为方大城项目房产销售实现收入金额较大，导致研发投入总额占营业收入的比重降低。
000055	2017-12-31	1	400	18.6	1.12793e+08	3.83		0	0		CNY	公司多年来一直秉承“科技为本,创新为源”的经营理念,自主创新能力和技术水平始终保持同行业领先。为了继续保持领先的技术实力及提升公司产品市场竞争力,报告期内,公司新申请专利共27件,其中发明专利6件,实用新型专利21件。截至报告期末,公司共取得专利781项(其中发明专利107项),国际PCT专利4项,拥有软件著作权8项,专利总数居全国同行业首位。主编或参编国家、行业和企业标准37项。报告期内,公司共完成了科技计划项目16个,其中新产品开发项目14个、技术改造项目2个。完成了62个政府奖项或政府资助的申报工作。报告期内,公司获得深圳市质量强市卓越贡献奖、深圳知识产权梧桐金奖——最佳创智奖(商标奖),公司研发生产的“青花瓷铝单板”和“自由曲面铝合金遮阳板”荣获江西省重点新产品。
000055	2018-12-31	1	404	18.31	1.38333e+08	4.54		0	0		CNY	公司秉承“科技为本,创新为源”的经营理念,坚持走科技创新发展道路,自主创新能力和技术水平始终居于国内同类企业前列。公司致力于自主知识产权产品的研发,提升企业核心竞争力。2018年,公司主编、参编国家、省市级标准编制10项,申请专利27件,新授权专利23件,其中授权发明专利4件,自主研发新产品“BIM系统参数设计研发与应用”、“增强型PEDC_IBP_200研发”、“乘客探测器的功能研发”等18项。公司屏蔽门产业以智能制造为抓手,研发出自动打胶机器人、自动焊接机器人投入试生产,推进焊接、打胶等的生产智能化,促进工艺技术水平及产品质量提高,实现员工劳动强度降低、产品市场竞争力提升、人工成本降低、经济效益改善的目标
000055	2019-12-31	1	503	21	1.36943e+08	4.56		0	0		CNY	公司秉承“科技为本,创新为源”的经营理念,坚持走科技创新发展道路,自主创新能力和技术水平始终居于国内同类企业前列。公司致力于自主知识产权产品的研发,提升企业核心竞争力。2019年,公司自主研发新产品“BIM数字化工艺设计、下料系统”、“装配式屋面幕墙系统”、“石墨烯粉末喷涂铝单板研究开发”、“站台门无人驾驶控制系统研发”等25项。智能焊接、智能打胶等的智能化生产工艺已开始用于生产,促进产品质量提高,实现员工劳动强度降低、人工成本降低、工作效率提升、提高经济效益。截至2019年12月底,公司先后获得专利920件,其中发明专利188件,国际PCT专利10件,软件著作权12件。2019年申请专利44件,新授权专利26件(其中发明专利1件)。全资子公司方大建科的发明专利“一种建筑幕墙结构”获“深圳专利奖”。
000058	2012-12-31	1			3.5966e+06	0.01					CNY	报告期内，公司的研发支出主要用于赛格网和赛格通项目的研发和建设，旨在进一步提高赛格网和赛格通的竞争力，打造具有赛格特色的、以专业电子市场为体验基础的电子商务平台。报告期末，公司完成了赛格网V3.0版本的研发，完成了“赛格通”V2.0版本的研发并已在深圳、苏州、西安、长沙等赛格电子市场陆续实施。通过赛格网和赛格通项目的研发和建设，未来可以进一步增强公司的经营能力，提升公司的核心竞争力。
000058	2013-12-31	1			1.39904e+06	0.23					CNY	报告期内，公司的研发支出主要用于赛格网和赛格通项目的研发和建设，旨在进一步提高赛格网和赛格通的竞争力，打造具有赛格特色的、以专业电子市场为体验基础的电子商务平台。通过赛格网和赛格通项目的研发和建设，未来可以进一步增强公司的经营能力，提升公司的核心竞争力。
000058	2014-12-31	1			1.13607e+06	0.17					CNY	报告期内，公司的研发支出主要用于赛格网和赛格通的建设、升级和维护，该项投入有助于进一步完善公司的电子商务平台，提高公司经营能力和竞争力。
000058	2015-12-31	1	0	0	659249	0.09		0	0		CNY	报告期内,公司的研发支出主要用于"赛格网"和"赛格通"的建设、升级和维护,该项投入有助于进一步完善公司的电子商务平台,提高公司经营能力和竞争力。
000058	2019-12-31	1	15	0.54	2.8625e+06	0.19		0	0		CNY	研发投入金额是以合并报表为口径。研发投入总额占营业收入的比重较上年发生显著变化的原因本报告期新纳入合并企业苏州泰斯特所发生的研发费用。
000059	2012-12-31	1			8.54831e+07						CNY
000059	2013-12-31	1			61630000						CNY
000059	2014-12-31	1			6.43469e+07	0.18					CNY
000059	2015-12-31	1	470	3.99	7.12578e+07	0.23		0	0		CNY	研发费用主要是项目改造、新产品开发、技术更新等,合计71,257,751.68元。
000059	2016-12-31	1	352	3.29	7.73123e+07	0.27		0	0		CNY	2016年技术研发项目共计35项，项目主要包括聚烯烃和ABS的新产品及新牌号开发、复合肥料及稳定高效掺混肥料等 新型肥料开发等，合计投入77,312,274.87元。
000059	2017-12-31	1	256	2.5	8.98893e+07	0.27		0	0		CNY	2017年技术研发项目共计16项,项目主要包括VOC治理储运站台油气回收研发项目、3D打印耗材专用料研发及产业化等,合计投入89,889,349.05元。
000059	2018-12-31	1	214	2.4	8.91802e+07	0.24		0	0		CNY	2018年技术研发项目共计 25项,项目主要包括DCS系统升级、智能化工艺优化先进控制技术在乙烯装置上的应用研究等,合计投入89,180,247.42元。
000059	2019-12-31	1	236	2.94	1.00209e+08	0.25		0	0		CNY	2019年科研开发项目包括新产品及技术开发项目22项,工艺技术创新项目27项。
000060	2012-12-31	1			271034100	1.48					CNY
000060	2013-12-31	1			239909100	1.13					CNY
000060	2014-12-31	1			240407700	0.98					CNY
000060	2015-12-31	1	802	7.66	192228100	1.13		6937000	3.61		CNY	2015年公司被认定为国家高新技术企业,拥有国家级技术中心,广东省重点工程研究开发中心和博士后科研工作站,控股子公司中有3家国家高新技术企业,拥有省级企业技术中心和院士工作站。公司拥有一支以一批享受国务院政府津贴专家为领军人物的技术团队,技术人才队伍的系统性、集成性强。公司秉承"紧跟市场、立足主业、以我为主、内外结合"的自主创新模式,在地质找矿、采矿、选矿、冶炼、新材料开发、安全、环保等领域进行了多项研究开发。其中开展的尾矿资源综合回收研究项目获得成功,将大大提升矿山资源的综合利用水平。成功开发的铝合金导电轨道,顺利应用于国内第一条中低速磁悬浮轨道(湖南长沙市飞机场至高铁站)。开发的新产品金属复合材料有助于解决困扰电子产品的不同金属间连接问题,大大提高电子产品质量,提升产品竞争力。公司2015年研发支出19,222.81万元,占公司营业收入的1.13%。
000060	2016-12-31	1	808	7.98	196115644	1.3		79800	0.04		CNY	公司是国家高新技术企业，拥有国家认定企业技术中心，技术力量雄厚，科技成果曾13 次获得国家科技奖励，拥有“院士工作站”、“博士后科研工作站”、“广东省重点工程研究 开发中心”、国家和省级认定“企业技术中心”等研究平台。 公司不断进行新技术、新工艺、新设备、新材料的研究开发和应用，引领行业技术进步， 在节能降耗、环境保护、资源综合利用等领域起到了领头羊的作用。其中，“有色金属共伴 生硫铁矿资源综合利用关键技术及应用”在2017年初召开的国家科技创新大会上获国家科技 进步二等奖。针对引进消化吸收的“锌氧压浸出综合回收镓锗”全湿法冶炼技术，公司在硫 化物滤饼处理、铁渣无害化处理、综合回收等方面取得重大突破，为该工艺技术经济指标的 优化做出了表率。
000060	2017-12-31	1	817	8.44	2.30079e+08	1.21		63740	0.03		CNY	公司做为国家高新技术企业,将技术创新置身于创新驱动的核心位置,顺利通过国家技术中心和广东省技术中心年度评价,规划成立科学技术研究院,推进新材料研发中心和重点实验室建设,整合院士工作站、博士后科研工作站等研发资源,加强与国内外优秀科研院所、专业院校合作,完成“中金岭南—中南大学产学研合作中心”共建,构建多层次自主创新和资源共享体系。公司科研将在资源勘探、安全环保、高效采选、精品冶炼、综合回收、新材料开发等领域重点开展,持续推动“尾砂综合利用”、“固废资源高效利用”等一批重大科研项目攻关,以解决尾矿库安全隐患、提高矿山回采率、确保资源开采安全性。
000060	2018-12-31	1	797	8.09	1.89332e+08	0.95		0	0		CNY	公司2018年被认定为国家高新技术企业。公司以“中金岭南科学技术研究院”为平台,全面整合“国家技术中心”、“广东省技术中心”、“院士工作站”、“博士后科研工作站”等研发资源,加强与中南大学、长沙有色院等科研院所的合作,构建了多层次自主创新和资源共享体系。针对尾矿资源综合回收、铅银渣资源综合回收与环保治理、废水处理与资源化利用、超细氧化锆粉体材料等重大课题,集中优势力量开展技术攻关,形成了一批重大创新成果,荣获“中国工业大奖”、“国家科技进步二等奖”等奖项,获得知识产权管理体系认证证书。公司科研将以激活创新要素、重构创新体制、完善激励约束机制为重点,继续深化科研创新体制机制改革,增强自主创新能力,做实做强中金岭南科学技术研究院,稳步抓好工业固废综合利用与处置、新材料开发、智能制造三大领域攻关,着力增强核心关键设备自主研发能力、核心工艺的创新创效能力和新产品开发能力。
000060	2019-12-31	1	833	8.67	2.96244e+08	1.3		0	0		CNY	公司通过加大科研投入,全面深化科研项目和费用管理改革、创新激励评价机制,整合创新资源,加强深化产学研融合,自主创新能力显著提升。“有色金属矿山超细尾砂充填新材料研究与应用”项目、“原矿预先抛废技术研究”项目和“二氧化碳选硫连选试验研究”项目等一批重大科研项目相继取得突破,形成了一批重大创新成果。在智能制造领域更是取得突破性进展,“锌铸锭浮渣处理机器人研制”项目及“铅锌矿智能分选设备的研制”项目均获得成功,为公司的发展注入了全新活力。中金岭南公司科技创新工作始终坚持以问题为导向,因地制宜、有序推进,锚定矿业、冶金、材料、环保等四大产业板块、针对产业转型、资源综合利用、精深加工、生态环保、可持续发展等五大突出问题,构建生产、环境和社会效益相协调的有色金属产业创新发展模式,为实现成为“国家资源安全的保障者、国内铅锌行业的领跑者、绿色安全智能生产制造的标杆示范者”的战略目标贡献力量。研发费用本年…
000061	2013-12-31	1			1.48299e+06						CNY
000061	2014-12-31	1			924919	0.056					CNY
000061	2015-12-31	1			1650						CNY
000061	2018-12-31	1	60	1.24	7.20073e+06	0.31					CNY	公司下属大白菜科技公司围绕农产品批发市场食品安全追溯、档位管理、智慧停车场收费管理、智慧海吉星管理等方面进行信息化建设工作,并在旗下成熟市场进行初步部署和应用,快速实现管理数据及业务数据的归集,提高管理效能。报告期研发投入、研发费用同比增加。
000061	2019-12-31	1	49	1.01	9.43416e+06	0.33					CNY	公司下属大白菜科技公司围绕农产品批发市场食品安全追溯、档位管理、智慧停车场收费管理、智慧海吉星管理等方面进行信息化建设工作,并在旗下成熟市场进行初步部署和应用,快速实现管理数据及业务数据的归集,提高管理效能。
000062	2016-12-31	1	117	7.13	1.78699e+07	0.32		0	0		CNY	上市公司子公司华强电子网是国家高新技术企业，作为上市公司电子元器件线上交易平台，其拥有专业的产研中心，专 注于研发线上交易平台相关系统与软件，目前已完成华强电子云平台云服务系统、安采网平台管理系统、华强电子云平台移 动端系统、elasticsearch搜索系统、华强生成实体工具软件、华强魔方资讯平台管理系统六大项目的科技成果转化，相关平 台系统已上线运营。华强电子网经过不懈地研发和创新，报告期内系统容量、稳定性以及安全性得到进一步加强，累计获得 了多件著作权登记软件，平台注册会员用户达170多万户；未来将持续优化电子元器件线上交易平台系统，增强在电子元器 件线上交易平台领域的实力。 上市公司子公司捷扬讯科是国家高新技术企业，为增强其在电子元器件分销领域的实力，本年度对公司内部的电子商务、 数据管理平台及对客户端的在线网络平台进行商业化的策略整合，目前已完成半导体全球供给资源多维整合系统、…
000062	2017-12-31	1	233	12.72	4.74179e+07	0.57		0	0		CNY	公司一直以来注重自主研发能力,并持续加大研发力度,2017年,公司的研发人员和投入同比均有大幅增加。目前已经有华强电子网、捷扬讯科、鹏源电子以及淇诺科技等子公司获得了国家高新技术企业认定。华强电子网作为上市公司电子元器件线上交易平台,其拥有专业的研发中心,目前研发完成网站内容防抓取系统、华强云平台APP、华强商务互联系统、华强洽洽APP、华强电子元器件云商城、电商网站IP拦截系统六大项目的科技成果,累计获得多项软件著作权。网站全面应用缓存技术、采用分布式架构,提升了系统的性能和稳定性,保障系统在高负载情况下快速响应请求。机房采用数据实时热备、核心设备与网络双热备,避免数据丢失和出现单点故障,保障系统7*24不间断服务。未来将持续优化线上交易平台系统,加强在电子元器件线上交易平台领域的影响力。捷扬讯科为增强其在电子元器件分销领域的实力,本年度主要在物料大数据、业务智能数据方面深度投入,在精…
000062	2018-12-31	1	294	15.43	8.59681e+07	0.73		0	0		CNY	公司一直以来注重自主研发能力,并持续加大研发力度。目前已经有华强电子网、捷扬讯科、鹏源电子、英能达、淇诺科技以及芯斐电子等子公司获得了国家高新技术企业认定。 华强电子网专注于在电子产业链开展电子商务平台运营、产业研究、行业咨询等一站式服务,拥有在全国电子元器件领域知名的垂直B2B网站,目前研发完成网站内容防抓取系统、华强电子云平台系统、华强互联商务系统、华强洽洽即时通软件、华强电子元器件云商城五大项目的科技成果,累计获得多项软件著作权。网站全面应用缓存技术、采用分布式架构,提升了系统的性能和稳定性,保障系统在高负载情况下快速响应请求。机房采用数据实时热备、核心设备与网络双热备,避免数据丢失和出现单点故障,保障系统7*24不间断服务。未来将持续优化线上交易平台系统,加强在电子元器件线上交易平台领域的影响力。 捷扬讯科专注于电子元器件长尾需求市场,拥有高效、自主研发的内部IT系统,通过快速的…
000062	2019-12-31	1	271	14.36	9.71255e+07	0.68		0	0		CNY	公司一直以来注重自主研发能力,并持续加大研发投入力度。目前已经有深圳华强电子网集团有限公司、深圳华强电子交易网络有限公司、鹏源电子、英能达、淇诺科技以及芯斐电子等子公司获得了国家高新技术企业认定。深圳华强电子网集团有限公司(原名“深圳市捷扬讯科电子有限公司”,以下简称“华强电子网集团”)专注于电子元器件长尾需求市场,拥有高效、自主研发的内部IT系统,通过快速的产品规格库匹配、全球比价、库存查询、下单采购、送货、内部管理等一系列服务,能及时准确的满足EMS大客户以及其他各类中小微客户的急货、缺货的长尾需求。2019年,捷扬讯科主要在数据撮合、大数据分析等方面深度投入,在精准营销、业务行为埋点以及客户物料需求清单等诸多领域持续推进深层次开发。在物料指纹系统、供应商评价系统、客户点评系统、业务员赋能系统、微信平台系统、移动设备整合系统、用户行为埋点分析系统、半导体实时价格监督与管理系统、产品库…
000063	2007-12-31	1			3210400000	9.2					CNY
000063	2008-12-31	1			3994100000	9					CNY
000063	2010-12-31	1	27941	32.8							CNY
000063	2011-12-31	1			8492600000						CNY
000063	2013-12-31	1			73839000000	9.81					CNY
000063	2014-12-31	1			9008500000	11.06					CNY
000063	2015-12-31	1	31703	37.46	12200500000	12.18		820900000	6.73		CNY
000063	2016-12-31	1	30086	36.93	12762100000	12.61		1447300000	11.34		CNY	主要因本期加大Pre-5G、5G、高端路由器、SDN、OTN、核心芯片等产品的研发投入并在市场中 得到广泛应用所致。
000063	2017-12-31	1	28942	38.71	12962200000	11.91		1615600000	12.46		CNY	本期政府补助准则修订,部分与日常活动相关的政府补助冲减研发费用。如果对上年同期数据予以追溯调整,研发投入金额同比增长10.89%。
000063	2018-12-31	1	25969	38.06	10905600000	12.75		2011900000	18.45		CNY
000063	2019-12-31	1	28301	40.39	12547900000	13.83		2272600000	18.11		CNY
000065	2012-12-31	1				4.49					CNY
000065	2013-12-31	1				2.54					CNY
000065	2014-12-31	1				2.57					CNY
000065	2015-12-31	1	120	34.58	1.09761e+08	2.56		0	0		CNY	公司作为高新技术企业一贯重视科技研发工作,每年均拿出一定比例资金开展研发活动。同时为抢抓"一带一路"战略机遇,促进公司业务转型升级,早在2014年8月便启动"一带一路"战略研究,将科技创新纳入总体规划,确定了加大研发投入力度的总思路。2015年所开展的8个研发项目中,3个项目属于轨道交通领域,主要从事铁路各机电和信号系统的整合、总体方案优化,分析主要技术参数范围,为系统稳定运行提供依据,同时在特定气候和环境条件下对技术适应性进行现场验证；2个项目属于发电和输变电,主要考虑对引水设计方案、引水发电系统过渡过程、调压井型式、压力钢管等关键技术进行研究。输变电主要考虑电压等级及主变容量的计算、二次系统调度自动化设置、自动化综合保护的配置等；3个项目属于工农业建设,主要考虑生产工艺流程的优化,提高设备整体效能并降低费用,节能环保、改善生产操作的灵活性。截止去年年底,2个项目已经基本结束,其余6个…
000065	2016-12-31	1	125	43.71	1.42806e+08	1.63		0	0		CNY	2016年共开展了8个研发项目，3个项目属于轨道交通领域，主要从事铁路各机电和信号系统的整合、总体方案优化，分 析主要技术参数范围，为系统稳定运行提供依据，同时在特定气候和环境条件下对技术适应性进行现场验证；3个项目属于 发电和输变电，主要考虑对引水设计方案、引水发电系统过渡过程、调压井型式等关键技术进行研究。输变电主要考虑电压 等级及主变容量的计算、二次系统调度自动化设置等；2个项目属于工农业建设，主要考虑生产工艺流程的优化，提高设备 整体效能并降低费用，节能环保、改善生产操作的灵活性。截止去年年底，两个项目已经基本结束，其他项目正在进行。本 年度开展的研发项目，是为解决公司工程承包项目开发和执行的不同阶段，可能或实际遇到的技术问题，并为此而开展的技 术研发活动。研发项目取得不同程度进展，达到了预期目标，对未来公司经营业绩的发展将起到良好的支撑和促进作用。
000065	2017-12-31	1	126	43.75	1.60151e+08	1.65		0	0		CNY	2017年共开展了8个研发项目,4个项目属于轨道交通领域,主要从事轨道交通各子系统的优化,根据业主特定技术要求和项目当地实际情况,对设备和系统进行技术参数和运行性能的针对性研究;2个项目属于发电和输变电,主要考虑对引水发电设备和系统的关键技术进行研究,输变电主要考虑电气系统的自动化设置等;2个项目属于工农业建设,主要考虑生产工艺流程的优化,提高设备整体效能并降低费用,节能环保、改善生产操作的灵活性。截止去年年底,两个项目已经基本结束,其他项目正在进行。本年度开展的研发项目,是为解决公司工程承包项目开发和执行的不同阶段,可能或实际遇到的技术问题,并为此而开展的技术研发活动。研发项目取得不同程度进展,达到了预期目标,对未来公司经营业绩的发展将起到良好的支撑和促进作用。
000065	2018-12-31	1	117	39.53	1.30194e+08	1.3		0	0		CNY	2018年公司共开展了7个研发项目,3个项目属于轨道交通领域,主要从事轨道交通各子系统的优化,根据业主特定技术要求和项目当地实际情况,对设备和系统进行技术参数和运行性能的针对性研究;3个项目属于发电和输变电领域,主要是针对电气系统的自动化改进,以及风电系统的整体优化等;1个项目属于工业建设,主要考虑生产工艺流程的优化,节能环保、改善生产操作的灵活性。截止去年年底,4个项目已经基本结束,其余项目正在进行。本年度开展的研发项目,是为解决公司工程承包项目开发和执行的不同阶段,可能或实际遇到的技术问题,并为此而开展的技术研发活动。研发项目取得不同程度进展,达到了预期目标,对未来公司经营业绩的发展将起到良好的支撑和促进作用。
000065	2019-12-31	1	103	33.99	1.33264e+08	1.2		0	0		CNY	2019年共开展了7个研发项目,2个项目属于轨道交通领域,主要从事轨道车辆和相关子系统的优化,根据业主需求和项目当地实际情况,对车辆系统进行适应性改进;3个项目属于发电和输变电领域,主要是进行风电风功率预测和设备可靠性研究,以及针对电站所涉及的发电系统的效能改进;2个项目属于工业建设,主要考虑生产工艺流程的优化,节能环保改进。截止去年年底,4个项目已经基本结束,其余项目正在进行。本年度开展的研发项目,是为解决公司工程承包项目开发和执行的不同阶段,可能或实际遇到的技术问题,为此而开展的技术研发活动。研发项目取得不同程度进展,达到了预期目标,对未来公司经营业绩的发展将起到良好的支撑和促进作用。
000066	2007-12-31	1			38750000						CNY
000066	2012-12-31	1			1.8537e+09	2.32					CNY	长城电脑2012年为全面推动公司转型升级，加大自主创新力度及研发投入，积极拓展新技术领域，攻克技术难关，推出 系列创新型产品，初步实现了国家重大专项和关键领域的突破，国家的科研支持以及专利申请均取得了显著成绩。 在显示产品领域，重点研发触屏控制、3D显示、智能Smart等先进技术，应用于显示类和电视类产品上，在丰富产品种 类的同时，保持了已有的市场领先占有率。 在安全可靠领域，基于安全可靠CPU/OS进行了计算机主板和整机研制、专用BIOS开发、操作系统及软硬件系统适配、 产品工程化等方面的技术攻关工作，完成了系列产品，产品通过了国家3C认证、MTBF6000小时的测试及深圳市科技成果鉴 定，已实现批量生产。 在电源领域，立足传统电源优势基础的同时，集中力量推进服务器电源、通信电源和LED驱动电源等类型高端电源的研 发，持续研究开关电源关键技术，研发成果得到多方认可，经深圳市科技创新委员…
000066	2013-12-31	1			1.71205e+09	2.2					CNY	长城电脑2013年以公司新的战略规划为导向，加大自主创新力度及研发投入，积极拓展新技术领域，攻克技术难关， 推出系列创新型产品，实现了国家科技专项和关键领域的突破，国家的科研支持以及专利申请均取得了显著成绩。 在显示产品领域：（1）液晶显示器方向，重点研发云端显示器、智能一体机、3D核心显示器、商用公共监视器、多点 触控显示器、新型接口显示器、超薄显示器、新型节能显示器、PadMNT等新技术新产品；（2）液晶电视方向，研发4K2K 多视角裸眼3D电视技术、4K2KSmartTV、Ambilght（流光溢彩）实现技术、DualViewTV（双人电视）、AIOPCTV等新 技术新产品。 在自主可控与可信安全领域：基于安全可靠CPU/OS进行了云终端、一体机、存储服务器及多款定制产品的主板和整机 研制，基于TCM/TPM可信计算标准的进行了可信加密卡设计、可信计算机主板设计、整机产品研制、可信…
000066	2014-12-31	1			1.73232e+09	2.29					CNY	长城电脑2014年继续加大自主创新力度及研发投入，积极拓展新技术领域，攻克技术难关，推出系列创新型产品，科技 工作取得了丰硕成果，服务器电源研发与产业化项目分别获得中国电子学会科学技术奖二等奖和深圳市科技进步奖二等奖， 同时公司顺利通过国家高新技术企业复审。 在显示产品领域：工业设计成果获得数十项德国IF设计奖、Reddot设计奖。软体开发上开发了流光溢彩功能、安卓系统 应用、人机交互、智能开发等技术。同时系统研发了云端一体机、智能一体机等产品，在超高分辨率、裸眼3D100+View、 直下式扩散板光学网点研发、广色域量子点方案、新型接口多样化、多核多点触控等关键共性技术上均有突破创新，领航显 示行业发展方向。 在安全可靠与信息安全领域：以客户需求为导向，持续研发安全可靠终端、服务器及客户定制设备等重点产品，并在多 家用户单位进行示范应用。积极跟进安全可靠领域内技术发展，基于国产CPU进…
000066	2015-12-31	1	6914	17.86	1.46439e+09	2.01		0	0		CNY	2015年,长城电脑坚持科技创新的发展战略,持续加大自主创新力度和科技研发投入,积极拓展新技术领域,攻克技术难关,推出系列创新型产品,科技工作取得丰硕成果。在信息安全及自主可控领域,公司自主研发的安全可靠产品在科技创新领域再结硕果,"基于国产CPU/OS的长城飞腾计算机"项目荣获中国电子学会科学技术奖二等奖,"长城飞腾安全可靠计算机"项目荣获中国电子科学技术三等奖；在新兴能源领域,"3000W高性能超级计算机电源"荣获第三届中国电源学会科学技术奖二等奖。 在云计算与数据存储领域:针对政府、教育行业用户,使用云计算技术来变革物理资源的使用模式与服务交付模式,整合包括计算、存储、网络以及自动服务技术所提供的相关功能,从动态云计算平台切入,充分利用主机计算能力、存储空间,提供灵活多变、按需分配的服务方式；打造全新个性化、差异化、精细化的信息化服务；解决运维效率低、机器低利用率、信息安全等诸多问…
000066	2016-12-31	1	6505	17.93	1.48541e+09	2.15		0	0		CNY	2016年公司坚持科技创新的发展战略，持续加大自主创新力度和科技研发投入，积极拓展新技术领域，攻克技术难关， 推出系列创新型产品，科技工作取得丰硕成果。 在云计算与数据存储领域：利用云计算技术，构建了能够满足教育领域学院（校）教学科研及各行业桌面办公需要的统 一、灵活、安全的云数据中心和云平台，整合优化了虚拟化技术、虚拟机负载均衡技术、云教室平台管理等，即优化了基于 X86、ARM处理器的桌面云终端研发与适配；优化了开源的桌面传输协议Spice，在网页视频、本地视频、二维图像处理、 多媒体应用等领域可以流畅使用，达到业界先进水平。 在信息安全与自主可控领域：积极跟进自主可控领域技术发展方向，持续优化基于国产飞腾处理器的自主可控终端和服 务器整机产品的性能和稳定性。依据特定目标市场的业务需求、采用自主可控领域的新一代技术，开展自主可控专用设备研 发、中高端服务器产品研发及服务器管理软件的优…
000066	2017-12-31	1	3787	27.38	6.01794e+08	6.33		1.08391e+06	0.18		CNY	2017年公司以国家“推动实施国家大数据战略,加快完善数字基础设施,推进数据资源整合和开放共享,保障数据安全,加快建设数字中国”为战略指引,持续加大科技研发投入,自主科技创新能力不断提升,通过对重大共性关键技术的突破,在如下细分领域取得丰硕成果。在高新电子领域:(1)通信方面,连续攻克多项关键技术,承担的重大科研项目及型号任务取得阶段性突破,某新型电台进入第二轮样机研制阶段,某通信系统进入样机研制阶段。(2)水下信息安全方面,公司承担了采用某新技术的首款型号研制任务,完成样机交付和多轮比对试验;联合中科院声学所申报的新型通信型号任务顺利立项,即将进入研制生产阶段。(3)海洋环境观测方面,某观测网项目正式获得国家发改委立项,目前已启动部分建设任务的前期准备和招标工作。(4)在显控领域,围绕特种环境下新一代计算显控平台,以“显控芯片”、“关键核心工艺”等突破口,打造基于FPGA的一体化综合显…
000066	2018-12-31	1	3577	25.83	7.4947e+08	7.49		1.32099e+08	17.63		CNY	2018年,公司以国家“推动信息领域核心技术突破,发挥信息化对经济社会发展的引领作用,加强网信领域军民融合,主动参与网络空间国际治理进程,自主创新推进网络强国建设”为战略指引,坚持科技创新发展战略,持续加大自主创新力度和科技研发投入,积极拓展新技术领域,攻克技术难关,推出系列创新型产品,科技工作取得丰硕成果。 在网络安全与信息化领域:(1)安全可靠整机,研发基于国产处理器的自主可控专用计算机设备,通过国家测评中心定型测试,进入国家主管部门的三期专用名录;引入计算机固件研发团队,自主研发基于国产软硬件平台的BIOS产品,提高整机产品的稳定性、可靠性;开展基于新一代国产飞腾服务器处理器的安全可靠服务器、专用服务器等产品的研发工作。(2)人工智能端自助产品,结合多项先进智能技术如音颇叠加、高清拾音技术、双目云台自动跟踪技术、多款摄像头技术、人脸识别、语音识别、视频交互等,双目摄像头自动调节跟踪…
000066	2019-12-31	1	4240	31.24	9.66756e+08	8.92		1.29019e+08	13.35		CNY	2019年,公司以“成为网信产业引领者”为发展愿景,以“铸造网安长城,链接幸福世界”为发展使命,坚持科技创新发展战略,持续加大自主创新力度和科技研发投入,加强基础关键技术研究及产品研发,积极拓展新技术领域,攻克技术难关,推出系列创新型产品,科技工作取得丰硕成果。在网络安全与信息化领域:(1)研制推出新四核通用台式机、通用一体机、专用一体机、FT2000+通用均衡型服务器、FT2000+计算型服务器等16款性能更高的产品;首次发布自研固件产品,固件开发能力已达到业界领先水平。实现基础架构产品零的突破,发布端到云的完整整机解决方案产品—模块化数据中心产品;推进基于PK体系的安全可信云架构—长城云的开发,加速从基础软硬件到整机/终端到安全应用及服务的完整产业链条构建。(2)基于PKS体系,推进单一产品向行业信息化服务集成方案转变。研发推出了全国第一个从端到云的金融机具全栈自主安全解决方案,在行…
000068	2014-12-31	1			4.37149e+06						CNY
000068	2016-12-31	1	64	23.79	2.45399e+07	8.25		0	0		CNY	公司为国家级高新技术企业，经过多年的技术研发与实践运用的积累，在环境与市政、城市水系统规 划设计方面、智慧水系技术研发和综合解决方案方面均有较多的技术积累。2016年公司加大了对城市智慧 排水管网系统平台、智慧海绵城市监测系统平台和海绵城市建设规划技术的研发，主要是城市排水管网普 查和模拟技术、城市排水液位和流量监测系统技术和设备、海绵城市考核监测技术和规划建设技术，同时 也参与了国家环境保护相关课题的研发。
000068	2017-12-31	1	42	7.57	1.90249e+07	4.61		0	0		CNY	公司为国家级高新技术企业,经过多年技术研发和实践应用,在生态环境规划咨询、水系统规划设计、智慧水务技术研发和综合解决方案等方面均有较多的积累。2017年公司持续专注于智慧水务系统平台、海绵城市监测系统平台和海绵城市建设规划技术的研发,在排水管网普查和模拟技术、液位和流量监测技术和设备、海绵城市考核监测平台等方面取得进展,同时也参与了国家环境保护相关课题的研究。2017年公司研发投入1,902.49万元,研发出相关领域先进技术、配套软硬件设备产品和综合解决方案,提高了公司的核心竞争力。
000068	2018-12-31	1	51	9.43	2.05826e+07	10		0	0		CNY	公司为国家级高新技术企业,经过多年技术研发和实践应用,在生态环境规划咨询、水系统规划设计、智慧水务技术研发和综合解决方案等方面均有较多的积累。2018年公司专注于区域环境大数据管理与综合决策系统设计与研发、海绵城市建设智慧监测管控系统与分析技术研发、海绵城市设施技术集成与关键参数优化、和智慧雨洪管理技术研发,同时也参与了国家环境保护相关课题的研究。2018年公司研发投入2,058.25万元,研发出相关领域先进技术、配套软硬件设备产品和综合解决方案,提高了公司的核心竞争力。 公司为国家级高新技术企业,经过多年技术研发和实践应用,在生态环境规划咨询、水系统规划设计、智慧水务技术研发和综合解决方案等方面均有较多的积累。2018年公司专注于区域环境大数据管理与综合决策系统设计与研发、海绵城市建设智慧监测管控系统与分析技术研发、海绵城市设施技术集成与关键参数优化、和智慧雨洪管理技术研发,同时也参与…
000068	2019-12-31	1	39	7.04	1.47461e+07	6.55		0	0		CNY	公司控股子公司清控人居为国家级高新技术企业,经过多年的技术研发和实践应用,在生态环境规划咨询、水系统规划设计、智慧水务技术研发和综合解决方案等方面均有较多的积累。2019年公司继续专注于区域环境大数据管理与综合决策系统设计与研发、海绵城市建设智慧监测管控系统与分析技术研发、海绵城市设施技术集成与关键参数优化和智慧雨洪管理技术研发,同时也参与了国家环境保护相关课题的研究,其中一些课题与清华大学合作,既保证了科研课题的质量,又加快了科研成果的转化。2019年公司研发投入1,474.61万元,研发出相关领域先进技术、配套软硬件设备产品和综合解决方案,提升了公司的核心竞争力。
000069	2015-12-31	1	273	1.12	4.58e+07	0.14		6.19034e+06	13.52		CNY	公司2015年研发支出45,800,022.47元,为正常生产经营需要,占营业收入的0.14%。
000069	2016-12-31	1	317	1.3	3.78449e+07	0.11		5.07221e+06	13.4		CNY
000069	2017-12-31	1	231	0.92	2.84951e+07	0.07		5.05337e+06	17.73		CNY	公司研发投入主要为文化旅游科技进行新设备的研发费、纸行业有关研究发展费用以及旅游景区进行新项目新演出的研发支出。
000070	2012-12-31	1			61040000	3.79					CNY
000070	2013-12-31	1			64530000	4.11					CNY
000070	2014-12-31	1			86180000	4.5					CNY
000070	2015-12-31	1	420	12.43	1.11199e+08	4.54		0	0		CNY	随着经营规模的扩大,公司以市场为导向,持续加大研发投入力度,2015年研发投入比上年同期增加29.03%。公司凭借国家、省级、市级技术中心的一体化研发创新平台,紧密跟踪"光通信行业"和"军工信息化"技术的发展方向。一方面,推进新技术、新材料、新产品的项目研发,提升面向市场的技术、产品、服务的高质量输出；另一方面,通过设备信息化改造、工艺创新,实现节能减排,生产效率的优化,在环保和成本控制环节取得新的进步。
000070	2016-12-31	1	558	12.56	2.11099e+08	4.58		0	0		CNY	随着经营规模的扩大，公司以市场为导向，持续加大研发投入力度，报告期内，研发投 入比上年同期增加89.84%。公司凭借国家、省级、市级技术中心的一体化研发创新平台及通 过CNAS认证的国家级检测中心，紧密跟踪接入端产业和军工信息化技术的发展方向。一方 面，推进新技术、新材料、新产品的项目研发，提升面向市场的技术、产品、服务的输出质 量；另一方面，通过设备改造、工艺创新等技术改进，不断降低生产成本，实现生产效能的 优化。
000070	2017-12-31	1	726	14.77	2.4304e+08	4.44		0	0		CNY	随着经营规模的扩大,公司以市场为导向,持续加大研发投入力度,报告期内,研发投入比上年同期增加15.13%。公司凭借国家、省级、市级技术中心的一体化研发创新平台及通过CNAS认证的国家级检测中心,紧密跟踪智能接入产业和军工信息化技术的发展方向。一方面,推进新技术、新材料、新产品的项目研发,提升面向市场的技术、产品、服务的输出质量;另一方面,通过设备改造、工艺创新等技术改进,不断降低生产成本,实现生产效能的优化。
000070	2018-12-31	1	704	14.64	2.30213e+08	4.03		0	0		CNY	公司多个研发项目进入平稳期,投入略有放缓,报告期内,研发投入比上年同期减少5.28% 。公司有序推进创新载体研发项目进程,紧密跟踪光纤光缆、智能接入和军工信息化技术的发展方向。一方面,推进新技术、新材料、新产品的项目研发,提升面向市场的技术、产品、服务、施工的输出质量;另一方面,通过集中供料、设备自动化改造、工艺创新等技术改进,不断降低生产成本,实现生产效能的优化。
000070	2019-12-31	1	664	15.45	2.50828e+08	5.39		0	0		CNY	公司注重光纤光缆、智能接入和军工信息化板块研发项目的储备与开发,有序推进创新载体研发项目进程,报告期内,研发投入比上年同期增加8.95%。聚焦新材料、新技术、新产品的项目研发,提升面向国内外市场的技术、产品、服务、施工的输出质量;通过工艺优化升级、设备自动化改造、两化融合发展等改进措施,不断降低生产成本,提升生产效率,实现生产效能的优化。
000078	2007-12-31	1			15000000						CNY
000078	2008-12-31	1			20650000						CNY
000078	2012-12-31	1			5.31397e+07	0.83					CNY
000078	2013-12-31	1			6.40398e+07	0.8					CNY
000078	2014-12-31	1			57280300	0.58					CNY
000078	2015-12-31	1	149	3.1	6.05694e+07	0.54		9.9594e+06	16.44		CNY	本报告期研发投入总额6,056.94万元,占公司净资产的3.36%,占营业收入的0.54%。
000078	2016-12-31	1	171	3.04	5.06639e+07	0.37		1.05238e+07	20.77		CNY
000078	2017-12-31	1	130	1.49	5.64856e+07	0.23		1.28398e+07	22.73		CNY
000078	2018-12-31	1	162	1.39	7.45703e+07	0.19		2.97228e+07	39.86		CNY	本报告期研发投入总额 74,570,301.27元,占归属于上市公司股东净资产的1.25%,占营业收入的0.19%。
000078	2019-12-31	1	145	1.28	6.48793e+07	0.16		2.26882e+07	34.97		CNY	本报告期研发投入总额64,879,302.28元,占归属于上市公司股东净资产的1.04%,占营业收入的0.16%。
000090	2012-12-31	1			8833800	0.29					CNY
000090	2013-12-31	1			7667900	0.17					CNY
000090	2014-12-31	1			12729800	0.24					CNY
000090	2015-12-31	1	85	3.1	1.47026e+07	0.23		0	0		CNY	公司2015年开展各类QC活动、工法开发、课题研究等研发项目40余项。QC活动目的旨在调动基层技术人员钻研技术的积极性,通过QC活动降低成本、提高产品质量,2015年QC活动计划基本完成,持续的QC活动将促进天健集团产品的提升,不断提高客户满意度。 施工技术工法开发涉及桥梁、隧道、路面、房建工程施工,在施工项目中总结和开发新的施工工法,旨在提高施工技术水平。2015年公司获得深圳市市级工法2项,已申报待批复省级工法8项。 针对建筑废弃物的综合利用,开展沥青混合料厂拌热再生技术应用研究,并在工程项目中成功使用,体现企业社会责任的同时,降低生产成本、提高效益。 作为首个掌握地铁隧道施工技术的深圳市属企业,公司总结地铁2号线的施工技术,科研成果《复杂地质条件下土压平衡盾构综合施工技术》获得广东省科学技术奖二等奖,将进一步促进天健集团在地铁隧道施工技术中不断探索,提高公司在地铁工程中的竞争力。 …
000090	2016-12-31	1	80	2.88	1.04709e+07	0.17		0	0		CNY	公司2016年开展各类工法开发、QC活动、课题研究、新技术应用等研发项目30余项。 施工技术工法开发涉及桥梁、地铁隧道、沥青路面、房建工程施工，在施工项目中总结和开发新 的施工工法，旨在提高施工技术水平。2016年公司获得省级工法8项。在此基础上，获得1项国 家级发明专利，3项国家级实用新型专利。集团公司取得发明专利是集团公司研发实力的重要体 现，有利于加强公司知识产权保护力度，促进企业内技术的研发，进一步增强集团公司产品的市 场竞争力，对提升集团公司核心竞争力产生积极影响。 QC活动目的旨在调动基层技术人员钻研技术的积极性，通过QC活动降低成本、提高产品质量。 2016年QC活动计划基本完成，其中5项QC成果的发布分别获得国家级、省级的优秀质量管理小 组奖。持续的QC活动将促进天健集团产品的提升，不断提高客户满意度。 在天健工业园更新改造（天骄项目）、罗湖“二线插花地”棚户区改造等项目…
000090	2017-12-31	1	184	3.1	2.57019e+07	0.38		0	0		CNY
000090	2018-12-31	1	193	2.58	3.20237e+07	0.31		0	0		CNY
000090	2019-12-31	1	237	2.49	1.13105e+08	0.77		0	0		CNY	公司高度重视技术创新的引领作用,积极开展技术研发与创新应用。在新工艺、新材料的应用推广、科技成果转化及科研课题研究加大投入,研发费用同比大幅增长。主要为水环境和水处理、海绵城市、建筑废弃物再生资源化利用、装配式建筑、BIM仿真施工技术等方面科研课题投入增加。依托院士工作站积极推进钢桥面沥青铺装维养、道路基层潜水与路面翻浆整治等关键技术研究;联合同济大学等开展建筑废弃物资源化利用、地下空间、海绵城市、建筑业机器人等研究与应用;联合哈尔滨工业大学、深圳航天新材科技公司合作开展广东省科技厅项目“长寿命智能纤维筋海水海砂混凝土海工构件关键技术”研究与深圳市建筑科学研究院股份有限公司合作的国家“十三五”课题研究项目——景田天健花园海绵化景观提升工程已完工;成立BIM中心,在房建、市政、养护等多领域应用BIM技术。
000100	2010-12-31	1	2643	5.11							CNY
000100	2011-12-31	1			354030000						CNY
000100	2013-12-31	1	5719								CNY
000100	2014-12-31	1			3070000000						CNY
000100	2015-12-31	1	6697	9.11	3765835812	3.6		534007726	14.18		CNY
000100	2016-12-31	1	6800	8.55	4265841901	4.01		492342656	11.54		CNY	研发投入资本化的金额已剔除资本化后摊销金额
000100	2017-12-31	1	7923	10.56	4721201060	4.25		1627463339	34.47		CNY
000100	2018-12-31	1	12481	16.63	5670918950	5		1832275281	32.31		CNY
000100	2019-12-31	1	6155	17.4	5464281132	7.29		2067476529	37.84		CNY	注:报告期内,公司完成了重大资产重组交割,剥离终端业务及配套业务,成为以半导体显示及材料业务为核心主业的全球领先智能科技公司,研发人员数量及研发投入金额均相应减少,两期数据不具可比性。两期数据按备考口径计算,研发人员数量增长2.7%。
000150	2016-12-31	1	40	15.5	5.30679e+06	0.41		1.7669e+06	33.3		CNY	报告期内公司加大了医疗器械智能化的研发投入，组建自有研发团队，研发了爱奥乐测量温度湿度血压机三合一软件等多款 软件著作权，填补了细分市场机型的空白，正在研发中的项目有爱奥乐云度智能血糖仪软件等。
000150	2017-12-31	1	66	22.91	5.55088e+06	0.26		2.38475e+06	42.96		CNY	报告期内公司加大了医疗器械智能化的研发投入,组建自有研发团队,研发了爱奥乐测量温度湿度血压机三合一软件等多款软件著作权,填补了细分市场机型的空白。
000151	2016-12-31	1	87	21.48	7.76934e+07	4.4		0	0		CNY	近三年，公司立项研发项目主要用于公司在非洲、拉美、东南亚等境外化肥厂、糖厂等EPC工程建设项目和部分民用 建筑类工程项目，这些项目是公司近两年主要收入来源。研发项目都取得了一定程度的进展，达到了预期目标，这些研发项 目成果对提升公司境外项目核心竞争力、项目管理能力、降低项目成本起到关键作用。
000151	2017-12-31	1	95	27.7	6.65604e+07	2.99		0	0		CNY	(1)近三年,公司立项研发项目主要用于公司在非洲、拉美、东南亚等境外化肥厂、糖厂等EPC工程建设项目和部分民用建筑类工程项目,这些项目是公司近两年主要收入来源。研发项目都取得了一定程度的进展,达到了预期目标,这些研发项目成果对提升公司境外项目核心竞争力、项目管理能力、降低项目成本起到关键作用。
000151	2018-12-31	1	96	23.7	5.92446e+07	4.66		0	0		CNY	近三年,公司立项研发项目主要用于公司在非洲、拉美、东南亚等境外化肥厂、糖厂等EPC工程建设项目和部分民用建筑类工程项目,这些项目是公司近两年主要收入来源。研发项目都取得了一定程度的进展,达到了预期目标,这些研发项目成果对提升公司境外项目核心竞争力、项目管理能力、降低项目成本起到关键作用。
000151	2019-12-31	1	106	31.92	5.92e+07	5		0	0		CNY	近三年,公司立项研发项目主要用于公司在非洲、拉美、东南亚等境外化肥厂、糖厂等EPC工程建设项目和部分民用建筑类工程项目,这些项目是公司近两年主要收入来源。研发项目都取得了一定程度的进展,达到了预期目标,这些研发项目成果对提升公司境外项目核心竞争力、项目管理能力、降低项目成本起到关键作用。
000153	2012-12-31	1			22271700	1.34					CNY
000153	2013-12-31	1			28987000	1.89					CNY
000153	2014-12-31	1			30138600	1.77					CNY
000153	2015-12-31	1	112	2.46	3.43377e+07	2.21		3.37774e+06	9.84		CNY
000153	2016-12-31	1	116	2.53	3.54129e+07	1.74		3.60063e+06	10.17		CNY
000153	2017-12-31	1	132	2.89	6.3273e+07	2.45		1.46561e+06	2.32		CNY	(2)截至2017年底,公司及子公司共有86个品种149个规格的产品列入国家基本药物目录(2012版);140个品种244个规格的产品列入《国家基本医疗保险、工伤保险和生育保险药品目录(2017年版)》。
000153	2018-12-31	1	158	3.32	8.79013e+07	2.92		1.50198e+07	17.09		CNY	公司本期研发资本化投入主要是一致性评价项目投入增加所致。
000153	2019-12-31	1	160	3.42	8.84523e+07	2.73		1.04921e+07	11.86		CNY	研发投入资本化率大幅变动的原因及其合理性说明:公司本期研发投入资本化的金额较去年同期减幅30.15%,主要系公司本期一致性评价投入较上年减少所致。
000155	2012-12-31	1				0.08					CNY
000155	2013-12-31	1				0.03					CNY
000155	2014-12-31	1			646008	0.08					CNY
000156	2012-12-31	1			42854700	2.84					CNY	报告期内公司研发的新产品和新技术：A、云媒体业务平台建设：基于云存储技术对华数传媒现有的互动电视中心业务平台进行 升级改造，面向高清互动机顶盒在现有的互动点播、时移等业务外，提供nPVR和云盘等新业 务，整个平台在2012年已经完成整体的系统开发、安装部署、联调测试； B、融合广告运营平台建设：建设一套统一的广告业务管理平台，并与互动电视、互联网 电视、互联网视频等业务平台的广告能力系统进行对接，整体管理各平台的广告资源和广告 策略，整个平台在2012年已经完成整体的系统开发、安装部署、联调测试，2012年已经完成 了与互动电视、互联网视频业务平台的对接，并上线运行； C、云基础设施建设一期：基于IAAS服务模式，通过建立存储、数据库和服务器的虚拟化 平台，为华数传媒内部的业务平台建设提供私有云服务，从而统一建设、按需分配存储和计 算资源，达到降低投资成本、提高建设效率等目的，2012年…
000156	2013-12-31	1			61557900	3.42					CNY	（1）报告期内公司研发的新产品和新技术： A、华数电视“三务”公开系统建设：该平台展示以便民服务、“三务”（党务、村/居务、财务）公开等相关内容为主。整个系统平台于2013年1月建成，至2013年6月，信息内容覆盖整个杭州地区。 B、基于数字电视的数字化社区服务平台建设：平台以社区政务服务、社区物业管理服务、民生服务、社团组织服务为四大应用领域方向为总体目标，实现了传统分类数据和社区业务数据的统一储存管理。 C、多屏内容聚合搜索平台建设:该平台将全面整合华数现有视频资源，以用户为中心，整合内容提供商的互联网资源，为华数（TV、PC、移动客户端等）终端业务提供视频内容数据，搜索提供视频内容数据及搜索服务。 D、2013统一生产系统优化及扩容：统一生产系统实现与不同接口标准的硬件转码器集成，采用了基于可配置业务策略的媒体分发适配技术，进行系统扩容和功能优化后内容存储扩大，产能及生产效率提升。
000156	2014-12-31	1			7.43369e+07	3.08					CNY	（1）报告期内公司研发的新产品和新技术： A、编码质量提升及直播稳定性改造项目：以编码质量提升及直播稳定性改造为主要目标，实现了互联网直播流故障自动切换，互联网PC平台和OTT平台保证视频质量的前提下降低码率，从而降低运营上的CDN成本，项目于2014年10月建成，项目的整体上线提高了互联网直播的稳定性和可用性。 B、商业电视无线产品开发项目：商业电视AP产品是电视服务和宽带服务融合一体，可同时满足酒店客户电视收视和客房无线覆盖需要，为酒店提供了数字电视和宽带捆绑的一体化解决方案。产品投放市场后，受到市场和客户普遍好评。 C、大数据平台实践及应用项目：基于大数据平台的实践与建设项目，以聚合公司各个平台的结构化数据与非结构化数据为基础，以规范公司各个系统间数据交互为依托，并运用先进分析挖掘理念，应用领先的大数据软件，为用户提供更贴心的个性化服务，为公司基于数据与量化考核的运营提供了坚实的基…
000156	2015-12-31	1	313	6.58	9.75844e+07	3.41		0	0		CNY	(1)报告期内公司研发的新产品和技术:)报告期内公司研发的新产品和技术:)报告期内公司研发的新产品和技术:)报告期内公司研发的新产品和技术:)报告期内公司研发的新产品和技术:)报告期内公司研发的新产品和技术:)报告期内公司研发的新产品和技术:)报告期内公司研发的新产品和技术:)报告期内公司研发的新产品和技术:)报告期内公司研发的新产品和技术: A、智能推荐系统项目:以推荐信息准确投放目标用户为主要目标,基于大数据的挖掘分析,抓取现有全媒体内容的素材资料,通过推荐引擎实现了影片、图文等推荐信息的智能投放,提高用户满意度,同时提升运营收入。 B、内容管理系统项目:为提高内容管理的效率,实现包括多媒体内容素材的节目收录、编辑审核、归档存储、编目检索、内容发布、内容分发等在内的一体化统一管理,支持实现多媒体信息的采集、编辑、存储、检索、审核、发布等完整的内容管理,提高了业务人员的工作效率。 C、…
000156	2016-12-31	1	382	7.69	1.09428e+08	3.55		0	0		CNY	报告期内公司研发的新产品和新技术： A、G20重点保障系统：系统配备辅助运维的网管系统，对网络进行双线路、双路由、双设备建设， 实现了对G20峰会涉及网络的管控，同时配以行之有效的运维手段，确保了数字电视直播系统在G20峰会 重保期间高效、安全、稳定地运行，实现重点保障。 B、智慧农村系统：系统平台以“1大模式，3大网络，统一云平台与6大云应用”为指导思想，从 政务云，农业云，商旅云，民生云四个方面进行实施，建设智慧农村，打造中心云平台；以政之效率、 农之便捷、民之幸福、旅之尽性为提升目标，通过系统使智慧农村建设落到实处。 C、跨屏互动系统：系统响应移动互联网行业的飞速发展，基于华数宽带网络，通过手机、PAD 等移动端应用与互动终端的身份绑定，为移动端提供与电视端一致的互动电视服务，通过和移动端跨 屏技术的结合，来提供差异化服务体验和全新的视频观看方式。
000156	2017-12-31	1	410	8.3	1.44809e+08	4.51		0	0		CNY	(1)报告期内公司研发的新产品和新技术:A、华数视+云平台:是一个智能融合视频云平台,支持在公有云和私有云的混合部署,同时解决基于广电HFC专网和互联网的融合业务,支持多种类型的终端,支持跨屏、跨网业务的融合,集成华数大数据平台、阿里云人工智能平台和百度度秘平台,使视频业务更加智能化、智慧化,极大地提升用户体验。B、用户行为分析系统:基于媒体内容运营数据指标体系,实时采集、清洗并计算关键指标,包括用户开机、浏览、收视、搜索、收藏、投屏、下载、按键和关机等,可视化呈现统计分析结果,辅助客户实现智能化、精细化的内容编排、用户运营。C、新媒体平台对外接入方案:打造了标准OTT平台、IPTV平台的接入方案,完成了对乐视,天猫魔盒,小米,电信,移动,联通三大运营商等巨量用户的接入华数平台,制定了SDK接入、CP平台接入,用户数据接入、在线播控接入等规范与标准,有力的支持了十九大期间的安全播控。
000156	2018-12-31	1	416	8.46	1.13601e+08	3.31		0	0		CNY	(1)报告期内公司研发的新产品和新技术: ①媒体云:华数全面启动“华数视+”云平台,“华数视+”是一个SaaS+PaaS+Iaas三层服务、支持私有云+公有云混合部署的混合云平台架构,提供内容生产能力、快速剪辑、转码,支持非凡高清、智能4K、智能一体机、Dongle和基于传统中间件等多类型终端的智能融合视频云平台。利用大数据和人工智能分析,创建智能化的华数4K高清电视业务系统,有很强的应用融合、日常运营、内容生产和运维能力,打造统一、开放的4K高清电视平台,通过具备 IP&窄带双向通道的智能、移动交互型终端,向用户提供丰富的数字电视业务及增值服务。 ②智慧家庭产品:以用户家庭为中心,利用互联网+、人工智能、物联网融合技术引领家居生活走向智慧互联,着力开展互联网电视进家庭项目:视频内容聚合、真4K超高清点播与直播、智慧社区(社区医养、城市广播、社区党建)、智慧政务(“最多跑一次”居家办)、…
000156	2019-12-31	1	459	9.18	1.15349e+08	3.11		0	0		CNY	(1)报告期内公司研发的新产品和新技术:①智慧家庭产品:推出智能家居云互联互通平台,通过机顶盒智能化改造,对接天猫精灵智能音箱,使MQTT协议与平台间形成高效通信实现快速响应,利用华数电视app+智能语音控制第三方IoT平台下的智能终端设备,实现跨品牌、跨产品的家电、安防等产品的智能互联,为华数客户打造全屋智能服务。②互联网平台建设:建设了统一的专网及公网的编排与播控平台OBMP,集成整合了原有的统一编排、WCMS、UPM等系统。使用Kubernetes实施了OBMP系统公有云集群改造部署,并将OBMP系统私有云版本落地部署至运营商市场,使华数播控平台具有公有云、私有云交叉部署的能力,并可在不同的公有云之间无缝迁移。对终端框架进行全面革新,将原有的模块化设计,改造成为ReactuveXMVVM框架组件,进一步提高开发灵活度,降低适配难度。整合优酷SDK服务,实现跨平台、跨区域的授权内容落…
000157	2012-12-31	1			1718710000	3.58					CNY
000157	2013-12-31	1			1.82166e+09	4.73					CNY
000157	2014-12-31	1			1.2042e+09	4.66					CNY
000157	2015-12-31	1	4183	21.85	1.05282e+09	5.07		1.93874e+08	18.41		CNY	研发投入资本化率大幅变动的原因及其合理性说明, 主要系合并企业增加及2014年的研发项目还未达到资本化的条件,2015年将达到条件的研发投入进行资本化处理。报告期内,公司研发以推进物联网与制造业的融合、智能产品与高端服务的融合为主攻方向,以产品可靠、绿色、智能为主线,融合信息化和互联网技术、智能化技术、新材料技术、制造工艺技术、工业设计技术等全面提升产品品质,打造具备绝对竞争优势的产品。 本年度公司研发重点: 工程机械板块在9个主要产品线围绕"技术、质量、成本、服务"四个方面推动产品升级换代,巩固行业技术领先地位,年度下线产品在整机性能、可靠性、节能等指标方面达到国际先进水平； 农机板块重点加强大型拖拉机、大型高效联合收割机、甘蔗收获机、烘干机等高端农机装备研发,突破物联网和远程智能控制技术在农机装备中的运用,提高农机装备信息收集、智能决策和精准作业能力,引领国内农机装备向高端迈进,向"…
000157	2016-12-31	1	3170	20.92	8.98738e+08	4.49		2.04549e+08	22.76		CNY	报告期内，公司研发以推进物联网与制造业的融合、智能产品与高端服务的融合为主攻方向，以产品 可靠、绿色、智能为主线，融合信息化和互联网技术、智能化技术、新材料技术、制造工艺技术、工业设 计技术等全面提升产品品质，打造具备绝对竞争优势的产品。 本年度公司研发重点： 工程机械板块在9个主要产品线围绕“技术、质量、成本、服务”四个方面推动产品升级换代，巩固 行业技术领先地位，年度下线产品在整机性能、可靠性、节能等指标方面达到国际先进水平； 农机板块重点加强大型拖拉机、大型高效联合收割机、甘蔗收获机、烘干机等高端农机装备研发，突 破物联网和远程智能控制技术在农机装备中的运用，提高农机装备信息收集、智能决策和精准作业能力， 引领国内农机装备向高端迈进，向“智慧农业、精准农业”方向发展； 环境产业板块对已经处于技术领先地位的环卫机械产品全面升级，打造持续领先优势，研发新能源环 卫车辆，布局城市生活垃圾…
000157	2017-12-31	1	2672	19.85	8.73865e+08	3.75		1.6208e+08	18.55		CNY	报告期内,公司坚持创新驱动发展战略,继续以智能产品与高端服务融合为主攻方向,持续推进物联网与制造业的融合、深度融合传感、互联等技术,创新研发智能关键零部件,使产品“能感知、有大脑、会思考”,实现“自诊断、自调整、自适应”,在性能、可靠性、智能化、环保等方面全面提升产品品质,巩固行业技术领先地位。本年度公司研发重点:工程机械板块在起重机械、混凝土机械等主导产品线围绕“产品4.0工程”推动产品升级换代,年度下线产品在整机可靠性、智能化、节能降耗等指标方面达到国际先进水平;新兴产业逐步发力,高端高空作业机械研发已全面铺开;智能液压关键零部件、辅助驾驶、新材料、先进复合焊接技术等一批关键零部件和技术落地并转化。农机板块重点研发中大马力拖拉机动力换挡、CVT产品和技术;全面推进收获机智能化、自动化核心技术研究,实现农业生产的智能决策和精准作业;在粮食后处理装备方面,推动“烘干一体化智能工程”,引领…
000157	2018-12-31	1	3119	20.63	1.08024e+09	3.76		130243799	12.06		CNY	报告期内,公司加速推进产品4.0工程,继续以“模块化平台+智能化产品”为核心,深度融合传感、互联等技术,创新研发智能关键技术,推动一批搭载智能化技术的产品样机开发,聚焦关键零部件研发,持续推动整机产品可靠性提升,使产品“能感知、有大脑、会思考”,实现“自诊断、自调整、自适应”,产品在性能、可靠性、智能化、环保方面得到加速提升,确保了在行业处于技术领先水平。 本年度公司研发重点: 工程机械板块全年在起重机械、混凝土机械等重点产品领域开展4.0产品研发,全年有在研4.0升级换代产品29款,其中14款4.0产品完成下线、研发出51款搭载智能化技术的4.0及衍生产品,攻克的汽车起重机吊装规划及起重变幅挠度补偿系统技术等16项关键智能化技术均在行业中处于领先地位;完成了旋挖钻钻杆等关键零部件开发、开展了混凝土湿喷机多关节柔性臂架智能控制系统、载荷智能感知技术等核心技术研究。 农机板块加强高端技术和…
000157	2019-12-31	1	4390	23.09	2.09162e+09	4.83		9.92398e+07	4.74		CNY	报告期内,公司坚持“技术为根、产品为本”的科技创新发展理念,积极推进“产品4.0”专项,已取得明显成效,工程起重机、泵送机械、建筑起重机械三大主机4.0产品销售平均占比已达80%以上,2019年有67款4.0产品完成下线,重大产品研发取得新成果,智能技术引领行业发展,确保产品技术水平始终处于行业领先地位。本年度公司研发重点:在工程机械板块,全年完成ZCC9800W履带式起重机、ZAT4000V553全地面起重机、4桥63米泵车、全球合规型最长钢臂架5桥67米泵车、LH3350内爬式动臂塔机、ZE60E-10挖掘机等56款重大新产品研发;研发出了运动主体(吊钩)的空间障碍物动态检测技术、起重机吊装起落钩辅助定位技术、挖掘机2D和3D施工引导技术、砂石含水率在线检测技术等智能关键共性技术,并在工程起重机、塔式起重机、挖掘机、搅拌站等主机产品上实现了部分搭载和应用,推动产品少人化、无人化升级;…
000158	2007-12-31	1			112950000						CNY
000158	2008-12-31	1			103860000						CNY
000158	2009-12-31	1			87490000						CNY
000158	2010-12-31	1			122520000						CNY
000158	2011-12-31	1			135360000						CNY
000158	2012-12-31	1			107474000	2.14					CNY
000158	2013-12-31	1			77108000	1.32					CNY
000158	2014-12-31	1			62480000	0.95					CNY
000158	2015-12-31	1	1079	22.19	6.34939e+07	0.71		1.75869e+07	27.7		CNY	研发投入总额占营业收入的比重较上年发生显著变化的原因,报告期公司研发投入总额及占营业收入的比重为0.71%,较上年减少0.24%,系本年度营业收入同比增长35.52%所致。研发投入总额占扣除贸易后营业收入比重为1.46%。研发投入资本化率大幅变动的原因及其合理性说明,报告期公司收购了北明软件,该子公司研发投入资本化的金额为17,586,934.86元。(1)智慧城市统一服务平台的研发项目目的:智慧城市建设,是运用信息技术和通讯技术整合城市管理的信息资源,形成对于民生、交通、医疗、教育、应急、政务、城市服务等多方位的智能化响应机制。项目研发目标在于建立统一的规范,基于统一信息服务平台的核心枢纽作用,实现统一建设、统一运营、统一服务和融合创新等智慧城市建设的核心任务。智慧城市统一服务平台是智慧城市信息化基础环境的核心工程,它在智慧城市建设与运行过程中的应用定位为数据交换的核心、业务协同的枢纽…
000158	2016-12-31	1	1450	24.53	1.84449e+08	1.68		5.06898e+07	27.48		CNY	公司高度重视自主创新，费用化的研发投入和资本化的研发投入均有所增加，报告期内研发投入为1.84亿元，占营业收 入的比例为1.68%，较同期增加了0.97个百分点。公司通过持续加强研发投入，研究开发新系统、新技术、新产品、新工艺、 新材料，不断丰富产品品种与系列，提升公司核心竞争力。
000158	2017-12-31	1	1038	20.54	2.03973e+08	1.81		5.27625e+07	25.87		CNY
000158	2018-12-31	1	1648	32.36	1.42783e+08	1.48		9.67346e+07	67.75		CNY	1 、北明城市智脑平台的研发:项目目的:为了实现新型智慧城市的五大目标,推进新一代信息技术与城市现代化深度融合,提升政府管理与服务能力,破解城市发展难题,城市智脑将成为新型智慧城市建设的核心,人工智能技术将成为城市智脑的引擎。 拟达到的目标: 研发人工智能平台,开发典型政务业务应用系统。 预计对未来发展影响: 项目完成后,将增强公司在城市智能运营中心项目、人工智能平台项目、人工智能+ 政务服务项目、人工智能+ 公安警务服务项目、人工智能+ 公共信用服务项目、人工智能+ 旅游服务项目、人工智能+ 其他智慧城市服务项目等领域的竞争力,形成新的利润增长点,增加企业效益。 2、ODR在线矛盾纠纷多元化解平台的AI技术研发:项目目的:利用人工智能技术促进公司在ODR在线矛盾纠纷多元化解领域的大规模应用和推广,在法律科技领域孵化多个产品,尤其是AI技术的研发和应用,促进司法为民实践,这些产品为核心在…
000158	2019-12-31	1	1910	37.57	2.55694e+08	2.71		1.40378e+08	54.9		CNY	1、北明城市智脑的研发项目目的:为实现前台“以人中心”的一体化应用、跨部门的业务流程、人性化的交互体验、城市级的运行指挥提供技术支撑。拟达到的目标:重点深入研发人工智能平台、城市运营中心,实现在项目中落地应用,形成利润增长点。预期对未来的影响:项目完成后,将有力地提升公司智慧城市整体解决方案的能力,特别是形成强大的技术中台能力,能够有效整合上下游合作伙伴的解决方案,为实现前台“以人中心”的一体化应用、跨部门的业务流程、人性化的交互体验、城市级的运行指挥提供技术支撑。2、北明城市智脑平台的研发项目目的:为了实现新型智慧城市的五大目标。拟达到的目标:研发人工智能平台,开发典型政务业务应用系统,为实现人工智能平台的应用,对统一服务平台和大数据平台进行功能升级改造,最终实现智慧城市的业务应用,包括政务、教育、医疗等重要领域的业务协同和人机智能一体化,实现业务、数据和技术融合,为智慧政务、智慧教育…
000159	2018-12-31	1	37	11.75	1.09648e+07	1.99		2.5426e+06	23.19		CNY	主要系本期开发英语学习APP、及研发酸化油甾醇提取方法所致。 主要系酸化油甾醇提取方法申请专利已进入公示阶段所致。
000159	2019-12-31	1	33	10.48	1.71791e+07	3.99		1.03749e+07	60.39		CNY	项目名称:朗果APP;甾醇提取方法;研发资本化金额:5,883,307.13;7,034,223.6;相关项目的基本情况:浸入式英语学习平台;2018年申请专利权3项,2019年申请专利权1项;实施进度:试运行调试阶段;公示阶段。进行朗果APP研发的深圳及其子公司成立于2017年初,2017-2018年主要处于产品的调研计划、探索、设计等前期工作,基本上是公司全员参与。到2018年下半年时,部分研发课题已经达到进入开发阶段的要求,在市场上开始投入试验调试,进一步的研发至达到可使用、出售的目标已可预见,故在2019年,公司将产品研发中心的主要费用计入研发支出的资本化支出。
000301	2018-12-31	1	1580	11.94	7.03715e+08	3.82		0	0		CNY	公司通过持续加大自主研发和技术创新,不断提升功能性、差别化民用涤纶长丝产品的市场竞争力。
000301	2019-12-31	1	1540	9.67	7.49164e+08	3.01		0	0		CNY	公司通过持续加大自主研发和技术创新,不断提升功能性、差别化民用涤纶长丝产品的市场竞争力。
000333	2014-12-31	1			4000000000						CNY
000333	2015-12-31	1	8672	9.3	5262600000	3.8		0	0		CNY	报告期内,公司坚持推动"以消费者为中心"的产品力提升,持续保障技术研究投入,激发技术创新 的内生动力,打造长效稳健的产品竞争优势。公司研发投入主要用于:1、加强用户研究,挖掘用户痛点, 构建各产品独特卖点,实现差异化竞争优势。2、加强核心技术研究,推进创新技术探索,进一步完善构 建技术体系布局。3、对外开放合作,整合全球创新资源,完善优化研发体系,搭建创新孵化平台,塑造 开放、自驱、充满奋斗精神的技术团队。研发投入及产品力提升可参见"第三节-核心竞争力分析"以及 "第四节-概述"。
000333	2016-12-31	1	8741	9.07	6045800	3.8					CNY	报告期内，公司坚持“以用户为中心”的科技创新和产品力提升，整合全球创新资源，加大研发投入， 打造全球开放式创新平台，建立从先行研究到产品开发的四级研发体系，组建国际一流研发团队，围绕核 心技术、前沿技术、基础技术进行研究和开发，构建独特卖点，实现差异化竞争优势和产品持续领先。研 发投入及产品力提升可参见“第三节公司业务概要—核心竞争力分析”以及“第四节经营情况讨论与分 析—概述”。
000333	2017-12-31	1	10520	10.33	8500000000	3.53					CNY	报告期内,公司构建“以用户为中心”的运营机制,持续推动科技创新和产品力提升,完善从先行研究到产品开发的四级研发创新体系,构建全球化开放式创新网络平台。组建国际一流研发团队,坚持加大研发投入,围绕核心技术、基础技术、未来技术进行研究布局,构建用户可感知的独特卖点,做用户认可的精品,实现差异化竞争优势和产品持续领先。
000333	2018-12-31	1	12321	10.74	9810805000	3.78		1433604000	14.61		CNY	美的着力于构建具有全球竞争力的全球研发布局和多层级研发体系,具备以用户体验及产品功能为本位的全球一流研发技术投入及实力,过去5年研发投入超过300亿元,仅2018年研发投入就接近100亿元,已在包括中国在内的9个国家设立了20个研究中心,研发人员整体超过10,000人,外籍资深专家超过500人。据科睿唯安统计,美的在家电领域的发明专利数量连续三年稳居全球第一。在强化全球研发中心布局的同时,美的更与MIT、UC Berkeley、UIUC、Stanford、Purdue University、清华、中科院等国内外顶级科研机构签订技术合作协议,建立联合实验室深度技术合作,打造全球创新生态系统。美的关注与聚焦技术创新、用户创新、产品创新及开放式创新体系建设,关注先行研究体系构建,布局中长期技术储备,为美的保持持续领先的产品技术优势奠定了稳固基础。
000333	2019-12-31	1	13727	10.18	9638137000	3.46					CNY	美的着力于构建具有全球竞争力的研发布局和多层级研发体系,具备以用户体验及产品功能为本的全球一流研发实力,过去5年研发投入接近400亿元,2019年研发投入超过100亿元,包括中国在内的11个国家设有28个研究中心,逐步形成“4+2”全球化研发网络,建立研发规模优势。国内以顺德总部全球创新中心为核心,并已筹建上海全球创新园区;海外以美国研发中心、德国研发中心、日本研发中心、米兰设计中心为主,发挥区域优势,整合全球研发资源,优化全球研发布局。美的研发人员现超过10,000人,外籍资深专家超过500人,在强化全球研发布局的同时,美的既与MIT、UC Berkeley、UIUC、Stanford、Purdue University、University of Maryland,The University of Sheffield、Polytechnic University of Milan、…
000338	2012-12-31	1			1.9963e+09	4.14					CNY
000338	2013-12-31	1			2.51738e+09	4.32					CNY
000338	2014-12-31	1			3.35573e+09	4.21					CNY
000338	2015-12-31	1	4688	7.11	3.25079e+09	4.41		5.49786e+08	16.91		CNY	公司本年度开展了若干研发项目,重点介绍如下: (1)7L低排放柴油机关键技术研究及产业化:内燃机燃油消耗占全国总消耗量的80%以上,其排气污染已成为重要污染源之一,是节能减排公认和关注的重点领域。发动机的排放标准越来越严格,欧洲已经实施欧Ⅵ排放标准,国内尚无成熟的应用于城市客车及中重型卡车的欧Ⅵ机型。我国需要尽快开发出能够满足欧Ⅵ排放法规要求的高性能、低排放柴油机。项目在高效低污染燃烧系统设计、面向欧Ⅵ的模块化电控系统软硬件设计、后处理控制策略等方面进行了关键技术研究,开发出了具有自主知识产权的电控系统、后处理系统,研制出了达到国Ⅴ、欧Ⅵ排放标准要求、国产化率达到80％以上的155kW～220kW的WP7柴油机,其燃油消耗、1m噪音、排放、可靠性等指标达到国际先进水平。项目实施期间申请发明专利20件,发表论文5篇,形成标准7项,其中主持制定行业标准1项。该项目成果获得2015年中国机械工…
000338	2016-12-31	1	4064	7.55	3.55967e+09	3.81		4.62886e+08	13		CNY	公司本年度开展了若干研发项目，重点介绍如下： （1）WP10H欧VI柴油机开发：为适应现代高速物流对动力提升的需求，在高速标载的整体趋势下，更大地提升产品的可 靠性，在原WP9H柴油机的基础上采用自主开发的方式，全新设计曲柄连杆机构，优化匹配燃烧室、喷油器及增压器，最大爆 发压力20MPa，采用高压共轨+DOC+DPF+Hi-SCR的技术路线满足欧VI排放要求。 （2）WP7非道路Tier4F柴油机开发：随着非道路三阶段的实施，需要开发满足更高排放标准的发动机，进一步适应社会 发展的需求和担负社会责任，为市场提供更加清洁节能的柴油机产品。WP7非道路Tier4F柴油机采用电控高压共轨燃油喷射、 DOC、SCR等先进的发动机和后处理技术来达到Tier4F排放标准，扭矩、功率、燃油消耗率等主要技术指标达到同功率档次柴 油发动机的国际先进水平，具有高经济性、高动力性、高驾驶舒适性，具有强劲市场…
000338	2017-12-31	1	6107	8.45	5.64657e+09	3.73		7.89487e+08	13.98		CNY	公司本年度开展了若干研发项目,重点介绍如下:(1)大马力节能环保农用柴油机研发:发展新一代节能型国三及以上排放农用发动机技术,符合《国家中长期科学和技术发展规划纲要(2006-2020年)》“多功能农业装备与设施”优先主题,属"中国制造2025”农业机械领域布局的重点任务,是国家创新驱动发展战略的重要组成部分。本项目主要通过燃烧技术、减振降噪技术、排放控制技术、电控技术和系统集成与匹配技术等关键技术的研究,提高自主开发能力,建立大马力农用柴油机开发平台,开发出排放满足国四标准的260马力WP7农用柴油机。(2)WP13欧VI柴油机开发:从潍柴产品战略布局出发,进行WP13产品排放升级,开发满足欧VI排放标准的重型道路柴油机产品十分必要。项目采用面向欧VI平台的潍柴自主ECU,采用高效SCR控制策略和高效的主动式油气分离系统,产品可靠性高,油耗低,竞争力强。WP13欧VI柴油机开发项目成功…
000338	2018-12-31	1	6780	9.1	6.49362e+09	4.08		8.8998e+08	13.71		CNY	2018年度,为进一步巩固本集团在发动机方面的领先优势、积极响应相关排放法规的升级,公司于本年度吹响了打赢“排放升级攻坚战”的号角,成为行业内最早完成全系列2L-13L国六发动机开发和认证工作的企业,同时依据满足小批量投放条件,多款发动机获得了欧盟最严格的欧Ⅵd排放认证证书,并保持了潍柴动力发动机一贯的可靠性高、动力强劲、油耗低和NVH性能好的优势。公司在做强做好传统能源动力的同时,借牵头国家燃料电池重大专项的契机,在新能源动力系统上全面发力,在燃料电池技术、混合动力技术和纯电动技术方面进行技术研究和产品开发,形成了从涵盖控制系统、变速箱、电驱动桥、电机到整车的黄金产业链。潍柴动力旗下相关子公司在各业务板块持续加大研发投入,面向市场推出多款具有核心竞争力的新产品。重型卡车HD项目X平台产品上市发布,X平台产品是对标欧洲一流车型,全新设计、开发的具有自主知识产权的新产品。同时开展新能源核心…
000338	2019-12-31	1	7504	9.36	7.34701e+09	4.21		7.7652e+08	10.57		CNY	2019年度,为进一步巩固集团在发动机方面的领先优势、突破非道路市场,率先完成全系列车机国六产品小批量验证并建立了完善的售后服务体系;同时,全系列车机国六平台产品开发突破了后处理及热管理等一系列关键技术,并建立了一套完整的开发体系,提高了公司的核心竞争力。全系列非道路四阶段产品具备试配套条件,攻克全系列非道路四阶段产品排放及后处理等一系列关键技术。车机国六与非道路四阶段产品双管齐下,保持了潍柴动力发动机一贯的可靠性高、动力强劲、油耗低和NVH性能好的优势。重型变速箱拓展S平台开发,加大S产品市场导入。车桥方面,桥壳采用新结构、新材料等关键技术,满足高性能需要,增强市场竞争力。重型商用车方面,重型卡车6000平台产品稳步推进;国六开发覆盖X/H/M/L平台4-15L全系列产品,突破整车热管理等系列关键技术,率先发布燃气国六,迅速抢占市场;可靠性、轻量化技术快速应用迭代,推出X/M/L300…
000400	2010-12-31	1	3219	53.17							CNY
000400	2012-12-31	1			301900000	4.57					CNY
000400	2013-12-31	1			3.03256e+08	4.24	3.03256e+08				CNY
000400	2014-12-31	1			4.30095e+08	5.15	4.30095e+08				CNY
000400	2015-12-31	1	2295	38.77	3.97033e+08	5.4		1.64217e+08	41.36		CNY	研发投入资本化率大幅变动的原因及其合理性说明, 2015年公司在产品开发流程、信息系统等方面具备了资本化条件,按照会计准则的要求严格区分研发项目的研究阶段和开发阶段,对于进入开发阶段并符合资本化五项原则的研发费用,公司予以资本化。
000400	2016-12-31	1	2329	0.3954	4.60414e+08	4.79		2.02236e+08	43.92		CNY	本年度内，公司围绕核心业务开展各项研发项目。在特高压领域，研制了1000千伏交流 成套保护系统、±1100千伏直流电流互感器和分压器、±800千伏/6250安特高压换流阀等。 在智能电网领域，开发了±500千伏/1500兆瓦柔性直流换流阀、PICS-8000监控平台、基于物 联网的动力电池云技术管理平台、桥壁电抗器、12-40.5千伏气体绝缘环网开关设备、10千伏 一体化智能配电台区等。在新能源领域，研制了统一潮流控制器、电动汽车新型直流快充设 备、高密度组串式光伏逆变器等核心装备。全年完成省部级和国网科技项目验收4项。实现科 技成果转化4项；申请专利579项，其中发明专利417项；授权专利200项，其中发明专利112 项。以上项目成果将有效支撑公司业绩增长。
000400	2017-12-31	1	2103	37.14	4.90576e+08	4.75		1.59868e+08	32.59		CNY	报告期内,公司围绕核心业务开展各项研发项目。在特高压、智能电网等重点领域,成功研制了成功研制了国际领先的±800千伏/5000兆瓦、±535千伏/3000兆瓦柔性直流换流阀、大电网系统保护精准负荷控制系统等重大装备。研制了新一代配电自动化主站系统、就地化/小型化变电站保护装置、高密度功率电动汽车充换电系统等一系列关键产品。科技创新成果丰硕。荣获国家科学技术进步奖特等奖1项、省部级科技奖励15项。申请专利549项,其中发明专利421项;授权专利29项。
000400	2018-12-31	1	2210	40.76	5.08739e+08	6.19		1.73712e+08	34.15		CNY	报告期内,公司成功突破第三代智能变电站、有序充电、大功率充电等关键技术。研制了大电网系统保护精准负荷控制系统、新一代配电自动化主站系统等重大装备。专利标准成果丰硕。2018年,公司申请发明专利273项,授权国内发明专利124项、海外专利5项;制修订国网级以上技术标准13项,其中国家标准8项、行业标准2项,新获批标准制修订计划6项;2个省级工程技术研究中心完成公示。
000400	2019-12-31	1	2183	40.55	5.36419e+08	5.28		1.63918e+08	30.56		CNY	报告期内,公司成功突破基于国产芯片的35千伏、±500千伏直流电网柔直换流阀、高压断路器等关键技术。启动27.5千伏地铁充气柜、环保绝缘气柜、一二次融合柱上开关等高端产品研发。完成变电站消防设施集中监控系统新产品产业化布局。全年发布新产品84项。2019年,公司新增授权发明专利245项,获省部级以上科技奖励6项。区域能源综合管控系统等11项成果通过中国电机工程学会坚定,3项成果整体达到国际领先水平。
000401	2012-12-31	1			5530000	0.04					CNY
000401	2013-12-31	1			6500000	0.04					CNY
000401	2014-12-31	1			6530000	0.04					CNY
000401	2015-12-31	1	68	0.41	6.10056e+06	0.05		0	0		CNY	公司研发的目的是保证企业产品具有竞争力、管理水平领先。
000401	2016-12-31	1	58	0.36	6.4874e+06	0.05		0	0		CNY
000401	2017-12-31	1	63	0.4	6.94639e+06	0.05		0	0		CNY	公司研发的目的是提升企业产品市场竞争力及管理水平。
000401	2018-12-31	1	271	1.35	4.49509e+07	0.15		0	0		CNY	公司研发的目的是提升企业产品市场竞争力及可持续健康发展能力水平。 研发投入总额占营业收入的比重较上年发生显著变化的原因 :本年度研发投入总额4495万元,占营业收入的比重为0.15%,较同期增加3800万元,主要是本期公司积极加大环保投入和后期升级改造,扩展水泥窑协同处置固体废物规模,积极探索和实施水泥窑协同处置危险废物、城市污泥等环保项目,加大研发,提升企业可持续健康发展能力;同时为提高产品竞争力,保持成本优势,提高管理水平,加强水泥生产等技术研发。
000401	2019-12-31	1	748	3.1	7.18791e+07	0.21		0	0		CNY	公司研发的目的是提升企业产品市场竞争力及可持续健康发展能力水平。
000403	2009-12-31	1			22000000						CNY
000403	2010-12-31	1			30000000						CNY
000403	2012-12-31	1			1.63141e+07	3.47					CNY
000403	2013-12-31	1			2.68808e+07	5.63					CNY
000403	2014-12-31	1			1.90851e+07	3.9					CNY
000403	2015-12-31	1	17	2.41	2.41281e+07	4.82		0	0		CNY
000403	2016-12-31	1	21	2.79	2.6849e+07	4.73		0	0		CNY
000403	2017-12-31	1	60	5.4	2.93899e+07	4.29		0	0		CNY
000403	2018-12-31	1	66	6.21	2.85884e+07	3.32		0	0		CNY	2018年,公司研发投入支出为2,859万元,占公司2018年度经审计净资产的4.62%,占公司2018年度营业总收入的3.32%。
000403	2019-12-31	1	63	7.25	3.32886e+07	3.64		1.85561e+07	55.74		CNY	2019年,公司研发投入支出为3,329万元,占公司2019年度经审计净资产的4.15%,占公司2019年度营业总收入的3.64%。研发投入资本化率大幅变动的原因及其合理性说明人凝血因子Ⅷ、人纤维蛋白原、人凝血酶原复合物、人纤维蛋白胶属于公司凝血因子类产品制品,该类技术有严格的立项可研报告,且市场上已有该类产品的供应,属于仿制类生物制品,现有技术相对成熟,目前均已取得药物临床试验批件。结合公司实际情况,管理层经过对单项项目的判断,认为上述四个项目符合资本化条件。
000404	2008-12-31	1			55950000						CNY
000404	2012-12-31	1			1.39832e+08	2.5					CNY	研发费用同比增加16.31%，本期加大研发投入所致。报告期公司重点加强小型压缩机系列化、超高效 节能压缩机、铝线电机高效化、商用压缩机等方面的开发，公司成功开发了超高效压缩机、小型高效压缩 机和小型商用压缩机、Mini超小型压缩机和变频压缩机，压缩机技术基础理论研究和新材料、新技术、新 工艺的应用也取得新的进展。同时国家级企业技术中心、压缩机研究所加强在制冷基础技术方面的储备， 提升公司的前瞻性开发能力。2012年公司申报专利总计12项，其中发明专利4项，实用专利8项，截止 目前公司累计拥有专利82项，其中发明专利10项，实用新型63项，外观设计9项。
000404	2013-12-31	1			2.09428e+08	3.12					CNY	研发费用同比增加49.77%，为本期进一步增加研发投入所致。报告期公司重点加强变频、超高效压缩 机、新材料压缩机、商用压缩机等方面的开发，通过与高校和国内外研究机构合作，压缩机技术、工艺等 方面研究取得新的成果，通过开展仿真研究等，进一步提升了新产品开发速度。2013年公司申报专利总计 16项，其中发明专利4项，实用专利12项，截止目前公司累计拥有专利101项，其中发明专利13项， 实用新型79项，外观设计9项。
000404	2014-12-31	1			2.12213e+08	3.03					CNY
000404	2015-12-31	1	662	9.9	236739927	3.45		0	0		CNY	报告期公司重点加强商用压缩机、变频压缩机、新型压缩机、R290工质压缩机产品开发以及压缩机 基础研究,商用压缩机、变频压缩机、铝线机性能提升显著,并已逐步批量生产。公司压缩机基础研究 取得突破,初步完成磁悬浮轴承在变频压缩机上的应用研究,压缩机仿真计算有效缩短产品研发周期, 长期寿命评价取得阶段性进展,噪声品质改进效果明显；研发平台逐步完善,研发队伍不断充实,院士 工作站、产学研合作项目、海外技术中心建设成果明显,商用和家用压缩机测试试验手段进一步完善, 国家CNAS认可实验室申报已进入第二阶段；产品开发成效显著,公司商用压缩机优化改进及R290系统 提升项目取得明显进展,景德镇本部变频产品实现批量生产销售。压缩机性能显著提升,车载直流压缩 机项目进展顺利。目前,公司已形成涵盖各种制冷工质、性能高、规格全的家用、商用、变频压缩机系 列。
000404	2016-12-31	1	670	10.39	2.20898e+08	3.17		0	0		CNY	公司主要研发目的是为满足客户需求、公司产品结构调整的要求以及前瞻性的技术研发，目前，公 司已形成涵盖各种制冷工质、性能高、规格全的家用、商用、变频压缩机系列。报告期，公司研发重点 集中在商用、变频与高效压缩机。华意本部HVD90MX高效变频压缩机COP性能达到1.95，处于国际先进水 平，并在客户中批量使用；11CC排量变频机成功拓展，产品竞争优势明显；NPY14LA商用机匹配噪声优化， 进入批量供货。加西贝拉双级压缩机项目完成样机试制，COP值达2.0，进入设计优化、调整阶段；直线 压缩机项目样机匹配试验、可靠性验证进行中；与西安交大合作开发的双转子压缩机项目正式启动。华 意荆州DL25H车载直流压缩机项目，已通过客户匹配，完成小批量供货；微型变频压缩机项目完成了手工 样机试制，申请了4项专利。2016年，公司申请专利54项,获得专利授权45项,其中发明专利8项，实用新 型专利37项。…
000404	2017-12-31	1	664	10.32	2.66611e+08	3.29		1.20134e+07	4.51		CNY	公司主要研发目的是为满足客户需求、公司产品结构调整的要求以及前瞻性、基础性的技术研发,目前,公司已形成涵盖各种制冷工质、性能高、规格全的家用、商用、变频压缩机系列。报告期,公司研发重点集中在变频、商用、高效、小型压缩机,以及产品优化与工艺优化方面。报告期公司变频、商用压缩机销量产品系列增加,销量有较大增长。
000404	2018-12-31	1	703	9.09	2.9553e+08	3.32		1.97422e+07	6.68		CNY	研发投入资本化率大幅变动的原因及其合理性说明:随着技术研究院投入使用,公司研发能力提升,资本化研发项目增加,研发进度加快。
000404	2019-12-31	1	570	7.3	3.17518e+08	3.31		1.82696e+07	5.75		CNY	本年末开发项目的研发进度情况:资本化项目;项目名称:河南御捷时代BX空调系统;研发类别:非专利技术;研发进度:第三次小批量装车。项目名称:山东丽驰8188项目;研发类别:非专利技术;研发进度:工程认可,首次样件。项目名称:弘安ES01电动涡旋压缩机项目;研发类别:非专利技术;研发进度:工程认可,首次样件。项目名称:GLB19/010-01001-惯性导航智能扫地机器人GV350R(RD40);研发类别:新品开发;研发进度:已完成正样技术冻结。项目名称:GLB19/010-01002-视觉导航智能扫地机器人GV360V(RD39);研发类别:新品开发;研发进度:进行50台试产。项目名称:GLB19/010-01004-GV300R-0(RD43);研发类别:新品开发;研发进度:完成手板制作。项目名称:GLB19/010-01005-GV320R-HC智能扫地机与手持式组合机器人研发(中端全…
000407	2011-12-31	1			3.5072e+07						CNY
000407	2012-12-31	1			13198500						CNY
000407	2013-12-31	1			24426700	1.09					CNY
000407	2014-12-31	1			6148000	0.21					CNY
000407	2018-12-31	1	26	13	1.76633e+07	0.38		0	0		CNY	(1)报告期,公司控股子公司山东胜邦塑胶有限公司共计研发项目11个,具体项目如下: ①设计管材在线标识分拣装置,报告期该项目已完成。 ②带可剥离层增强聚乙烯燃气管材生产技术的研发,报告期该项目已完成。 ③地下管廊用阻燃抗静电PE燃气管,报告期该项目已完成。 ④多层共挤模头的改造,报告期该项目已完成。 ⑤聚乙烯管材下线设备的研制,报告期该项目已完成。 ⑥牵引机的改进,报告期该项目已完成。 ⑦一种可快速追踪定位聚乙烯燃气管材的研发,报告期该项目已完成。 ⑧玻纤增强聚乙烯复合管道的研发,报告期该项目已完成。 ⑨新型抗压燃气用PE复合管道的研发,报告期该项目已完成。 ⑩双层复合给水管,报告期该项目已完成。 ⑪阻燃排水聚乙烯管材的的研发,报告期该项目已完成。
000407	2019-12-31	1	26	1.23	1.92796e+07	0.36		0	0		CNY	(1)报告期,公司控股子公司山东胜邦塑胶有限公司共有研发项目10个,具体项目如下:①阻燃排水用聚乙烯管道的研发,报告期该项目已完成。②网箱用橙色料的研发,报告期该项目已完成。③地下管廊用钢骨架聚乙烯管道,报告期该项目已完成。④聚乙烯管材不合格品在线标识装置的研制,报告期该项目已完成。⑤抗老化双层共挤聚乙烯管材,报告期该项目已完成。⑥管道标识检测及分拣装置的研制,报告期该项目已完成。⑦海洋牧场集成系统研究,报告期该项目已完成80%。⑧原料自动开袋装置研发,报告期该项目已完成。⑨新型工艺热力护套管的研制,报告期该项目已完成70%。⑩耐热聚乙烯直埋供热管道的研发,报告期该项目已完成70%。
000408	2018-12-31	1	11	0.68	107256	0		0	0		CNY	我公司围绕盐湖镁资源高效高值利用,在已有前期研究成果的基础上,针对察尔汗盐湖铁路以东提钾后老卤水中镁资源赋存和环境特点,利用自然能,通过盐田精控工艺技术,对水氯镁石中钙、硫酸根和硼等杂质离子含量进行合理调控,获取高品质的盐湖水氯镁石;以水氯镁石为原料制备镁基功能材料,针对镁基LDHs功能材料的规模化制备、过程强化、清洁工艺关键技术研发等重大工程技术问题进行深入研究和产业化示范,以实现盐湖资源的综合利用。推动盐湖镁资源的开发利用,为青海盐湖镁资源制备镁基LDHs功能材料产品提供理论基础和技术借鉴。在科技厅立项实施了《盐湖镁资源高效高值利用——镁基超分子结构层状功能材料(LDHs)开发》项目,项目编号为:2017-GX-144。 该项目研发期为2017.06月—2019.12月。总投资1500万元,其中:自筹1200万元,由格尔木藏格钾肥有限公司承担,申请专项财政资金300万元,项目由格尔木…
000408	2019-12-31	1	28	1.65	1.67692e+06	0.08		0	0		CNY	格尔木藏格锂业有限公司于2017年9月采用吸附法工艺完成了从超低浓度的卤水中提取锂离子的中试试验,解决了超低浓度盐湖卤水提锂的难题和成品碳酸锂中硼含量超标的问题,为工业化生产碳酸锂提供了优质的原料氯化锂溶液。随即开展“年产2万吨碳酸锂项目一期工程”的建设,现已产出成品。但在生产过程存在如下问题:(1)吸附区收率、产能偏低:(2)产生的沉锂母液无法高效回收(此母液中还有相当一部分未能沉淀的锂离子和碳酸根离子,目前盐湖地区的沉锂母液大都采用加酸后去除碳酸离子再将其导入盐田进行蒸发浓缩,析出大量氯化钠固体后得到高浓度的氯化锂溶液再返回上一工序继续沉锂,由于盐池防渗要求高且氯化钠固体夹带损失大,沉锂母液中的锂离子回收利用率很低。)等问题,为解决上述问题,公司于2019年开展了相关工艺的研究,项目编号分别为201901-ZGYF-02和201901-ZGYF-03。201901-ZGYF-02项目…
000409	2018-12-31	1			902659						CNY
000409	2019-12-31	1	20	21.28	9.97226e+06	0.45		0	0		CNY	为提升产品生产技术,提高产品质量,开发新产品,公司持续推进产品工艺研发和升级工作。报告期内,公司子公司宝利甾体开展了“坎利酮清洁生产新工艺”、“AD普氏物资源节约工艺升级”、“双烯醇酮醋酸酯新工艺研发”、“污水处理工艺提升”等技术质量攻关项目,其中:“坎利酮清洁生产新工艺”、“AD普氏物资源节约工艺升级”项目已研发成功;“双烯醇酮醋酸酯新工艺研发”项目已进入中试阶段;“污水处理工艺提升”项目已进入调试阶段。4项技术质量攻关全部完成后,将有利于产品技术指标、成品回收率、生产效率的提升,工业废水废气处理能力和处理效率将得到较大提高。
000410	2008-12-31	1			2.61624e+08						CNY
000410	2011-12-31	1			50946500						CNY
000410	2012-12-31	1			316230000	4.06					CNY
000410	2013-12-31	1			322263800	4.37					CNY
000410	2014-12-31	1			370678500	4.74					CNY
000410	2015-12-31	1	1073	8.21	3.64386e+08	5.71		2.80126e+08	76.88		CNY	公司一直积极推进技术创新工作,开发新产品,推广新技术。以创新为驱动,提升科技创新目标,切实发挥技术创新在增强核心竞争力、调整产品结构、转型升级方面的作用。报告期内公司开展多项研发工作取得阶段成果: 1．智能化高速车削中心及成套设备 基于现有机床原型,通过对机床运行状态和环境的感知与识别技术、热变形误差补偿技术、振动自抑制技术、智能化防碰撞技术、智能化诊断技术、自动编程技术等技术难点进行攻关和关键技术应用进行深入研究,同时完成3台以上智能化高速车削中心及相关设备组成的盘(轴)类零件生产线智能化成套装备的研制,并进行示范应用,形成批量生产。 公司承担的2013年度辽宁省科技创新重大专项《智能化高速车削中心及生产线成套设备》项目完成验收。本项目的研究可以解决我国智能化数控机床制造发展缓慢,品种少,产业化程度低,可靠性差等技术薄弱环节。公司市场竞争能力得到大大加强,推进企业从传统制造商向智能解决…
000410	2016-12-31	1			108751						CNY
000410	2017-12-31	1	1047	8.82	3.27543e+08	7.82		1.58004e+08	48.24		CNY	2017年在研重大科技项目4项,具体情况如下。1.飞机复杂结构件数控加工单元技术与装备项目(1)研发目的:主要针对国产高档数控机床的现状,结合沈飞公司加工工艺特点及需求,通过对专项中支持的数控机床、共性技术等成果的实际工程应用,解决国产高档数控机床在生产使用过程中存在的实际问题并进行示范,从而完善机床功能,提高机床精度和可靠性,提高工件加工质量和加工效率,在航空制造企业内,应用国产中高档数控机床建成面向航空结构件/系统件加工的数控加工单元并进行示范推广,为国产中高档数控机床设计制造水平提升提供支撑。(2)项目进展:完成了数控加工单元控制系统的DNC接口的开发,完成了数控系统10000小时以上模拟实际工况运行及试验报告。53台设备已交付沈飞,合作单位已做好了在沈飞现场进行测试及试验的准备工作。共申请发明专利8项,其中授权7项;获批软件著作权3项;发表论文6篇。(3)对公司未来发展的影响:通…
000410	2018-12-31	1	730	8.76	1.89328e+08	3.78		1.31556e+08	69.49		CNY	2018年在研重大科技项目4项,具体情况如下。 1.数控机床误差测量、分析与补偿技术:(1)研发目的:将开发的检测补偿技术应用到项目批量化制造立式加工中心主流数控系统中,研究在标准环境下满足批量化生产需求的整机空间位置误差补偿技术,形成一套高效高精度的误差在机(位)辨识的评价系统和方法;经过综合误差补偿后,批量化生产数控立式加工中心达到课题指南要求的几何精度检测Cmk值和空间精度技术指标;生产满足几何精度检测Cmk 值和空间精度等技术指标的立式加工中心90 台以上,其中不少于27 台配套国产滚动功能部件和数控系统。 (2)项目进展:经过综合误差补偿后,批量化生产的数控立式加工中心达到了课题指 南要求的技术指标;生产了满足技术指标的立式加工中心90 台以上。(3)对公司未来发展的影响:课题将解决影响国内数控机床误差检测和补偿的瓶颈问题、以及大批量立式加工中心一致性制造技术问题,可有效地降低…
000410	2019-12-31	1	753	9.46	1.01557e+08	10.13		2.50545e+07	24.67		CNY	2019年在研国家级重大科技项目4项,企业级重点科技项目2项,具体情况如下:1.数控机床误差测量、分析与补偿技术2.滚动直线导轨副高效生产线关键技术研究3.高档数控机床与基础制造装备关键技术研究4.航天大型复杂结构件制造国产高档数控机床和数控系统示范工程研究5.汽车底盘零部件加工成套装备6.新能源汽车电池行业相关装备的研发研发投入资本化率大幅变动的原因及其合理性说明受市场环境变化及企业产品更新换代影响,部分原有研发项目不能满足未来市场需求,因此在本期予以费用化。
000411	2017-12-31	1	9	0.37	2.31991e+06	0.01		0	0		CNY	结合药品追溯体系建设,为省内单体及连锁药店打造符合监管要求、满足日常进销存体系运转的“药店在线平台建设”项目,研发适合药品经营企业管理的专业软件。研发项目将帮助用户建立规范的业务管理模式,提升公司信息技术竞争力。
000411	2018-12-31	1	9	0.38	2.52522e+06	0.01		0	0		CNY	结合药品追溯体系建设,为省内单体及连锁药店打造符合监管要求、满足日常进销存体系运转的“药店在线平台建设”项目,研发适合药品经营企业管理的专业软件。研发项目将帮助用户建立规范的业务管理模式,提升公司信息技术竞争力。
000411	2019-12-31	1	11	0.4	1.96252e+06	0.01		0	0		CNY	结合药品追溯体系建设,为省内单体及连锁药店打造符合监管要求、满足日常进销存体系运转的“药店在线平台建设”项目,研发适合药品经营企业管理的专业软件。研发项目将帮助用户建立规范的业务管理模式,提升公司信息技术竞争力。
000413	2012-12-31	1			31230000	4.01					CNY
000413	2013-12-31	1			4.20434e+07	4.51					CNY
000413	2014-12-31	1			5.97359e+07	2.79					CNY
000413	2015-12-31	1	390	7.72	9.53407e+07	2.05		1.85209e+07	19.43		CNY
000413	2016-12-31	1	546	12.23	1.91167e+08	2.77		0	0		CNY
000413	2017-12-31	1	1397	17.61	3.85731e+08	2.22		0	0		CNY	2017年合并了成都东旭智能科技有限公司和四川旭虹光电科技有限公司,属于同一控制下的企业合并,因此对2016年的研发投入相关数据进行追溯调整。
000413	2018-12-31	1	1735	21.98	5.96044e+08	2.11		2.17245e+07	3.64		CNY	2018年同一控制下的企业合并了东旭(营口)光电显示有限公司,因此对2017年的研发投入相关数据进行追溯调整,2018年6月公司收购了深圳市三宝创新智能有限公司,高端制造研发投入增加。
000413	2019-12-31	1	1518	21.43	1.22538e+09	6.99		7.40504e+08	60.43		CNY	本期研发投入较上期较大变动,主要是上市公司子公司内部研发在本期形成无形资产所致。
000418	2007-12-31	1			50000000						CNY
000418	2012-12-31	1			241495200	3.5					CNY
000418	2013-12-31	1			340000000	3.95					CNY
000418	2014-12-31	1			438000000	4.05					CNY
000418	2015-12-31	1	564	7.16	5.5731e+08	4.24		0	0		CNY	报告期内,公司以市场为导向,以消费者需求为中心,进一步加大研发创新能力建设,打造长期可持续发展的竞争优势。公司研发投入主要用于:1、加大对智能化产品研发力度,构建在智能洗衣领域的竞争优势,积极布局智能家居市场；2、持续强化消费者需求调研,推进用户全流程体验改善；3、持续推进标准化管理工作,提高产品可制造性及构建持续成本优势；4、持续加大对高端人才的引进工作。2015年,公司研发投入支出为5.57亿元,占公司2015年度经审计净资产的9.31%,占公司2015年度营业总收入的4.24%。
000418	2016-12-31	1	707	9.2	6.95078e+08	4.26		0	0		CNY	告期内，公司以市场为导向，以消费者需求为中心，持续加大研发投入，优化管理机制，打造具有 全球竞争力的研发平台。公司研发投入主要用于：1、加大对智能化、高端化及差异化洗衣机和干衣机的 产品研发力度，构建未来洗衣及干衣领域的竞争优势；2、持续强化用户调研，推进标准化管理工作，提 高产品可制造性及构建持续成本优势；3、持续加大对高端人才的引进工作。
000418	2017-12-31	1	887	8.7	9.0945e+08	4.25		0	0		CNY	报告期内,公司以市场为导向,以消费者需求为中心,持续加大研发投入力度。公司研发投入主要用于:1、根据行业消费升级趋势,持续加大对高端、智能、变频和烘干产品等的研发创新力度,打造面向未来的竞争优势;2、持续强化用户调研,提高产品可制造性,持续构建成本竞争优势;3、持续加大对高端人才的引进工作。2017年,公司研发投入支出为9.09亿元,占公司2017年度经审计净资产的11.07%,占公司2017年度营业总收入的4.25%。
000418	2018-12-31	1	944	8.24	7.33045e+08	3.1		0	0		CNY	报告期内,公司以市场为导向,以消费者需求为中心,持续加大研发投入力度。公司研发投入主要用于:1 、根据行业消费升级趋势,持续加大对高端、智能和烘干产品等的研发创新力度,夯实面向未来的竞争优势;2、持续强化用户调研,提高产品可制造性,持续构建成本竞争优势;3、持续加大对高端人才的引进工作。2018年,公司研发投入7.3亿元,占公司2018年度经审计净资产的7.52% ,占公司2018年度营业总收入的3.10% 。
000420	2012-12-31	1			3.75546e+06						CNY
000420	2013-12-31	1			5233000						CNY
000420	2014-12-31	1			3.35587e+06						CNY
000420	2016-12-31	1			6.56025e+06						CNY
000420	2018-12-31	1			5.8901e+06						CNY
000420	2019-12-31	1			5.57933e+06		5.57933e+06				CNY
000421	2018-12-31	1	8	0.31	2.386e+06	0.07		0	0		CNY
000421	2019-12-31	1	13	0.38	3.49872e+06	0.1		0	0		CNY	1、研发项目:LNG储备站热水循环系统设计。研发目的:充分利用已有设备,达到节能目的。项目进展:已完成项目的立项及前期研发(包括设备工况分析及对比研究)。项目拟达到的目标:本项目采用水浴式汽化器,研究采用何种方式的热水循环系统,以提高汽化器的效率是本次研发的主要目标。为公司未来的影响:响应国家节能方针,发展节能技术,节约能源,为企业降低生产成本,加强设计院的技术储备,提高设计院在行业内的美誉度及竞争力。2、研发项目:LNG储备站除雾工艺配套控制仪表设计。研发目的:充分利用已有设备,达到节能目的。项目进展:已完成项目的立项及前期研发(包括理论分析及部分应用试验)。项目拟达到的目标:根据运行情况及环境特点,通过控制系统可实现四种模式自动切换,以达到减小冷雾对周边的环境影响及节能目的。为公司未来的影响:响应国家节能方针,发展节能技术,节约能源,为企业降低生产成本,减小冷雾对周边的环境影响,加强…
000422	2012-12-31	1			61000000						CNY
000422	2013-12-31	1			67700000	0.35					CNY
000422	2014-12-31	1			73690000	0.4					CNY
000422	2015-12-31	1	788	8.09	8.16384e+07	0.45		0	0		CNY	研发投入总额占营业收入的比重较上年发生显著变化的原因, 2015年研发投入金额为合并口径数据。公司及控股子公司报告期累计投入研发费用8163.8万元,投入的项目包括:造气系统、石灰窑系统、选矿系统、三聚氰铵等生产系统的技术公关及工艺改造。报告期内上述研发投入项目已完成进度的90%,上述研发投入使吨尿素生产煤耗下降约30kg,吨PVC耗电石下降40kg,吨磷酸二镂磷矿石消耗下降60kg。
000422	2016-12-31	1	781	9.3	8.57203e+07	0.56		0	0		CNY	本年度公司投入研发费用8572.03万元系合成氨系统节能技改以及新疆三聚氰铵、安全环保技术研发，截止报告期，技改 项目完成65%，业绩将在节能技改投产后体现。
000422	2017-12-31	1	762	7.72	6.9403e+07	0.58		0	0		CNY	本年度公司投入研发费用6940.30万元系磷石膏精制提纯技术合作研发项目,多元醇系统产品研发项目。
000422	2018-12-31	1	436	5.16	1.31004e+08	1.02		0	0		CNY	利用副产甲酸钠生产保险粉关键技术研究 :开发高效利用一种溶剂,将季戊四醇副产的甲酸钠进行提纯,提纯后用于生产保险粉。副产甲酸钠采购价格比合成法甲酸钠低,具有显著的经济效益。 新形势下固定床间歇制气吹风气余热回收环保达标排放技术研究 :研发利用新型布袋除尘净化装置代替老式三气锅炉水沫除尘装置,使三气锅炉烟气排放达到环保排放标准。 本期研发费用减少主要系:公司本期研发项目减少所致。 利用中低品位磷矿生产高品质磷酸一铵关键技术研究与示范 :开发选矿和磷酸过滤去除杂质技术,实现以中低品位磷矿为原料生产含镁较低的磷酸;结合现有过剩产能的磷酸二铵装置进行设备和技术改造,采用一次氨化-净化同步偶联技术,生产高浓度的养分达到 63%的高品质磷酸一铵。本项目实施后,可生产 63%养分的磷酸一铵,技术达到国内领先水平。 硫酸制酸节能降耗技术研究与应用 :硫磺制酸装置中掺烧合成氨脱硫的硫磺,新建一台套熔硫槽及…
000422	2019-12-31	1	441	5.25	4.84127e+08	3.3		0	0		CNY	为提高产量,降低消耗,减少污染物排放,提高安全生产水平,报告期内,公司投资48412.71万元,进行了包括传统合成氨系统节能降耗研究、汞减排与回收控制技术、用中低品位磷矿生产高品质磷酸一铵关键技术、硫酸制酸节能降耗技术、高效低耗烟气脱硫脱硝技术、工业窑炉废弃燃气回收利用技术等20多个研发项目,项目完成11个,为公司降低生产成本支出5760万元。预计2021年内上述项目全部完成后,每年可以为公司创造效益9800万元。
000423	2012-12-31	1			114000000	3.74					CNY
000423	2013-12-31	1			123000000	3.07					CNY
000423	2014-12-31	1			126000000	3.13					CNY	2014年公司夯实全产业链质量管控基础，完善大质量体系，建立产品多维溯源体系，实现可追溯性；全面提升客户感知质量，全面提升产品外观性状、口感及包装内控质量标准；继续质量创新平台建设，持续完善质量风险管理体系。
000423	2015-12-31	1	399	7.8	1.55846e+08	2.86		2.55293e+06	1.64		CNY	报告期,在驴皮原料日益紧缺的情况下,开展奶粉、胎盘等活体循环经济产品发通过技术创新带驴皮原料日益紧缺的情况下,开展奶粉、胎盘等活体循环经济产品发通过技术创新带动毛驴产业健康发展。建立了以标准化验收、规范仓储及自动处理基础的"三位一体"驴皮原料工艺聚焦阿胶主业康发展。建立了以标准化验收、规范仓储及自动处理基础的"三位一体"驴皮原料工艺聚焦阿胶主业康发展。建立了以标准化验收、规范仓储及自动处理基础的"三位一体"驴皮原料工艺聚焦阿胶主业康发展。建立了以标准化验收、规范仓储及自动处理基础的"三位一体"驴皮原料工艺聚焦阿胶主业康发展。建立了以标准化验收、规范仓储及自动处理基础的"三位一体"驴皮原料工艺聚焦阿胶主业康发展。建立了以标准化验收、规范仓储及自动处理基础的"三位一体"驴皮原料工艺聚焦阿胶主业康发展。建立了以标准化验收、规范仓储及自动处理基础的"三位一体"驴皮原料工艺聚焦阿胶主业,做大阿胶品…
000423	2016-12-31	1	336	7.65	1.68027e+08	2.66		843434	0.5		CNY	报告期，积极开展上游产业链研发工作，通过技术创新带动毛驴产业健康发展。建立了标准化验收、规范化仓储及自动 化处理的“三位一体”驴皮原料处理工艺。聚焦阿胶主业，做大阿胶品类，进一步挖掘胶类中药经典大产品治疗及滋补保健 功能，开展了复方阿胶浆用于登革热临床研究、抗疲劳功效研究、癌性贫血大样本数据库临床研究，阿胶调节卵巢功能和增 强肺功能药理机制研究，通过科学诠释不断为产品的学术营销提供科研数据支撑。阿胶标准化建设项目列入国家中医药管理 局中药标准化专项；开展感知质量研究，内部增加质量标准3项；发明授权25项，实用新型授权12项，申请发明专利25 项，申请实用新型22项。
000423	2017-12-31	1	380	7.89	2.25508e+08	3.06		0	0		CNY	报告期,以全员工匠精神引领感知质量,稳步推进全员质量意识、原料质量、包装材料、设备、工艺、技术全面提升。积极开展上游产业链研发工作,通过技术创新带动毛驴产业健康发展。建立了标准化验收、规范化仓储及自动化处理的“三位一体”驴皮原料处理工艺。聚焦阿胶主业,做大阿胶品类,进一步挖掘胶类中药经典大产品治疗及滋补保健功能,开展了复方阿胶浆用于登革热临床研究、抗疲劳功效研究、癌性贫血大样本数据库临床研究,阿胶调节卵巢功能和增强肺功能药理机制研究,通过科学诠释不断为产品的学术营销提供科研数据支撑。全年发明专利授权20项,实用新型授权48项,申请发明专利52项,申请实用新型40项。
000423	2018-12-31	1	382	7.9	2.43696e+08	3.32		2.89326e+06	1.19		CNY	报告期,以全员工匠精神引领感知质量,稳步推进全员质量意识、原料质量、包装材料、设备、工艺、技术全面提升。积极开展上游产业链研发工作,通过技术创新带动毛驴产业健康发展。建立了标准化验收、规范化仓储及自动化处理的“三位一体”驴皮原料处理工艺。聚焦阿胶主业,做大阿胶品类,进一步挖掘胶类中药经典大产品治疗及滋补保健功能,开展了复方阿胶浆用于登革热临床研究、抗疲劳功效研究、癌性贫血大样本数据库临床研究,阿胶调节卵巢功能和增强肺功能药理机制研究,通过科学诠释不断为产品的学术营销提供科研数据支撑。
000423	2019-12-31	1	432	8.72	2.05949e+08	6.96		574896	0.28		CNY	公司深入开展阿胶现代药理和机理研究,科学诠释阿胶功效,完成阿胶防治雾霾肺损伤提升肺功能药理试验研究,首次揭示了阿胶对肺损伤保护的作用机制,并发表高水平国际论文。复方阿胶浆抗疲劳能力跟踪研究效果显著。启动复方阿胶浆百万例整合医学研究项目,为医理营销提供了模式创新和数字化基础。东阿黑毛驴育种取得突破,在国内外首次建立了德州驴选育技术平台,有效地挖掘了优秀种驴的遗传潜能;建立国内首个驴饲草料营养价值评定专用方法,开发建立驴粪发酵无害化处理工艺;率先实现了规模化、集约化、福利化绿色健康养驴模式。成功入围农业产业化国家重点龙头企业、国家级农业标准化示范区、国家现代农业产业园,成为农业产业中唯一具备三个国家级平台的企业。
000425	2012-12-31	1			1.32417e+09	4.12					CNY
000425	2013-12-31	1			1.00867e+09	3.74					CNY
000425	2014-12-31	1			7.55657e+08	3.24					CNY
000425	2015-12-31	1	2179	14.97	5.66366e+08	3.4		9002229	1.59		CNY	探索工程科技,为全球工程建设和可持续发展提供解决方案是公司使命。2015年度,公司以满足客户需求为目标,以巩固核心竞争优势为目的,加大公司核心零部件、智能化、无人化和新兴产业产品的研发与投入,按计划有序推进各类研发项目的开展。
000425	2016-12-31	1	2146	15.94	6.941e+08	4.11		1.44673e+08	20.84		CNY	探索工程科技，为全球工程建设和可持续发展提供解决方案是公司使命。2016年度，公司以满足客户需求为目标，以巩 固核心竞争优势为目的，全面推进“技术领先、用不毁”行动金标准，加大公司核心零部件、智能化、无人化和新兴产业产品 的研发与投入，按计划有序推进各类研发项目的开展。
000425	2017-12-31	1	2162	15.87	1.63351e+09	5.51		1.56949e+08	9.61		CNY	公司紧紧围绕国家战略和客户需要,按照董事长提出的“技术领先、用不毁”产品理念,进一步聚焦研发绿色节能、智能化、可靠性等方面的行业领先技术,努力进入到产业高端领域,掌握全球产业科技竞争先机。2017年列入公司年度预算计划的科研开发项目168个。拟在主导产业重大技术突破、全新产业及核心零部件发展、数字化研发平台建设和后市场开拓等领域,积极赶超全球标杆企业及产品,并持续处于国内行业领先位置。本年度已经按计划完成项目83个,其余跨年度项目仍按计划实施中;全年应完成受理发明专利272件,实际完成274件,按计划完成率100.7%。预计对公司未来发展具有积极影响。
000425	2018-12-31	1	2370	16.55	2.01524e+09	4.54		2.3631e+08	11.73		CNY	2018年,公司紧紧围绕国家战略和客户需要,全面落实“技术领先、用不毁,做成工艺品”的产品理念,从完善技术创新体系入手,聚焦研究数字化技术和关键核心技术,壮大核心零部件产业,同时注重研发流程关键节点管控、研发资源的投入以及激励机制的保障。 公司聚焦核心技术受制于人的卡脖子装备、产业发展急需的短板装备、抢占竞争力高地的前沿装备等研发,努力进入到产业高端领域。列入公司2018年度预算计划的科研开发项目有201个(例如开展了“系列无人化平台研发”、“高机动专用底盘装备研发”、“MYF系列全自动变速箱关键技术研究及产业化”项目等)。其中,本年度已经按计划完成项目131个,其余跨年度项目仍按计划实施中。全部科研开发项目应受理发明专利326件,其中本年实际已完成发明专利受理319件,按计划完成率97.85%。公司陆续推出了全球首款纯电动XCS45型集装箱正面吊运起重机;国际首创山地风电履带起重机施工…
000425	2019-12-31	1	2596	17.97	2.45634e+09	4.15		3.29777e+08	13.43		CNY	2019年,公司紧紧围绕国家战略和客户需要,全面落实“技术领先、用不毁,做成工艺品”的产品理念,从完善技术创新体系入手,聚焦研究数字化技术和关键核心技术,壮大核心零部件产业,同时注重研发流程关键节点管控、研发资源的投入以及激励机制的保障。 公司技术创新,围绕全球产业“珠峰”登顶的公司战略要求,在高端装备研制及细分市场需求等领域,积极赶超全球标杆企业及产品,并持续处于国内行业领先位置。2019年公司实施年度预算计划的科技开发项目249个,先后推出了170个极具竞争力的整机新产品,其中全球首创2个,国内首创96个。代表性新产品主要包括:应用于风电吊装的XGC11000履带起重机;全球最高米级58米的GTBZ58S高空作业平台;满足国六排放的XCT系列汽车起重机新产品;XCA130、XCA180、XCA1600全地面起重机换代新产品;实现无人驾驶的XS203AI单钢轮振动压路机;国内最高米数的…
000426	2018-12-31	1	21	5.56	3.06644e+06	0.13		0	0		CNY	报告期内,公司子公司银漫矿业对锡精选工艺流程优化研发与应用、富银铜硫精矿的资源综合利用研发与应用、含锡高尾矿砂的资源再回收研发与应用、铜铅锌银锡多金属矿选矿技术开发研发与应用等项目进行了研发,具体项目如下: 锡精选工艺流程优化研发与应用项目:通过对锡精选流程进行优化改造,实现高品位粗粒级锡尽早得以回收,同时增加再磨脱硫以及复洗作业,减少锡石过磨和提高锡在锡精矿中的分布,实现锡的高效回收。 富银铜硫精矿的资源综合利用研发与应用项目:利用工艺矿物学研究对富银、铜硫精矿进行详细的查定,分析从硫精矿中进一步回收银铜技术的可行性;提高硫精矿的经济价值,变废为宝,进一步提高选厂的整体经济效益,实现硫精矿银铜资源的综合回收利用。 含锡高尾矿砂的资源再回收的研发与应用项目:通过实验多种新型重选设备,研究各类设备的尾砂锡回收效果,进行对比,最终确定出那些设备能够更好的适应现场生产要求,并进行生产应用。通过…
000429	2016-12-31	1	19	1.34	6.17181e+06	0.22		0	0		CNY	目的：建立一种基于手机路径识别+移动支付的高速公路通行与收费的模式，命名为“蓝色通道”，简称BTC。 进展：系统开发测试中。 拟达到的目标：拟于2017年首先在广东省内高速公路西部片区个别路段进行测试，争取年底在全省路段范围内上线使用。
000429	2017-12-31	1	28	1.24	9.77387e+06	0.32		0	0		CNY	目的:建立一种基于手机路径识别+移动支付的高速公路通行与收费的模式,命名为“蓝色通道”,简称BTC。进展:系统开发测试中。拟达到的目标:在广东省内高速公路粤东、粤西片区个别路段通过生产环境下的实车测试。
000429	2018-12-31	1	17	0.77	1.31834e+06	0.04		0	0		CNY	2018年4月起粤高科停止“蓝色通道”项目研发,研发投向其他智慧交通项目,相关项目处于起步阶段,研发投入低于上年。
000488	2012-12-31	1			293698300	1.49					CNY
000488	2013-12-31	1			379261200	1.86					CNY
000488	2014-12-31	1			469826500	2.46					CNY	2014年度，“十二五”发展进入收官阶段，我公司积极开展新产品新技术的研发工作，推进产品结构调整，先后开展了生物造纸技术（国家863科技攻关项目）、省创新项目耐久性不干胶原纸、高档格拉辛纸、高强度牛皮卡纸、高档热敏收银纸技术开发及镭射纸、淋膜原纸、无荧光涂布牛卡纸和涂布纸速效施胶技术等新产品、新技术的研发工作，优化了产品结构，提升了产品质量，增强了市场竞争力，为公司的新发展注入了新的活力。
000488	2015-12-31	1	1108	9.32	6.49368e+08	3.21					CNY	2015年度研发支出总额64,936.81万元,较上年同期46,982.65万元增加17,954.16万元,增幅38.21%。2015年度,我公司 积极开展新产品新技术的研发工作,推进产品结构调整,顺利开展了国家863科技攻关项目"生物造纸用酶研制与生物造纸工 艺",积极研究生物造纸技术,开发的"奶茶包装杯专用纸技术开发"、"减排降耗新型PRCAPMP生产与应用关键技术"项目 成功列入2015年省技术创新项目计划,同时在亚光白标铜版纸、超高松厚度白卡纸、环保画册纸等新产品、新技术的研发工 作取得了可喜成绩,优化了产品结构,提升了产品质量,增强了市场竞争力,为公司的新发展注入了新的活力。
000488	2016-12-31	1	1161	8.94	7.35689e+08	3.21		0	0		CNY	2016年度以来，公司密切跟踪国内经济形势变化和市场发展，以客户需求为导向，以提高经济效益为目标，积极加强产品差 异化、精细化研发，推进产品结构化调整，淘汰落后产能，研发技术含量高，经济效益好的新产品，其中“药品包装专用卡 纸技术开发”、“婴儿专用原纸技术开发”、“高松厚度亚光铜版纸技术开发”、“高档湿帘原纸技术开发”等6项项目先后列入2016 年山东省技术创新项目计划，同时高档格拉辛纸、酒标纸、超高松白卡纸、高克重双胶纸等高附加值产品成功研发或实现升 级换代，显著提升了产品质量，增强了市场竞争力，促进了经济效益显著提高。
000488	2017-12-31	1	1434	10.56	1.01731e+09	3.41					CNY	2017年度以来,公司紧紧把握国内及行业经济、市场形势,以客户需求为导向,以提高经济效益为目标,加大技术创新、推广应用打浆酶、填料改性增强剂等新技术、新原料,研发技术含量高,经济效益好的新产品,积极加强产品差异化、精细化研发,“低定量彩色双胶纸技术开发”、“低油墨吸收单面铜版纸技术开发”、“工程复印原纸技术开发”“格拉辛纸专用氧化淀粉技术开发”等6项科研项目先后列入2017年山东省技术创新项目计划,在造纸节水和清洁生产领域与南京林业大学产学研合作开发的“造纸节水与清洁生产关键技术及应用”项目荣获2017年教育部科技进步奖二等奖,同时微涂纸、精致双胶、白芯白卡等高附加值产品先后完成研发和升级换代,产业化应用后加快了企业产品结构调整,促进了企业转型升级。
000488	2018-12-31	1	1863	12.26	9.29874e+08	3.22					CNY	2018年度以来,公司紧紧把握国内及行业经济、市场形势,以客户需求为导向,以提高经济效益为目标,加大技术创新、高得率化机浆高效应用技术、造纸湿部化学品协同应用等新技术、新原料,研发技术含量高,经济效益好的新产品,积极加强产品差异化、精细化研发, “防霉白卡纸技术开发” 、“超高松儿童画册专用铜版纸技术开发” 、“高浓涂布用变性淀粉技术开发 ” 等12 项科研项目先后列入 2018年山东省技术创新项目计划;与齐鲁工业大学进行产学研合作,开发的“ 混合阔叶材水热与生物协同处理制备化机浆技术研发” 项目,针对磨浆电耗高、纸浆白度不稳定、易返黄等化机浆生产过程中的核心技术难题进行科研攻关,并最终实现其在高档白卡纸、铜版纸中高比例配抄使用;同时 “超高松白卡纸” 、“奶茶包装杯专用纸技术开发” 分别获得 2018年度山东省企业技术创新优秀产品、优秀成果一等奖;白卡纸芯纸、手提袋纸等14个新产品先后…
000488	2019-12-31	1	1925	14.07	9.92313e+08	3.26					CNY	2019年以来,公司紧紧把握国内及行业经济、市场形势,以客户需求为导向,以提高经济效益为目标,不断加强技术创新,研发技术含量高,经济效益好的新产品,积极加强产品差异化、精细化研发,其中“高松厚度簿本纸技术开发”、“耐高温标签专用铜版纸技术开发”等5项科研项目先后列入山东省技术创新项目计划;与齐鲁工业大学联合创新,组织申报的“高性能木材化学浆绿色制备关键技术及应用”项目获得教育部科学技术进步奖一等奖;“高档社会卡纸”、“婴儿专用原纸”等新产品、新成果获得2019年山东省技术创新奖优秀新产品、优秀新成果二等奖3项;同时加强知识产权保护工作,2019年度共申请专利19项,获得授权26项,加快了企业产品结构调整,促进了企业转型升级。
000498	2012-12-31	1			2.25985e+06						CNY
000498	2013-12-31	1			2.04844e+07	0.29					CNY
000498	2014-12-31	1			4.50307e+06	0.07					CNY
000498	2015-12-31	1	263	3.89	4.54856e+07	0.61		6.65256e+06	14.63		CNY	为增强公司整体竞争力,满足持续发展需要,报告期内公司主要研发方向为路桥施工、 隧道施工、路桥设备及再生施工技术与设备,目前各项目均按计划进度开展且达到了预期目 标,经实践应用,取得良好的经济和社会效益。
000498	2016-12-31	1	263	3.31	1.88259e+07	0.23		0	0		CNY	为增强公司整体竞争力，满足持续发展需要，报告期内公司主要研发方向为路桥施工、 隧道施工、路桥设备及再生施工技术与设备，目前各项目均按计划进度开展且达到了预期目 标，经实践应用，取得良好的经济和社会效益。
000498	2017-12-31	1	263	3.11	9.02339e+07	0.73		828441	0.92		CNY	为增强公司整体竞争力,满足持续发展需要,报告期内公司主要研发方向为路桥施工、隧道施工、路桥设备及再生施工技术与设备,目前各项目均按计划进度开展且达到了预期目标,经实践应用,取得良好的经济和社会效益。
000498	2018-12-31	1	286	3.29	1.40628e+08	0.95		176724	0.13		CNY	为增强公司整体竞争力,满足持续发展需要,报告期内公司主要研发方向为路桥施工、隧道施工、路桥设备及再生施工技术与设备,目前各项目均按计划进度开展且达到了预期目标,经实践应用,取得良好的经济和社会效益。
000498	2019-12-31	1	920	8.85	3.35412e+08	1.44		0	0		CNY	为增强公司整体竞争力,满足持续发展需要,报告期内公司主要研发方向为路桥施工、隧道施工、路桥设备及再生施工技术与设备,目前各项目均按计划进度开展且达到了预期目标,经实践应用,取得良好的经济和社会效益。主要由于本年研发支出资本化项目已进入收尾阶段,资本化发生额较同期较少所致。
000502	2016-12-31	1	9	4.17	4.73918e+06	1.58		0	0		CNY	本研发项目是中国移动儿童健康产品项目，专门针对儿童健康设计开发的健康服务类应用，旨在为 0-14岁儿童提供基础的育儿指导、心理健康、成长辅助、健康保障相关的服务；是基于移动终端，面向中 国移动项目涉及的儿童家长提供的儿童健康信息、疫苗提醒、电话医生、重疾绿通、重疾保险的信息服务 产品。 该项目2016年07月立项实施，预计2017年底完成。截止2016年12月完成了预计任务：项目系统概要设 计、H5客户端设计、运营系统开发、H5客户端开发； 本研发项目目标有二，一是建设儿童健康管理云平台的基础服务，二是通过中国移动的合作实现拓展 客户渠道并积累终端客户的目标。 本研发项目目前进展顺利，形成了儿童健康管理云平台在儿童健康信息、常用健康工具、基本健康咨 询服务和健康保障方面的基础服务能力。同时，在与中国移动的合作中，拓展并构建客户渠道和积累终端 客户，通过与现有中国移动构建的平台，充分挖掘中…
000502	2017-12-31	1	23	41.82	1.4637e+07	66.35	8.00722e+06	4.65102e+06	31.78		CNY	报告期,公司继续进行转型工作,为此,持续推进了医院建设的投入,同步加大了互联网+思维下的在线医疗的投入。医疗行业的研发创新非常重要,一方面,公司研发人员从9人增长至本报告期末的23人;另一方面,为提升在线医疗的核心竞争力,公司投入了14,637,045.90元资金用于在线医疗研发项目支出,其中:研发支出资本化金额4,651,020.33元,费用化支出金额8,007,223.04元,费用化研发支出的原因在于公司持续加大了共性和前期的研发投入、新招聘人员以及研发前期筛查与阶段性终止研发项目费用当期结转导致。从研发项目来说,研发项目包括以母婴健康科普教育为使命的益儿系列短视频、健康管理服务产品、单病种管理、远程医疗平台、城市癌症早诊早治课题之随访服务平台等在线平台的开发以及配套产品的研发、运营平台等研发项目。研发支出的各项项目中:通过互联网在线平台建设,实现在线平台的合作,通过面向保险公司健康…
000502	2018-12-31	1	12	9.48	6.0915e+06	34.98		2.09556e+06	34.4		CNY	报告期内,研发投入主要为北京明安子公司明安在线的在线医疗投入。研发投入总额占营业收入的比重较上年发生显著变化的原因:报告期内,公司启动了重大资产出售,将北京明安100%股权出售给明智未来,故相应减少了研发投入。
000503	2012-12-31	1			31000000	19.03					CNY
000503	2013-12-31	1			3.36843e+07	17.46					CNY
000503	2014-12-31	1			3.12135e+07	16					CNY
000503	2015-12-31	1	783	49.53	6.98269e+07	36.03		6.20381e+07	88.85		CNY	研发投入总额占营业收入的比重较上年发生显著变化的原因, 随着国家医疗卫生体制改革的逐步深入,医保基金管理部门、医疗卫生机构、药品生产企业及药品流通企业对医保智能监管平台的相关需求逐步扩大加深,本期公司加大了研发投入力度,研究开发人员增幅较大,金额增幅较大。本期主要进行医保基金智能监管平台相关子系统的研究开发、医药电商平台的研究开发,报告期已经完成医师诊间智能辅助系统及电商数据交互中心系统的开发,并取得软件著作权。医保基金智能监管平台及医药电商平台的构建,将逐步建立社会保险机构、医疗机构、患者、药品生产企业、药品流通企业间良好的互联网生态圈,为公司大健康产业群的开拓奠定坚实基础。
000503	2016-12-31	1	974	56.07	101302923	46.72		9.05442e+07	89.38		CNY	本年度公司成功开发出医保基金决策分析系统及医药电商项目中心系统，两套系统的成功运行将为公司大健康产业发展 奠定坚实的技术基础。上述系统均取得国家版权局颁发的计算机软件著作权登记证书，并已在部分地市试点运行。
000503	2017-12-31	1	654	56.04	1.05783e+08	57.49		8.75491e+07	82.76		CNY	报告期公司进行重大资产重组,剥离药品及医疗器械招标代理业务,全面转向医保基金综合管理服务、健康医疗大数据服务、医药福利管理服务(PBM)、商业健康保险第三方服务(TPA)、医疗人工智能服务五位一体的健康保障服务业务,公司保持了技术研发上的投入力度,成功开发出医略系统、病种基金结算公示系统等著作权,为全面构建五位一体的健康保障服务产业群打下了坚实的技术基础。
000503	2018-12-31	1	827	67.62	2.94953e+07	30.89		2.86301e+07	97.07		CNY	报告期内,公司以“一体三面”为指引,紧紧围绕“健康中国2030”和“三医联动”双主线开展业务,聚焦健康医疗大数据在多领域多层次的应用服务,积极推广 “1+1+N” (大数据+大平台+综合服务) 模式的健康保障服务平台,公司投入部分资源开展处方外配系统、院端DRGs、云平台的研究开发,布局收费模式由政府端向企业端、个人用户端的突破。
000503	2019-12-31	1	779	67.33	3.2518e+07	25.03		2.6723e+07	82.18		CNY	一、医保云平台二期项目:1、目的:为弥补医保云平台一期在“框架生态、服务治理、数据库支持”等方面的不足,依据国家医疗保障局《医疗保障信息平台建设指南》,建设基于云平台的医保基金智能监控体系,为落地监管方式创新做积极布局。2、开展拟达到的进度:建设基于大数据技术在医保欺诈风险控制领域的典型应用,支持对不同监管主体和机构类型的欺诈风险指标体系,延伸医保智能监管系统的广度和深度,提升利用智能AI实现探索未知违规的能力,提升医保机构反欺诈风险控制的能力,达到点、线、面全方位进行基金安全监管的效果。3、预计给公司未来发展的影响:顺应信息化向数据化发展的大趋势,是公司在AI大数据应用方向的里程碑式的探索,是技术创新推动政府监管方式创新的重要手段,将对公司市场占领、业务拓展产生积极影响。二、DRG分组器4.0项目:1、目的:对公司现有分组系统不断进行优化,纳入先进的国际经验和实际的工作需求,形成领先的…
000504	2016-12-31	1	16	24.62	397056	0.59		0	0		CNY	1.目的：随着城市物联网建设的发展，智慧城市的发展需要，多功能智慧共杆路灯将作为智慧城市大数据入口和最佳的载 体，故对智慧共杆路灯进行研究，为智慧城市发展铺路。 2.项目进展与拟达到的目标：2016年下半年进行智慧共杆路灯样板路的建设，年底完成智慧共杆路灯样板路的建设。 3.对公司未来发展的影响：“智慧共杆路灯”是城市物联网的重要信息采集手段，路灯智能物联管理平台的建设，是智慧城市 的一个重要组成部分，能够实现城市及市政能力提升，也是智慧城市的一个重要入口，可促进公司在“智慧城市”相关照明业 务方面的落地。
000504	2017-12-31	1	18	12.59	2.72893e+06	4.05		0	0		CNY	公司在2017年总共进行了4个项目的研发:1、电气安装板的设计的研究:2017年6月下旬已完成样品测试并于2017年底应用到实际项目中。新型电气安装板的设计的研发,解决了传统灯杆内部接线防护不好容易漏水,发生短路故障,维护不方便等一系列问题。尤其是目前新建灯杆都设计为多功能的智慧共杆路灯,许多信息化设备的电源、网络设备等都集中在灯杆底部维修口内,且要求全天24小时带电,因此对电气腔内的防水和接线的要求更高,新型电器安装板的设计能确保各种设备安全稳定的运行,维护起来也更加方便,为公司“智慧共杆路灯”项目安全稳定运行提供保障。2、灯杆上造型安装方式的设计的研究:2017年7月中旬已完成样品测试并于2017年底应用到实际项目中。现有传统路灯杆用造型都是用抱箍和螺杆直接抱着安装在灯杆上,由于造型与灯杆不是一体化设计,通过抱箍安装后不但不美观,而且容易变形,安装稳定性受到影响;此次新设计的灯杆上焊…
000504	2018-12-31	1	64	17.53	1.60699e+07	16.85		0	0		CNY	(1)抗体业务: 本年度继续推进鼠源性单抗在病理诊断、流式细胞应用和科学研究试剂的抗体开发,同时大力发展兔源性单克隆抗体项目的开发和生产。(2)干细胞储存及检测业务: 公司2018年计划开展研发项目6项,整体目的是通过与公司产品密切相关的4项关键技术和2项信息系统的研发,提升公司产品与服务的质量和可靠性、降低生产成本、提高工作效率,提升公司产品与服务的竞争力。 其中针对公司“干细胞制备与储存服务”的关键技术的研发项目4项,分别为: ①胎盘组织块干铺技术的研发; ② 胎盘亚全能干细胞无血清培养技术的研发; ③ 脐带组织块干铺技术的研发; ④ 自动化血液分浆夹的研发。 针对“干细胞与免疫细胞储存服务”及实验室管理信息化的研发项目2项,分别为: ① 脐带血HLA分型数据仓库与配型分析系统的研发; ② 细胞超低温储存全自动液氮补液系统的研发。 项目进展:2018年6个研发项目均已按期完成,达到预…
000504	2019-12-31	1	92	26.21	1.55157e+07	11.57		0	0		CNY	(1)抗体业务:本年度继续推进鼠源性单抗在病理诊断、流式细胞应用和科学研究试剂的抗体开发,同时大力发展兔源性单克隆抗体项目的开发和生产。在CAR-T细胞治疗领域继续推进探索性临床项目,获得相关临床数据,进一步增加靶标授权项目数量。该系列项目的推进将持续保障公司的稳定收入以及研发推进。(2)干细胞储存及检测业务:2019年公司开展研发项目6项。主要目的是优化公司产品密切相关的关键技术,提升产品质量与服务、降低生产成本;加强对外科研合作,助力公司产品的实际应用与推广、提升公司的研发实力。(3)节能环保业务:①一种华灯组合杆体的研究:②一种电子警察与照明组合立杆的研究:③一种智慧共杆景观照明组合杆体的研究:④一种智慧照明灯杆顶部结构及排气罩的研究:⑤一种多功能照明锥形杆体的研究:⑥一种大型交通标牌与照明组合杆体的的研究。研发投入总额占营业收入的比重较上年发生显著变化的原因主要系本期完成远泰生物…
000505	2017-12-31	1	21	0.71	1.55e+06	0.02		0	0		CNY	公司子公司浙江小王子将继续加大战略大单品及生产线的研发创新,对公司后续拓宽市场、提升销量起到很大的作用;公司子公司古船面包为了增加面包品种,研发绿茶面包,已实现该品种月收入目标;公司子公司古船油脂将研发推出新包装橄榄油、三级浓香型菜籽油、三级浓香型葵花籽油,有利于企业进一步优化产品结构,提升产品销量。
000505	2018-12-31	1	48	1.57	2.74256e+06	0.04		0	0		CNY	公司子公司浙江小王子聚焦战略大单品的研发及配套生产线的改造升级,有效推进了产品的升级迭代,保证了企业效益的稳步增长。公司子公司古船面包针对市场需求,加大高毛利产品的研发投入,有效促进了公司产品结构的优化,综合毛利率及经济效益均实现大幅提升。
000505	2019-12-31	1	49	1.18	7.46169e+06	0.1		0	0		CNY	公司子公司浙江小王子聚焦战略大单品的研发及配套生产线的改造升级,有效推进了产品的升级迭代,保证了企业效益的稳步增长。公司子公司古船面包针对市场需求,加大高毛利产品的研发投入,有效促进了公司产品结构的优化,综合毛利率及经济效益均实现大幅提升。
000507	2018-12-31	1	47	1.62	2.9151e+06	0.11		0	0		CNY	报告期内,公司利用自筹资金进一步加大技术研发投入,全年投入研发金额291.15万元,同比上年同期增加17.86%。 报告期内,公司重点开展了港达智慧云物流系统平台V1.0、智能立体仓库监控系统V1.0等项目研发,均已按照计划完成。
000507	2019-12-31	1	55	2.27	1.38487e+07	0.42		5.82427e+06	42.06		CNY	报告期内,公司利用自筹资金进一步加大技术研发投入,全年投入研发金额1,384.87万元,对比上年增长375.07%。报告期内,公司重点开展了天然气站场自采集系统、城市天然气管网智能巡检技术等相关项目的研发。公司研发投入情况。主要是子公司港兴燃气委外购买的客服系统等软件系统的资本化支出。
000509	2012-12-31	1			226200						CNY
000509	2013-12-31	1			320000						CNY
000509	2014-12-31	1			1471000						CNY
000510	2014-12-31	1			4000000						CNY
000510	2015-12-31	1	67	2.4	51150000	3.16		0	0		CNY
000510	2016-12-31	1	67	2	46050000	3		0	0		CNY	1.低含量氯丙共聚树脂研发项目。主要进行低含量氯丙共聚树脂的研发，并逐步量产， 该项目能提升传统产品附加值，提升企业的综合竞争能力。 2.淡盐水脱碘技术研发项目。该项目脱掉淡盐水中的碘离子，从而使增加卤水用量成为 可能，这样能充分发挥企业资源优势，降低生产成本，增强企业竞争力。 3.环保型汽车内饰膜材料的研发。该项目拟研发出一种环保型汽车内饰膜材料，用于汽 车内饰，符合国家产业政策，增加新的更具有竞争力的产品。
000510	2017-12-31	1	70	2.2	51260000	2.97		0	0		CNY	报告期公司进行了以下研发项目:1.超低聚合度树脂的研发。通过该项目的实施,开发出附加值较高的新产品,增强企业竞争力。2.环保内饰材料1.0mm雅美信的设计与生产。该项目在“第三墙”产品的基础上进行改进,生产出适合范围更广、成本更低的产品,增加新的更具有竞争力的产品。
000510	2018-12-31	1	66	2.6	65770000	3.18		0	0		CNY	1、掺混PVC树脂PVC糊树脂广泛用于人造革、壁纸、一次性手套、地毯地垫等领域,PVC掺混树脂作为糊树脂的配套产品近年来也得到发展,不仅能改善糊制品的质量,而且能降低生产成本,具有较好的经济效益。2、超低聚合度PVC树脂通过该项目的实施,可以开发出附加值较高的新产品,增强企业竞争力。
000510	2019-12-31	1	66	2.7	70780000	3.05		0	0		CNY	为增强公司市场竞争力,寻求更多高附加值产品,报告期,公司结合自身实际情况,深化创新,进行了相关研发工作,具体如下:1.大功率充电线缆PVC专用树脂合成主要运用于充电线缆,完成了产品10立方釜小试,7立方釜中试以及30立方釜工业生产,目前已经形成产品对外销售。2.氯乙烯-丙烯酸酯共聚乳液研发完成前期小试试验工作,形成比较系统的配方工艺体系,通过与乳液应用厂商合作对接,确定了“经济型工业水性涂料用氯丙共聚乳液”、“玻璃纤维网格布定型胶用氯丙共聚乳液”等几个应用方向并开始送样推广。3.氯丙共聚树脂工业化生产在超低树脂的基础上进行氯丙共聚改性以满足客户塑化速度快、透明度高、着色性佳等要求,目前已对外销售。
000511	2017-12-31	1	13	7.26	953928	0.04		0	0		CNY	2017年公司汇聚了一支高水平的研发队伍,2017年申报各项专利共100项,受理89项,其中18项已获得授权,完成了在信息通信、新材料、新能源、新能源汽车、智能网联汽车、节能汽车等领域的重大技术布局与专利保护,其技术开发成果在2017年第四季度为公司业绩提供有力支撑。控股子公司江苏银基烯碳能源科技有限公司承担了常州市武进区先进碳材料产业科技攻关项目“CNT(碳纳米管)在卷绕式锂离子电池中的应用”,同时获得了“常州市民营科技企业”认证,公司主营产品锂离子动力蓄电池包系统获“常州市高新技术产品”认证。
000513	2007-12-31	1			2.50634e+07		2.35286e+07	1.53484e+06			CNY
000513	2008-12-31	1			2.80096e+07		2.46147e+07	3.3949e+06			CNY
000513	2012-12-31	1			201371700	5.11					CNY
000513	2013-12-31	1			233060000	5.05					CNY
000513	2014-12-31	1			290020000	5.23					CNY
000513	2015-12-31	1	373	6.31	3.75704e+08	5.67		1.3253e+07	3.53		CNY	本年度,本集团用于研发方面的相关支出总额约为人民币375.70百万元(2014年:人民币290.02百万元),同比增 加29.54%,约占归属于本公司股东净资产比例8.64%,约占本年度本集团营业总收入比例5.67%。 本年度重点研发项目进展情况如下:(1)化学及中药制剂:注射用艾普拉唑钠完成临床研究,申报生产已报送广东省食 品药品监督管理局；注射用醋酸曲普瑞林缓释微球申报临床已报送国家食品药品监督管理总局；替格瑞洛片、盐酸帕罗西汀 肠溶缓释片已完成申报生产。(2)生物药制剂:注射用重组人源化抗人肿瘤坏死因子α单克隆抗体完成Ⅰb/Ⅱa期临床试验, 试验结果符合预期；注射用重组人绒促性素(rhCG)和重组人鼠嵌合抗CD20单克隆抗体注射液成功申请临床研究,正在开展 工艺放大研究和临床用药生产；重组人源化抗HER2单克隆抗体注射液项目成功申请临床研究,已通过药监部门的现场核查； 重组抗IL-…
000513	2016-12-31	1	356	5.65	4.74777e+08	6.2		1.56881e+06	0.33		CNY	截至本年度末，本集团各领域研发总体情况如下：化药及中药制剂已立项并开展临床前研究项目24项， 已申报临床项目3项，处于临床研究项目5项，已申报生产项目8项。生物药领域共有9个项目在研，其中： 临床前研究项目4项、已申报临床项目1项、处于临床研究阶段项目4项。诊断试剂领域已经有7项体外诊断 试剂产品完成注册检验，进入临床阶段；1台仪器完成研发，进入注册检阶段。长效微球领域已立项并开展 临床前研究项目7项，已申报临床项目1项。圣美医疗诊断基于LiquidBiopsy仪器平台已完成液态活检相关检 测试剂产品临床前研究立项6项，已取得生产LiquidBiopsy仪器配套样本处理试剂的一类备案凭证10项并同 时取得一类医疗器械生产备案凭证。
000513	2017-12-31	1	586	8.42	5.75501e+08	6.75		1.05071e+07	1.83		CNY	本年度,本集团用于研发方面的相关支出总额约为人民币575.50百万元(2016年:人民币474.78百万元),同比增加21.22%,约占归属于本公司股东净资产比例5.34%,约占本年度本集团营业总收入比例6.75%。截至本年度末,本集团各领域研发总体情况如下:化药及中药制剂已立项并开展临床前研究项目21项,处于临床研究项目8项,已申报生产项目7项。一致性评价项目:拟开展22个品种的研发,其中2个品种进入临床试验阶段,9个品种进入中试放大阶段。生物药领域共有13个项目在研:临床研究6个(其中1个在中美同时开展临床研究),取得临床批件并准备进入临床项目1个,完成IND注册申报进入CDE审评1个,IND在研项目6个。长效微球领域已立项并开展临床前研究项目8项,已获临床批件项目1项。诊断试剂领域:体外诊断试剂产品中,4项已经完成注册检验,即将进入临床阶段,1项处于注册检验阶段,6项处于临床阶段,…
000513	2018-12-31	1	721	9.4	6.87239e+08	7.76		7.10452e+07	10.34		CNY	本年度,本集团用于研发方面的相关支出总额约为人民币687.24百万元(2017年:人民币575.50百万元),同比增加19.42%,约占归属于本公司股东净资产比例6.37%,约占本年度本集团营业总收入比例7.76%。 本年度各领域及重点研发项目进展情况如下: (1)西药及中药制剂:已立项并开展研究的项目共37项,其中已申报生产4项,已完成临床试验1项,获批临床2项。其中参芪扶正注射液获美国FDA批准Ⅰ期临床,目前处于临床研究阶段;注射用高纯度尿促性素处于临床研究阶段;注射用丹曲林钠已完成临床研究。注射用醋酸曲普瑞林微球(1 个月缓释)项目已进入临床研究阶段,注射用醋酸亮丙瑞林微球(3 个月缓释)项目已申报生产。一致性评价工作已立项并开展研究的项目共20项,其中,替硝唑片已申报并获国家食品药品监督管理总局药品审评中心受理。 (2)原料药领域:莫西克汀和塞拉菌素已获欧盟批件,已立项并开展研究…
000513	2019-12-31	1	729	8.08	8.2773e+08	8.82		6.73574e+07	8.14		CNY	本年度,本集团用于研发方面的相关支出总额约为人民币827.73百万元(2018年:人民币687.24百万元),同比增加20.44%,约占归属于本公司股东净资产比例7.41%,约占本年度本集团营业总收入比例8.82%(2018年:7.76%)。本年度本集团各领域研发总体情况如下:(1)化学制剂化学制剂:在研项目共18项,其中已立项并进行药学研究项目11项,已申报生产2项,取得临床批件项目3个。注射用丹曲林钠、布南色林片申报生产,注射用紫杉醇聚合物胶束及注射用高纯度尿促性素取得临床批件,准备进入临床。一致性评价:已立项共17项,其中,已申报4项。替硝唑片、克拉霉素片和苯磺酸氨氯地平胶囊已注册申报,已完成现场核查。注射用奥美拉唑钠已注册申报,待进行现场核查。微球平台:在研项目共8项,其中已立项并开展临床前研究项目4项,已申报生产1项,处于临床研究1项,获临床批件1项,申报临床1项。重点项目进展…
000516	2018-12-31	1			1.51906e+06						CNY
000516	2019-12-31	1			7.68416e+06						CNY
000518	2012-12-31	1			7325700	2.79					CNY
000518	2013-12-31	1			7535200	3.61					CNY
000518	2014-12-31	1			7954600	3.3					CNY
000518	2018-12-31	1	6	2.59	1.25839e+07	3.18		0	0		CNY
000518	2019-12-31	1	6	2.65	5.79791e+07	13.87		15000000	3.59		CNY	1、一类抗白内障新药重组水蛭素III的临床前研究属生物制品一类新药,对白内障具有控制、预防进一步恶化,减少未来进行手术概率的作用,可大大提高白内障治疗的有效率,缓解目前临床无有效治疗药物的现状。目前处于药学研究阶段。2、重组人促红素动物细胞大规模培养技术研究属提高生产技术补充申请产品。重组人促红素在临床上用于各种原因的贫血。目前我们公司该产品的年产量在20g左右,而市场需求在100g左右,缺口较大,且生产成本较高。细胞大规模培养生产技术可将原产品年产量提高20-30倍,每g蛋白生产成本降低至原来的1/10,可改善我公司EPO供不应求及生产成本高的状况。目前已完成工艺研究。3、降钙素片剂的研制属已上市产品改变剂型研究,该产品适应症为治疗骨质疏松,片剂与目前上市的注射剂相比具有携带和保存方便,患者依从性好的优势。目前处于前期处方筛选阶段。4、新型干细胞培养技术研究干细胞是一类具有自我更新与增…
000519	2012-12-31	1			2.84201e+06	0.94					CNY
000519	2013-12-31	1			8.11475e+07	3.9					CNY
000519	2014-12-31	1			8.55083e+07	4.2					CNY
000519	2015-12-31	1	386	12.8	8.75946e+07	5.66		3.61405e+07	41.26		CNY	为保持超硬材料系列产品和内燃机配件产品的市场竞争力,公司始终把科技创新和工艺进步作为企业发展和前进的驱动力。 同时,为长期保持在行业中的技术领先地位,公司还通过技术研发进行一些前沿性项目的研究和技术储备,国家提倡万众创 新,要在日益激烈的市场竞争中立于不败之地,制造企业的创新能力和技术转化能力就是其生命力所在。
000519	2016-12-31	1	1364	13.05	1.80009e+08	4.76		2.08125e+07	11.56		CNY	公司始终坚持“创新驱动发展，改革驱动创新”的双轮驱动模式，深化改革，培育创新意识、提升科学 素养，激发创新动力，完善科研条件，加大研发投入，加强科技攻关，突出技术创新。报告期内，开展研 发项目160余项，研发经费总投入1.8亿元，研发投入占营业收入的比例达到4.76%，项目建设重点突出，稳 步推进。
000519	2017-12-31	1	1402	13.88	1.99626e+08	4.18		0	0		CNY	公司始终坚持“创新驱动发展,改革驱动创新”的双轮驱动模式,深化改革,培育创新意识、提升科学素养,激发创新动力,完善科研条件,加大研发投入,加强科技攻关,突出技术创新。报告期内,公司开展研发项目200余项,研发经费总投入近2亿元,研发投入占营业收入的比重达到4.18%,项目建设重点突出,稳步推进。1、民品方面:超硬材料板块:2017年度共开展研发项目18项,部分重要研发成果已经开始产业化并成功进入市场;共获得授权专利17项,其中发明专利7项,实用新型专利10项;发表科技论文2篇;《高韧性精密加工用CBN聚晶复合片》获河南省科学技术进步三等奖;《Φ54mm大直径刀具用金刚石聚晶复合片》及《石墨粉体预压成型设备及工艺研发》项目获南阳市科技进步二等奖。持续完善创新体系与平台建设,创新人才激励机制,完成了科研人才队伍的补充工作。专用汽车及汽车零部件板块:红宇专汽进一步加强软实力建设,先后完成了省级…
000519	2018-12-31	1	1512	18.7	2.46478e+08	4.98		0	0		CNY	公司始终坚持“创新驱动发展,改革驱动创新”的双轮驱动模式,深化改革,培育创新意识、提升科学 素养,激发创新动力,完善科研条件,加大研发投入,加强科技攻关,突出技术创新。报告期内,积极推 动军、民品重点项目开展,全年共计开展军、民品研发项目120余项,研发项目支出总额24,647.76万元, 同比增长13.65%,研发投入占营业收入的比重达4.98%,确保全面完成年度军民品科研立项及研制任务, 科研开发重点突出,稳步推进。 (1)民品方面: 超硬材料板块:2018年度共开展研发项目20余项,其中表面沟槽状金刚石产品关键核心技术已获得突 破,实现了批量销售,在市场中形成了稳定的客户。报告期内共获得授权专利27项,其中“一种耐高温钛 膜超硬复合材料及其生产工艺”发明专利被授予“河南省专利奖三等奖”。持续完善创新体系与平台建设,与 清华大学某院士合作申报了“河南省超硬材料粉末触媒催化性能院士工作…
000519	2019-12-31	1	1519	18.21	2.92495e+08	5.5		0	0		CNY	报告期内,公司始终坚持“创新驱动发展,改革驱动创新”的双轮驱动模式,深化改革,培育创新意识、提升科学素养,激发创新动力,完善科研条件,加大研发投入,加强科技攻关,突出技术创新,全力履行强军首责、推动高质量发展。全年共计开展军、民品研发项目146项,累计投入自筹研发经费29,249.55万元,同比增长18.67%,自筹研发投入占营业收入的比重达5.5%,确保全面完成了年度军、民品科研立项及研制任务,科技开发重点突出,稳步推进。1、军品业务板块科研创新体系建设取得一定成绩。2019年度,北方红阳成功申报国家高新技术企业,截至目前,公司共有6家子公司取得国家高新技术企业称号,公司创新平台建设数量上有了进一步提升。落实兵器集团科技工作会稳步推进并取得了一定效果。全年共计完成了90余项科研项目的年度研制任务,重点项目有序推进,6个科研项目实现设计定型,其中2个项目实现科研转首批生产并按期交付。2个…
000521	2012-12-31	1			1.90204e+07						CNY
000521	2015-12-31	1	802	10.68	6.26725e+08	6.02		6.41036e+07	10.23		CNY	研发投入资本化率大幅变动的原因及其合理性说明,报告期内,公司投入研发的智能及变频冰箱、空调比例增加,研发费用资本化金额同步增加。2015年公司持续推进智能战略,加大CHiQ系列智能冰箱、智能空调研发。在冰箱方面,围绕核心技术(智能、变频、节能和风冷),打造核心竞争力,并推出0.1℃变频系列冰箱,发起变频普及行动,变频冰箱占比大幅度提升。技术开发主要围绕公司技术规划和核心技术,开展图像识别技术、保鲜技术、气味检测技术、智能故障诊断技术、0.1度精确变频技术、风道设计技术等研究。在空调方面,公司基于空调产品基础核心技术发展规划的技术路线,坚持智能战略,深入研究人体感知技术与传感器应用,聚焦完成智能化协同及智慧空气管理核心技术研发；启动研发第四代智能舒适精确控温变频技术平台,持续开展内部风道、外部流场、换热器仿真以及振动噪声CFD分析研究,力争实现技术方案、方案成本、生产效率、系统可靠性等方面…
000521	2016-12-31	1	1204	10.85	6.80286e+08	5.43		6.2283e+07	9.16		CNY	2016年公司持续推进智能战略，加大CHiQ系列智能冰箱、智能空调研发。在冰箱方面， 围绕核心技术（智能、变频、节能和风冷），打造核心竞争力，发布并上市了以人为中心， 能够根据食品需求实现空间智变的CHiQ二代冰箱。以冰箱新能效标准的实施为契机，大力 推广0.1℃变频系列冰箱，变频冰箱占比持续大幅度提升。技术开发主要围绕公司技术规划 和核心技术，开展食品识别技术、食品保鲜技术、气味检测技术、节能静音技术、宽转速变 频技术、风道设计技术等研究。
000521	2017-12-31	1	1570	14.29	7.61573e+08	4.53		1.16705e+08	15.32		CNY	2017年,公司在技术研究上,坚持核心技术基础研究升级,保持现有技术优势,扩大技术领域创新升级,差异化突破,持续推进产品升级,引领行业风向标。在冰箱方面,技术开发主要围绕公司技术规划和核心技术,开展智能交互技术、食品保鲜技术、节能静音技术、宽转速变频技术、风道设计技术、真空绝热技术等研究。其中,搭载公司独创的“水分子激活保鲜技术”的“M鲜生”系列冰箱的面世,再次掀起冰箱行业的保鲜革命,大幅度提升了公司品牌影响力和美誉度,成为美菱转型高端消费市场的新起点;此外,通过推进智能、变频产品后续的研发、推广以及技术更新,实现公司产品不断向高端转型、技术创新及行业领跑。公司加紧推进新一代CHiQ产品的研究与开发,继续大力推广0.1℃变频系列冰箱,实现智能、变频冰箱占比持续提升,变频冷柜占据先机;加快中小风冷冰箱的普及,实现风冷冰箱比例快速上升。在空调方面,公司根据整体智慧空气生态圈战略规划,坚持智能…
000521	2018-12-31	1	1649	15.52	8.21743e+08	4.7		1.52449e+08	18.55		CNY	2018年,公司在技术研究上,继续坚持核心技术基础研究升级,保持技术优势,扩大技术领域创新升级,差异化突破,持续推进产品升级,引领行业风向标。 在冰箱方面,技术开发主要围绕公司技术规划和核心技术,开展人机交互技术、食品保鲜技术、节能静音技术、宽转速变频技术、风道设计技术、真空绝热技术等研究。其中,搭载公司独创的“水分子激活保鲜技术”的“M鲜生”系列冰箱掀起冰箱行业的保鲜革命,大幅度提升了公司高端产品的市场占比、品牌影响力和美誉度;此外,通过推进智能、变频产品后续的研发、推广以及技术更新,实现公司产品不断向高端转型、技术创新及行业领跑,继续大力推广0.1℃变频系列冰箱,实现智能、变频冰箱占比持续提升。公司新一代CHiQ自动开关门产品的发布,引起行业及市场的极大关注。加快中小风冷冰箱的普及,风冷冰箱比例持续快速上升。“全面薄”技术和系列产品研发完成,将进一步拉升品牌形象,加速向高端转型。 在…
000521	2019-12-31	1	1529	16.62	7.82372e+08	4.73		1.2897e+08	16.48		CNY	2019年,公司在技术研究上,继续坚持核心技术基础研究升级,保持技术优势,扩大技术领域创新升级,差异化突破,持续推进产品升级,引领行业风向标。在冰箱方面,技术开发主要围绕公司技术规划和核心技术,开展人机交互技术、食品保鲜技术、节能静音技术、宽转速变频技术、风道设计技术、薄壁设计技术等研究。其中,“全面薄”系列冰箱上市发布,再一次引领了冰箱向“大容积率、嵌入式”发展的方向,通过“机身薄、箱体薄、门体薄”,大幅度降低了冰箱占用空间和使用空间;薄门系列冰柜上市,完成一次家用冰柜全面升级;搭载“水分子激活保鲜技术”的“M鲜生”系列冰箱持续扩大产品阵容,大幅度提升了公司高端产品的市场占比、品牌影响力和美誉度;此外,通过推进智能、变频产品持续的研发、推广以及技术更新,实现公司向高端转型、技术创新及行业领跑,实现智能、变频冰箱占比持续提升;加快向海外市场推广0.1℃变频及风冷技术和产品,出口市场变频及…
000522	2007-12-31	1			1.03073e+07						CNY
000522	2011-12-31	1			3020000						CNY
000522	2012-12-31	1			137783200	3.2					CNY
000523	2012-12-31	1				2.98					CNY
000523	2013-12-31	1				3.45					CNY
000523	2015-12-31	1	165	22	1.96329e+08	2.59		0	0		CNY	2015年,公司围绕绿色化战略开展了多个研发项目。其中公司承担的绿色表面活性剂企业研究院建设项目于2015年2月获广州市科创委立项,项目计划通过2年的研究,从原料绿色化、生产工艺流程绿色化、应用绿色化等方面开发表面活性剂,通过自主研发表面活性剂的应用实现洗涤剂节水节能的开发。公司作为承担单位与三家高校共同开展国家科技部863计划资源环境技术领域重点行业PM2.5过程控制与减排技术与装备主题项目,以降低生产废气和污染物的排放为目的,针对日化行业排放废气成分复杂,性质特殊的特点,开展了同时净化细颗粒和VOCs的废气净化关键技术与装备研发,并在南沙生产基地开始实施应用,建设示范工程建设。
000523	2016-12-31	1	172	21	2.25497e+08	2.29		0	0		CNY	2016年,公司产品研发围绕两个重点，一是创新洗涤产品形态，提供高颜值、形态新颖的洗涤产品。二 是提升公司拳头产品的性能。从两方面提高用户洗涤体验，增强产品竞争力。公司自主开发的洗衣凝珠产 品完成配方开发与包装工艺开发，是洗衣液配方的多倍浓缩，去污力优良，合作开发的新型水溶性包装膜 实现了洗衣液的定量，方便消费者的使用，于9月上市销售取得较好的市场反应。全新配方洁厕精、冷水 洗洁精等创新产品均采用公司自主开发的新技术研制，技术水平在国内同类产品中处于领先地位。公司还 加大了可再生资源来源的原材料在产品中的应用，从原料、生产、包装、物流和排放等各方面全方位对公 司的绿色日化技术进行创新升级，保持公司绿色日化产业引导者的地位，带动行业向绿色、环保、可持续 发展的道路前行。 在新洗涤原料开发方面，公司开展第三代绿色表面活性剂脂肪酸磺酸钠（MES）原料脂肪酸甲酯（ME） 国产化中试研究。用低成本…
000523	2017-12-31	1	178	21.09	3.54329e+08	3		0	0		CNY	2017年,公司加大了研发经费的投入,作为主承担实施国家工信部2017年绿色集成项目“日化产品绿色设计平台建设与应用”,计划通过项目的实施从绿色设计、绿色材料、绿色制造、绿色物流、绿色销售和绿色回收利用等各关键环节,建立绿色设计信息数据库,建立日化产品绿色设计平台。进行配方的绿色化开发、生产工艺的绿色化改造,提升产品全生命周期的绿色化程度。打造绿色产品、绿色工厂,打造示范工程,引领行业绿色化和可持续发展,公司的研发工作获得了政府和社会各界的肯定,政府对我公司研发工作的研发后补助等支持力度在不断加大。公司参与国家科技部2016年重点研发计划项目“表面活性剂新型催化剂体系的开发及应用技术”项目,开发天然油脂/脂肪酸甲酯系列衍生物表面活性剂,以及油脂基阴、非离子两类超低泡表面活性剂在超浓缩、节水化洗涤剂配方的作用原理及规律,开发浓缩化的节水产品系列。参与国家工信部2016年绿色集成系统项目“基…
000523	2018-12-31	1	152	18.23	2.87075e+08	2.4		0	0		CNY	公司研发投入多个项目,通过“日化产品绿色设计平台建设与应用”项目的实施从绿色设计、绿色材料、绿色制造、绿色物流、绿色销售和绿色回收利用等各关键环节,建立绿色设计信息数据库,建立日化产品绿色设计平台,进行配方的绿色化开发、生产工艺的绿色化改造,提高公司产品和生产工艺的绿色化成程度,使公司获得绿色工厂称号。项目成功开发出日化产品绿色设计平台,实现产品生命周报告的自动生成产品生成,提高绿色产品开发速度。打造示范工程,引领行业绿色化和可持续发展。公司通过“表面活性剂新型催化剂体系的开发及应用技术”项目,开发天然油脂/脂肪酸甲酯系列衍生物表面活性剂,以及油脂基阴、非离子两类超低泡表面活性剂在超浓缩、节水化洗涤剂配方的作用原理及规律,开发浓缩化的节水产品系列。公司与广州中国科学院先进技术研究所等单位合作,开展生物酶在洗涤剂中应用。生物酶的应用可减少表面活性剂用量,从而减少产品包装物质消耗、运输能量消…
000523	2019-12-31	1	177	16.76	3.25386e+08	2.62		0	0		CNY	公司作为主承担实施国家工信部2017年绿色集成项目“日化产品绿色设计平台建设与应用”。项目于2019年完成全部预期目标,成功开发出日化产品绿色设计平台,实现产品全生命周报告的自动生成产品生成,提高绿色产品开发速度。并完成了系列技术攻关、工艺改造,9项产品通过国家工信部评审,获得绿色产品认定;南沙浪奇获得绿色工厂称号。项目实施后减少了生产能耗、物耗,污染物排放,效益显著。公司参与国家科技部2016年重点研发计划项目“表面活性剂新型催化剂体系的开发及应用技术”项目,开发天然油脂/脂肪酸甲酯系列衍生物表面活性剂,以及油脂基阴、非离子两类超低泡表面活性剂在超浓缩、节水化洗涤剂配方的作用原理及规律,开发浓缩化的节水产品系列。在日用化学品研发方面,公司针对轨道交通清洗需求,开发黄斑清洁剂,产品清洗能力强,速度快,使用安全,不燃不爆,无毒无污染,不含磷酸盐,不腐蚀基件,不损伤漆皮,车厢外壳洗后颜色分明…
000524	2017-12-31	1	5	0.09	285118	0.0045		285118	100		CNY	为推进旅游平台系统升级改造,完成外部系统集成及接口对接工作,控股子公司广之旅外聘上海微企信息技术股份有限公司进行研发,目前已完成与业务相关的保险公司系统端口对接及优化服务工作。上述平台系统研发项目对于有利于业务部门提质增效、丰富外部产品、拓展销售渠道,有利于提升客户交付感等方面。
000524	2018-12-31	1	90	1.52	1.14272e+07	0.16		1.03057e+07	90.19		CNY	为打造旅游行业领先的线上线下协同的“易起行”泛旅游服务平台建设项目,控股子公司广州易起行信息技术有限公司通过自主开发及合作开发,推进了旅游平台系统的进一步升级。上述平台系统研发项目有利于实现旅游产品服务的平台化和移动化,支持旅游业务的扩展和站点布局,打造线上线下、C端和B端协同发展的智慧旅游模式。 随募投项目“易起行”泛旅游服务平台建设项目的建设,控股子公司广之旅及其子公司广州易起行信息技术有限公司逐步加大研发投入。
000524	2019-12-31	1	96	1.57	1.97764e+07	0.25		1.37291e+07	69.42		CNY	控股子公司广之旅通过自主开发,进一步升级旅游核心系统以及“易起行”和“行走网”平台,以信息化持续优化业务流程提升管理效率,支撑公司新业务和新市场的拓展布局,利用大数据和云计算等新兴技术为企业赋能,打造旅游行业领先的线上线下、C端和B端协同发展的智慧旅游模式。
000525	2012-12-31	1			1.04397e+08	1.45					CNY
000525	2013-12-31	1			8.43207e+07	1.16					CNY
000525	2014-12-31	1			9.68242e+07	1.42					CNY
000525	2015-12-31	1	711	24.94	7.17315e+07	1.57		0	0		CNY	报告期内,公司注重加强研发投入高度视技术创新、项目和产品工作点以拥有自主知识权符合环保农报告期内,公司注重加强研发投入高度视技术创新、项目和产品工作点以拥有自主知识权符合环保农药产业发展要求的上下游一体化链为主线,以做大强吡啶碱链为中心,通过产业和品的积极延伸与拓展链为中心,通过产业和品的积极延伸与拓展确保公司产业与品在国际内市场强有力的成本、技术和牌优势。同时,通过搭建高端研发平台改善科创新条确保公司产业与品在国际内市场强有力的成本、技术和牌优势。同时,通过搭建高端研发平台改善科创新条件；通过引进高端研发人员、整合资源,提科技创新效率优化公司产业品结构从而全面升核心竞争力。
000525	2016-12-31	1	721	24.18	7.22207e+07	2.04		0	0		CNY	报告期内，公司注重加强研发投入，高度重视技术创新、项目创新和产品创新工作，重点以拥有自主知识产权、符合环 保农药产业发展要求的上下游一体化产业链为主线，以做大做强吡啶碱产业链为中心，通过产业链和产品链的积极延伸与拓 展，确保公司产业与产品在国际国内市场强有力的成本、技术和品牌优势。同时，公司通过搭建高端研发平台，改善科技创 新条件；通过引进高端研发人员、整合高端研发资源，提高科技创新效率，优化公司产业产品结构，从而全面提升公司核心 竞争力。
000525	2017-12-31	1	797	23.18	1.55336e+08	3.12		0	0		CNY	报告期内,公司注重加强研发投入,高度重视技术创新、项目创新和产品创新工作,重点以拥有自主知识产权、符合环保农药产业发展要求的上下游一体化产业链为主线,以做大做强吡啶碱产业链为中心,通过产业链和产品链的积极延伸与拓展,确保公司产业与产品在国际国内市场强有力的成本、技术和品牌优势。同时,公司通过搭建高端研发平台,改善科技创新条件;通过引进高端研发人员、整合高端研发资源,提高科技创新效率,优化公司产业产品结构,从而全面提升公司核心竞争力。
000525	2018-12-31	1	811	22.53	1.67484e+08	2.83		0	0		CNY	报告期内,公司注重加强研发投入,高度重视技术创新、项目创新和产品创新工作,重点以拥有自主知识产权、符合环保农药产业发展要求的上下游一体化产业链为主线,以做大做强吡啶碱产业链为中心,通过产业链和产品链的积极延伸与拓展,确保公司产业与产品在国际国内市场强有力的成本、技术和品牌优势。同时,公司通过搭建高端研发平台,改善科技创新条件;通过引进高端研发人员、整合高端研发资源,提高科技创新效率,优化公司产业产品结构,从而全面提升公司核心竞争力。截止本报告期末,公司有六个企业(红太阳股份、南京生化、安徽国星、安徽瑞邦、华洲药业、山东科信)已经获得高新技术企业认证。
000525	2019-12-31	1	717	21.12	1.07813e+08	2.34		0	0		CNY	公司注重加强研发投入,高度重视技术创新、项目创新和产品创新工作,重点以拥有自主知识产权、符合环保农药产业发展要求的上下游一体化产业链为主线,以做大做强吡啶碱产业链为中心,通过产业链和产品链的积极延伸与拓展,确保公司产业与产品在国际国内市场强有力的成本、技术和品牌优势。同时,公司通过搭建高端研发平台,改善科技创新条件;通过引进高端研发人员、整合高端研发资源,提高科技创新效率,优化公司产业产品结构,从而全面提升公司核心竞争力。截止本报告期末,公司有8个企业(红太阳股份、南京生化、安徽国星、安徽瑞邦、华洲药业、重庆华歌、重庆中邦、山东科信)已经获得高新技术企业认证。2019年,公司在强化安徽当涂、南京化工园、南京高淳、重庆万州、山东临邑五大成熟生产基地逆势稳健运营基础上,重庆长寿、安徽东至两大新基地的项目积极推进,尤其是重庆长寿基地的草铵膦、咪鲜胺项目在公司和当地政府共同努力下,项目立项、环评…
000526	2018-12-31	1	92	0.64	5.71928e+07	1.98		0	0		CNY	报告期,公司推行集中研发管理模式,结合自身特点研发出更符合公司业务特点以及兼具可复制性的教育类产品,重点开发线上线下整合互补的O2O教学平台、智能题库系统、打造个性化智能辅导平台,优化现有系统的基础上,实现多终端呈现,同时为客户展现线上服务过程、服务结果及衍生服务等内容。
000526	2019-12-31	1	101	0.7	4.7074e+07	1.57		0	0		CNY	报告期,公司推行集中研发管理模式,结合自身特点研发出更符合公司业务特点以及兼具可复制性的教育类产品,重点开发线上线下整合互补的O2O教学平台、智能题库系统、打造个性化智能辅导平台,优化现有系统的基础上,实现多终端呈现,同时为客户展现线上服务过程、服务结果及衍生服务等内容。
000527	2012-12-31	1			1700000000	2.5					CNY
000528	2007-12-31	1			305482700	4.02					CNY
000528	2008-12-31	1			397910000	4.2					CNY
000528	2009-12-31	1			394680000	3.91					CNY
000528	2010-12-31	1			616900000	4					CNY
000528	2011-12-31	1			715560000	4.02					CNY
000528	2012-12-31	1			515600000	4.1					CNY
000528	2013-12-31	1			508200000	4.03					CNY
000528	2014-12-31	1			416800000	4.05					CNY
000528	2015-12-31	1	843	11.9	265200000	3.98		46925690	17.69		CNY	研发投入资本化率大幅变动的原因及其合理性说明, 推土机等产品研发支出。2015年公司围绕"全球研发,推动产品换代升级；开发满足全球客户需求、总持有价值最高的产品；提供高水平服务,成就世界级技术研发机构和技术人才。"开展技术创新工作。 (1)LDP流程得到全面推广和深化应用 公司MLDP(变形产品开发流程)的发布和推广应用,进一步完善了LDP柳工新产品开发流程体系,LDP与LMP(柳工新产品市场导入流程)、PPI(新产品工艺一体化流程)、LSP(柳工采购开发流程)结合更加紧密,从4大价值链的各个方面提升柳工产品研发的能力。 (2)全面开展各条产品线的更新换代工作及核心零部件开发。 2015年公司B系列滑移装载机、A系列挖掘装载机10款已完成上市,拥有柳工统一家族外观的H系列装载机、E系列挖掘机、A系列起重机、E系列压路机部分产品已经陆续上市。截止2015年底36款换代产品已上市。公司开发了…
000528	2016-12-31	1	798	10	2.89916e+08	4.14		1.86498e+07	6.43		CNY	2016年公司围绕“提高技术创新能力、创新速度和效益，2016年末各产品线基本完成技 术升级与换代实施研发人员能力模型。”开展技术创新工作。
000528	2017-12-31	1	852	10.12	3.8232e+08	3.39		1.72785e+07	4.52		CNY	2017年,公司以“技术创新、产品市场为导向”开展技术创新工作,围绕产品智能化、安全可靠、节能环保和关键零部件开发等行业重大共性技术研究,同时开展工程机械虚拟仿真、工业物联网和大数据应用等新一代信息技术协同创新研究。通过技术创新与变革,支持公司快速发展,助推产业升级。在研发流程管理、新产品与核心零部件开发等方面取得了重大进步并取得了较好的科技成果与收益。(1)LDP流程得到全面推广和深化应用2017年,LDP流程(柳工研发流程)和功能模块开发持续推进。LDP从2.0升级至2.1,并快速复制推广至柳工海外研发机构,引入用户试验机市场反馈跟踪机制,对新产品进行项目成功度测评,客观反馈研发投资回报率,提升产品研发效率。“柳工平台产品定义流程”正式面世,实现产品设计研发平台化、家族化和系列化,缩短研发周期,提高零部件通用性。EWT(早期预警小组)活动规范升级。结合LDP推进对各产品线EWT活动定…
000528	2018-12-31	1	1008	10.28	5.59493e+08	3.09		3.28247e+07	5.87		CNY	创新是企业发展的源动力。公司每年都投入大量的资源进行研发创新。2018年公司以“技术创新、客户需求导向”开展技术创新工作,通过研发管理创新、核心零部件创新、组织效率提升等措施,在行业重大技术发展方面取得成效;同时在工程机械虚拟仿真、大数据应用等新技术应用方面进行协同创新研究,以支持公司技术快速发展、助推产业升级。 研发创新成果 在全球的研发机构推进专有的研发流程应用,保证产品研发有统一的准绳可依;推广产品平台设计及模块化设计有关规范,实现产品设计研发平台化、家族化和系列化的生态设计理念,缩短研发周期,满足客户需求。 公司全面开展各产品线产品技术升级换代工作。每代产品秉承家族化理念,提高零部件通用性,降低用户总持有成本。今年新上市的产品中,以H系列为拳头的装载机表现不俗, 市场占有率进一步提高。新一代D系列平地机正式面世。其中4180D平地机获第二届中国工业设计优秀奖、广西工业设计产品设计…
000528	2019-12-31	1	1102	10.66	6.73552e+08	3.51		1.30065e+07	1.93		CNY	坚持技术创新为硬核。2019年,公司厚积薄发,在智能化、电动化和共性技术研发及组织效率提升方面取得长足的进步,在行业重大技术发展方面取得成效。同时在虚拟仿真、大数据应用、5G遥控、无人化作业等新技术应用方面进行协同创新研究,快速将新技术产业化,助推工程机械技术升级。研发创新成果LDP(柳工新产品研发流程)升级,增强流程的适应性和加快产品上市速度;推广模块化、通用化设计规范,实现产品设计研发平台化、家族化和系列化的生态设计理念;统型零部件,提高设计效率;基于大数据分析技术,推出一系列提高研发效率的方法工具。5G遥控技术引领工程机械行业发展潮流。在北京展商推出全球首台商用5G遥控装载机、无人驾驶压路机、远程遥控挖掘机和6T和22T纯电动挖掘机。其中22T电动挖掘机为国内行业首创。一系列具有硬核技术的整机震撼面世。公司持续开展智能化新产品升级。今年带坡度辅助、电子围栏等智能技术的F系列挖掘机隆…
000530	2012-12-31	1			79290000	5.21					CNY
000530	2013-12-31	1			78530000	5.12					CNY
000530	2014-12-31	1			73570000	5.16					CNY
000530	2015-12-31	1	265	14	8.08582e+07	5.03		0	0		CNY	报告期内,公司研发支出总额8,086万元,占公司2015年末净资产的3.05%,占公司2015年度营业收入的5.03%。相关数据同 比未出现明显变化。
000530	2016-12-31	1	277	14.77	8.59498e+07	4.83		0	0		CNY
000530	2017-12-31	1	268	15.52	9.37952e+07	4.51		0	0		CNY	报告期内,公司研发支出总额9,380万元,占公司2017年末净资产的2.75%,占公司2017年度营业收入的4.51%。相关数据同比未出现明显变化。
000530	2018-12-31	1	263	15.71	7.5763e+07	3.85		0	0		CNY	报告期内,公司围绕深焓能源系统解决方案,聚焦宽温区下的重点细分市场,积极推进新产品研发、试制、优化工作。 报告期内,公司深入强化产品标准化、模块化、通用化工作,非标新产品研发、试制投入相应减少。
000530	2019-12-31	1	253	15.99	6.42727e+07	3.51		0	0		CNY	报告期内,公司围绕深焓能源系统解决方案,聚焦宽温区下的重点细分市场,积极推进新产品研发、试制、优化工作。
000531	2019-12-31	1	198	17.36	3.01421e+07	0.93		0	0		CNY	为响应国家促进企业科技转型,走自主创新、持续创新的发展道路号召,推动公司生产技术进步、节能降耗、增长经济效益的目的。2019年公司开展了13个项目研发,目前11个项目已完成,还有两个项目正积极推进。
000532	2012-12-31	1			9154000	4.51					CNY
000532	2013-12-31	1			10543700	4.82					CNY
000532	2014-12-31	1			6838900	3.96					CNY
000532	2015-12-31	1	42	7	8.81955e+06	4.15		0	0		CNY	报告期,公司全年研发投入881.95万元,同比上涨28.96%,主要是子公司华冠电子加大锂电池生产设备研发创新力度,圆型卷绕制片一体机投入市场,树立了公司在锂电池制片、卷绕行业中的领先地位。此外,子公司华冠电容器积极调整产品结构和市场方向,加大新能源、大规格高电压产品研发,2015年成功取得高新技术企业资格认证。
000532	2016-12-31	1	48	7.5	1.39558e+07	4.5		0	0		CNY	子公司华冠电容器2016年继续加大研发投入，新增专利4项，其中2项发明专利，2项实用新型专利。 面对车载市场放缓等不断变化的市场环境，该公司积极调整产品结构和市场方向，加大新能源、大规格高 电压产品研发。
000532	2017-12-31	1	64	9.92	1.87006e+07	3.9		0	0		CNY	报告期,公司全年研发投入1,870.06万元,同比上涨34%,主要是子公司华冠科技持续加大科研创新力度,年内新增专利25项,其中8项发明专利,17项实用新型专利;子公司华冠电容器顺应市场需求,继续加大研发投入,固态产品设备技改和新产品研发取得突破,新增1项实用新型专利和3项高新技术产品认证。
000532	2018-12-31	1	66	10.39	1.50694e+07	2.84		0	0		CNY	报告期,公司全年研发投入1,506.94万元,同比减少19.42%,主要是根据研发进度调整项目支出。 子公司华冠科技持续研发投入,新增专利27项,其中发明专利5项,实用新型专利22项。
000532	2019-12-31	1	71	11.64	1.50203e+07	3.47		0	0		CNY	报告期,公司全年研发投入1,502.03万元,同比略有减少,主要是研发投入根据研发进度调整项目支出。子公司华冠科技持续研发投入,年内新增专利50项,其中发明专利2项,实用新型专利48项。
000533	2012-12-31	1			56200000	2.85					CNY
000533	2013-12-31	1			65470000	2.83					CNY	公司2013年度研发投入占最近一期经审计净资产比例比2012年度大幅减少，原因为2013年度公司经审计净资产比 2012年度大幅增加。
000533	2014-12-31	1			115330000	2.96					CNY	本报告期研发投入金额同比增加的主要原因是：公司自2014年1月1日起，顺特设备利润表及现金流量表纳入公司合并范围。
000533	2015-12-31	1	592	14	122837032	2.97		0	0		CNY	报告期内,公司研发项目主要为厨卫电器业务和输配电设备业务的技术研究和新产品开发,各项研发项目基本能按计划完成,有效推动了公司两大主营业务产品的升级换代和销售增长。
000533	2016-12-31	1	611	14.83	9.87349e+07	2.28		0	0		CNY	报告期内，公司研发项目主要为厨卫电器业务和输配电设备业务的技术研究和新产品开发，各项研发项目基本能按计划 完成，有效推动了产品的升级换代，从而推动企业的发展。
000533	2017-12-31	1	244	15.62	60837588	0.74		0	0		CNY	报告期内,公司研发项目主要为输配电设备业务的技术研究和新产品开发,各项研发项目基本能按计划完成,有效推动了产品的升级换代,从而推动企业的发展。
000533	2018-12-31	1	259	19.55	5.88914e+07	0.62		0	0		CNY	报告期内,公司研发项目主要为输配电设备业务的技术研究和新产品开发,各项研发项目基本能按计划完成,有效推动了产品的升级换代,从而提高企业的核心竞争力,推动企业的发展。
000533	2019-12-31	1	289	23.25	5.85617e+07	4.26		0	0		CNY	报告期内,公司研发项目主要为输配电设备业务的技术研究和新产品开发,各项研发项目基本能按计划完成,有效推动了产品的升级换代,从而提高企业的核心竞争力,推动企业的发展。
000534	2016-12-31	1	45	11.63	1.53713e+07	7.9		7.01706e+06	45.65		CNY	为顺利推进公司转型高温合金业务的战略发展目标，公司本年度加大了高温合金相关项目的 研发投入，通过对前期核心技术的研发，公司高温合金项目已具备初步产业化的技术基础， 有利于公司逐步转变为以高温合金研发、制造及销售为主的业务模式。
000534	2017-12-31	1	67	17.22	3.03531e+07	11.9		8.20423e+06	27.03		CNY	公司为应对持续收紧的政策环境和日益激烈的市场竞争,紧抓高温合金行业发展机遇,在深圳和长沙分别建立起了研发和工程中心,在深汕特别合作区和上海奉贤区建立实施项目产业化基地。2017年,公司加快推进高温合金材料与构件制造技术研发工作,取得了阶段性成果,实现了公司战略转型的良好局面。(1)成功熔炼多炉次母合金,建立了超高纯度高温合金熔炼核心技术体系;掌握超高纯度的母合金熔炼技术,硫含量已达到1ppm的国际先进水准,远优于国内25ppm的技术水平;氧、氮、氢含量低于10ppm;单晶空心涡轮叶片成品率约50%,达到世界一流水平,形成自有的研发体系和质量控制体系。(2)长沙精密铸造工程中心拥有完整的高温合金叶片精密铸造生产线和检测设备,建立了具有自主知识产权的涡轮叶片的精密铸造工艺体系;已突破关键技术难点,完成某型叶片研制任务。成功利用工艺体系为某合作单位生产了一批合格的叶片,叶片冶金合格率达到了60…
000534	2018-12-31	1	115	35.49	5.95971e+07	23.06		1.20263e+07	20.18		CNY	2018年,公司持续推进高温合金材料与构件制造技术研发工作,承接的市级科研项目有4项已通过验收、1项已提交材料待验收,并获批两项国家级项目。截至报告期末累计获得授权专利36项(发明专利 12项、实用新型24项),提交学术论文7篇(其中4篇已经SCI/EI收录)。 深汕生产基地引进多名研发人员,加快了对叶片和高性能粉末治金涡轮盘的研发投入。某型叶片顺利通过首件鉴定,满足资本化条件。
000534	2019-12-31	1	213	24.74	8.76676e+07	15.98		4.86287e+07	55.47		CNY	2019年度,公司通过实施重大资产置换,置入主营微生态制剂的内蒙双奇。内蒙双奇是国内唯一专注于消化和妇科两大微生态系统的厂家,有一支稳定、成熟和专业化的微生态制剂研发生产技术团队,持续开展益生菌研究基础平台建设工作、新型微生态制剂的研制工作、菌粉生产工艺优化研究工作,坚持以研发创新支撑企业不断发展;截至报告期末,内蒙双奇已累计获得授权专利7项,拥有注册商标42件。同时,公司持续推进高温合金材料与构件制造技术研发工作,致力于研发、生产具有自主知识产权和国际竞争力的精密铸造叶片(即高效气冷涡轮叶片)、粉末冶金盘件、高温合金母合金及合金粉末,截至报告期末累计获得授权专利68项(发明专利13项、实用新型53项、软件著作权2项)。
000536	2012-12-31	1				2.82					CNY
000536	2013-12-31	1				2.4					CNY
000536	2014-12-31	1				1.18					CNY
000536	2015-12-31	1	516	7.88	8.23033e+07	1.51		0	0		CNY	公司有独立的研发团队,进行新代工机种导入评估、生产线体改造、生产流程优化及效率提升。2015年研发投入82,303,324.42元,占营业收入1.51%。本期研发投入主要包含人员工资及保险、机器设备折旧、修理保养物料等。
000536	2016-12-31	1	322	5.47	6.60026e+07	1.49		0	0		CNY	公司历来重视培育自主创新能力，每年投入资金不断改进和提升与研发相关的配置，以进一步推动产品和产业升级。公司 有独立的研发团队，进行新代工机种导入评估、生产线体改造、生产流程优化及效率提升。本期研发投入主要包含人员工资 及保险、机器设备折旧、修理保养物料等。
000536	2017-12-31	1	225	4.57	1.31682e+08	2.69		0	0		CNY	公司历来重视培育自主创新能力,每年投入资金不断改进和提升与研发相关的配置,以进一步推动产品和产业升级。公司有独立的研发团队,进行新代工机种导入评估、生产线体改造、生产流程优化及效率提升。本期研发投入主要包含人员工资及保险、机器设备折旧、修理保养物料等。
000536	2018-12-31	1	239	4.75	2.91503e+08	6.45		0	0		CNY	公司历来重视培育自主创新能力,每年投入资金不断改进和提升与研发相关的配置,以进一步推动产品和产业升级。公司有独立的研发团队,进行新代工机种导入评估、生产线体改造、生产流程优化及效率提升。本期研发投入主要包含人员工资及保险、机器设备折旧、修理保养物料等。研发投入总额占营业收入的比重较上年发生显著变化的原因:主要系子公司华佳彩本期研发费用增加所致。
000536	2019-12-31	1	256	7.76	3.56442e+08	24.18		0	0		CNY	公司每年投入资金不断改进和提升研发配置,以进一步推动产品和产业升级。公司设有独立的研发机构,进行新产品、新机种的导入评估、生产线体改造、生产流程优化及效率提升。本期研发投入主要包括研发人员薪酬、研发设备折旧摊销及相关研发耗品等。研发投入总额占营业收入的比重较上年发生显著变化的原因本年度研发投入总额较上年上升22.28%,主要原因是本期固定资产折旧及光罩摊销较上年同期增加所致。本年研发投入占营收比例由去年6.45%上升至24.18%,主要原因是因为2019年度营业收入较2018年大幅下降所致(同期下降304,366万元,降幅67.37%)。
000537	2018-12-31	1	2	0.11	655660	0		0	0		CNY	研发目的:公司本年的研发项目为基于保护及改善生态环境的海绵城市及低影响开发雨水系统构建的研究。 目前进展:已建成海绵城市示范区,并发表海绵城市相关论文3篇。 拟达到目标:公司研发此项目拟构建适应环境变化及应对自然灾害的弹性社区,遵循生态优先原则,将自然途径与人工措施相结合,在确保城市排水防涝的前提下,最大限度地实现雨水在城市区域的积存,渗透和净化。促进水资源的利用和生态环境的保护,增加社区绿化率,加强洪涝控制能力,提高雨水利用率以及雨水径流下渗率。 预计对公司未来影响:研究海绵城市措施与社区景观的结合,运用于后期实施项目,把保护生态环境与建设美好家园相结合,有利于公司积极贯彻绿色发展理念,切实履行社会责任。
000537	2019-12-31	1	3	0.15	466981	0		0	0		CNY	研发目的:为了使海绵设施与景观设计有机结合,分析在社区建设中海绵设施的建设要点和主要做法,以及与景观相结合的设计思路和方法,最终达到美化海绵设施、提高设施使用率的目的。目前进展:编制完成《鲁能领秀城待开发地块海绵社区设计及技术指导手册》,并发表海绵城市相关论文3篇。拟达到目标:目前,海绵与景观一体化设计已经作为一个专项纳入了后续P-5地块、ABC地块设计范畴,指导手册中标准化节点大样将在后续项目中落地运用。以期实现以下目标:减少二次拆改、实现经济性;海绵设施、景观一次成型,缩短建设工期,保证景观效果;改变为验收而做的初衷,让海绵社区建设不再是负担。预计对公司未来影响:研究海绵城市措施与社区景观的结合,运用于后期实施项目,把保护生态环境与建设美好家园相结合,有利于积极贯彻绿色发展理念,切实履行社会责任。
000538	2012-12-31	1			95060000	0.69					CNY
000538	2013-12-31	1			181780000	1.15					CNY
000538	2014-12-31	1			158640000	0.84					CNY
000538	2015-12-31	1	649	7.96	1.00373e+08	0.48		0	0		CNY	(1)报告期内,公司获得药物临床试验批件的产品: ①替比培南匹酯原料药、替比培南匹酯颗粒,属化学药品3类,主治细菌性肺炎、中耳炎、副鼻窦炎； ②依折麦布片,属化学药品6类,主治高胆固醇血症。 (2)报告期内,公司正在进行临床申报的产品: ①附杞固本膏,属中药6类,主治肾阳不足所致的夜尿频多,温肾固本。 (3)报告期内,获得国家中药保证品种证书(延长保护期)的产品: ①止泻保童颗粒,主治小儿脾胃虚弱,寒热凝结引起的水泻痢疾,肚腹疼痛,口干舌燥,四肢倦怠,恶心呕吐,小便不利。有健脾止泻,温中化痢的功效。
000538	2016-12-31	1	679	8.09	8.9927e+07	0.4		0	0		CNY	附杞固本膏，属中药6类，主治肾阳不足所致的夜尿频多，温肾固本。
000538	2017-12-31	1	701	8.45	8.40354e+07	0.35		0	0		CNY	公司按照“传统中药融入现代生活”,“为消费者提供现代健康新生活方式”的产品和服务研发推广理念,于报告期内研发创新化妆品3项,大健康产品19项。
000538	2018-12-31	1	711	8.81	1.10304e+08	0.41		0	0		CNY
000538	2019-12-31	1	748	9.21	1.73888e+08	0.59		0	0		CNY
000539	2017-12-31	1	357	5.13	27896103	0.1		10915230	39.13		CNY
000539	2018-12-31	1	303	4.41	15319005	0.06		10275228	67.08		CNY
000539	2019-12-31	1	357	4.83	31216857	0.11		21513254	68.92		CNY	1项目所属企业名称:湛江中粤能源有限公司;项目名称:厂级AGC负荷优化控制系统;目的:厂级AGC系统可增强电厂的自主性、主动性和协调性,并可实时监控电厂安全、经济运行及限制条件,实行预防与校正控制,实现最大化电能产出。项目进展:项目尚未完工,实施中。目标及影响:实行负荷优化分配后,可降低煤耗量,节能环保优势明显,经济效益显著。2项目所属企业名称:湛江中粤能源有限公司;项目名称:#2锅炉基于CO监测技术及应用系统;目的:通过调整试验,摸索配风方式、运行氧量、磨煤机运行方式、煤质等因素对锅炉水冷壁区域还原性氛围的影响。项目进展:已完成,于本年末转固。目标及影响:掌握了不同工况条件下的锅炉效率和NOX之间的平衡点。3项目所属企业名称:湛江中粤能源有限公司;项目名称:灾备系统升级改造;目的:对公司现有的容灾备份系统的容量进行扩容。项目进展:已完成,于本年末转固。目标及影响:满足今后5年内的容灾备…
000540	2017-12-31	1			1.15129e+06						CNY
000540	2018-12-31	1			1.28371e+07						CNY
000540	2019-12-31	1			1.69762e+06			1.69762e+06			CNY
000541	2012-12-31	1			70560000	3.2					CNY
000541	2013-12-31	1			80407100	3.18					CNY
000541	2014-12-31	1			98810000	3.22					CNY
000541	2015-12-31	1	231	2.88	92891920	3.23		0	0		CNY	LED产品技术、外观更新换代快,公司的新技术、新工艺、新产品如果不能持续研发并升级,将对公司的市场竞争力产生不利影响。为了适应市场发展需求,提高公司产品的市场竞争力,公司积极研发节能环保的高效照明产品,加大对LED产品的研发投入,不断开发新产品,持续改进技术和工艺,提高产品的技术含量,为公司持续发展提供有力保障。报告期内,公司研发投入金额为92,891,920.00元,占当期营业收入3.23%。
000541	2016-12-31	1	259	2.78	1.1007e+08	3.27		0	0		CNY	公司始终坚持科技为先，注重技术研发，不断研究开发符合市场需求的新产品、新技术，促进产品结构优 化升级，提高产品的技术含量，提升公司的核心竞争力。同时，加大产品的工艺技术研究，以降低产品成 本，提高品质。报告期内，公司研发投入金额为11007万元，占当期营业收入的3.27%。
000541	2017-12-31	1	260	2.82	1.27983e+08	3.37		0	0		CNY	公司始终坚持科技为先,注重技术研发,不断研究开发符合市场需求的新产品、新技术,促进产品结构优化升级,提高产品的技术含量,提升公司的核心竞争力。同时,加大产品的工艺技术研究,以降低产品成本,提高品质。报告期内,公司研发投入金额为12,798万元,占当期营业收入的3.37%。
000541	2018-12-31	1	673	7.29	1.39595e+08	3.67		0	0		CNY	公司始终坚持科技为先,注重技术研发,不断研究开发符合市场需求的新产品、新技术,促进产品结构优化升级,提高产品的技术含量,提升公司的核心竞争力。同时,加大产品的工艺技术研究,以降低产品成本,提高品质。公司研发投入方向:一是公司单独立项、自主研发前瞻性技术、新产品,作为未来拓展市场的新产品和技术储备;针对此类研发项目,公司一般先立项、成立项目攻关小组。另外是根据客户技术要求开发新产品,制定初步设计方案,客户认可后,反复试制生产,形成中、小试生产费用计入研发费用投入。根据《高新技术企业认定管理办法》等相关规定统计的研发投入,包括计入营业成本的研发投入和按照会计准则规定费用化的研发支出。2018年公司研发投入13,959.49万元占营业收入3.67%,其中公司中、小试生产的产品对外销售后所形成的收入计入主营业务收入,支出计入主营业务成本8,367.75万元,计入研发费用科目5,272.66万元。
000541	2019-12-31	1	632	8.38	1.39054e+08	4.17		0	0		CNY	公司始终坚持科技为先,注重技术研发,不断研究开发符合市场需求的新产品、新技术,促进产品结构优化升级,提高产品的技术含量,提升公司的核心竞争力。同时,加大产品的工艺技术研究,以降低产品成本,提高品质。公司研发投入方向:一是公司单独立项、自主研发前瞻性技术、新产品,作为未来拓展市场的新产品和技术储备;针对此类研发项目,公司一般先立项、成立项目攻关小组。另外是根据客户技术要求开发新产品,制定初步设计方案,客户认可后,反复试制生产,形成中、小试生产费用计入研发费用投入。根据《高新技术企业认定管理办法》等相关规定统计的研发投入,包括计入营业成本的研发投入和按照会计准则规定费用化的研发支出。2019年公司研发投入13,905.44万元占营业收入4.17%,其中公司中、小试生产的产品对外销售后所形成的收入计入主营业务收入,支出计入主营业务成本5,542.57万元,计入研发费用科目7,944.43万元。
000544	2017-12-31	1	85	7.23	2.24627e+07	2.3		0	0		CNY	报告期内,公司持续加大污水提标改造、污泥处理处置、城市黑臭水体整治、村镇生活污水治理等方面研究力度,新增多项研发课题。公司专门成立污泥处理研发团队,遵循污泥减量化、无害化、资源化处理方向,通过长期自主研发,形成了从污泥调理、减量、干化到资源化利用四位一体的成套技术,且符合国家政策导向,为污泥问题提供系统化的解决方案。另外,公司与同济大学、中原区政府开展合作,共同建设同济大学中原环保产业研究院,开展关键共性技术研究和产业技术集成创新、科技成果转化和市场开拓工作。
000544	2018-12-31	1	113	9.07	3.66777e+07	3.57		0	0		CNY	为响应国家创新驱动发展战略,公司提出创新驱动高质量发展的总目标、总要求,加大公司研发费用投入,持续加大污水提标改造、污泥处置、城镇生活污水治理等方面研究力度,新增生物方法替代碳源、高效菌种以及智能控制技术的研究。公司污泥处理研发团队,遵循污泥减量化、无害化、资源化处理方向,通过长期自主研发,形成了从污泥调理、减量、干化到资源化利用四位一体的成套技术,为污泥问题提供系统化的解决方案。公司新成立地表Ⅳ类水,微生物菌种,工业废水深度脱氮和电厂高盐废水四个高素质研发团队,其中地表Ⅳ类水研发团队通过长期的自主研发,形成了自己的核心技术,走在了城镇污水处理行业的前端,符合国家环保行业的长远发展。开展的技术研究已取得多项专利,降低了公司的运营及处理成本,且创新性、可复制性强,具有良好的市场应用前景。另外,公司与同济大学、中原区政府开展合作,共同建设同济大学中原环保产业研究院,开展关键共性技术研究和产业…
000544	2019-12-31	1	124	7.83	4.38589e+07	2.52		0	0		CNY	公司围绕创新驱动高质量发展总战略,加快推进全面技术创新。通过完善顶层设计,加强统筹规划,加大研发投入,开展关键共性技术研究和产业技术集成创新,深入推进核心技术攻关和重大项目试验,公司水务、环保设备制造、固废处置等业务板块持续发力,实现技术创新多点突破。公司持续加强在深度脱氮、高盐废水、生物方法替代碳源、高效菌种以及智能控制技术等方面的研究,进一步巩固、优化核心技术能力。
000545	2013-12-31	1			3.36917e+07	4					CNY
000545	2014-12-31	1			2.39641e+07	3.26					CNY
000545	2015-12-31	1	75	6.82	2.94999e+07	4.16		0	0		CNY	报告期内,公司共发生研发支出29,499,941.92元,占营业收入比例为4.16%,占净资产的比例为1.66%。
000545	2016-12-31	1	71	6.59	2.71544e+07	2.6		0	0		CNY
000545	2017-12-31	1	135	12.57	6.25967e+07	3.6		0	0		CNY	公司拥有完整的管理与研究开发队伍,汇聚了专业化的管理、技术团队,具有较强的研发能力和技术力量。公司充分利用自有的技术力量和完善的生产设施,开发生产出多种受市场欢迎的钛白粉产品,涵盖金红石型、锐钛型钛白粉两大系列十余个品种。公司作为“高新技术企业”,以及江苏省认定企业技术中心,通过了“江苏省功能性钛白粉工程技术研究中心”认定,通过知识产权管理体系贯标认证。“南京市功能性钛白粉工程实验室”获得南京市发改委批准建设;高性能金红石型钛白粉产品、高性能锐钛型钛白粉产品、水性体系用金红石型钛白粉以及色母体系用金红石型钛白粉产品均被认定为“高新技术产品”。申报《一种硫酸法钛白煅烧晶种的制备及检测方法》等3篇发明专利及2篇实用新型专利,并获得受理。
000545	2018-12-31	1	138	13.72	6.2339e+07	3.36		0	0		CNY	公司拥有完整的管理与研究开发队伍,汇聚了专业化的管理、技术团队,具有较强的研发能力和技术力量。公司作为“高新技术企业”,建有江苏省认定企业技术中心,江苏省功能性钛白粉工程技术研究中心,南京市功能性钛白粉工程实验室。公司充分利用自有的技术力量和完善的生产设施,开发生产出多种受市场欢迎的钛白粉产品,涵盖金红石型、锐钛型钛白粉两大系列十余个品种,其中,高性能金红石型钛白粉产品、高性能锐钛型钛白粉产品、水性体系用金红石型钛白粉以及色母体系用金红石型钛白粉等产品被认定为“高新技术产品”。通过了知识产权管理体系贯标认证。2018年新申请《一种钛酸锂电池专用高纯二氧化钛的制备方法》等2篇发明专利及4篇实用新型专利,并获得受理。
000545	2019-12-31	1	136	13.74	6.34006e+07	3.36		0	0		CNY	公司拥有完整的管理与研究开发队伍,汇聚了专业化的管理、技术团队,具有较强的研发能力和技术力量。公司作为“高新技术企业”,建有江苏省认定企业技术中心,江苏省功能性钛白粉工程技术研究中心,南京市功能性钛白粉工程实验室,入选南京市博士后创新实践基地。公司充分利用自有的技术力量和完善的生产设施,开发生产出多种受市场欢迎的钛白粉产品,涵盖金红石型、锐钛型钛白粉两大系列十余个品种,其中,高性能金红石型钛白粉产品、高性能锐钛型钛白粉产品、水性体系用金红石型钛白粉以及色母体系用金红石型钛白粉等产品被认定为“高新技术产品”。通过了知识产权管理体系贯标认证。2019年新申请《一种锆铝包膜金红石型钛白粉的制备方法》等3篇发明专利及1篇实用新型专利,并获得受理。
000546	2017-12-31	1	101	10.52	1.16054e+08	2.29		0	0		CNY	公司进军环保行业后,不断加强产、学、研、用相结合的技术创新能力建设,构筑“两站一室一中心”的金圆环保技术创新体系,不断完善和提升“三化并举”、“五业共进”的技术创新能力和运管水平,确保公司持续保持行业技术领先地位。同时公司不断寻求、推进与国内外高校、科研院所和国际环保巨头、大型水泥企业等的战略合作,邀请国际高水平科学家来华入驻开展合作研究,吸引海内外高层次专家和团队联合承担科研项目,有序推进海内外环保科技企业并购,积极推进与“一带一路”国家的环保科技国际合作,加快环保产业装备技术引进、吸收、整合与再创新,不断提高公司自主创新、应用创新和集成创新能力,积累和扩大公司在危(固)废资源化利用、无害化处置等领域的行业技术领先优势。
000546	2018-12-31	1	337	18.85	2.46339e+08	3.09		0	0		CNY	公司进军环保行业后,不断加强产、学、研、用相结合的技术创新能力建设,构筑“两站一室一中心” 的金圆环保技术创新体系,不断完善和提升“三化并举”、“五业共进”的技术创新能力和运管水平,确保公司持续保持行业技术领先地位。同时公司不断寻求、推进与国内高校、科研院所等的战略合作,有序推进环保建材科技创新。
000546	2019-12-31	1	368	10.81	2.50575e+08	3.07		0	0		CNY	公司进军环保及新材料行业后,不断加强产、学、研、用相结合的技术创新能力建设,不断完善和提升技术创新能力和运管水平,确保公司持续保持行业技术领先地位。同时公司不断寻求、推进与国内高校、科研院所等的战略合作,有序推进环保、新材料及建材科技创新。
000547	2013-12-31	1			47190000						CNY
000547	2014-12-31	1			68460000						CNY
000547	2015-12-31	1	676	44.89	1.68826e+08	15.04		1.62288e+07	9.61		CNY	研发投入总额占营业收入的比重较上年发生显著变化的原因, 2015年反向并购完成后,合并范围发生较大变化,导致研发投入占营业收入比例下降。公司大力发展"电子蓝军"产品与装备,通过不断研制适应武器系统及装备的"电子蓝军"设备系统和外场"电子蓝军"靶标,保持公司在室内射频仿真试验系统、有源靶标模拟系统、仿真雷达系统这三个细分领域的行业领先优势。开发新一代指控信息系统技术,加强与火力装备的集成,拓展军兵种市场和战术指控信息系统。加强电磁防护技术研发与应用,努力形成完善的设计、施工、材料体系。以SG系列无刷同步发电机、自动化柴油发电机组、低噪声发电机组、移动电源、汽车电站、挂车式移动电站和多机并联自动化机组为核心产品,进一步改善产品结构,大力进行技术创新升级,推动产品更新换代,提高其产品在军民品市场的占有率。
000547	2016-12-31	1	702	46.71	2.55624e+08	12.52		9.78846e+06	3.83		CNY	进一步提升公司在射频仿真的优势地位，以电子蓝军系统及装备为业务引领，积极围绕室内射频仿真试验系统、有源靶 标模拟系统、仿真雷达系统领域构建电子目标场景和复杂电磁环境，夯实行业领先优势。以战术通信系统为核心，积极拓展 宽带数据链、升空通信、低轨卫星通信等领域，探索指控软件业务，逐步打造“空天地一体化信息系统”。以军民两用电磁 防护技术、产品及相关检测服务，军用电波暗室系统集成，专业综合防雷服务为发展方向，加强电磁防护技术研发与应用； 强化技术储备，积极应用互联网技术提升产品附加价值，同时针对新能源及环保设备积极拓展，做好原有产品标准化、系列 化、通用化的基础上，积极开发高压发电机组、小功率永磁汽柴油发电机组，争取新的经济增长点。
000547	2017-12-31	1	746	40.19	2.79077e+08	11.88		1.56633e+07	5.61		CNY	公司大力发展“电子蓝军”产品与装备,保持公司在室内射频仿真试验系统、有源靶标模拟系统、仿真雷达系统这三个细分领域的行业领先优势。开发新一代指控信息系统技术,拓展军兵种市场和战术指控信息系统。加强电磁防护技术研发与应用,努力形成完善的设计、施工、材料体系。成功实现联合作战仿真推演系统的自主研发等,保持军用仿真业务不断增长态势。公司科技经费投入稳步增长,科技创新机制进一步完善,科技创新能力明显提升。
000547	2018-12-31	1	803	36.82	4.34345e+08	12.35		6.46781e+07	14.89		CNY	公司大力发展“电子蓝军”产品与装备,保持公司在室内射频仿真试验系统、有源靶标模拟系统、仿真雷达系统这三个细分领域的行业领先优势。开发新一代指控信息系统技术,稳步推进联合战术通信系统、网管系统多型装备研制开发。加强电磁防护技术研发与应用,深耕微波暗室主营业务,以新型吸波材料技术、智能电磁防护水泥技术及智慧机房运维设备及软件技术产品研发为重点,进一步夯实行业内的技术领先地位。完成了电子化指挥沙盘装备定型,实现了基于军种战略级向军级战役、战术场景的版本升级,保持军用仿真业务不断增长态势。公司科技经费投入稳步增长,科技创新机制进一步完善,科技创新能力明显提升。 资本化率提高主要是由于本年使用募集资金形成研发成果及继续增加项目研发投入,部分形成研发成果所致。
000547	2019-12-31	1	948	39.7	5.63017e+08	13.94		1.42528e+08	25.32		CNY	公司大力发展“电子蓝军”产品与装备,并拓展了电子蓝军对抗体系构建能力。在加强内射频仿真试验系统、有源靶标模拟系统、仿真雷达系统这三个细分领域的行业领先优势地位的同时,积极开拓更新更广的“电子蓝军”技术领域。利用产品装备的优势地位,结合战术和体系对抗的要求,加强体系能力建设,提升技术水平,具备了成体系向用户提供“电子蓝军”解决方案的能力。加强新一代指控信息系统技术等多型装备研制、开发,并积极推进预研课题。持续推进电磁防护技术研究,提升产品性能,拓宽产品适用性,加大市场应用推广。深耕微波暗室主营业务,持续提升电磁测量系统集成能力,以高端吸波材料、毫米波测试系统集成、低频锥形暗室系统集成、高端测试设备为研发重点,进一步夯实行业内的技术领先地位。完成了驾驶训练仿真项目定型并量产;自主研发实时仿测工作站并在多个系统中成功应用,保持军用仿真业务不断增长态势。公司科技经费投入稳步增长,科技创新能力明显…
000550	2007-12-31	1			259677814						CNY
000550	2012-12-31	1			858000000	5					CNY
000550	2013-12-31	1			1188000000	6					CNY
000550	2014-12-31	1			1554000000	6					CNY
000550	2015-12-31	1	2110	13.44	1830992839	7.46		0	0		CNY	2015年公司致力于新产品研究开发工作,研发支出主要用于新产品项目开发及满足政策法规要求等工作。N352、N330、J08、J09、J10、J18项目都体现了市场驱动下的改进,包括新车型、新增载重,新外形,动力提升等。JX493、E802、J15、自主开发汽油机等发动机项目将提升公司发动机研发及制造能力,同时满足政府排放法规要求。这些有竞争力的研发支出将确保公司销量及获利的稳健成长。2015年公司研发支出总额为18.31亿元,占公司净资产的15%,占营业收入的7%。
000550	2016-12-31	1	2225	13.19	1937312797	7.27		124586552	6.43		CNY	2016年公司致力于新产品研究开发工作，研发支出主要用于新产品项目开发及满足政策 法规要求等工作。包括新车型、新增载重，新外形，动力提升、同时满足政府环保及安全法 规要求。这些提升竞争力的研发支出将确保公司销量及获利的稳健成长。
000550	2017-12-31	1	2417	13.94	2054740061	6.56		58010234	2.82		CNY	2017年公司致力于新产品研究开发工作,研发支出主要用于新产品项目开发及满足政策法规要求等工作。包括新车型、新增载重,新外形,动力提升、同时满足政府环保及安全法规要求。这些提升竞争力的研发支出将确保公司未来销量及获利的稳健成长。2017年公司研发支出总额为20.55亿元,占公司净资产的16.34%,占营业收入的6.56%。
000550	2018-12-31	1	2692	16.28	1735368721	6.14		71814337	4.14		CNY	2018年公司致力于新产品研究开发工作,研发支出主要用于新产品项目开发及满足政策法规要求等工作。包括新车型、新增载重,新外形,动力提升、同时满足政府环保及安全法规要求。这些提升竞争力的研发支出将确保公司未来销量及获利的稳健成长。2018年公司研发支出总额为17.35亿元,占公司净资产的16.71%,占营业收入的6.14%。
000550	2019-12-31	1	2758	18.65	1937077557	6.64		160756911	8.3		CNY	2019年公司致力于新产品研究开发工作,研发支出主要用于新产品项目开发及满足政策法规要求等工作。包括新车型、新增载重,新外形,动力提升、同时满足政府环保及安全法规要求。这些提升竞争力的研发支出将确保公司未来销量及获利的稳健成长。2019年公司研发支出总额为19.37亿元,占公司净资产的18.45%,占营业收入的6.64%。
000551	2012-12-31	1			124000000	6.15					CNY
000551	2013-12-31	1			114000000	5.12					CNY
000551	2014-12-31	1			122000000	5.37					CNY
000551	2015-12-31	1	549	14.52	1.18736e+08	5.52		0	0		CNY	公司2015年研发支出为1.19亿元,占2015年经审计营业收入的5.52%,占归属于母公司所有者权益的9.02%。公司2014年研发支出为1.22亿元,占2014年经审计营业收入的5.37%,占归属于母公司所有者权益的9.22%。 公司研发投入主要系公司重点控股子公司江苏苏净、苏州电瓷、苏州轴承、苏州一光等为开发新品,提升现有产品档次而投入的研究开发费用。
000551	2016-12-31	1	641	0.18	1.17891e+08	5.17		0	0		CNY	公司研发投入主要系公司重点控股子公司江苏苏净、苏州电瓷、苏州轴承、苏州一光等为开发新品， 提升现有产品档次而投入的研究开发费用。
000551	2017-12-31	1	631	18.79	1.22381e+08	4.72		0	0		CNY	公司2017年研发支出为1.22亿元,占2017年经审计营业收入的4.72%,占归属于母公司所有者权益的7.57%。公司2016年研发支出为1.18亿元,占2016年经审计营业收入的5.17%,占归属于母公司所有者权益的7.36%。
000551	2018-12-31	1	605	18.52	1.36773e+08	4.58		0	0		CNY
000551	2019-12-31	1	646	24.51	1.48665e+08	4.59		0	0		CNY	公司2019年研发支出为1.49亿元,占2019年经审计营业收入的4.59%,占归属于母公司所有者权益的8.30%。公司2018年研发支出为1.37亿元,占2018年经审计营业收入的4.58%,占归属于母公司所有者权益的8.45%。
000552	2018-12-31	1	40	0.32	6.64972e+06	0.16		0	0		CNY	2018年,公司以绿色、安全、智能、清洁、高效作为最终实施目标,开展了科技项目的研究实施。探索出适合于各相关矿井实际的深部回采巷道及软岩破碎巷道支护方式,改善了井下巷道应力环境,降低了巷道维修费用,节约了支护成本,提高了掘进速度和安全可靠性,实现矿井安全发展;研究出高效抽采消突关键技术,解决了影响矿井安全生产的关键问题,提高矿井深部开采经济效益;针对王家山煤矿采掘部署与煤层赋存条件,制定行之有效的急倾斜特厚自燃煤层综放开采防灭火关键技术方案,形成适用于王家山煤矿的防灭火技术体系与管理体系,确保了矿井的安全生产。目前,上述研究已完成项目前期收集、技术参数测定、模拟试验等进入中期试验阶段,项目进展顺利。
000552	2019-12-31	1	40	0.32	4.53006e+06	0.11		0	0		CNY	报告期内,公司坚持新发展理念,依靠科技进步推进煤炭绿色化开采,广泛开展科技创新,积极开展科技攻关,开展综放工作面窄小煤柱开采和矿井冲击倾向性鉴定,研究开发了以“急倾斜厚煤层走向长臂综放开采关键理论与技术”、“地质动力灾害防控技术研究”、“特厚煤层地面水体下综放开采技术研究与应用技术”为代表的一大批高新技术项目,解决了不同复杂地质条件下机械化开采的关键技术难题,形成了具有靖远矿区特色的多层次、多类型的煤炭开采方式,为保证矿井安全生产提供了可靠的技术支撑。
000553	2012-12-31	1			8.85915e+06	0.38					CNY
000553	2013-12-31	1			9.64106e+06	0.31					CNY
000553	2014-12-31	1			7.95102e+06	0.25					CNY
000553	2015-12-31	1	20	1.07	7.40496e+06	0.34		0	0		CNY	主要开展的研发课题有三氯乙醛氯化反应工艺与装置优化、乙酰甲胺磷连续化结晶工艺、2,4-D工艺改进、综合废水厌 氧生化处理及磷资源化回收技术开发等,前三项课题已完成中试,正处于生产试运行阶段,综合废水厌氧生化处理及磷资源 化回收技术开发已完成基础数据测试及小试。主要是为提升产品品质,降低生产成本,增强市场竞争力和盈利能力。
000553	2016-12-31	1	20	1.16	8.74154e+06	0.47		0	0		CNY	本年度公司先后完成了中试研究4项、小试研究6项，主要有苯酚连续催化氯化工艺中试研究、双甘膦清洁生产连续化新 工艺开发及中试研究、草甘膦连续氧化新工艺的中试研究等。同时进行苯嗪草酮、吡氟酰草胺合成工艺开发，研发进展顺利。 重点开展了吡虫啉、苯嗪草酮、吡氟酰草胺、喹草酸、精异丙甲草胺等品种的调研分析，主要是为提升产品品质，降低生产 成本，增强市场竞争力和盈利能力。
000553	2017-12-31	1	241	3.63	360403000	1.51		0	0		CNY	集团创新、研发和登记部门负责管理和协调集团所有的研究及产品开发活动。总体而言,作为一家非专利产品生产商,集团主要针对原创型产品的化合物开发生产工艺和登记数据。与研发型公司发现原创型产品的开发成本相比,开发和登记非专利产品节约了大量时间和成本,使得集团能够开发广泛且多元化的、以非专利产品为主、具备价格优势的产品组合。即便如此,将新产品引入市场仍然需要可观的开发和登记投入,特别是鉴于全球日益趋严的监管要求,非专利产品市场的发展态势以及日益激烈的市场竞争。集团的开发和登记活动主要包括:针对原药以及新的专利到期产品进行生产工艺化学工程开发;开展生物和农学试验,满足监管要求;建立原药和制剂登记档案,从而支持各区域的产品登记;开发复配产品以及基于现有产品的创新和独特制剂,简化生产工艺。此外,集团还开发了数款创新型物质,此类创新型物质是集团针对集团外部的化合物进行筛选分析并证明有效性后,以收购的化合物…
000553	2018-12-31	1	254	3.84	441897000	1.73					CNY	集团创新、研发和登记部门(IDR)负责管理和协调所有产品的研究、开发及登记注册事务。 总体而言,作为一家非专利产品生产商,集团主要针对原创型产品的化合物开发生产工艺和登记数据。与研发型公司发现原创型产品的开发成本相比,开发和登记非专利产品节约了大量时间和成本,使得集团能够开发广泛且多元化的、以非专利产品为主、且开发成本更为合理的产品组合。即便如此,鉴于全球监管要求日益严格,非专利作物保护市场的发展态势以及市场竞争日益激烈,将新产品引入市场仍然需要可观的开发和登记投入。 集团的开发和登记活动主要包括:针对原药以及新的专利到期产品开发化工生产工艺;开展生物和农学试验,满足监管要求;建立原药和制剂登记档案,从而支持各区域的产品登记;基于现有产品开发创新复配以及差异化的制剂产品,简化生产工艺。此外,集团还开发了数款创新型物质,此类创新型物质是集团在证明外部化合物有效后,以收购的化合物为基础进一步…
000553	2019-12-31	1	269	3.47	437802000	1.59					CNY	为了充分利用农化市场的未来机遇,集团以为世界各地的农民提供增值解决方案为目标,以未来若干年专利到期的原药为基础,着力打造领先业内的作物保护产品线。专利即将到期的各种原药将被开发成新的混剂和制剂,结合新的制剂技术和给药技术,以更有效的方式将产品输入植物,从而为农民创造真正独特且差异化的增值解决方案。集团通过这一路径努力夯实双重竞争优势:一是在原药专利到期后实现市场首发上市,二是利用集团布局全球的运营能力发挥后向整合优势实现成本竞争力。
000555	2013-12-31	1			243862400	3.16					CNY
000555	2014-12-31	1			305129900	4.65					CNY
000555	2015-12-31	1	3393	65.57	3.73288e+08	5.56		2.11767e+07	5.67		CNY	2015年,国家大力推进"互联网+"产业升级战略,公司作为我国软件及信息技术服务行业的领军企业,把握行业进一步互联网化的发展机遇,助力传统产业升级,研发投入有所增加。报告期内,公司与研发有关的支出共计37,328.82万元,占公司营业总收入的5.56%。公司为完善研发费用的管理和效率考核机制,启动了研发费用资本化工作,本年度对公司部分重要的战略性研发项目进行了资本化,资本化总额为2,117.67万元,占研发总投入的5.67%。2015年,公司深化产业互联网发展战略,围绕互联网、云计算、大数据模型的技术产品研发取得重大进展。成功发布了"互联网+全能银行"新一代银行IT应用架构ModelB@nk4.0和互联网开放平台Sm@rtOP；云计算PaaS平台实现了进一步的技术突破,推进纳税服务、政务电子公文等行业云平台应用创新,保持了公司在我国云计算SaaS和PaaS领域的领先优势。在大数据模型方面…
000555	2016-12-31	1	3783	44.32	4.27834e+08	5.34		4.8717e+07	11.39		CNY	2016年，随着我国经济发展进入新常态，各产业创新升级加速，产业互联网快速兴起。公司作为我国 软件及信息技术服务行业的领军企业，秉承“数字中国”的使命，努力构建技术+行业驱动的产业服务新业 态，引领推动中国信息化进程，助力金融、电信、政企、农业等行业的产业升级。2016年，公司进一步推进产业互联网发展战略，在互联网、云计算、大数据、分布式等技术研发方面 取得重要进展，推出了一系列金融软件、行业大数据、IT运维智能化、量子通信等新产品和解决方案。
000555	2017-12-31	1	3849	38.71	4.86331e+08	5.94		3.98114e+07	8.19		CNY	2017年,我国经济转型升级迎来新的发展机遇,科技驱动各行各业的创新蓬勃发展。作为我国软件及信息技术服务行业的领军企业,公司秉承“数字中国”的使命,努力构建技术+行业驱动的产业服务新业态,引领推动中国信息化进程,助力金融、电信、政企、农业等行业的产业升级。报告期内,公司与研发有关的支出共计48,633.13万元,占公司营业总收入的5.94%。公司为完善研发费用的管理和效率考核机制,本年度对公司部分重要的战略性研发项目进行了资本化,资本化总额为3,981.14万元,占研发总投入的8.19%。2017年,公司进一步推进产业互联网发展战略,主要围绕云计算、大数据、智能运维、分布式、量子通信等技术,进行持续的产品研发与技术升级,在云规划咨询、企业私有云实施服务以及云综合管理软件产品;金融、电信、税务、农业等行业深网数据的应用创新;智能运维云平台及量子通信行业应用解决方案方面均取得重要进展。
000555	2018-12-31	1	3870	42.12	4.90055e+08	5.4		2.02079e+07	4.12		CNY	2018年,国内经济发展面临着复杂且严峻的宏观形势,出现新的下行压力。公司作为国内信息化产业领导者和数字中国的践行者,至今已发展成为国内领先的金融科技及大数据应用软件和服务公司,公司以大数据、人工智能、物联网、云计算及量子通信等新兴技术的应用持续驱动软件及服务产品智能化迭代升级,融合金融、政企、电信、农业、制造等行业场景,以数据为核心,以金融科技为抓手,赋能行业价值升级,打造产业融合新生态。报告期内,与研发有关的支出共计49,005.54万元,占公司营业总收入的5.40%。资本化总额为2,020.79万元,占研发总投入的4.12%。截至报告期末,公司已累计获得近600项软件产品著作权。 2018年,公司在金融领域,继续加强分布式新核心项目的研发投入,推出银行IT架构向微服务以及分布式体系转型的整体方案;在政企领域,依托大数据+AI技术,完成ID@ta智票抵扣分析、税警协作平台系统、智能数…
000555	2019-12-31	1	3908	38.28	5.14002e+08	5.07		2.42381e+07	4.72		CNY	报告期内,公司与研发有关的支出共计51,400.17万元,占营业总收入的5.07%。资本化总额为2,423.81万元,占研发投入的4.72%。公司在金融领域,继续加强分布式新核心项目的研发投入,完成包括产品的多项重要功能升级,研发并推出企业级微服务平台、数字央行解决方案、场景支付解决方案、区块链产品及解决方案、远程视频银行解决方案、人工智能相关解决方案等诸多新型解决方案。运营商领域,持续加强对智慧室分产品、无线网络智能优化等方面的研发投入。农业领域,苹果产业大数据平台在数据模型、数据分析、数据仓库建设,和GIS、物联网相关技术应用均取得进展。税务领域,基于AI技术的ID@ta智票系列产品不断迭代升级。量子领域,完成自有品牌的量子密钥管理与生成终端、量子密钥VPN、量子加密即时通信产品的研发工作。
000559	2012-12-31	1			3.1921e+08	3.83					CNY
000559	2013-12-31	1			3.59259e+08	3.88					CNY
000559	2014-12-31	1			4.26987e+08	4.34					CNY
000559	2015-12-31	1	1118	10.64	3.97442e+08	3.88		0	0		CNY	2015年度,公司研发投入39,744.20万元。公司一直积极推进技术创新工作,开发新产品,推广新技术。以创新为驱动,提 升科技创新目标,切实发挥技术创新在增强核心竞争力、调整产品结构、转型升级方面的作用。
000559	2016-12-31	1	1149	11.21	4.3878e+08	4.07		0	0		CNY	2016年度，公司围绕产品开发、基础研究、工艺优化、流程再造及智能化改造等方面，研发投入43,878.00万元，完成 多项产品技术创新项目及智能化制造技术创新项目，为高端市场的开拓提供了有效的支持。
000559	2017-12-31	1	1095	11.29	4.87015e+08	4.37		0	0		CNY	2017年度,公司围绕产品开发、基础研究、工艺优化、流程再造及智能化改造等方面,研发投入48,701.48万元,完成多项产品技术创新项目及智能化制造技术创新项目,为高端市场的开拓提供了有效的支持。
000559	2018-12-31	1	971	10.23	5.13014e+08	4.52		0	0		CNY	2018年度,公司做深产品技术、制造技术,集中资源突破智能底盘集成技术,研发投入51,301.38万元,为高端市场的开拓提供了有效的支持。
000559	2019-12-31	1	749	9.05	4.88884e+08	4.62		3.5028e+07	7.16		CNY	2019年度,公司为加快提升智能零部件产品研发与制造能力、提升核心技术能力,围绕基础研究、产品研发、工艺优化、质量提升等方面,研发投入488,883,709.71元,为高端市场的开拓提供了有效支持。
000560	2017-12-31	1			4.93926e+07						CNY
000560	2018-12-31	1	359	0.7	6.24622e+07	0.58		1.85924e+07	29.77		CNY	本年度公司研发投入主要用于优化官网、我家经纪人、楼盘库、核心业务系统及大数据系统,以及财务、人力资源管理系统和办公自动化系统,从而提升用户体验,加强房源管理、客源管理、以及房屋买卖和租赁销售和交易全过程的管理,提升团队协作和管理效率,减少运营风险和提升客户满意度。公司开发的大部分项目按计划的进度交付使用,并进入持续的敏捷迭代开发。这些系统的投入使用,短期内支撑了业务的运营,长期为公司积累了销售和交易的全过程行为数据,为基于数据的运营奠定了基础,同时,也加快了公司的数字化转型。
000560	2019-12-31	1	341	0.7	7.93303e+07	0.71		2.98565e+07	37.64		CNY	本年度公司研发投入主要用于优化官网、我家经纪人、楼盘库、核心业务系统及大数据系统,以及财务、人力资源管理系统和办公自动化系统,从而提升用户体验,加强房源管理、客源管理、以及房屋买卖和租赁销售和交易全过程的管理,提升团队协作和管理效率,减少运营风险和提升客户满意度。公司开发的大部分项目按计划的进度交付使用,并进入持续的敏捷迭代开发。这些系统的投入使用,短期内支撑了业务的运营,长期为公司积累了销售和交易的全过程行为数据,为基于数据的运营奠定了基础,同时,也加快了公司的数字化转型。
000561	2012-12-31	1			91412600	10.1					CNY
000561	2013-12-31	1			114130000	14					CNY
000561	2014-12-31	1			99750900	10.77					CNY
000561	2015-12-31	1	748	27.62	100136000	9.3		0	0		CNY
000561	2016-12-31	1	794	30	1.346e+08	12.03		0	0		CNY
000561	2017-12-31	1	856	30.92	1.52859e+08	12.56		0	0		CNY
000561	2018-12-31	1	791	25.17	1.77518e+08	14.51		0	0		CNY
000561	2019-12-31	1	819	29	1.92943e+08	14.35		0	0		CNY
000562	2012-12-31	1			1.79274e+06	0.054	1.79274e+06				CNY	公司本期发生的研发支出均为费用化研发支出，主要为购买外单位研究开发成果所产 生的支出。
000563	2012-12-31	1			3160000						CNY
000563	2014-12-31	1			3680000	0.44					CNY
000563	2015-12-31	1	4	1.01	6.35355e+06	0.55		0	0		CNY	2015年公司围绕战略发展、机制优化、研究平台设立、金融产品创新等积极开展了工作,并取得了良好的成效。出台了家族信托、消费信托、PPP业务、土地流转、现金管理产品、并购业务等相关业务操作指引,并取得特定目的受托机构资格、固有资产股权投资业务资格,土地流转信托业务、结构化新三板投资集合信托业务等创新性业务相继落地,随着研发团队的壮大与研发投入的增加,将为公司提质增效、促推业务转型提供更强有力的支撑。
000563	2016-12-31	1	5	1.33	8.27271e+06	0.82		0	0		CNY	公司依托博士后工作站平台，延揽高层次人才，实施战略性人才引进，不断加大研发费用投入。同时，加大转型创新战 略和业务研发，进行相关创新资格申报，引领创新性信托业务拓展，服务创新项目落地，稳步提升信托主业地位。推动公司 新业务开展，包括私人股权投资信托、家族信托、公益慈善信托、资产证券化、融资租赁和产业基金等。
000563	2017-12-31	1	6	1.2	8.53454e+06	0.74		0	0		CNY	公司以博士后科研工作站为引领平台、各业务部门为创新主体,上下左右协同创新。大力强化创新人才延揽、教育培训、同业交流、信息化投入、市场开发等,不断加大研发费用投入,有效保障了公司创新研究与实务操作的提质增效。
000563	2018-12-31	1	3	0.5	6.35592e+06	0.62		0	0		CNY	公司以博士后科研工作站为引领平台、各业务部门为创新主体,齐力协同创新。大力强化金融创新高端人才延揽、教育培训、同业交流、信息化投入、市场开发等,不断加大研发费用投入,有效保障了公司创新研究孵化与创新项目的落地,助力高质量发展提质增效。
000563	2019-12-31	1	6	0.94	7.56415e+06	0.43		0	0		CNY	公司以博士后科研工作站为引领平台、各业务部门为创新主体,齐力协同创新。大力强化金融创新高端人才延揽、教育培训、同业交流、信息化投入、市场开发等,不断加大研发费用投入,有效保障了公司创新研究孵化与创新项目的落地,助力高质量发展提质增效。
000564	2018-12-31	1	117	1.25	5.25865e+06	0.03		0	0		CNY	研发投入主要为本公司之子公司海南供销大集金服信息科技有限公司和佛山市顺客隆商业有限公司产生,其中海南供销大集金服信息科技有限公司研发投入主要为P2P运营平台系统,目前该平台已投入运营,是公司互联网金融服务的基础性平台,为公司未来业务的发展奠定了基础;佛山市顺客隆商业有限公司研发投入主要为提升公司在电子商务方面的技术力量,研发出移动电商平台、O2O一体机、超市自助收银、CRM会员管理系统、微信小程序购物商城系统、生鲜农产品电子商城等网络购物平台,方便顾客直接在网上购物下单,为顾客提供个性化服务,同时通过平台对商品进销存进行信息化管理,提供自动补货能力,加强了企业信息化管理,提高公司在电商市场的占有率,为公司带来较好的经济效益。已累计开发项目26项,实现26项成果转化,通过自主研发申请获得15项软件著作权登记证书。注:研发投入金额是以合并报表为口径。注:公司应说明本年度研发投入总额及占营业收…
000564	2019-12-31	1	149	3.08	1.09419e+07	0.19		0	0		CNY	研发投入主要为本公司之子公司海南供销大集数字科技产业有限公司和佛山市顺客隆商业有限公司产生,其中海南供销大集数字科技产业有限公司研发投入主要用于公司互联网理财平台V3.0、互联网理财平台ios端软件V3.0、互联网理财平台Android端V3.0、金融客户审批数据查询系统和金融投融信息应用查询软的研究,主要用于平台客户在线理财及客户审批数据查询;佛山市顺客隆商业有限公司研发投入主要为提升公司在电子商务方面的技术力量,研发出超市购物系统、电商运营管理系统、数字店铺系统、智能短信管理系统、有赞微分销平台、商品可视化陈列系统等网络购物平台,方便客户在网上购物下单,为顾客提供个性化服务和线上便捷服务;同时通过智能督导巡店系统、刷脸自助收银系统、营销报表综合管理系统、e通平台等平台对商品进销存进行信息化管理,提供自动补货能力,加强了企业信息化管理,提高公司在电商市场的占有力,为公司带来较好的经济效…
000565	2012-12-31	1			18197000	3.49					CNY
000565	2013-12-31	1			21011600	3.82					CNY
000565	2014-12-31	1			19157200	3.47					CNY	公司研发投入主要应用于三个方面：一是产品环保性的研究。国家可持续发展计划对环保的要求越来越高，对涂料产品有害物质限量的要求越来越严，一些相关行业标准及法律法规将相继出台。为此公司根据公司产品的实际情况通过水性化、高固含化技术研究对现行产品进行升级换代。二是新产品研究，开发前沿技术的、市场需要的新产品。三是节能降耗降低生产成本的研究工作。
000565	2015-12-31	1	146	13.51	1.8164e+07	2.8		817114	4.5		CNY	2015年,公司研发工作根据涂料行业技术创新工作特点,强化创新意识和成本意识,以资源减量化、再利用、再循环为目标,着重研发环保节能、低污染、高性能的新产品。研发投入主要应用于四个方面:一是研发环保型的水性工业涂料、无溶剂、高固体分涂料等新产品；二是增加研发设备,设计、开发、生产自制水乳化树脂,提高专用产品质量和生产效率；三是通过新型颜、填料和油性漆水乳化专利技术在公司产品中的应用,降低产品成本,减少VOC排放,达到国家法律法规要求。四是开展科技前沿新材料在涂料中应用的探索性研究,促进公司高性能、多功能涂料的发展。这些技术创新项目的开展,一方面能够确保企业面对日益严格的环保要求,始终保持现行产品的市场竞争力；另一方面,也为未来一定时期内的市场需求作好了技术储备。
000565	2016-12-31	1	161	17.71	1.84064e+07	0.78		143716	0.78		CNY	技术创新研发投入是企业科技工作的支撑和保障。2016年，公司制定并完善《公司科技开发奖励办法（试行）》、《节代奖 励（试行）办法》，加大对适合国家产能政策的高固、水性低污染低VOC新产品的提成奖励，全年新产品提成奖励相较往 年有大幅度的提高，有力地提高了科技人员的工作积极性。公司对在研发中需要购置的研发设备在资金上给予全力保障。公 司2016年加大对环保节能、低污染、高性能、水性工业涂料、无溶剂、高固体份涂料等新产品的研发力度，开展科技前沿新 材料如石墨烯在涂料中应用的探索性研究，保障企业以后的可持续发展。
000565	2017-12-31	1	153	17.65	1.9214e+07	0.53		213510	1.11		CNY	技术创新研发投入是企业科技工作的支撑和保障。2017年,公司按照《公司科技开发奖励办法(试行)》、《节代奖励(试行)办法》,加大对适合国家产能政策的高固、水性低污染、低VOC新产品的提成奖励,有力地提高了科技人员的工作积极性。公司对在研发中需要购置的研发设备在资金上给予全力保障。公司2017年加大对环保节能、低碳、低污染、高性能、水性工业涂料、无溶剂、高固体份涂料等新产品的研发力度,积极推进科研成果产业化进程,开展科技前沿新材料如石墨烯在涂料中应用的探索性研究,并取得阶段性成果保障企业以后的可持续发展。
000565	2018-12-31	1	142	17.05	2.14451e+07	3.4		123556	0.58		CNY	技术创新研发投入是企业科技工作的支撑和保障。2018年,公司按照《公司科技开发奖励办法(试行)》、《节代奖励(试行)办法》,加大对适合国家产能政策的高固、水性低污染、低VOC新产品的提成奖励,有力地提高了科技人员的工作积极性。公司对在研发中需要购置的研发设备在资金上给予全力保障。公司2018年加大对环保节能、低碳、低污染、高性能、水性工业涂料、无溶剂、高固体份涂料等新产品的研发力度,积极推进科研成果产业化进程,着眼于关键核心技术创新能力的提升,开展科技前沿新材料如石墨烯在涂料中应用的研究,并取得阶段性成果,保障企业以后的可持续发展。 研发投入总额占营业收入的比重较上年发生显著变化的原因:报告期内,公司实现营业收入6.31亿元(其中:油漆涂料制造业实现营业收入4.80亿元,化工贸易实现营业收入1.51亿元),去年同期实现营业收入36.09亿元,同比营业收入整体大幅下降,导致研发投入占营业收…
000565	2019-12-31	1	157	17.16	2.15142e+07	4.55		193034	0.9		CNY	技术创新研发投入是企业科技工作的支撑和保障。2019年,公司按照《公司科技开发奖励办法(试行)》、《节代奖励(试行)办法》,加大对适合国家产能政策的高固体、水性低污染、低VOC新产品的提成奖励,有力地提高了科技人员的工作积极性。公司对在研发中需要购置的研发设备在资金上给予全力保障。公司2019年加大对环保节能、低碳、低污染、高性能、水性工业涂料、无溶剂、高固体份涂料等新产品的研发力度,以《新产品销售奖励办法(试行)》调动全员销售积极性,积极推进科研成果产业化进程。着眼于关键核心技术创新能力的提升,开展科技前沿新材料和水性工业涂料的应用研究,并取得重要成果,保障企业以后的可持续发展。研发投入资本化率大幅变动主要是报告期公司根据研发的工作需要,购置研发相关设备较去年同期增加。
000566	2007-12-31	1			1311320						CNY
000566	2011-12-31	1			28080600						CNY
000566	2012-12-31	1			4.85991e+07	5.12					CNY
000566	2013-12-31	1			8.28391e+07	8.13					CNY
000566	2014-12-31	1			5.76469e+07	4.29					CNY
000566	2015-12-31	1	91	4.74	3.21963e+07	1.96		2.59795e+07	80.69		CNY	研发投入资本化率大幅变动的原因及其合理性说明, 主要系以前年度研发投入本期达到资本化条件所致。公司设有三级研发平台,控股的核心制药企业内部均设有专门的产品研发机构,同时公司也积极 与国内外科研院所合作,开展新技术、新产品开发,提高企业可持续发展能力；报告期内,公司启动仿制 药一致性评价工作,提高已上市产品的质控水平及技术保障,提高产品市场竞争力；加强知识产权的管理, 提高产品核心技术含量。报告期内,公司申报注册1项,开展三类新药临床试验2项,一类新药补充研究, 化药新复方制剂2项,仿制药研究8项,工艺技术革新2项；获得临床批件2项(以品种计)。截至报告期 末,共获得28项发明专利。 公司通过新产品开发,为企业发展提供新的利润增长点,提高企业可持续发展能力。
000566	2016-12-31	1	116	2.95	6.13982e+07	4.07		3.87778e+07	63.16		CNY	公司研发以自主创新为主仿制药研发为辅，2016年持续加大研发投入，并积极与国内外科研院所合 作，开展新技术、新产品开发，提高企业可持续发展能力，增强公司整体实力，以为患者带来疗效更好、 质量更安全的疾病治疗药物和形成新的利润增长点为目的。报告期内，生物制品新药单克隆抗体产品类风 湿性关节炎适应症已完成Ⅱ期临床试验，即将开展Ⅲ期临床试验；治疗肿瘤的新化合物MDM2抑制剂已申请 美国专利和PCT专利，正在中美同步开展临床前研究；继续开展化药新复方制剂2项，仿制药研究12项，一 致性评价研究5项；取得化药1.1类氟非尼酮、化药3.1类多立培南、化药3.1类替比培南酯临床批件3个； 化药6类仿制药BE试验批件2项（以品种计）。通过提高产品核心技术含量，提高产品市场竞争力，提升公 司的创新能力。
000566	2017-12-31	1	126	5.36	6.21821e+07	3.41		3.09971e+07	49.85		CNY	公司形成了三级研发体系,创新为主,仿创结合,2017年持续加大研发投入,推进新药临床试验进度,积极开展仿制药一致性评价,提高现有产品质量水平,增强产品市场竞争力及企业可持续发展能力,为患者带来疗效更好、质量更安全的疾病治疗药物和形成新的利润增长点为目的。2017年度公司进行口服固体制剂一致性评价8项、注射剂再评价原料药9项、申报FDA仿制药2项、枫蓼肠胃康颗粒剂上市后再评价1项。申报各类补充申请6项,申请发明专利2项,出口注册新申报3个国家5个品种。获得发明专利证书1项,再注册批件7项,补充申请备案6项。
000566	2018-12-31	1	199	8.44	8.41375e+07	3.4		6.48903e+07	77.12		CNY	公司注重技术研发,坚持技术创新。报告期内,公司主要在研项目涉及新产品研发、一致性评价、生产工艺优化等多个方面,在公司具有优势的领域重点布局研发项目,提高了公司产品综合竞争力。研发投入资本化率大幅变动的原因及其合理性说明:主要系本报告期头孢克洛胶囊质量、盐酸米诺环素胶囊 、头孢克洛颗粒、阿莫西林胶囊(0.25g)等质量一致性评价项目以及紫杉醇注射液(工艺研究及临床验证)、替格瑞洛片的研制、新一代人工耳蜗语音处理器等资本化项目投入增加所致。
000566	2019-12-31	1	226	8.73	2.09184e+08	8.55		1.52462e+08	72.88		CNY	公司持续关注化学制药、生物制药、中药生产、医疗器械四大板块的研发,开展了单克隆抗体、靶向抗肿瘤药物、抗纤维化药物、抗癫痫新靶点药物的研发,建立了创新—优化—仿制互动的研发模式,以引进消化再创新首仿产品为突破,重点聚焦抗感染类药物、抗肿瘤药物、消化系统类药物、神经系统类药物四大领域,形成了原创与仿制相结合的研发格局。2019年持续加大研发投入,推进新药临床试验进度,积极开展口服固体制剂和注射剂优势品种的仿制药一致性评价,以开拓新的治疗领域,拓展研发管线,提高现有产品质量水平,增强核心竞争力及企业可持续发展能力,为患者带来疗效更好、质量更安全的治疗药物和形成新的利润增长点为目的。2019年度公司研发中心开展1.1类创新药研究项目3项,含I期临床试验2项;开展一致性评价项目5个口服固体制剂、12个注射剂项目;开展仿制研究项目4项。完成枫蓼肠胃康颗粒上市后再评价全部病例入组并召开临床总结会。提交…
000568	2007-12-31	1			90000000						CNY
000568	2012-12-31	1			7.02031e+07	0.61					CNY
000568	2013-12-31	1			78317000	0.75					CNY
000568	2014-12-31	1			55360000	1.03					CNY
000568	2015-12-31	1	287	17.69	6.96916e+07	1.01		0	0		CNY	2015年公司研发方向为:原粮选育及标准化种植研究,高粱鉴别技术研究,新型果酒饮品的开发,白酒食品安全及分析检测技术应用,不同风格基酒的生产工艺研究等。完成了17个政府项目的申报工作,10个项目的鉴定验收工作,获得各级科研成果奖励12项,其中四川省专利成果奖1项。相关成果在公司内推广应用后,起到了提升出酒率和优质酒率,节能环保的效果,为公司的良性、科学发展奠定了技术基础。
000568	2016-12-31	1	417	20.76	7.1384e+07	0.86		0	0		CNY	2016年公司研发方向为：原粮选育及标准化种植研究，新型养生酒产品开发，白酒食品安全防控技术研究及应用，酿酒 微生物发酵机理及应用研究、不同风格基酒的生产工艺研究等。完成了11个政府科技项目的申报工作，12个政府科技项目的 鉴定验收工作，获得各级科研成果奖励6项，其中：2016年四川省科技进步三等奖1项，2016年四川省技术发明奖三等奖1项， 中国酒业协会科技进步三等奖1项，中国食品科学技术学会技术发明奖三等奖1项，四川食品科学技术学会技术进步奖二等奖 1项。相关技术成果在公司内推广应用后，起到了丰富公司产品门类、保证产品质量、提升出酒率和优质酒率，节约劳动力 的效果，为公司的良性、科学发展奠定了技术基础。
000568	2017-12-31	1	449	18.32	8.48109e+07	0.82		0	0		CNY	2017年公司研发方向为:原粮选育及标准化种植研究,新型养生酒产品开发,白酒食品安全防控技术研究及应用,酿酒微生物发酵机理及应用研究、不同风格基酒的生产工艺研究等。完成了20项政府科技项目的申报工作,15个政府科技项目的鉴定验收工作,获得各级科研成果奖励4项,其中:2017年四川省科技进步三等奖1项,2016年四川省技术发明奖三等奖1项,中国轻工业联合会科技进步三等奖1项,中国专利奖优秀奖1项。相关技术成果在公司内推广应用后,起到了丰富公司产品种类、保证产品质量、提升出酒率和优质酒率,节约劳动力的效果,为公司的良性、科学发展奠定了技术基础。
000568	2018-12-31	1	452	15.69	8.53341e+07	0.65		0	0		CNY	2018年公司研发方向为:原粮选育及标准化种植研究,新型养生酒产品开发,白酒食品安全防控技术研究及应用,酿酒微生物发酵机理及应用研究、不同风格基酒的生产工艺研究等。完成了10项政府科技项目的申报工作,9个政府科技项目的鉴定验收工作,获得各级科研成果奖励6项,其中:2018年四川省科技进步二等奖1项, 中国酒业协会技术进步奖3项,中国食品科学技术学会技术进步奖2项。相关技术成果在公司内推广应用后,起到了丰富公司产品种类、保证产品质量、提升出酒率和优质酒率,节约劳动力的效果,为公司的良性、科学发展奠定了技术基础。
000568	2019-12-31	1	454	14.06	8.68378e+07	0.55		0	0		CNY	2019年公司研发方向为:酿酒专用高粱品种选育及标准化种植研究,酿酒微生物发酵机理及应用研究、酿造新型养生酒产品开发,白酒食品安全及品质提升技术研究及应用,不同风格基酒的生产工艺研究、酿造副产物综合利用研究等。《基于风味指纹图谱的微生物强化共培技术研究及应用》、《浓香型白酒智能化与自动化生产关键技术集成及产业化示范》等10个省、市科技项目通过政府科技部门的验收;获得各级科研成果奖励3项,其中:荣获中国酒业协会科技进步二等奖1项,中国酒业协会优秀论文奖2项。相关技术成果在公司推广应用后,起到了丰富公司产品种类,保证产品质量,提升出酒率和优质酒率,节约能源,减少酿酒废弃物排放,节约劳动力的效果,为公司的良性、科学发展奠定了技术基础。
000570	2012-12-31	1			112014300	3.79					CNY
000570	2013-12-31	1			1.27378e+08	4.35					CNY
000570	2014-12-31	1			9.00586e+07	3.62					CNY
000570	2015-12-31	1	363	10.76	7.79613e+07	3.09		0	0		CNY	公司一直非常重视新产品的研发、新技术的应用,以市场为导向,持续推进技术升级,大力提升公司 技术研发能力和自主创新能力,提高产品附加值,以不断增强公司的市场竞争力。
000570	2016-12-31	1	365	10.55	7.88118e+07	3.45		0	0		CNY	公司一直非常重视新产品的研发、新技术的应用，以市场为导向，持续推进技术升级，大力提升公司 技术研发能力和自主创新能力，提高产品附加值，以不断增强公司的市场竞争力。
000570	2017-12-31	1	373	10.87	7.72159e+07	3.19		0	0		CNY	公司一直非常重视新产品的研发、新技术的应用,以市场为导向,持续推进技术升级,大力提升公司技术研发能力和自主创新能力,提高产品附加值,以不断增强公司的市场竞争力。
000570	2018-12-31	1	368	11.55	7.21828e+07	3.38		0	0		CNY	公司一直非常重视新产品的研发、新技术的应用,以市场为导向,持续推进技术升级,大力提升公司技术研发能力和自主创新能力,提高产品附加值,以不断增强公司的市场竞争力。
000570	2019-12-31	1	360	11.96	6.62214e+07	3.25		0	0		CNY	公司一直非常重视新产品的研发、新技术的应用,以市场为导向,持续推进技术升级,大力提升公司技术研发能力和自主创新能力,提高产品附加值,以不断增强公司的市场竞争力。
000571	2014-12-31	1			6.17504e+06						CNY
000572	2007-12-31	1			12442147						CNY
000572	2012-12-31	1			377720000	4.46					CNY
000572	2013-12-31	1			504868900	4.93					CNY
000572	2014-12-31	1			677530000	5.49					CNY
000572	2015-12-31	1	2003	21.11	4.68908e+08	3.85		2.86289e+08	61.05		CNY	公司重视新产品和新技术的开发和创新工作,将新产品研发作为公司保持核心竞争力的重要保证。2015年研发支出主要用于新产品项目开发及满足政策法规要求等工作。
000572	2016-12-31	1	1657	17.23	7.20148e+08	5.18		4.8855e+08	67.84		CNY
000572	2017-12-31	1	1615	19.72	6.63996e+08	6.86		2.86861e+08	43.2		CNY	公司开展品类战略,釆取资源聚焦、产品聚焦策略,对部分产品或在研项目实施退市或停止研发等,涉及的相关资产或研发支出予以减值或费用化。
000572	2018-12-31	1	1413	22.5	9.47884e+08	18.78		5.41508e+08	57.13		CNY	公司本年度研发项目进展情况如下:(1)SC01按期量产上市,匹配1.6GT动力总成的车型完成ET调试进入PT生产调试;SG00已完成整车可靠性试验、进入 ET调试;VF00按预定计划开展工程设计、试制试验等各项工作;插电式混合动力产品(PHEV)整车完成NC数据发布,通 过G5质量门移行,完成首轮底盘调校;纯电动汽车E3车型量产;E1进入PT生产调试;爱尚EV系列202km车型完成SOP;第 三代电动车项目油泥模型完成第二轮评审。 (2)YG116项目年底SOP;TG215项目已进入B样机台架耐久试验;YG115项目已完成A样机试制及点火,正在进行燃 烧开发试验;插混动力总成及电池PACK进入B样机阶段,HCU/TCU/BMS软件功能标定完成;7DCT项目完成OTS90%。
000572	2019-12-31	1	1025	28.04	6.78812e+08	14.47		5.65687e+08	83.33		CNY
000576	2012-12-31	1			1270000						CNY
000576	2013-12-31	1			3360000						CNY
000576	2014-12-31	1			8100000	1.7					CNY
000576	2015-12-31	1	58	10.86	8.19869e+06	2.06		0	0		CNY	2015年,公司继续保持研发的大力投入,共计投入819.87万元,主要用于 LED芯片相关技术、生化产品的研发,以提升公司产品的科技含量,增加产品的 市场竞争力。
000576	2016-12-31	1	59	10.79	8.0408e+06	1.7		0	0		CNY	2016年，公司继续保持研发的大力投入，共计投入804.08万元，主要用于 LED芯片相关技术、生化产品的研发，以提升公司产品的科技含量，增加产品的 市场竞争力。
000576	2017-12-31	1	56	11.5	7.40623e+06	1.56		0	0		CNY	2017年,公司继续保持研发的大力投入,共计投入740.62万元,主要用于LED芯片技术、生化产品的研发,以提升公司产品的科技含量、增加产品的市场竞争力。
000576	2018-12-31	1	65	27.66	4.03169e+06	0.99		0	0		CNY	2018年,公司实施产业转型,并购了沈阳含能、升华电源两家高新技术企业,未来公司将继续加大相关领域的研发投入,以提升公司核心竞争力。研发投入总额占营业收入的比重较上年发生显著变化的原因:2018年研发投入金额同比下降的主要原因是2018年,德力光电不再纳入合并范围,生物中心5月底起停产,沈阳含能9月起纳入合并范围。
000576	2019-12-31	1	68	29.31	2.11777e+07	4.28		0	0		CNY	2019年,公司根据产业转型战略目标,加大了相关领域的研发投入,以提升公司核心竞争力。2019年研发投入金额同比上升的主要原因是2019年,公司并入了升华电源的研发投入。
000581	2012-12-31	1			162340900	3.24					CNY
000581	2013-12-31	1			211699000	3.79					CNY
000581	2014-12-31	1			311720000	4.91					CNY
000581	2015-12-31	1	996	19.81	2.87088e+08	5		0	0		CNY	报告期内,公司加速推进三大系统新品研发工作,加强产品研发测试能力建设,积极推进实验室测试能力建设,威孚工程技术研究院实验室试验测试能力建设,获得国家资质认证。电子控制系统研发测试能力的建设,目前已具备EMC和电性能测试能力,可对公司三大系统产品进行电控部件在环仿真测试。在新能源项目预研方面,与国际著名院校签订了服务资助协议,为推进公司三大系统的新品研发工作及新项目的开发奠定了基础。
000581	2016-12-31	1	1083	20.79	3.19386e+08	4.97		0	0		CNY	报告期内，公司围绕企业技术创新战略与规划，坚持走技术创新之路，加快重点项目产品研发，着力 提高新产品的产业化进程，增强企业发展新动力。公司在技术创新领域取得突破，积极拓展船用、农机等 领域的高压燃油喷射系统产品研发；后处理研发产品不仅满足国五排放需求，已逐步导入国六柴油车项目 应用中；进气产品从柴油机向汽油机推进，汽油机增压器技术和制造水平逐步走向成熟。这些项目的顺利 实施保证未来公司在发动机核心零部件行业中的领先地位。
000581	2017-12-31	1	1132	20.92	3.91315e+08	4.34		0	0		CNY	报告期内,公司围绕企业技术创新战略与规划,坚持走技术创新之路,加快重点项目产品研发,着力提高新产品的产业化进程,增强企业发展新动力。公司在技术创新领域取得突破,在非道路大功率燃油喷射系统产品研发上,已填补国内空白,配套国内大型主机;后处理系统产品研发重点以国六核心技术为主,顺利完成汽柴油车国六产品研发任务;进气系统产品加快可变截面等增压器技术研发,全面参与柴油机主机市场的国六项目开发;同时公司积极布局新能源汽车动力、智能网联的新领域技术研发。这些项目的顺利实施保证未来公司在汽车动力系统核心零部件行业中的领先地位。
000581	2018-12-31	1	1109	20.08	4.03264e+08	4.62		0	0		CNY	报告期内,公司围绕企业技术创新战略与规划,坚持走技术创新之路,加快重点项目产品研发,着力 提高新产品的产业化进程,增强企业发展新动力。传统能源产品以动力工程为主,符合节能减排要求,持 续保持行业领先地位,同时公司积极布局新能源驱动技术,推进氢燃料电池技术、智能网联等新领域技术 研发及能力建设。这些项目的顺利实施保证未来公司在汽车零部件行业中的领先地位。
000581	2019-12-31	1	1020	18.75	4.17925e+08	4.76		0	0		CNY	报告期内,公司围绕企业发展战略,加快重点产品的研发,着力提高新产品的产业化进程,增强企业发展新动力。传统能源产品以内燃机动力工程为主,符合节能减排要求,通过不断提升产品的性能,将持续保持行业的领先地位;同时公司通过自行研发和收购兼并等方式,在新能源、智能网联技术等领域进行了布局,推进氢燃料电池部件核心技术、智能网联技术等研发及能力建设,以确保公司未来在汽车零部件行业中的领先地位。
000582	2019-12-31	1	101	1.4	1.32261e+07	0.28		0	0		CNY	①2019年公司研发的目的是进一步优化生产工艺、提高效率、加强信息化管理。②在装卸工艺优化、设备改造、信息系统开发等方面开展的研发项目进展均按计划如期推进,重点项目及拟达到的目标是:提质增效、创新驱动,不断提升北部湾港的服务能力及生产效率,持续优化码头生产组织和管控水平,努力实现生产经营持续稳定增长。③预计对公司未来发展的影响公司目前尚未设置专职研发机构,研发项目是由公司相关职能部门统筹管理,通过加强港口版块的科研管理,对科研项目全过程进行控制,持续优化新工艺技术开发和既有工艺技术,提高公司自主创新能力,推进科技成果向现实生产力转变,2019年立项科技项目个数和可归集的研发费用实现“零”的突破。公司2019年度研发投入金额为13,226,128.92元,研发投入占营业收入比例为0.28%,研发投入占营业收入的比重较上年增长100.00%,主要原因是公司本年科技创新驱动因素加大研发费用投入…
000584	2017-12-31	1	274	25.56	2.6143e+07	1.66		565339	2.16		CNY	公司始终以技术创新为核心、自主研发为先导,报告期内,公司持续加大研发投入,研发投入金额为2,614.30万元,报告期内,公司重点开展了机器人柔性打磨系统、低温储罐封头机器人焊接系统等研发项目的自主研发。在汽车车身智能化柔性生产线领域,公司已经掌握了较为全面的相关核心技术,形成了比较突出的技术优势。报告期内,公司新增汽车焊装机器人安装转换器、汽车焊接生产线上的机器人外部轴结构、汽车焊装一体式夹紧装置等多项汽车车身智能化柔性生产线领域的核心技术专利,截至报告期末,公司在智能制造领域已拥有48项专利,其中2项发明专利,46项实用新型专利。公司在研发方面的持续投入,有利于公司未来进一步提升产品的技术附加值,更好地适应市场发展需求,拓展产品应用领域,增强公司核心竞争力。
000584	2018-12-31	1	370	40.44	4.63097e+07	1.94		0	0	0	CNY	公司始终以技术创新为核心、自主研发为先导,报告期内,公司持续加大研发投入,研发投入金额为4,630.97万元,报告期内,公司重点开展了一种用于支架灯端部焊接的卧式点焊装置、低温储罐封头机器人焊接系统、机器人柔性打磨系统等研发项目的自主研发。在汽车车身智能化柔性生产线领域,公司已经掌握了较为全面的相关核心技术,形成了比较突出的技术优势。公司总部下设中央研究院,除了协调下属子公司的技术创新融合以外,中央研究院以机器人关键技术研究为核心,行业应用为导向,形成了汽车集成生产线、医疗应用、工业自动化装备三大应用技术板块。同时将人工智能技术与信息技术融入机器人产业链的各个环节,推动智能制造技术的发展。
000584	2019-12-31	1	416	41.07	8.86951e+07	5.11		0	0		CNY	公司始终以技术创新为核心、自主研发为先导,报告期内,公司持续加大研发投入,研发投入金额为8,869.51万元。公司总部下设中央研究院,除了协调下属子公司的技术创新融合以外,中央研究院以机器人关键技术研究为核心,行业应用为导向,形成了汽车集成生产线、医疗应用、工业自动化装备三大应用技术板块。同时将人工智能技术与信息技术融入机器人产业链的各个环节,推动智能制造技术的发展。公司主动积极进行战略和研发方向的调整,加大研发投入,围绕人工智能机器人(“AI+ROBOT”),不断探索机器人与AI、5G、视觉、医疗领域的技术结合与产业应用,进一步推动工业智能化、医疗智能化领域的技术开发,报告期内完成研发投入8,869.51万元,占收入比例为5.11%,研发投入金额较上年同期增长91.53%。
000585	2013-12-31	1			197455	0.1					CNY
000585	2014-12-31	1			172704						CNY
000585	2015-12-31	1	8	1.5	210000	0.14		0	0		CNY	加大新产品研发力度,提升产品竞争力 报告期内,公司完成了大电流核电励磁共箱封闭母线新产品的研制,解决了大电流共箱封闭母线在自冷条件下各部位的发散热、振动、热交换、机械强度、支持方式等一系列问题。目前该新产品已进入现场实际应用,填补了国内空白,达到国际同类产品的先进水平。 报告期内,公司进行了紧凑型集合式电容器新产品的研制,已完成前期相关论证准备工作,待条件具备时可进行样机制作及型式试验。同时,还完成了对电力电容器产品制造过程中的浸渍工序油杯的优化改进、薄膜电气性能试验与分析及罐外浸渍时间与外部环境温度关系的摸索,现已全部应用于生产中,对产品质量及生产效率均有较大的提升。
000585	2016-12-31	1	16	2.96	447131	0.7		0	0		CNY	报告期内，公司进行了高场强高压电力电容器的研制，目前已经完成元件耐压试验、单元的产品论证、方案设计，并进 行了样机试制。通过该项产品研制，可提高电力电容器比特性、提高场强，减小体积，以降低产品成本。同时，公司积极组 织风电场用无功补偿装置的设计准备工作，以响应目前活跃的风电市场，拓展产品品种；开展线路用串联补偿装置的研究工 作，以解决长距离输电带来的负荷末端的电压质量问题，尤其是重负载启停时造成的电压波动问题。 报告期内，公司进行了母线类产品智能触摸屏三相分路控制微正压装置的研究开发工作，预计该装置2017年将完成样 机试制，以实现母线类产品附属设备微正压装置的智能化控制，增强产品竞争力。
000585	2017-12-31	1	12	2	230900	0.7		0	0		CNY	报告期内,公司附属子公司新东北电气(锦州)电力电容器有限公司进行了高场强高压电力电容器的研制和风电场用无功补偿装置的设计准备工作,并已进行了高场强高压电力电容器的样机试制。因受出售交易的影响,该公司未来发展方向尚未确定,同时资金的严重短缺也使得项目无法再继续开展,故上述研发项目均已暂停。报告期内,公司进行了母线类产品智能触摸屏三相分路控制微正压装置的研究开发工作和样机试制,并已经成功应用于邵武电厂离相封闭母线上。该项目的成功研发实现了母线类产品附属设备微正压装置的智能化控制,增强产品竞争力。
000585	2018-12-31	1	12	8	1.23093e+06	3.81		0	0		CNY	1.600MW机主离相母线IEC国际标准形式试验项目,并通过该项目成功签订“巴拿马1X420MW机组离相及共箱母线”项目。取得国际认可的实验报告可以规避国内低价中标的市场环境,开发国际市场。2.母线除湿系统的研究开发与样机试制,并成功应用于朝阳燕山湖电厂1#机厂变、备变共箱母线的改造工程中。该项目的成功研发,可有效解决机组停机后母线受潮湿空气影响致使绝缘强度下降的问题。为提升公司营业收入,加大研发资金投入。
000585	2019-12-31	1	12	7.4	1000000	0.98		0	0		CNY	1.完成全绝缘浇注母线10KV/3150A试验段的设计、生产及型式试验工作,并获得业内鉴定机构所出具的耐压、温升、局部放电等型式试验报告。2.完成全绝缘管型母线10KV/3500A试验段的型式试验工作,并获得业内鉴定机构出具的耐压、温升、局部放电等型式试验报告。本报告期内,上述研发的新产品签署合同金额约1,000万元,迈出了新产品推向市场最为关键的一步,为母线产品结构调整战略打下坚实基础。
000586	2012-12-31	1			10830000	2.47					CNY
000586	2013-12-31	1			11576000	2.81					CNY
000586	2014-12-31	1			9.53545e+06						CNY
000586	2015-12-31	1	102	9.48	1.26553e+07	2.91		1.66154e+06	0.13		CNY	本年度内公司进行了"一种智能灯型美化天线、基于云服务的协作性企业任务管理系统、物联网生产数据采集监控系统、一种路径规划方法、一种可变解析度的快速搜寻方法、残疾人综合服务平台研发项目-15Y001、视频防外破系统研发、输电线路风害预警系统研发、嵌入式CMA系统设计、在线监测装置智能电源控制系统设计、导线温度监测系统设计、基于DM8148的视频处理系统开发、超低功耗高精度承重云台开发、5要素微气象传感器研发、基于智能视频处理技术的输电线路反外破系统软件、采购视频宽带通信模块项目开发。截止报告期,均取得实质进展。
000586	2016-12-31	1	105	9.75	1.43334e+07	3.15		215103	1.5		CNY	本报告期内，公司在研发团队及生产部门的紧密配合下，对于新产品研发与生产技术改进方面取得了以下成果： （1）大跨距FRP铠装防松鼠ADSS（FSS）-1300m非金属防松鼠光缆的开发，目前该新型防松鼠光缆国内仅我公司能够实 现高合格率量产。通过型式试验后，该产品已投入市场，并与云南电网云南保山电力公司签署了135万的合作协议。 （2）海底电缆光单元光缆的开发，成功开发了配套高压电缆的无磁钢丝铠装光单元光缆、超大盘长海缆光单元光缆等新 品种，及时保证了宁波东方电缆、亨通高压、青岛汉缆等海缆公司的特种光单元需求，全年销售该类新产品223万元。 （3）微管预装光缆的开发，成功研制微管和集束管预装光缆，在生产微管的同时将光缆装入微管，无气吹费，大大降低 施工成本，在欧美发达国家具有很大市场优势。 （4）光通信有限公司成功开发了透明隐形光缆以及配套施工工具（手持式电池版和插电版本），已具备量产能力，…
000586	2017-12-31	1	101	9.24	1.34506e+07	3.45		837076	6.22		CNY	报告期内,公司研发团队成功开发FU产品,并使FU产品合格率和生产效率大大提升,不断获取市场订单;2017年成功开发预连接FU产品并实现批量生产,该产品市场前景广阔,有望成为公司新的利润增长点;FRP铠装非金属光缆的开发,基于大跨距FRP铠装防松鼠光缆客户评价较高,公司新研发并成功获得FRP铠装非金属光缆已参与投标,实现大量的市场销售;与第三方公司合作开发浅海光缆,已完成前期项目论证和产品结构设计;全干式ADSS光缆成功实现海外市场销售;高容纤密度OPGW新产品已经完成试制和全性能型式试验。新产品的开发有利于公司后续可持续发展。其它新产品:完成分布式线路覆冰监测系统技术论证报告,并进行了该系统专用光缆的技术论证、结构设计、产品试制,为后续该系统实现商用打下基础;完成了高压电缆测温用非金属扁平型光缆的技术方案论证,并成功进行了产品试制,各项性能指标满足设计要求;连续聚合-共挤光纤生产线改进,…
000586	2018-12-31	1	129	13.12	1.46008e+07	3.42		3.31486e+06	22.7		CNY	近年来,随着市场竞争加剧,传统业务受到影响,为进一步提升竞争力,公司十分重视产品研发创新,报告期内产品研发如下: 光通信公司研发团队创新性的结合微缆技术,不断优化和改进技术方案,在确保产品技术优势和成本优势的同时,持续开发FRP铠装非金属光缆产品,形成防鼠、防鸟、防弹全系列产品;完成了无磁海缆光单元的开发,成功配套国家电网重点项目联网输变电工程海底电缆;3单元2芯FU系列产品已通过包括气吹性能在内的全性能试验,该产品减少了填充纤的使用,降低了产品成本,突破了FU护套收缩大的技术难题,气吹性能有所提高;新产品单钢管96芯光纤可以满足单管大芯数OPGW、OPPC的市场需求,2019年公司将根据客户需求试制相关产品,新产品的开发有利于公司的后续发展。 塑料光纤公司研发的低损耗光纤光缆损耗低于0.2dB/m,能满足更长传输距离的要求,促进塑料光纤产品链路在智能设备中的应用。研发团队通过工艺研究,…
000586	2019-12-31	1	149	20.08	2.28864e+07	5.27		0	0		CNY	近年来,随着市场竞争加剧,传统业务受到影响,为进一步提升竞争力,公司十分重视产品研发创新,报告期内产品研发如下:1、报告期内,光通信公司大力研发新产品,为公司持续经营和发展提供支持和技术储备:持续开发FRP铠装非金属光缆系列产品,形成防鼠、防松鼠、防鸟、防弹全系列产品,积极对销售员进行培训,设计制作光缆样品提供,成功实现了投标项目技术植入;加强对各种结构的海底电缆光纤单元的研发,成功开发半导电护套并成功配套重点项目;试制全干式ADSS和FRP铠装防鼠ADSS提供给设计院进行项目测试,试制全干式中心管式mini气吹光缆;成功开发细FRP铠装中心管式防鼠光缆产品,该产品可以室内室外两用,重点用于代替金属铠装中心管式光缆,用于电力预制光缆的制造,现已试制成功,各项性能测试合格。2、塑料光纤针对光纤织布客户的特殊需求,通过改进设计模具、工艺调整、重新筛选原料等增加了光纤强度、降低了光纤损耗,完成…
000587	2013-12-31	1			2879900						CNY
000587	2014-12-31	1			6559400	0.06					CNY
000587	2015-12-31	1	35	3.9	4.48463e+06	0.05		0	0		CNY	一、研发目的 为提升公司竞争力,推出更多适应市场需求的新黄金珠宝首饰产品,近年来大力推动科技创新,对黄金珠宝首饰工艺、生产技术等进行技术研发。 二、项目进展及拟达到的目标 2015年我们重点研发项目有:1、龙凤手镯镂空精雕技术研发；2、可伸缩扣接式黄金手链技术研发；3、3D黄金首饰快速成型技术研发,以及创新设计出一批黄金首饰外观技术。现已投入实际生产中,对增加公司特色新产品、提高生产效率均起到积极作用。部分研发技术已申请国家发明专利、适用新型及外观专利。截止2015年末,公司已获得460多项国家专利,其中包括3项发明专利,50多项实用新型专利。 三、对公司未来发展的影响 经过持续的技术研发,实力提高,对品牌发展、品牌连锁门店的拓展均起到积极作用。通过技术研发形成的一批自主知识产权国家专利,对公司产品形成系列产权保护。
000587	2016-12-31	1	36	3.08	4.24036e+06	0.04		0	0		CNY	一、研发目的 为提升公司竞争力，扩大产能，巩固强化黄金珠宝业务，推出更多适应市场需要的新黄金珠宝首饰产品，近年来大力推 动科技创新，对黄金珠宝首饰进行深化研发设计，提升生产技术水平。 二、项目进展及拟达到的目标，2016年我们重点研发项目有：1、水溶性产品的技术研发；2、合金模出蜡技术研发；3、花丝系列技术研发；4、全自 动焊链技术研发等项目现技术以及设备均已成熟，已投入实际生产中并可进行批量生产，市场反馈良好。新技术的研发对增 加公司特色新产品、提高生产效率均起到积极作用。部分研发技术已申请国家发明专利、适用新型及外观专利。截止2016 年末，公司已获得470多项国家专利，其中包括3项发明专利，50多项实用新型专利。 三、对公司未来发展的影响 经过持续的技术研发、实力提高，对品牌发展、品牌连锁门店的拓展均起到积极作用。通过技术研发形成的一批自主知 识产权国家专利，对公司产品形成系列产权…
000587	2017-12-31	1	32	2.79	1.85473e+06	0.02		0	0		CNY	金叶珠宝以研发生产为核心优势,20多年来一如既往重视首饰加工的技术创新、工艺改良及设备升级,并不断瞄准首饰行业的前沿技术,引进高新科技设备及高水平的技术人才,使金叶珠宝首饰一直处于业内一流制造水平。2017年,公司不仅加强了设计研发中心的构建,还在产品工艺上有创新提升:1、水融蜡工艺。精雕及水融蜡技术,主要用于加工倒模镂空产品。之前空心类产品多是油压产品和3D硬金产品,油压产品的空心产品受产品结构的限制,3D硬金不能做镂空产品,如靠3D打印产品,则批量生产成本过高,不能形成规模优势。水溶蜡技术在公司生产线的应用既能满足做空心镂空产品,且成本比3D打印低,更适合批量生产。此类工艺水平在业内处于领先地位。2、七彩拉丝工艺:拉丝工艺传统的作法是用钢压笔人工操作,随着市场对产品精细化要求的提升,技术人员研发拉丝技术新工艺。工厂通过振动抛光设备加上不同角度的拉丝针,在产品试制上获得重大突破,拉丝呈…
000587	2018-12-31	1	16	1.94	1.90041e+06	0.02		0	0		CNY
000589	2012-12-31	1			216202500	3.36					CNY
000589	2013-12-31	1			200509500	3.1					CNY
000589	2014-12-31	1			170973500	3.07					CNY
000589	2015-12-31	1	884	11.62	1.5687e+08	3.31		0	0		CNY	公司十分注重新技术的开发和利用,2015年度与清华大学、哈尔滨工业大学、四川大学、贵州大学等多所著名院校开展了技术合作,覆盖新材料、新工艺、先进分析技术、数字化模拟以及人员培养等各项课题,使公司技术水平始终保持在国内先进。2015年完成技术进步项目50余项,开发新产品100余项,技术开发和创新能力持续提升,较好地适应了市场需求。
000589	2016-12-31	1	689	10.47	1.52928e+08	2.74		0	0		CNY	公司十分注重新技术的开发和利用，2016年度与清华大学、四川大学、贵州大学、青岛科技大学等多所著名院校开展了技术 合作，覆盖新材料、新工艺、先进分析技术、数字化模拟以及人员培养等各项课题，使公司技术水平始终保持在国内先进。 2016年完成技术进步项目70余项，开发新产品120余项，技术开发和创新能力持续提升，较好地适应了市场需求。
000589	2017-12-31	1	622	10.19	1.7669e+08	2.54		0	0		CNY	公司十分注重新技术的开发和利用,2017年度与四川大学、北京化工大学、贵州大学、国家复合改性聚合物材料工程技术研究中心等多所著名院校及科研院所开展了技术合作,覆盖新材料、新工艺、先进分析技术、数字化模拟以及人员培养等各项课题,使公司技术水平始终保持在国内先进水平。2017年完成技术进步项目60余项,开发新产品100余项,技术开发和创新能力持续提升,较好地适应了市场需求。
000589	2018-12-31	1	669	10.56	1.89751e+08	2.78		0	0		CNY	公司十分注重新技术的开发和利用,2018年度与美国史密斯实验室、浙江大学、北京化工大学、四川大学、贵州大学、国家复合改性聚合物材料工程技术研究中心、中石油石化研究院等国内外多所著名院校及科研院所开展技术合作,内容覆盖新材料、新工艺、先进分析技术、数字化模拟及人员培养等各领域,使公司技术水平始终保持在国内先进水平。2018年完成技术进步项目80余项,开发新产品100余项,技术开发和创新能力持续提升,较好地适应了市场需求。
000589	2019-12-31	1	670	12.67	1.90003e+08	2.94		0	0		CNY	报告期内,公司研发项目主要为输配电设备业务的技术研究和新产品开发,各项研发项目基本能按计划完成公司十分注重新技术的开发和利用,2019年度与美国史密斯实验室、清华大学、四川大学、贵州大学、国家复合改性聚合物材料工程技术研究中心、中石油兰州石化研究院等国内外多所高校及科研院所开展技术合作,内容覆盖新材料、新工艺、先进分析技术、数字化模拟及人员培养等各领域,使公司技术水平始终保持在国内先进水平。2019年公司完成科技创新项目20余项,开发新产品100余项,技术开发和创新能力持续提升,较好地适应了市场需求。
000590	2012-12-31	1			2.29674e+06	0.63					CNY
000590	2013-12-31	1			2.60843e+06	1.02					CNY
000590	2014-12-31	1			4.36598e+06	2.15					CNY
000590	2015-12-31	1	72	4.4	4.81465e+06	1.63		0	0		CNY
000590	2016-12-31	1	69	3.8	5.95121e+06	1.87		0	0		CNY	报告期内，公司积极推进研发工作，创新符合市场需求的大健康领域产品研发。保健食品心脑葆泰口服液已获国家局下 发的初审意见，并已补充资料，有利于丰富公司产品结构，增强企业竞争力，为企业提供新的利润增长点。
000590	2017-12-31	1	66	4.5	5.53802e+06	1.61		0	0		CNY	报告期内,公司积极推进产品研发工作,开发符合市场需求的大健康领域产品。保健食品心脑葆泰口服液(辅助降血脂)已根据国家局下发的通知要求上报了补充资料,目前进度为正在审评。开展了中药经典名方的立项研究工作。上述技术研发工作,有利于丰富公司产品结构,增强企业竞争力,为企业提供新的利润增长点。
000590	2018-12-31	1	63	4.5	7.48459e+06	4.03		0	0		CNY	报告期内,公司积极推进大健康领域产品研发,主要开展了以下项目研发工作: 1、经典名方立项研究:经过仔细筛选,启动了2个经典名方重点品种项目开发,完成了药材基源鉴定、饮片炮制方法研究、标准煎液提取等大部分研究工作。 2、五维赖氨酸技术攻关:通过不断的实验摸索,产品稳定性显著提高,初步明确了大生产工艺,正在准备药品补充申请资料,尽快上报国家药监局。 3、心脑葆泰保健食品开发:动态跟踪了审评情况,仍在审评之中。 上述技术研发工作的开展,有利于丰富公司品种结构,增强企业竞争力,为企业创造新的利润增长点。
000590	2019-12-31	1	65	4.87	9.45982e+06	3		0	0		CNY	报告期内,公司积极推进大健康领域产品研发,主要开展了以下项目研发工作:1、经典名方立项研究:(1)组织签订了羌活胜湿汤与当归六黄汤补充协议;完成羌活胜湿汤与当归六黄汤所需药材的采购工作,药材基源相关评估资料也基本完成。(2)羌活胜湿汤物质基准研究工作基本完成,正在整理完善申报资料;当归六黄汤物质基准研究工作完成90%左右。2、五维赖氨酸技术攻关:取得了药品补充申请批件,所生产的产品可上市销售。3、心脑葆泰保健食品开发:动态跟踪了审评情况,仍在审评之中。上述技术研发工作的开展,有利于丰富公司品种结构,增强企业竞争力,为企业创造新的利润增长点。
000591	2015-12-31	1	309	12.7	9.01645e+07	2.48		0	0		CNY	2015年公司的科技研发工作主要围绕以下几个内容开展: 1.根据公司主营业务需要,开发降本增效技术研究； 2.结合公司未来业务开展需要,开发新技术、新产品、新工艺； 3.根据光伏行业未来技术走向,做好新技术的基础研究工作,做好技术储备。2015年公司及子公司共开展40余项课题研究,所有课题按照课题进度有序开展。公司自主开发的新型组件清洗装置已经在西中区进行了小规模的安装,并在不断的进行技术升级和优化,技术成熟后,可在其他地面电站上进行推广,在此基础上,还可开发出适用于屋顶电站的组件清洗设备,对于降低后期运营维护成本具有重要意义；在高效晶体硅太阳电池研究方面,镇江公司对不同电池技术的机理、技术间的匹配和优化做了深入而广泛的研究,开发出了新工艺并开发出了多主栅电池,使得单、多晶电池量产效率及产品一致性合格率达到国内先进水平,所制备组件功率衰减低；镇江公司独立开发的双玻组件通过了CQC认证以及…
000591	2016-12-31	1	290	11.9	9.65051e+07	2.23		331964	0.34		CNY	2016年全年开展科技创新项目42项。其中已结题的2项课题《电池产能瓶颈关键技术研究与突破》和《离网型智能光伏 电站除尘装置开发及产业化》，创造效益2000多万元；智能化清洗设备持续开发，完成三代机开发，其清洗效果、爬坡能力、 运行稳定性显著提升，制造成本仅为原有成本的50%，并在西部电站顺利推行；多晶电池平均效率由年初的18.4%提升到18.6%， 组件功率达到平均270W；电池组件产能平均提升10%以上，显著提升了行业内技术及成本竞争力；增加了产线半片电池技术 及反光胶带技术更是为后续275W、280W高效组件批量生产打下基础；高效技改项目推进速度加快，年初完成高效技改项目可 研报告审批及设备选型与采购合同、厂务及车间布局、主辅材供应及验证等各方面前期准备工作，目前设备已安装调试完成， PERC+黑硅多晶电池量产效率领先突破20%，达到了领跑者的技术要求；子公司镇江公司成功获得CNA…
000591	2017-12-31	1	520	20.3	1.3082e+08	2.51		85344.6	0.07		CNY	2017年公司科技工作主要围绕以下几个方面开展:通过精细化管理,达到降本增效的目的;解决技术瓶颈,取得实质性科技成果;对新技术深入探索,形成技术储备。公司在研课题取得了阶段性成果。2017年公司及子公司共开展课题36项,新立项课题20项,研发投入1.307亿元,取得的成果如下:湿法黑硅项目从设备进厂安装到工艺调试,最后实现批量生产,效率较添加剂提升0.3-0.4%,其它各项数据稳定,组件封装后外观符合客户要求,功率提升3W左右;高效电池项目主要完成了单晶、多晶PERC-S4和非掺镓硅片光衰问题的探索,多晶PERC暗衰减的解决方案制定,单/多晶PERC的量产化及效率提升,实现实验组最高效率单晶21.15%/多晶19.5%,同时对RIE黑硅+PERC技术路线进行开发,实现实验组多晶电池最高光电转换效率19.78%;双玻项目完成了2.0玻璃匹配0.6mm厚度PVB轻质双玻组件的开发,PVB材料…
000591	2018-12-31	1	491	24	7.28767e+07	1.45		0	0		CNY	2018年公司科技工作主要围绕以下几个方面开展:针对电站后期运维工作中发现的技术问题进行重点攻关;围绕集团公司2018年重大科技创新课题开展高效电池和高效组件研究;开展新业务探索,完成重点新项目的立项工作;2018年公司共开展45项课题,新立项课题28项,研发投入7,288万元,项目开展情况如下:高效电池工艺研究:完成了电注入工艺的调试,在解决单多晶PERC电池片光衰的同时,探索了常规和PERC多晶的提效工艺,效率分别提升0.06%和0.1%,双面电池,完成多晶样品制作及测试,正面电池效率19.19%,双面率57%。组件工艺研究:完成多主栅电池图形设计、优化,正银耗量较常规5BB电池降低33%;完成了7BB、9BB和12BB相关对比测试,其中与5BB相比,12BB全片组件功率提升4.09W,9BB/12BB半片功率提升10.7W,7BB半片结合三角焊带功率提升13W,并完成相应的老化性能…
000591	2019-12-31	1	406	22.26	6.8043e+07	1.36		0	0		CNY	太阳能行业技术更新迭代较快,公司结合产业情况和新能源行业发展趋势变化,按照高质量发展的要求,经过充分分析公司现有资源优势,研究确定了光伏电站和组件制造等为主的重资产业务与综合能源服务、电站效能服务为主,太阳能大数据中心、电池组件废弃物回收为辅的轻资产业务协调发展的“2+2”发展战略,2019年年公司科技工作主要围绕新技术探索、深化高效电池和组件技术研究、解决光伏电站实际生产运维过程中的技术问题开展。2019年,公司共开展36项课题,研发投入6,804万元,项目开展情况如下:公司对综合能源服务、电站效能服务、太阳能大数据中心、组件回收技术都进行了有效的探索,并与清华大学、江西软件职业技术大学、先锋软件股份有限公司形成了长期技术合作关系。PERC技术、半片技术和智能清扫机器人技术已经实现成果转化。公司高效电池中试线实现单晶PERC产能120MW,完成单晶PERC电池整套工艺的开发,实现单晶P…
000592	2010-12-31	1	84	7.23							CNY
000592	2012-12-31	1			529831	0.07					CNY
000592	2013-12-31	1			666833	0.08					CNY
000592	2014-12-31	1			846939	0.1					CNY
000592	2015-12-31	1	14	2.15	1.24193e+06	0.13		0	0		CNY	本年度研发支出1,241,929.28同比去年846,938.51元增加46.64%,占归属于母公司净资产0.04%,占营业收入0.13%, 主要是用于中纤板新品种、新工艺、新材料研发与创新,开拓了新市场,提升了公司木业企业整体竞争力。
000592	2016-12-31	1	14	1.19	1.32242e+06	0.17		0	0		CNY	本年度研发支出1,322,424.25元同比去年1,241,929.28元增加6.48%，占归属于母公司净资产0.04%,占营业收入0.17%, 主要是用于中纤板新品种、新工艺、新材料研发与创新，开拓了新市场，提升了公司木业企业整体竞争力。
000592	2017-12-31	1	14	1.19	1.10064e+06	0.13		0	0		CNY	本年度研发支出1,100,637.92元同比去年1,322,424.25元减少16.77%,占归属于母公司净资产0.03%,占营业收入0.13%,主要是用于中纤板新品种、新工艺、新材料研发与创新,开拓了新市场,提升了公司木业企业整体竞争力。
000592	2018-12-31	1	14	1.36	889436	0.1		0	0		CNY	本年度研发支出元889,436.25元同比去年1,100,637.92元减少19.19%,占归属于母公司净资产0.03%, 占营业收入0.10%, 主要是用于中纤板新品种、新工艺、新材料研发与创新,开拓了新市场,提升了公司木业企业整体竞争力。
000592	2019-12-31	1	26	2.31	989472	0.1		0	0		CNY	本年度研发支出989,471.53元同比去年889,436.25元增加11.25%,占归属于母公司净资产0.03%,占营业收入0.10%,主要是用于中纤板新品种、新工艺、新材料和生物与新医药产品研发与创新,开拓了新市场,提升了公司木业企业整体竞争力。
000593	2019-12-31	1	4	0.37	263434	0.03		263434	100		CNY	项目名称:IDC三联供发电机组技术;研发资本化金额:263,433.54元;相关项目的基本情况:研发项目主要是基于IDC行业开发相应的“三联供”电力系统、冷冻水系统、热能利用系统、电路系统、检测手段等,扩展“三联供”在IDC行业的应用。主要方向:①IDC机房产生大量的废热,通常是通过空调系统将其置换到大气中,如何利用好机房产生的废热成为一个研究方向。②利用IDC机房周围光伏、风电资源,结合“三联供”、储能电池、充电桩的应用,搭建交、直流电网互为补充,多余电量就近消纳的能源互联网系统。③解决“三联供”孤网、并网运行的难题,开发适用于IDC行业的孤、并网测试操作流程及控制逻辑。④开发适用于IDC行业的三联供并冷系统。实施进度:项目研发接近尾声,目前已申报3项发明专利,正在申报审查中,申报2项实用新型专利,已取得1项实用新型授权。项目研发成果将依据公司分布式能源项目的实际情况而得到运用,以拓宽…
000595	2012-12-31	1			2.60431e+07						CNY	报告期内，公司为了增加产品功能、提高产品性能和开发全新产品，已完成新产品研发130种，添补了公司产品规格空白，其中FC系列产品及FCDP系列产品的研发在行业内处于领先水平，满足了石油和冶金机械等装备配套的要求，有力地支持和推动了公司市场的开发，增强了公司未来发展的技术研发储备，提升了公司的科技创新驱动能力。
000595	2013-12-31	1			22432000	6.9					CNY
000595	2014-12-31	1			13057800	2.93					CNY
000595	2015-12-31	1	190	15.06	10576818	4.04		0	0		CNY
000595	2016-12-31	1	190	13.19	1.18828e+07	3.34		0	0		CNY	本报告期内，公司研发团队主要研发出电机轴承、机床主轴轴承和精密模锻件三类产品，其中电机轴 承、机床主轴轴承的研发增加了公司轴承产品品类，提升了公司产品市场竞争力，后续有望逐步成为公司 主导产品之一；精密模锻件的开发提高了公司材料利用率，提高了产品质量，降低了生产成本。
000595	2017-12-31	1	190	13.01	14160300	3.25		0	0		CNY	本报告期内,公司研发团队主要研发出电机轴承、机床主轴轴承和精密模锻件三类产品,其中电机轴承、机床主轴轴承的研发增加了公司轴承产品品类,提升了公司产品市场竞争力,后续有望逐步成为公司主导产品之一;精密模锻件的开发提高了公司材料利用率,提高了产品质量,降低了生产成本。
000595	2018-12-31	1	190	13.86	1.61026e+07	3.72		0	0		CNY	本报告期内,公司研发团队主要研发出电机轴承、机床主轴轴承和精密模锻件三类产品,其中电机轴承、机床主轴轴承的研发增加了公司轴承产品品类,提升了公司产品市场竞争力,后续有望逐步成为公司主导产品之一;精密模锻件的开发提高了公司材料利用率,提高了产品质量,降低了生产成本。
000595	2019-12-31	1	190	15.4	14000120	4.5		0	0		CNY	本报告期内,公司研发团队主要研发电机轴承、机床主轴轴承和精密模锻件三类产品。
000596	2012-12-31	1			174362000	4.15					CNY
000596	2013-12-31	1			182407000	3.98					CNY
000596	2014-12-31	1			152792000	3.29					CNY
000596	2015-12-31	1	506	8.65	162495000	3.09		0	0		CNY	本年度公司技术研发项目的目的:新产品研究与开发、产品质量的提升、酿酒智能化技术研究及酿酒新工艺研究。 公司研发成果:2项成果荣获中国白酒科学技术大会十大优秀科技成果奖；1项成果荣获中国白酒业协会科技进步奖二等奖；1项成果荣获安徽省科技进步奖三等奖。
000596	2016-12-31	1	586	10.14	189540000	3.15		0	0		CNY	本年度公司技术研发项目的目的：新产品研究与开发、产品质量的提升、酿酒智能化技术研究及酿酒新工艺研究。 公司研发成果：2个项目入选国家十三五重点研发计划，1项技术成果通过省级科技成果认定，4项技术成果转化应用于 生产，2项省地方标准评审通过。院士工作站、国家级博士后科研工作站顺利通过绩效评定，安徽省固态发酵工程技术研究 中心通过验收，省级企业技术中心年度考核优秀。
000596	2017-12-31	1	620	7.76	2.20279e+08	3.16		0	0		CNY	本年度公司技术研发项目的目的:新产品研究与开发、产品质量的提升、酿酒智能化技术研究及酿酒新工艺研究。公司研发成果:成立中国白酒健康研究院,为全国首家专业的白酒健康科研机构。全生命周期质量管控系统上线运行,形成产品全生命周期质量追溯链。1项科研成果顺利通过中国轻工业联合会鉴定,2项安徽省地方标准经批准成功发布。古井贡酒原产地——亳州,被中国酒业协会评为世界十大烈酒产区。公司荣获“2017年度国家知识产权示范企业”称号。
000596	2018-12-31	1	968	11.63	2.24585e+08	2.59		0	0		CNY	本年度公司技术研发项目的目的:新产品研究与开发、产品质量的提升、酿酒智能化技术研究及酿酒新工艺研究。 公司研发成果:四项技术创新成果水平达国际领先水平,七项技术创新成果荣获国内科学技术奖,申请国家专利47项,4项科研成果在公司内部转化。
000596	2019-12-31	1	938	9.69	2.69107e+08	2.58		0	0		CNY	本年度公司技术研发项目的目的:新产品研究与开发、产品质量的提升、酿酒智能化技术研究及酿酒新工艺研究。公司研发成果:2项技术创新成果达国际领先水平,1项科技成果达到国内领先水平,1项科技成果获得中国轻工业联合会奖,1项获得省科技奖三等奖,2项科研成果在公司内部转化。黄鹤楼酒业《生态洞酿及基酒品质提升关键技术》获中国食品工业协会科学技术奖一等奖;黄鹤楼酒业咸宁检测中心获得由中国合格评定国家认可委员会(CNAS)颁发的国家实验室认可证书。2019年以来,公司共有115件专利获得授权。
000597	2007-12-31	1			2.05807e+06						CNY
000597	2008-12-31	1			5.92372e+06						CNY
000597	2012-12-31	1			120000000	3.1					CNY
000597	2013-12-31	1			106000000						CNY
000597	2014-12-31	1			120000000	2.77					CNY
000597	2015-12-31	1	805	9.38	119000000	3.1		3.65266e+07	30.69		CNY	为开发新产品以及对现有产品的持续技术进步,公司根据《东北制药产品发展实施纲要》,围绕领袖型及专家型产品,集中研发资源与研发投入,持续在产品新系列化合物和新适应症开发、工艺技术进步、质量水平提升和质量标准修定、产品临床研究和终端研究等多方面开展百余项研发项目,旨在不断提升产品技术水平与质量,提高产品综合竞争力。2015年,获得产品批件3项,临床批件2项,药品注册补充批件2项,获得专利授权17件以上,对公司新产品的注入、产品质量提升等产品综合竞争力均发挥重大推动作用。
000597	2016-12-31	1	864	11.68	7.86923e+07	1.63		2.21265e+07	28.12		CNY
000597	2017-12-31	1	886	9.96	1.237e+08	2.18		5.26574e+07	42.57		CNY	2017年公司开展的研发项目有两百余项,其中重点研发项目包括:1.卡前列素氨丁三醇原料药及其注射液,2017年底原料药完成一批中试,注射剂正在进行小试研究,预计2020年获得生产批件,该产品主要用于治疗产后出血,属于公司重点系列卡前列腺素系列产品,是公司支柱产品卡孕栓的升级产品;2.达泊西汀原料药及其片剂(30mg),2017年底原料药完成工艺考察样品及合成杂质分析样品检测,片剂(30mg)完成自制片剂参比制剂稳定性数据审核,预计2021年获得生产批件,该产品主要用于治疗男性早泄,是公司优势营销资源产品;3.左乙拉西坦原料药及其片剂,2017年进行了补充研究,重点加强起始物料、中间体及成品的质量控制,对杂质进行全面、系统的研究工作,预计2020年获批生产批件,该产品主要用于治疗癫痫,属于公司重点系列吡拉西坦系列产品;4.30%左卡尼汀儿童口服溶液,2017年进行了小试研究,预计2020年…
000597	2018-12-31	1	877	11.45	2.03566e+08	2.73		9.08895e+07	44.65		CNY	2018年公司开展的研发项目166项,其中重点研发项目包括: 1.卡前列素氨丁三醇原料药及其注射液,2018年完成小试,中试及工艺验证,正进行稳定性考察,并撰写申报材料;预计2020年获得生产批件,该产品主要用于治疗产后出血,属于公司重点系列卡前列腺素系列产品,是公司支柱产品卡孕栓的升级产品; 2.达泊西汀原料药及其片剂(30mg),2018年原料药开展中试,片剂(30mg)完成自制片剂参比制剂稳定性数据审核等处方前研究,预计2021年获得生产批件,该产品主要用于治疗男性早泄,是公司优势营销资源产品; 3.左乙拉西坦原料药及其片剂,2018年进行了补充研究,重点加强起始物料、中间体及成品的质量控制,对杂质进行全面、系统的研究工作并完成中放,预计2020年获批生产批件,该产品主要用于治疗癫痫,属于公司重点系列吡拉西坦系列产品; 4.30%左卡尼汀儿童口服溶液,2018年进行了小试研究,预计…
000597	2019-12-31	1	930	8.86	1.40281e+08	1.71		8.85134e+07	63.1		CNY	1、卡前列素氨丁三醇原料药及其注射液,2018-2019年完成小试、中试及工艺验证,稳定性考察合格,撰写并提交申报材料。正在审评审批中,预计2020年完成补充资料提交。该产品主要用于治疗产后出血,属于公司重点系列卡前列腺素系列产品,是公司支柱产品卡孕栓的升级产品。2、盐酸小檗碱片(0.3g)及盐酸小檗碱缓释胶囊,该项目为国家科技重大专项项目,2019年开展了盐酸小檗碱片I期临床试验及盐酸小檗碱缓释胶囊中试放大。盐酸小檗碱为公司重点系列产品,该项目开发了盐酸小檗碱降糖降脂的新适应症。3、盐酸羟考酮注射液:属麻精药品系列,用于中至重度疼痛。2018年完成注册申报资料并提交CDE,2019年10月29日收到补充通知,需补充内包材除热原的验证和包装系统的密封性验证资料等内容,现正在补充试验中。该产品属于公司重点系列麻精系列产品,丰富了麻精系列产品。4、依非韦伦片(0.6g):该产品用于治疗艾滋病…
000598	2012-12-31	1			4.15805e+06	0.19					CNY	本年本公司无申请及获得的发明专利、实用新型及外观设计。本年研发支出同比增加60.70%，主要系研发投入增加所致。公司下属排水公司成立了为排水公司综合发展提供强有力支持和保障的技术研发中心，与中国市政工程西南设计研究院、中国市政工程华北设计研究院、四川大学、中科院成都分院等高校、科研院所，开展了膜生物处理技术、污泥处理处置技术等研究，并在实际应用逐步推广。公司下属自来水公司联合清华大学、长安大学等高校、科研院所，先后开展了水厂深度处理工艺——超滤膜的中试试验、成都市中心城区供水管网系统格局调整研究、自来水厂应急净化处理技术和工艺体系研究、输水管线的水锤分析研究。
000598	2013-12-31	1			4.9585e+06	0.21					CNY
000598	2014-12-31	1			2.86476e+06	0.105					CNY	报告期内，公司进行了“成都市供水管网SCADA系统优化”、“提高水厂应对原水高浊度生产能力的试验研究”、“成都供水水源水及出厂水中嗅味物质的研究”、“超滤膜技术处理工艺中试实验研究”、“成都市水七厂管网动态模型建设”五个项目的研发。目前，“超滤膜技术处理工艺中试实验研究”项目已结题，为公司在超滤膜净水工艺运行技术上奠定了一定的基础。通过进行项目研发，进一步提高了公司供水服务质量，保障供水安全，节约成本，增强公司核心竞争力。
000598	2015-12-31	1	148	4.57	3.03186e+06	0.1		0	0		CNY	报告期内,公司进行了"成都市企业环境信用评价课题"、"排水监控中心项目"、"四川省城镇供水服务标准编制课题"等三十五个项目的研发。目前,"成都市企业环境信用评价课题"正在提交成都市环保局申请结题验收,课题取得的成果将有利于推动成都市企业环境信用评价体系的建立,提高了公司企业环境管理水平。"排水监控中心项目"正在提交公司验收申请。通过进行项目研发,进一步提高了公司的技术实力,增强了公司核心竞争力,为公司的发展战略提供了技术支持。
000598	2016-12-31	1	157	4.61	1.88892e+06	0.06		0	0		CNY	报告期内，公司进行了“DMA计量分区及水表计量误差研究”、“渗滤液厂不同外加碳源 对生化脱氮效果的影响研究”、“控流站阀门远程及就地自动控制建设方案研究”等13个项目的 研发。目前，部分项目已进入结题阶段，正在提交公司验收。公司通过不断进行项目研发， 可进一步提高公司的技术实力，从而增强公司核心竞争力，为公司“未来5-10年打造全球知名 企业”的发展战略提供技术支持。
000598	2017-12-31	1	188	5.3	1.07602e+07	0.29		0	0		CNY	为进一步提高公司的技术实力,从而增强公司核心竞争力,为公司“5-10年打造全球同行业知名企业”的发展战略提供技术支持。公司积极开展与清华大学的科研合作,成立了清华大学(环境学院)—成都市兴蓉环境股份有限公司水务先进技术联合研究中心,开展了《再生水景观环境利用水华风险控制关键技术》、《MBR工艺的膜污染控制与优化除磷策略》、《渗滤液膜浓缩液处理关键问题研究》、《管线漏水点演变模拟与漏损控制策略研究》、《给水处理厂工艺选择与投资决策支持系统开发》等15个课题的研发,目前大部分课题已经验收。
000598	2018-12-31	1	196	5.2	7.60385e+06	0.18		0	0	0	CNY	为积极贯彻落实公司“5-10年奋力打造全球同行业知名企业”的目标,2018年公司继续加强与清华大学在供排水及渗滤液处理等领域的研究合作。与清华大学环境学院合作的《江苏沛县地表水厂水源水质分析、应急强化及深度处理工艺方案研究》课题顺利通过公司验收评审;评审通过清华大学(环境学院)-成都兴蓉环境股份有限公司水务先进技术联合研究中心“市政污水MBR工艺的高标准出水总氮达标技术研究”和“供水管网不停水及快速抢修技术应用研究”课题立项申请。2017年启动的多项研发课题已进入项目中期阶段,随着研发项目的不断验收结题,公司将加大研发成果的转化力度,提高公司在主营业务方面的技术实力和竞争力。
000598	2019-12-31	1	242	6.19	3.69453e+06	0.08		0	0		CNY	2019年,公司继续大力开展科技研发工作,报告期内共开展科研课题研究20项,范围涵盖给水、排水、垃圾焚烧发电等众多公司主营业务。同时,公司继续加强与清华大学在供排水及渗滤液处理等领域的研究合作,清华大学(环境学院)-成都市兴蓉环境股份有限公司水务先进技术联合研究中心的多项课题持续向前推进,课题成果显著。随着研发项目的不断推进,公司研发成果持续转化,公司的科研人才队伍不断壮大,公司在主营业务方面的技术实力和竞争力不断提高。
000599	2012-12-31	1			3.4143e+07	0.58					CNY
000599	2013-12-31	1				0.69					CNY
000599	2014-12-31	1				3					CNY
000599	2015-12-31	1	506	8	1.03511e+08	3.46		0	0		CNY	报告期内研发投入占最近一期经审计净资产4.06%,占最近一期经审计营业收入的3.46%。
000599	2016-12-31	1	523	9.55	1.13673e+08	2.31		0	0		CNY	报告期内研发投入占最近一期经审计净资产4.21%，占最近一期经审计营业收入的2.31%。
000599	2017-12-31	1	590	12.19	1.37433e+08	3.44		0	0		CNY	公司拥有聚集世界顶级轮胎专家的中央研究院,以“开发用户资源而不仅是开发产品”的理念,以“高端+高附加值+高差异化”的产品战略,提升产品自主创新能力和核心竞争力,报告期内公司研发投入占最近一期经审计归属于上市公司股东净资产的4.99%,占最近一期经审计营业收入的3.44%。
000599	2018-12-31	1	621	13.71	1.23063e+08	3.29		0	0		CNY	公司拥有聚集世界顶级轮胎专家的中央研究院,以“开发用户资源而不仅是开发产品”的理念,以“高端+高附加值+高差异化”的产品战略,提升产品自主创新能力和核心竞争力,报告期内公司研发投入占最近一期经审计归属于上市公司股东净资产的3.35%,占最近一期经审计营业收入的3.29%。
000599	2019-12-31	1	647	13.92	1.91109e+08	4.63		0	0		CNY	公司拥有聚集世界顶级轮胎专家的中央研究院,以“开发用户资源而不仅是开发产品”的理念,以“高端+高附加值+高差异化”的产品战略,提升产品自主创新能力和核心竞争力,报告期内公司研发投入占最近一期经审计归属于上市公司股东净资产的5.64%,占最近一期经审计营业收入的4.63%。
000600	2012-12-31	1			2226000						CNY
000600	2013-12-31	1			4482900						CNY
000600	2014-12-31	1			8879800						CNY
000600	2017-12-31	2			225544						CNY
000600	2018-12-31	1	14	0.31	7.16251e+06	0.05		3910825	55	0	CNY	2018 年, 公司加大了研发投入, 研发投入资金 716.25 万元,同比增加 928.65%,同时研发投入资本化金额亦较同期增加 1,633.95%。研发投入的方向主要围绕提升精细化管理水平和主营业务的技术创新。 研发项目涉及公司燃料管理系统技术开发、发电集团大数据智能化管控平台的研制与应用,以及空气源热泵和智慧透明热网等热力业务项目的专利技术。
000600	2019-12-31	1	24	0.51	5.14655e+07	0.37		2.57039e+07	50		CNY	2019年公司加大研发力度,研发项目增多,影响研发投入增加。
000601	2012-12-31	1			9.26903e+06	0.43	9.26903e+06				CNY
000601	2013-12-31	1			1.15304e+07	0.49					CNY
000601	2014-12-31	1			1.17203e+07	0.39					CNY
000601	2015-12-31	1	218	4.92	1.49942e+07	0.5		0	0		CNY	公司一直注重新产品、新技术、新工艺的研发,研发工作一直以贴近市场、生产和行业为目标。
000601	2016-12-31	1	225	4.9	2.52109e+07	0.79					CNY	公司一直注重新产品、新技术、新工艺的研发，研发工作一直以贴近市场、生 产和行业为目标。
000601	2017-12-31	1	230	4.76	3.10368e+07	0.86					CNY	公司一直注重新产品、新技术、新工艺的研发,研发工作一直以贴近市场、生产和行业为目标。
000601	2018-12-31	1	318	6.13	5.06084e+07	1.48					CNY	公司一直注重新产品、新技术、新工艺的研发,研发工作一直以贴近市场、生产和行业为目标。
000601	2019-12-31	1	306	6.17	4.57141e+07	1.06					CNY	公司一直注重新产品、新技术、新工艺的研发,研发工作一直以贴近市场、生产和行业为目标。
000605	2016-12-31	1	5	0.81	1.41509e+06	0.18		0	0		CNY	2016年，公司加大了在污水处理、水环境治理方面研发力度。通过技术研发和运营实践经验的积累， 逐步建立了公司自有技术体系，能够为客户提供水务环境一体化解决方案专业服务。公司通过开展与外部 单位联合研发等模式，使公司的科技研发能力紧跟行业的快速发展。
000605	2017-12-31	1	101	6.87	3.22496e+07	1.94		4.59671e+06	14.25		CNY	公司以市场为导向,紧抓国家生态文明建设与《水污染防治行动计划》、《大气污染防治行动计划》和《“十三五”生态环境保护规划》的良好机遇,经过论证分析,本年度确定了提标改造、水体修复、挥发性有机物处理、废弃物资源化4大研究方向,并开展研究项目本年度主要研发项目情况如下:
000605	2018-12-31	1	113	8.59	2.73646e+07	1.75		0	0		CNY	公司以市场为导向、紧抓国家生态文明建设与《水污染防治行动计划》、《大气污染防治行动计划》、的良好机遇,秉持“绿水青山就是金山银山”的理念,确定提标改造、自然水体修复、工业水治理、固体废弃物资源化、污泥减量化、难降解有机废气治理等研究方向,并开展研究。以下为具体研究项目情况: 研究项目1-全混合厌氧反应器处理畜禽粪便的研究,对厌氧设备CSTR的重新开发和研究,有效的提高污染物处理效率和产气率。目前项目已完成,完成一套厌氧设备CSTR研究与开发,申请专利技术2项。 研究项目2-污泥调理及板框压滤深度脱水技术的研究,通过对污泥调理剂及板框压滤参数的研究,降低污泥的处理费用与含水率。项目已完成,在降低运行费用的前提下,彻底达到污泥的减量化,最终污泥含水率在60%以下。 研究项目3-高级氧化+膜分离组合工艺处理高盐有机废水的研究,形成一套适用于高盐有机废水治理的新工艺。项目已完成,通过高级氧化与膜…
000605	2019-12-31	1	131	7.3	2.67145e+07	1.41		0	0		CNY	公司以市场为导向、紧抓国家生态文明建设与《水污染防治行动计划》、《大气污染防治行动计划》的良好机遇,秉持“绿水青山就是金山银山”的理念,确定提标改造、自然水体修复、工业水治理、固体废弃物资源化、污泥减量化、难降解有机废气治理等研究方向,并开展研究。以下为具体研究项目情况:研究项目1-生物反硝化技术用于高硝酸盐废水处理的研究,项目已完成。对光伏产业产生的高浓度硝态氮废水治理进行研究,获得最佳碳源种类、碳氮比、水力停留时间等关键参数,总氮出水达到《城镇污水处理厂污水排放标准》GB18918-2002一级B标准,从而促进光伏产业的发展。研究项目2-以活性炭为载体的锰铈催化剂的制备与应用,项目进行中。将活性炭作为载体,锰、铈为催化剂,利用溶胶法将锰铈两种催化剂负载至载体上,获得催化性能好、广谱性高的臭氧催化剂产品,产品推广后可应用于臭氧催化氧化工程中,提高臭氧利用率。研究项目3-含铁酸洗废液资源…
000606	2016-12-31	1	209	15.75	6.80045e+07	16.51		6.01462e+07	88.44		CNY	公司在研发投入方面以自主研发和外包相结合，重点投入智慧企业孵化云平台和企业大数据中心平台建设，致力服务 于中小微企业全生命周期的孵化；该投入可进一步落实公司的发展战略，服务于大量企业用户，对持续提高公司的盈利能力， 树立公司在企业互联网和现代服务业市场领先的行业地位，具有良好的经济效益和社会效益。公司原传统产业受市场增速放缓和内部调整改造影响，近年均未有大的研发投入。而本期重大资产重组完成后，新并 入的子公司易桥财税科技及利用募集资金增资的企业管家公司是互联网服务企业，在项目研发上投入增加。
000606	2017-12-31	1	148	40.66	7.25722e+07	14.07		6.16769e+07	84.99		CNY	公司在研发投入方面以自主研发和外包相结合,重点投入智慧企业孵化云平台和企业大数据中心平台建设,致力服务于中小微企业全生命周期的孵化;该投入可进一步落实公司的发展战略,服务于大量企业用户,对持续提高公司的盈利能力,树立公司在企业互联网和现代服务业市场领先的行业地位,具有良好的经济效益和社会效益。
000606	2018-12-31	1	82	2.85	3.19273e+07	4.34		3.11998e+07	97.72		CNY	公司在研发投入方面以自主研发和外包相结合,重点投入智慧企业孵化云平台和企业大数据中心平台建设,致力服务于中小微企业全生命周期的孵化;该投入可进一步落实公司的发展战略,服务于大量企业用户,对持续提高公司的盈利能力,树立公司在企业互联网和现代服务业市场领先的行业地位,具有良好的经济效益和社会效益。
000606	2019-12-31	1	39	1.82	1.68373e+07	0.83		1.49833e+07	88.99		CNY	公司致力于服务中小微企业全生命周期的孵化,在研发投入方面以自主研发和外包相结合,本期智慧企业孵化云平台和企业大数据中心平台已经结项,能够进一步实施公司的发展战略,树立公司在企业互联网和现代服务业市场领先的行业地位。
000607	2012-12-31	1			8.34062e+07	4.41					CNY
000607	2013-12-31	1				5.75					CNY
000607	2016-12-31	1	69	2.13	1.69678e+07	0.93		7.03111e+06	41.44		CNY	1.建立线上教育平台，逐步将线下的部分业务逐步转至线上，使中教未来变成一家线上与线下相结合的教育公司； 2.统一信息管理，在大数据发展时代下，数据就是资源。数据资源的主要来自于两个方面： （1）兼职教师的信息共享，同一个区域的兼职教师信息，直接可以在公司的兼职教师库中获取，无需重新收集兼职教 师信息，无需重新录用，验证材料。 （2）学生信息的留存，对于往届，本届学生信息有留存，包括学生的籍贯，专业等信息的积累。 3.降低教学成本，对于现在公共课的开设，不同校区，不同专业，不同年级都需要开设，同一门功课，同一个老师重 复上课，由此产生大量的课酬。如果可以将部分公共课调整至线上，则可节省不少的成本。 4.增加收入，对于部门开设比较好的课程，逐步形成系统的课程体系，这部门课程可以与部分远程学院合作，增加收 入。同时，对于好的培训课程，我们可以对校外的学生收费开放，逐步变成公司的盈利业务。（其中…
000607	2017-12-31	1	72	2.27	2.20831e+07	1.21		6.41107e+06	33.64		CNY	2017年,中教未来及其所属公司研发了12个项目,分别涉及:智能教育信息化资源管理系统、教育咨讯业务综合管理系统、教务教学管理平台等教育管理平台,在线学习平台等教学平台,云计算创新实验室等高校合作平台等。截至报告期末,上述项目均已研发完毕。上述项目的研发有助于提升公司教学软实力,加强信息化管理,推动教学管理电子化进程,降低教学成本,提升工作效率,突破区域限制等。
000607	2018-12-31	1	78	2.44	1.46582e+07	0.84		4.04537e+06	27.6		CNY	2018年,中教未来及其所属公司研发了8个项目,分别涉及:中教未来高校报名管理系统、云计算创新实验室、大数据实验室、“全国教师培训网” 校区服务平台建设、会议报名系统、北京市快递协会学习平台等。截至报告日,上述项目均已研发完毕。上述项目的研发有助于提升公司教学软实力,加强信息化管理,推动教学全面电子化进程。提升教学工作效率,突破区域限制等。
000607	2019-12-31	1	72	7.63	1.63637e+07	0.9		1.51588e+06	9.26		CNY	2019年,中教未来及其所属公司研发了4个项目,分别涉及:中教未来高考信息服务平台、中教未来在线客服系统、“全国教师培训网”校区服务平台建设、北京市快递协会学习平台。截至报告日,上述项目均已研发完毕。上述项目的研发有助于提升公司教学软实力,加强信息化管理,推动教学全面电子化进程。提升教学工作效率,突破区域限制等。
000612	2012-12-31	1			1.6476e+06	0.03	138270	1.50933e+06			CNY
000612	2013-12-31	1			2.82308e+06	0.05	181772	2.64131e+06			CNY
000612	2014-12-31	1			963890	0.02	79274.8	884615			CNY
000612	2015-12-31	1	90	2.17	542824	0.01		19825.6	0		CNY	研发投入资本化率大幅变动的原因及其合理性说明,本期研发投入资本化金额同比发生较大变化原因是上期存在低电压自控升级研发项目。本年度公司研发的重点和项目投入在电解技术和合金技术开发方面,重点研究开发下游合金产品,完善产业链,目的是保持公司主业生产技术指标稳定的同时,努力开拓新业务,为公司寻找新的价值增长点,实现公司主营业务指标保持同等设备条件下的国内先进水平,为公司发展提供支撑,完善合金新产品的种类,逐步实现产品转型升级。
000612	2016-12-31	1	128	3.25	405269	0.01					CNY	本年度研发目标主要体现在两方面：一、优化产品结构，开发高附加值产品；二、改进工艺，降低成 本，实现节能减排。 2016年主要研发项目有铝合金生产技术开发、低电压铝电解技术综合开发等，项目的开展有利于公司 更好的满足政策新要求，提升企业产品成本优势和产品升级。
000612	2017-12-31	1	125	3.21	75280	0		0	0		CNY	报告期内,持续推进新产品、新节能技术研发。铝合金生产技术开发、低电压铝电解技术综合开发等研发项目将优化产品结构,降低成本,提升劳效,提升企业产品成本优势和品牌竞争力。
000612	2018-12-31	1	97	3.33	92810.2	0		0	0		CNY	报告期内,持续推进新产品、新节能技术研发。 铝合金新产品开发研究、电解节能技术研发、无组织排放综合治理等研发项目将优化产品结构,降低成本,提升劳效,减少粉尘及有害气体排放,提升企业产品成本优势和品牌竞争力。
000612	2019-12-31	1	97	3.53	18755.7	0		0	0		CNY	经过多年发展,公司产品技术已经进入成熟期。报告期内,公司研发人员97人,为其他部门兼职人员。
000615	2013-12-31	1			20157500	3.13					CNY
000615	2014-12-31	1			27200800	3.91					CNY
000615	2015-12-31	1	383	11.78	2.40584e+07	1		0	0		CNY	2015年全年完成了7个研发项目,另有3个跨年度研发项目将于2016年完成。上述研发项目的实施完成实现了新产品的量产和有关生产工艺技术的储备,为公司的产品结构调整和产业转型升级创造了良好条件。公司的研发项目仅限于化纤业务。
000615	2016-12-31	1	265	7.84	2.34938e+07	0.55		0	0		CNY	2016年全年完成了13个研发项目，另有7个跨年度研发项目将于2017年完成。 上述研发项目的实施完成实现了新产品的量产和有关生产工艺技术的储备，为公司的产品结构调整和产业转型升级创造了良 好条件。
000615	2017-12-31	1	388	12.68	3.35477e+07	1.2		0	0		CNY	公司研发项目在提高产品质量和市场竞争力方面起到积极作用,可以提高公司可持续发展能力。公司的研发项目仅限于化纤业务。
000615	2018-12-31	1	210	5.67	2.69716e+07	0.93		0	0		CNY	公司研发项目在提高产品质量和市场竞争力方面起到积极作用,可以提高公司可持续发展能力。公司的研发项目仅限于化纤新材料业务。
000615	2019-12-31	1	185	6.11	3.20334e+07	1.02		0	0		CNY
000616	2007-12-31	1	50								CNY
000617	2013-12-31	1			2.65259e+07	1.63					CNY	2013年技术研发作为公司增收创效的源动力，以解决现场应用问题、加快新产品开发为突破口，全年共开展科研项目12项，40多种变型产品实现当年设计、当年投产；加快190产品现场应用问题技术改进，使船机市场和以气代油业务取得新突破；加快关键零部件的国产化研发，优化现有产品配置，实现了增收创效。优化调整研发管理体系，做到贴近市场、贴近用户，产品研发更具针对性、更好满足客户需求；贴近生产制造，实现了工艺保障、生产制造、质量控制和技术革新的上下一体，共同打造研发技术优势。
000617	2014-12-31	1			1.95881e+07	2.11					CNY	2014年技术研发以解决现场应用问题、加快新产品开发为突破口，全年共开展科研项目 11项，40多种变型产品实现当年设计、当年投产；加快190产品现场应用问题技术改进，使 船机市场和以气代油业务取得新突破；加快关键零部件的国产化研发，优化现有产品配置， 实现了增收创效。优化调整研发管理体系，做到贴近市场、贴近用户，产品研发更具针对性、 更好满足客户需求；贴近生产制造，实现了工艺保障、生产制造、质量控制和技术革新的上 下一体，共同打造研发技术优势。
000617	2015-12-31	1	39	2.7	1.57116e+07	1.74		0	0		CNY	2015年技术研发以解决现场应用问题、加快新产品开发为突破口,加快190 产品现场应用问题技术改进,使船机市场和以气代油业务取得新突破；加快关 键零部件的国产化研发,优化现有产品配置,实现了增收创效。优化调整研发 管理体系,做到贴近市场、贴近用户,产品研发更具针对性、更好满足客户需 求；贴近生产制造,实现了工艺保障、生产制造、质量控制和技术革新的上下 一体,共同打造研发技术优势。
000619	2012-12-31	1			7.1845e+07	1.71					CNY
000619	2013-12-31	1			6.0761e+07	1.5					CNY
000619	2014-12-31	1			7.19624e+07	1.84					CNY
000619	2015-12-31	1	406	10.95	5.84253e+07	1.7		0	0		CNY	报告期内,公司持续加强技术创新和新品开发,推进钙锌配方和高端门窗系统研发,并 针对市场个性化需求,完成了木塑附框和防护盖板等新产品的研发和推广应用,进一步增强 了产品竞争力。
000619	2016-12-31	1	439	12.22	5.70358e+07	1.79		0	0		CNY	报告期内，公司持续加强技术创新和新品开发，推进钙锌配方和系统门窗研发，并针对 市场个性化需求，完成了建筑模板和管材等新产品的研发和推广应用，进一步增强了产品竞 争力。
000619	2017-12-31	1	439	12.25	5.1047e+07	1.65			0		CNY
000619	2018-12-31	1	457	12.62	4.19419e+07	1.36		0	0		CNY
000619	2019-12-31	1	466	12.22	42417180	1.17			0		CNY	研发投入总额占营业收入的比重较上年未发生显著变化。
000622	2012-12-31	1			958807	0.74					CNY
000622	2013-12-31	1			1.29544e+06	0.71					CNY	2013年研发了嘉陵川江项目，2014年有可能会批量生产，预计批量的话可能会产生一定的效益。
000622	2014-12-31	1			928279	1.7					CNY	研究支出占营业收入比例比上年同期增加1.39倍，主要是本年同期营业收入5473万比上年同期收入 18308万减少70.11%。
000622	2015-12-31	1	13	5	806334	1.71		0	0		CNY
000622	2016-12-31	1	14	6.8	639517	1.53		0	0		CNY
000622	2017-12-31	1	14	7.3	753541	1.28		0	0		CNY
000622	2018-12-31	1	12	8.11	401619	0.21		0	0		CNY
000622	2019-12-31	1	11	8.13	1.08834e+06	0.31		0	0		CNY
000623	2012-12-31	1			1.8106e+07	1.25					CNY
000623	2013-12-31	1			5.47207e+07	2.8					CNY
000623	2014-12-31	1			8.92225e+07	3.98					CNY
000623	2015-12-31	1	164	3.92	9.42094e+07	4.04		2.49896e+07	26.53		CNY	研发投入资本化率大幅变动的原因及其合理性说明, 本公司资本化研发投入占研发投入的比例下降29.71%的主要原因是:本期研发投入较大,但达到取得新药临床试验批件确认为资本化研发投入的研发费用较少所致。本公司为了获取新药证书生产批件,增加新产品品种,扩大公司产品销售收入,正在进行树舌胃可欣胶囊、肠炎平分散片(双黄肠炎分散片)、小儿脾胃舒口服液(小儿芪楂)、蝶脉通栓胶囊等多项产品研发活动,上述研发项目正处于临床试验阶段。
000623	2016-12-31	1	158	4.03	9.05566e+07	3.31		3.57274e+06	3.95		CNY	本公司为了获取新药证书生产批件，增加新产品品种，扩大公司产品销售收入，正在进 行树舌胃可欣胶囊、肠炎平分散片(双黄肠炎分散片)、小儿脾胃舒口服液(小儿芪楂)、蝶脉 通栓胶囊等多项产品研发活动，上述研发项目正处于临床试验阶段。
000623	2017-12-31	1	178	5.31	9.41309e+07	3.16		3.05328e+06	3.24		CNY	公司不断加强新产品的开发力度,对主导产品及优选产品进行深入研究。目前,公司正在研发的项目包括敖东牌枣仁益神口服液、束脂康元口服液保健食品、树舌胃可欣胶囊、肠炎平分散片(双黄肠炎分散片)、小儿脾胃舒口服液(小儿芪楂)、蝶脉通栓胶囊等新产品的研发,以及现有产品博安霉素和平阳霉素应用研究、小牛脾提取物注射液技术提升与成果产业化、注射用核糖核酸Ⅱ二次开发等
000623	2018-12-31	1	242	6.36	1.23672e+08	3.72		3.57481e+07	28.91		CNY	公司持续加大研发投入力度,围绕现有产品进行深入研究,不断优化产品结构。目前,公司已启动经典名方的研究开发工作,加快注射用丁二磺酸腺苷蛋氨酸等新产品的研发进度,以及现有产品安神补脑液药效学试验、注射用核糖核酸Ⅱ抗肿瘤、免疫增强效应及协同化疗增效减毒研究、注射用盐酸博安霉素增加适应症临床研究项目、注射用盐酸平阳霉素工艺优化研究、降纤酶注射液工艺优化研究等。 本期研发投入资本化金额较上期增长1,070.81%主要系本期增加中药经典名方研发投入所致。
000623	2019-12-31	1	241	6.03	1.62386e+08	5.26		3.27356e+07	20.16		CNY	公司持续加大研发投入力度,围绕现有产品进行深入研究,不断优化产品结构。目前,公司正在开展中药经典名方、辛那格雷、仿制药等的研究开发工作。
000625	2012-12-31	1			1694000000	5.75					CNY
000625	2013-12-31	1			1620000000	4.21					CNY
000625	2014-12-31	1			2012000000	3.8					CNY
000625	2015-12-31	1	6234	11.83	2563000000	3.84		649000000	25.32		CNY	2015年,长安汽车新品开发有序推进,产品质量、效益和竞争力在各自细分市场持续提升。成功完成整车逸动纯电动、CS75四驱,发动机H16EB、EA15-AA等产品投产和上市；悦翔V7—俄罗斯、逸动—伊朗、CS35—海湾、CS75—智利等海外产品成功推向市场。狠抓技术领先策略,重点打造"时尚、智能、绿色"产品技术标签,技术研发能力持续提升。突破高能量密度电芯集成技术,综合工况下整车续航里程达到200公里；ACC、AEB等主动安全技术搭载于睿骋-16款、CS75-17款等车型；性能家族化15项属性初步形成技术积累,已在第三代产品开展应用；掌握高强钢热冲压、以塑代钢等轻量化技术,门槛辊压加强件、热成型B柱下加强件等零件已成功搭载长安CS15,整车实现减重约14.8kg,在汽车轻量化技术产业化应用方面取得实质突破。
000625	2016-12-31	1	6640	16.13	3203000000	4.08		408000000	4.08		CNY
000625	2017-12-31	1	7177	18.34	3631000000	4.54		1015000000	27.94		CNY	2017年,长安汽车进一步增强科技创新实力,通过对标,持续完善、优化项目管理体系、精益过程管控、聚焦重点,全年研发投入36.31亿元,全力推动400余个科研项目顺利开展。
000625	2018-12-31	1	7722	21.43	3.82321e+09	5.77		1.27994e+09	33.48		CNY	2018年,长安汽车投入38.23亿元用于产品和技术项目开发,持续打造行业领先的研发实力。
000625	2019-12-31	1	7829	21.3	4.47844e+09	6.34		1.30937e+09	29.24		CNY	2019年,长安汽车投入44.78亿元用于产品和技术项目开发,持续打造行业领先的研发实力。
000627	2012-12-31	1			5.97621e+06	0.77					CNY
000627	2013-12-31	1			6.49998e+06	0.67					CNY
000627	2014-12-31	1			6.53691e+06	0.81					CNY
000627	2015-12-31	1	53	9.1	6.8376e+06	1.26		0	0		CNY	2015年,公司研发投入6,837,602.10元,主要系公司医药产品研发投入所致,为公司医药 原料药的发展储备产品,分别占公司净资产和营业收入的0.39%和1.26%,较上年同期上 升4.60%,系报告期医药研发资金增加所致。
000627	2016-12-31	1	79	2.49	1.14205e+07	2.37		0	0		CNY	2016年，公司研发投入11,420,531.90元，主要系公司医药产品研发投入所致，为公司 医药原料药的发展储备产品。
000627	2017-12-31	1	79	0.02	1.5538e+07	2.99		0	0		CNY	2017年,公司研发投入15,538,033.23元,主要系公司医药产品研发投入所致,为公司医药原料药的发展储备产品。
000627	2018-12-31	1	138	3.93	1.92206e+07	3.34		0	0		CNY	2018年,公司研发投入19,220,618.18元,主要系公司医药产品研发投入所致,为公司医药原料药的发展储备产品。
000629	2012-12-31	1			2.53636e+08	1.63					CNY	公司围绕钒钛磁铁矿的综合开发利用，狠抓重大技术创新项目的研究开发。报告期内，公司在钒钛磁铁矿高效采选工艺技术与装备、钒钛产品工程技术、节能减排等方面共计安排科技研发项目49项，重点项目包括：钒钛磁铁矿高效选矿关键技术与示范、攀枝花钒钛磁铁矿主要有价元素走向及其状态研究、朱兰采场深部资源保障方案研究、钒铝合金产业化成套技术研究、油墨专用钛白产品开发研究、造纸专用高档金红石钛白产品开发等。报告期内，共有15项研发项目已取得成功和投入使用，获得国家发明专利和实用新型专利共17项。
000629	2013-12-31	1			274000000	1.76					CNY
000629	2014-12-31	1			350000000	2.09					CNY
000629	2015-12-31	1	1020	5.93	3.8388e+08	3.36		4.62813e+07	12		CNY	2015年,公司以科技创效为根本,以科研项目、科技攻关等为载体,积极推动公司技术创新工作,最大限度发挥科技投入的作用。研发总投入为3.84亿元,占营业收入比例为3.36%,主要用于矿产资源开发、钒产品工程技术研究、钛产品工程技术研究等领域的重大科技项目、科技攻关工作的开展,有利于提升公司未来发展的竞争能力。
000629	2016-12-31	1	378	8.86	3.96557e+08	3.74		0	0		CNY	2016年,公司以科技创效为根本，以科研项目、科技攻关等为载体，积极推动公司技术创新工作，最大限度发挥科技投 入的作用。研发总投入3.97亿元，占营业收入比例为3.74%，主要用于矿产资源开发、钒产品工程技术研究、钛产品工程技 术研究等领域的重大科技项目、科技攻关工作的开展，提升了公司未来发展的竞争能力。
000629	2017-12-31	1	348	10.24	2.43414e+08	2.58		0	0		CNY	2017年,公司紧紧围绕科技创效及打造最具竞争力的钒钛产业目标,开展科技创新各项工作。在强化基础管理,创新体制机制的基础上,抓好工艺技术优化升级、关键技术突破、产品品质提升及结构调整。研发总投入2.43亿元,占营业收入的2.58%,为公司生产经营与发展提供了强有力的技术支撑。
000629	2018-12-31	1	342	10.09	5.37641e+08	3.55		7.18382e+07	13.36		CNY	2018年,公司紧紧围绕科技创效及打造最具竞争力的钒钛产业目标,开展科技创新各项工作。在强化基础管理,创新体制机制建设的基础上,抓好工艺技术优化升级、新产品开发及产品品质提升。报告期内,公司研发总投入5.38亿元,占营业收入的3.55%,为公司经营与发展提供了强有力的技术支撑。
000629	2019-12-31	1	352	10.21	4.66254e+08	3.54		2.69817e+06	0.58		CNY	2019年,公司紧紧围绕科技创效及打造最具竞争力的钒钛产业目标,开展科技创新各项工作,研发投入4.66亿元,占营业收入的3.54%。在强化基础管理,创新体制机制的基础上,努力抓好工艺技术优化升级、新产品开发及产品品质提升。2018年,因《碳化渣低温氯化产业化技术研究》等项目新建示范线投入较大,且符合资本化支出条件,因此2018年研发投入资本化的金额较大。2019年仅在原有产线上试制新品,符合资本化支出条件的费用较少,故2019年研发投入资本化的金额变动比例较大。
000630	2012-12-31	1			1320604925	1.71					CNY
000630	2013-12-31	1			1489180000	1.96					CNY
000630	2014-12-31	1			1605250000	1.81					CNY
000630	2015-12-31	1	1208	7.03	1.00394e+09	1.16		0	0		CNY	2015年,公司进一步完善自主创新体制和机制,整合、优化公司科技资源配置,提升自主创新能力和水平。重点围绕公司矿山、冶炼、铜加工和循环经济等领域存在的技术问题,开展技术攻关和创新,为增强公司的核心竞争力和产品结构调整提供技术支撑。 研发支出方面,全年公司实施了锂离子电池用电子铜箔化学镀钝化工艺研究及其产业化、脱除球团焙烧烟气中氮氧化物的试验及应用、冶炼综合节能与能源优化研究、高性能大型精矿喷嘴的开发及应用研究、阳极炉重油全氧燃烧技术应用研究等198个项目技术研发。2015年,全部完成研究内容的项目78项,对其中具备验收条件的32个项目进行了结题验收,28项通过验收的项目取得的成果均已转化应用,成果转化率87.5%。 2015年公司获省部级科技进步奖6项。其中,"复杂稀贵金属物料多元素梯级回收关键技术"荣获2015年度国家科技进步二等奖；"铜炉渣结晶—解离过程优化控制与整体清洁利用新技术及…
000630	2016-12-31	1	1211	7.54	1.00025e+09	1.15					CNY	2016年，公司积极引进和培养人才，落实技术创新平台建设；组织力量进行技术攻关，理顺现有生产 工艺系统，在达产达标的基础上，进一步优化各类指标，节能降耗，增产减排，树立行业标杆；加强创新 研究，在铜加工和化工等领域，大力开发具有市场竞争力和成长性且具有独立知识产权的新产品。 公司全年批准实施科技项目160项，均已开工并按计划实施，其中141项按计划完成当年研发任务并达 到预期效果，项目完成率88%以上；有51项项目全部完成计划下达的研究内容并达到预期目标；组织相关 专家组及部门对已完成的“生产作业风险管控系统研究与应用”等12项具备验收条件的科技计划项目进行了 结题验收（全部通过），取得的成果已在生产中应用。 2016年，公司荣获省部级以上科技进步奖5项,其中：“高频高速PCB用高性能电子铜箔工艺技术研究 及应用”荣获中国有色金属工业科学技术一等奖，“复杂难磨铜矿石SAB磨矿分级关键技术…
000630	2017-12-31	1	1229	7.74	1.00582e+09	1.22		3.62905e+07	3.61		CNY	铜陵有色技术工艺先进,在采选、冶炼和加工等方面均具有较强的技术优势。在矿山采选方面,采矿采用国内领先的“高阶段强化开采新工艺”,选矿为国内首次引用国际先进DCS自动控制系统,实现智能控制。冬瓜山铜矿的开采深度为地下1,100多米,采用的“高效深井大规模强化开采技术”达到国际先进水平,获国家科技进步二等奖。在冶炼方面,代表当今冶炼最先进的“双闪”40万吨铜冶炼技术升级改造项目已达标达产,“双闪”工艺使公司的铜精矿冶炼及烟气制酸成本达到国内外先进水平,奠定了公司在铜冶炼技术和规模上的领先地位。在加工方面,引进世界先进的铜箔生产设备,具备年产3万吨高精度电子铜箔生产能力,铜箔总产能和技术水平行业领先,高TG、超厚铜箔、双面光锂电池铜箔、高频高速PCB用高性能电子铜箔等一大批新产品研发成功并实现量产,企业核心竞争力不断增强。2017年,公司“厚大金属矿体组合式多中段连续开采技术”和“大型‘双闪’…
000630	2018-12-31	1	1258	7.2	1.13993e+09	1.35		2.98942e+07	2.62		CNY	2018年,公司围绕有色金属矿产资源开发、矿山安全高效开采、有色金属矿产资源综合回收利用、铜基材料加工及新产品开发(有色金属产品、化工合成产品、装备、节能新产品等)、安全环保与职业健康技术研究与应用、节能降耗技术研究与应用、工业控制(含信息化技术)和科技创新平台建设等技术领域共开展科技项目442项。以重大科技项目为载体,与院校联合攻关,强化与国内30余所院校院所的合作关系,强化科技成果创造与转化。 在矿山安全高效开采方面与中国恩菲工程技术有限公司合作开展的“冬瓜山铜矿井下-1000米中段无人驾驶运输工业应用保障技术研究”,已形成可靠无人驾驶电机车配套的辅助系统达到与无人驾驶电机车运输控制系统,实现-1000米中段62线-64线无人驾驶电机车运输稳定和可靠运行。 围绕有色金属矿产资源综合回收利用,组织开展了“贵金属熔炼渣回收氯氧铋中锑含量化学分析方法的研究”、“安庆铜矿铁硫资源综合回收提质…
000630	2019-12-31	1	1523	9.96	1.49556e+09	1.61		4.04354e+07	2.7		CNY	2019年,公司在“集团所属矿山矿区深部外围及国内找矿(预测)研究”、“矿山安全高效开采关键技术研究”、“低品位、复杂多金属难选矿综合回收利用工艺技术攻关”、“铜冶金新工艺、装备、节能、环保技术及资源综合利用技术研究与应用”、“铜基新材料及加工关键技术研究与应用”、“化工及循环经济关键技术研究”、“智能化”等多个重点领域开展了技术创新和攻关活动,2019年公司实施研究开发项目450项,其中:国家“十三五”重大科技专项2项、省重大科技专项4项、省重点研究与开发计划项目1项。建成了铜阳极泥金银回收系统、高纯铼金属回收系统、铜矿矸石综合利用系统等23个项目,为公司增添发展后劲。以重大科技项目为载体,与中南大学等10所高校和科研院所签订了战略合作关系协议,与北京科技大学、奥图泰公司等30余所院校企业保持长期友好合作关系,强化科技成果创造与转化。获省部级科技成果奖8项,其中:安徽省科技进步二等奖3…
000633	2012-12-31	1			31900						CNY
000633	2013-12-31	1			4177.49						CNY
000633	2014-12-31	1			167000						CNY
000635	2012-12-31	1			4.93225e+06						CNY
000635	2013-12-31	1			3.49296e+06	0.13					CNY
000635	2014-12-31	1			4.55566e+06	0.24					CNY	本年度研发支出总额分别占公司最近一期经审计净资产的0.16%，占营业收入的0.24%。比上年同期增加30.42%，主要原因是本年研发投入的原材料增加。
000635	2015-12-31	1	16	0.78	2.21427e+06	0.13		0	0		CNY	研发投入总额占营业收的比重较上年生显著变化原因, 本年度研发投入金额占公司营业收入的0.13%。比上年同期减少44.61%,主要原因是本年研发投入的原材料减少。2015年公司组织相关人员研发及生产八型树脂。
000635	2016-12-31	1	16	0.69	2.0001e+06	0.13		0	0		CNY	2016年研发费用主要用于氯碱、电石行业新工艺、新技术的研究。
000635	2018-12-31	1	29	1.34	4.09958e+06	0.21		0	0	0	CNY	(1)兰炭末压制成型焦技术企业研发项目:电石生产以兰炭为主要原料,兰炭从入厂到入电石炉过程中破损较高,产生较多兰碳粉末。随着节能减排和企业降低成本的需求,利用工业生产中产生的废弃物作为高效粘结剂,利用粘结剂将兰炭粉末制成高强度型焦产品,是兰炭粉末循环利用的发展方向。为了提高公司兰炭利用率,开展此研发项目。截至2018年末,公司已完成煤和白灰入炉配比技术研发,现已投入工业化生产,有效的提高兰碳利用率,降低电石生产成本。(2)列管内高粘性物清洗技术企业研发项目:聚氯乙烯生产过程中,聚合釜内壁因高温产生高粘性自聚物,需定期清洗,目前行业内普遍采用的高压水清洗枪技术,该技术采用普通喷嘴,存在清洗时间长,清洗效果欠佳等问题,针对上述问题公司开展专题研究。截至2018年末,公司已完成喷嘴设计并经现场测试后,投入运行。(3)生产与办公系统智慧化整合企业研发项:公司现有办公系统各自独立,办公效率较低,信…
000635	2019-12-31	1	29	1.33	1.77844e+06	0.09		0	0		CNY	氯乙烯精馏尾气深度处理技术研究2018年《烧碱、聚氯乙烯工业污染物排放标准》重新修订,污染物排放指标有了更严格的限额要求,研究开发新型氯乙烯精馏尾气回收技术,对企业达标排放及降低物料消耗具有重要意义,2019年公司开展项目研发,报告期末项目已投入运行。
000636	2012-12-31	1			73592300	3.53					CNY
000636	2013-12-31	1			73349900	3.29					CNY
000636	2014-12-31	1			74124800	3.3					CNY
000636	2015-12-31	1	716	10.19	7.64973e+07	3.94		546258	0.71		CNY	研发投入资本化率大幅变动的原因及其合理性说明, 说明:报告期,公司研发投入资本化率下降主要系本年度新立项的研发项目暂不符合资本化条件,而以前 年度原已立项的资本化项目完成验收所致。报告期,公司依据技术研发战略规划,以市场需求为目标,为持续提升公司主营产品的技术水平,缩 小与行业国际龙头公司的技术差距,同时配合公司募投项目的建设,公司在新产品、新材料及新技术方面 投入大量研发,其中薄介质大容量MLCC、01005MLCC、0201片式电感器、电源模块、汽车电子专用厚膜片 式电阻器开发、LTCC射频模块、太阳能电池低温固化浆料用片银等开发项目进展顺利,部分已投入量产。
000636	2016-12-31	1	791	11.09	1.13617e+08	4.1		413245	0.36		CNY
000636	2017-12-31	1	736	10.99	1.31019e+08	3.9		0	0		CNY	报告期,公司推行集中研发管理模式,围绕服务主业,搭建材料、元器件、应用及可靠性四大公共技术研发服务平台,建立了可靠性检测分析中心并投入使用,充分统筹技术资源,重点聚焦主业技术及品质提升,促进科技创新。公司主营产品在小型化、高性能、高可靠性等方向进行了材料、工艺、制造流程等的技术创新,并在车规产品上取得突破,研发投入为公司战略布局汽车电子、通信、工控及军工等高端化市场,做强做优电子元器件产业提供有力技术保障。
000636	2018-12-31	1	727	14.89	1.77078e+08	3.87			0		CNY	报告期,公司持续推行集中研发管理模式,围绕服务主业,不断加大研发投入,重点建设新型电子元器件关键材料与工艺国家重点实验室、可靠性检测分析中心及片容陶瓷浆料室,在材料研发上发挥集中联动模式,搭建材料、元器件、应用及可靠性四大公共技术研发服务平台,聚焦主业技术及品质提升,促进科技创新。公司主营产品加强在小型化、高性能、高可靠性等方向的创新。公司将持续加大研发投入布局汽车电子、通信、工控及军工等高端化市场。
000636	2019-12-31	1	1195	19.35	1.4432e+08	4.38		691478	0.48		CNY	报告期,公司大力实施创新驱动发展战略,以引领主业发展为目标,持续推行集中研发管理模式,积极推进技术研发、完善创新体系,加快新型电子元器件关键材料与工艺国家重点实验室、可靠性检测分析中心及各先进中试线建设,聚焦主业技术及品质提升,力促公司主营产品在高性能、高可靠、微型化等方向不断进行创新。公司将持续加快布局通信、汽车电子、物联网、新能源及军工等高端市场产品研发,为公司实现跨越式发展提供技术支持。
000637	2012-12-31	1			109477300						CNY
000637	2014-12-31	1			115850000	2.89					CNY
000637	2015-12-31	1	132	13.71	47628000	1.55		0	0		CNY	研发投入总额占营业收入的比重较上年发生显著变化的原因, 因技术成熟和产品市场竞争激烈,2015年公司减少了聚丙烯、溶剂油系列等产品课题研究,另外,试验原料价格大幅下降, 使研发费用大幅减少。研发项目的目的、进展和拟达到的目标,预计对公司未来发展的影响: 2015年,公司通过自主创新和引进消化吸收国内外先进技术,发展石化产业链的中高端项目,提升企 业核心竞争力,以实现"打造石化行业最具有成长性、持续发展性企业"的目标。主要规划项目: 1.打造国际知名品牌,提升产品市场竞争力和市场份额。2015年,继续通过"环氧乙烷氨化制乙醇胺 新技术研发及应用"、"MTBE吸附蒸馏脱硫成套技术研发和应用"课题的技术研发和应用,以进一步提升 乙醇胺、MTBE产品品质和开拓产品应用领域,实现"打造国际知名品牌"的目标,大大提高市场占有率。 2.注重资源综合利用,发展循环经济,确保持续发展。通过运用"碳四萃取分…
000637	2016-12-31	1	135	14.1	53290000	1.8		0	0		CNY	2016年，公司通过自主创新和引进消化吸收国内外先进技术，发展石化产业链的中高端项目，打造 石化行业较具成长性和持续发展性企业。 一是以技术创新提高产品市场竞争力和市场份额。抓好“特种白油生产技术的开发”、“改进正丁烯异 构催化剂性能研究及产业化”、“MTBE技术开发和应用研究”等课题的技术研发和应用，以进一步提升环保 型溶剂油、MTBE等系列产品品质，开拓产品应用领域，提高了产品竞争力，扩大市场占有率。 二是发展循环经济促进持续发展。立项实施“10万吨/年聚丙烯装置技术改造项目”，提高聚丙烯装置 生产效率和产品品质，实现资源优化合理利用，促进科学发展、协调发展。 三是改进和提高现有生产装备技术水平。实施“MTBE生产技术和生产设备改进和产业化”、“丁烯异 构新工艺技术研发和工业化”等项目，降低原料和动力能源消耗，优化产品结构，提升了产品技术含量和 附加值，增强今后创效能力。
000637	2017-12-31	1	140	14.63	61280000	1.39		0	0		CNY	2017年,公司坚持实业为本、强化科技,全⾯提升研发创新能⼒,努⼒把公司打造为知名的化⼯企业。⼀是加⼤研发⼒度,提产品科技含量和竞争实⼒。抓好“轻重质⽩油⽣产技术的开发”、“醚后碳四碱洗脱酸技术研究及应⽤”、“⼄醇胺⽣产新技术开发”等课题的新技术研究、产品研制⼯作,以进⼀步提升公司⽩油、MTBE和⼄醇胺等系列产品品质,提⾼产品的技术含量和竞争⼒,扩⼤产品应⽤领域和市场占有率。⼆是重视发展循环经济,促进持续发展。实施“丁烯循环利⽤关键技术研发及产业化”课题(该技术获得2017年度⼴东省科学技术奖⼆等奖))的研究成果,使丁烯的利⽤率由70%提⾼到97%,实现资源优化合理利⽤,促进科学协调发展。三是改进和提⾼现有⽣产装备技术⽔平。运⽤先进技术完成了“10万吨/年ZHG⼯艺聚丙烯装置技术改造”、“环氧⼄烷胺化法⽣产⼄醇胺技术改造”等技改项⽬,提⾼了⽣产效率、降低了原料和动⼒能源消耗,优化了产品结…
000637	2018-12-31	1	134	13.96	65371275	1.51		0	0		CNY	2018年,公司坚持实业为本、强化科技创新,进一步提升研发创新能力。 一是重视创新,科研成果突出。2018年公司自主研发的“丁烯循环利用关键技术研发及产业化” 科技成果获得广东省科技奖二等奖,《一种异构反应器》等12个实用新型专利和《石油智能化反应器勘测数据分析系统》等1个软件获得国家知识产权局授权。同时,公司坚持走产学研相结合的创新道路,充分依托利用高校和研究院所积累的基础资料和研发经验优势,提升公司科研技术水平。2018年公司与相关科研院所开展示范合作,开发茂金属催化剂,目前在公司装置小试已经有了初步成果,为下一步工业化生产奠定了基础。 二是重视和促进循环持续发展。深入推广应用“丁烯循环利用关键技术研发及产业化”课题的研究成果,丁烯的利用率由70%提高到97%,比较稳定,实现资源优化利用,促进科学发展和效益提高。 三是进一步改进提升现有装置生产技术水平。先后完成了“10万吨/年ZHG…
000637	2019-12-31	1	103	16.27	60168946	1.4		0	0		CNY	2019年,公司坚持“实业为本、科技创新”,进一步提升研发创新能力。一是重视创新,科研成果突出。2019年公司申报了《一种聚合釜内料位计固定件》和《一种HART手操器保护壳》2个实用新型专利,都获得国家知识产权局授权。同时,公司坚持产学研相结合,充分依托利用高校和研究院所积累的基础资料和研发经验优势,提升公司科研技术水平,具体有:(1)2019年公司与相关科研院所开展示范合作,继续开发“催化氨化制备乙醇胺项目”生产技术,该技术在公司装置已进行了两轮中试,目前在进行阶段性小结,拟定技术改造方案,为下一步工业化试验做好准备。(2)“醋酸仲丁酯技术优化和产业化”项目(省部产学研计划项目),于2019年4月通过了广东省科技厅验收。二是进一步改进提升现有装置生产技术水平。经过近一年时间的优化摸索,以及不断技术改造,公司ZHG工艺10万吨/年聚丙烯装置现已实现稳定运行,装置负荷逐步提升,单耗能耗持续…
000638	2017-12-31	1	76	38.38	6.5653e+06	5.11		3.10143e+06	47.24		CNY	公司控股子公司信通网易2017年共立项新研发项目6个。新项目的研发将进一步完善公司产品线,优化医护质量,提升工作效率,改善患者的就医体验,易健康微信平台更是使公司产品实现从局域网应用到互联网的拓展,增强了公司的市场竞争力。
000638	2018-12-31	1	122	42.07	1.12099e+07	9.44		5.03141e+06	44.88		CNY	公司控股子公司信通网易2018年共立项新研发项目6个,新项目的研发将进一步完善公司产品线,优化医护质量,提升工作效率,增强了公司的市场竞争力。 公司研发项目分为研究阶段和开发阶段,研究阶段的支出于发生时计入当期损益;开发阶段的支出,满足确认为无形资产条件的转入无形资产核算。划分内部研究开发项目的研究阶段和开发阶段的具体标准:为获取新的技术和知识等进行的有计划的调查阶段,应确定为研究阶段,该阶段具有计划性和探索性等特点;在进行商业性生产或使用前,将研究成果或其他知识应用于某项计划或设计,以生产出新的或具有实质性改进的材料、装置、产品等阶段,应确定为开发阶段,该阶段具有针对性和形成成果的可能性较大等特点。公司对研究阶段的具体标准为:项目调研,需求分析,需求评审,开发计划等工作。开发阶段的具体标准为:在开发计划评审通过后从事的工作,包括开发测试等。公司有《软件研发项目管理制度》,制度里明确了研…
000638	2019-12-31	1	162	37.3	1.23351e+07	10.66		4.61596e+06	37.42		CNY	公司控股子公司信通网易2019年共立项新研发项目6个,具体情况详见下表:项目名称;目的及目标;项目进展:1、患者随访管理系统;实现随访管理的现代化,信息化,提高随访管理的工作效率和工作质量;研发中。2、即时通讯系统二期;与医院业务系统深度结合,搭建起各业务系统之间的沟通桥梁;研发中。3、临床医学检验APP管理系统;建立一套完整的医学检验指标化管理系统。包含质控管理、人员管理、试剂管理、仪器管理、事务管理、质量指标管理。;研发中。4、医技预约系统;实现HIS、体检等前端检查开单系统与后端检查执行系统间的预约信息管理平台,通过灵活的可配置方案,以自动、高效的预约业务处理逻辑解决传统人工模式下病人检查预约繁琐、医技医师登记工作量大的弊端,提供良好的检查预约感受,提升检查科室的服务品质。;研发中。5、医嘱综合点评分析系统;借助计算机网络技术,基于医嘱审核引擎及规则库,通过自动抽取病例并对医嘱进行…
000639	2012-12-31	1			83833900	3.38					CNY
000639	2013-12-31	1			76606900	3.16					CNY
000639	2014-12-31	1			60036200	3.21					CNY
000639	2015-12-31	1	83	5.27	6.79486e+07	3.03		0	0		CNY	2015年度实施研发项目7项,相关的研发目的、进展和拟达到的目标,及预计对公司未来发展的影响如下: 1、富含营养伴随物的玉米胚芽油工艺技术研究 1.1立项目的 对毛油制取及精炼工艺技术路线设计挖潜及改进,解决现有生产工艺能耗高,产生废水、废气等问题。 1.2项目进展:目前正在实施。 1.3拟达到的目标 达到工艺流程科学合理、原辅材料省、精炼收率高、产品稳定性好目标,提升品牌价值,为公司提升效益。 1.4对公司未来发展的影响 本项目研发的玉米油将最大限度的保留玉米胚芽中原有的植物甾醇、维生素E等营养物质,同时生产过程清洁、环保,新产品市场前景广阔。项目完成后工艺技术水平将会达到国内领先,可提高我公司竞争优势,巩固品牌美誉度,进而提升企业经济效益。 2、降低植物油中的微量非营养素含量工艺技术研究 2.1立项目的 进一步提高油脂生产加工工艺效果、最大限度降低植物油中的微量非营养素含量。 2.2…
000639	2016-12-31	1	113	5.14	8.21426e+07	2.43		0	0		CNY	报告期内，公司开展了《富含营养伴随物的玉米胚芽油工艺技术研究》、《降低植物油中的微量非营养素含量工艺技术研 究》、《玉米油药用价值及精制工艺研究》、《提高玉米油抗冻性能的工艺技术研究及应用》、《玉米油连续脱胶脱蜡新工艺技术 研究》等多项新工艺、新技术的研究开发，投入研发资金共82,142,572.19元，同比增长20.89%，相关研究的开展在提高 油脂品质的同时，节能降耗，显著提高了公司经济效益；同时，进一步提高玉米油的氧化稳定性，预防食用植物油的劣变。 大大丰富企业的产品品类，有利于提高市场占有率。
000639	2017-12-31	1	118	5.24	8.25671e+07	1.47		0	0		CNY	报告期内,公司先后开展了《玉米油物理精炼新工艺技术研发》、《营养保健型高端食用油工艺技术研发》、《玉米油预脱色新工艺技术研发》、《玉米胚芽油中天然营养因子的富集新工艺研发》等等新工艺、新技术方面的研究开发项目;在增进产品的营养健康方面,重点研发营养健康型高端食用油新产品2个。相关研究在提高油脂品质的同时,节能降耗成效明显,显著提高了公司经济效益。同时,企业产品品类的日益丰富,有利于提高市场占有率。
000639	2018-12-31	1	121	5.74	9.00396e+07	1.54		0	0		CNY	2018年报告期内,公司先后开展了《营养保健型高端食用油工艺技术研发》、《高品质葵花籽油连续脱蜡新工艺技术研发》、《玉米胚芽油天然植物甾醇保留新工艺技术研发》、《浓香型菜籽油研发》等新工艺、新技术方面的研究开发项目;在增进产品的营养健康方面,重点研发营养健康型高端食用油新产品。相关研究在提高油脂品质的同时,节能降耗成效明显,显著提高了公司经济效益。同时,企业产品品类的日益丰富,有利于提高市场占有率。
000639	2019-12-31	1	117	6.08	9.51388e+07	1.66		0	0		CNY	2019年报告期内公司先后开展了《营养保健型高端食用油工艺技术研发》、《玉米胚芽油精准适度脱臭工艺研发》、《玉米油湿法脱色新工艺技术研发》等新工艺、新技术方面的研究开发项目;新工艺所生产玉米油更加安全和营养,质量优于玉米油国家标准,品质达到“好粮油”产品标准,满足了市场需求,企业产品品类的日益丰富,有利于提高市场占有率。同时,新工艺节能降耗成效明显,显著提高了公司经济效益。
000650	2012-12-31	1			26257800	1.26					CNY
000650	2013-12-31	1			2.32141e+07	1.29					CNY
000650	2014-12-31	1			1.66028e+07	0.74					CNY
000650	2015-12-31	1	131	2.05	1.24382e+07	0.49		0	0		CNY
000650	2016-12-31	1	251	3.61	2.76476e+07	0.78		0	0		CNY	报告期内公司没有新进入或者退出省级、国家级《国家基本医疗保险、工伤保险和生育保险药品目录》的药品，但2017 年2月根据人力资源社会保障部下发的《关于印发国家基本医疗保险、工伤保险和生育保险药品目录(2017年版)的通知》(人 社部发[2017]15号)，公司共有218个产品进入国家医保目录，其中化药108个，甲类65个，乙类43个，重点品种有：复方氨酚 烷胶囊、苯磺酸氨氯地平片、格列齐特缓释片、复方甘草片、氢溴酸右美沙芬糖浆等；中成药110个，甲类44个，乙类66个， 重点品种有：大活络胶囊、大活络丸、安宫牛黄丸、六味地黄丸、通窍鼻炎胶囊、小儿咽扁颗粒、健儿清解液、强力枇杷胶 囊等。与前一版目录相比，公司产品新进入10个品种，退出3个品种。详细请查阅公司2017年3月1日披露的《关于公司产品 列入国家医保目录的公告》（2017-001号）。
000650	2017-12-31	1	233	3.35	2.73492e+07	0.71		0	0		CNY	(1)报告期内已进入注册程序的药品名称、注册分类、适应症或者功能主治、注册所处的阶段、进展情况:(2)报告期内公司没有新进入或者退出省级、国家级《国家基本医疗保险、工伤保险和生育保险药品目录》的药品,与2016年年报里披露的一致,详细内容同时可以查阅公司2017年3月1日披露的《关于公司产品列入国家医保目录的公告》(2017-001号)。(3)公司没有生物制品相关产品。
000650	2018-12-31	1	228	3.1	5.11741e+07	1.16		1.25869e+07	24.6		CNY	公司重视产品研发,加大研发力度,重点加大了对化药一致性评价产品和国家中药经典名方的研发投入。公司从市场、疗效、成本、可开发性等方面对国家公布的《古代经典名方目录》中选取麻黄汤等经典名方药品进行后期开发研究,以达到获得中药品生产批准文号,实现批量生产,拓展企业新产品市场。
000650	2019-12-31	1	253	3.67	4.74318e+07	1.04		6.04717e+06	12.75		CNY	资本化研发投入减少,系按研发进度进行的投入,本期比去年投入低所致。
000651	2018-12-31	1	11808	13.3	7.26837e+09	3.67					CNY	格力电器始终坚信只有真正掌握核心科技,才能真正掌握企业命运,实现企业自主发展,引领行业发展,格力以研发平台为基础,搭建起“企业为主体、市场为导向、产学研相结合”的技术创新体系。公司拥有4个国家级研发中心,14个研究院,900多个实验室,近1.2万名研发人员,并已建立“电机与控制”和“建筑节能”两个院士工作站,获批建立博士后科研工作站和广东省博士工作站。2018 年,研发投入72.68亿元,同比增长26.04%,完成专利申请13683项,其中发明专利申请7462项,发明专利授权量达到1834项,全国排名第六,连续三年成为中国发明专利申请量、发明专利授权量双进前十的唯一一家家电企业。公司拥有24项“国际领先”核心技术,其中2018年新增5项,同时获得德国IF奖8项、德国红点奖15项、美国IDEA奖2项、中国外观专利银奖1项、中国设计红星奖12项、第九届省长杯设计奖8项、广交会CF奖4项。
000651	2019-12-31	1	14251	16.04	6.01121e+09	3.03		1.19991e+08	2		CNY	格力电器秉承“科技改变生活、科技创造生活”的理念,坚持“核心技术自主研发”,坚信只有真正掌握核心科技,才能掌握企业的命运,实现企业的自主发展。同时,格力搭建起“企业为主体、市场为导向、产学研相结合”的技术创新体系,坚持创新驱动,培养创新人才队伍,实施领先者战略,在制冷领域不断巩固其全球领先地位。格力电器具有全球最大的空调研发中心,拥有4个国家级研发中心,15个研究院,900多个实验室,1.4万多名研发人员。格力国家级研发中心分别为“空调设备及系统运行节能国家重点实验室”“国家节能环保制冷设备工程技术研究中心”“国家认定企业技术中心”和“国家级工业设计中心”,同时被认定为“国家级消费品标准化示范基地”和“国家高端装备制造业标准化试点”企业。另外,格力电器已建立“电机与控制”院士工作站,并先后获批建立博士后科研工作站和广东省博士工作站。2019年,格力获批筹建“广东省高性能伺服系统企业重点实…
000652	2017-12-31	1	46	4.42	1.14193e+07	0.06		0	0		CNY	公司研发投入主要为控股子公司泰达环保和泰达洁净,分别在渗沥液处理、烟气排放和高科技化学纤维材料等研发投入。
000652	2018-12-31	1	37	3.44	7.14579e+06	0.04		0	0		CNY	报告期内,公司继续加大HEAP高效低阻过滤材料及烟气SCR脱硝技术及设备的研发,主要是HEAP高效低阻空气过滤材料水冲驻极技术及成套设备和垃圾焚烧发电项目烟气氮氧化物超低排放SCR技术。SCR脱硝技术及设备的研发,旨在实现垃圾焚烧发电项目烟气氮氧化物超低排放技术国产化。报告期内已完成前期工艺设计及计算,未来该技术有助于提升公司的市场竞争力和环保效益。HEAP高效低阻过滤材料的研发,旨在我国熔喷行业在技术上的一次飞跃,继续保持公司在过滤材料行业国际先进、国内领先的技术水平。该项目已成功进入试车生产阶段,达产后将产生良好的经济效益。
000652	2019-12-31	1	57	4.47	1.05279e+07	0.05		0	0		CNY	报告期内,公司控股子公司泰达环保为进一步提升垃圾焚烧烟气处理能力和焚烧炉焚烧效率,开展了垃圾焚烧烟气氮氧化物净化关键设备和新型垃圾焚烧炉设计、优化和制造关键技术的研发,预计将会对公司生活垃圾焚烧发电项目的污染物排放控制,焚烧效率的提升产生积极效果,带来很好的环境和社会效益。此外,全资子公司泰达洁净继续加大低阻高效熔喷滤材、液体过滤材料和阻燃隔音材料的研发,相关产品的研发有助于泰达洁净巩固自身在熔喷滤材产品的核心竞争力,拓展新的产品市场。
000655	2012-12-31	1			78130000	4.38					CNY
000655	2013-12-31	1				1.17					CNY
000655	2014-12-31	1				2.01					CNY
000655	2018-12-31	1	31	1.11	1.23311e+07	1.18		0	0		CNY	公司为主动适应动能转换新要求,加快推进重点项目研发,主要围绕提高生产效率、降低成本、提高本质安全化水平等方面,进行采掘设备、生产工艺升级改造、尾矿综合利用、设备自动化控制、降低污染物排放等新技术、新工艺的研发与应用,最终实现绿色矿山建设。公司一年来对年初确定的重点研发项目,明确责任、规定节点、定期调度,各项工作高效推进,完成了金召矿业通风系统、提升系统,选厂压滤6#皮带改造等重点项目,成功将凿岩台车应用到上向分层充填采矿法,生产机械化水平进一步提升。研发投入总额占营业收入的比重较上年发生显著变化的原因:研发投入金额较去年同期增加14.32%,主要系相关研发项目材料费用增加所致。
000655	2019-12-31	1	111	3.89	1.49643e+07	1.12		0	0		CNY	公司为主动适应动能转换新要求,加快推进重点项目研发,主要围绕提高生产效率、降低成本、提高本质安全化水平等方面,进行采掘设备、生产工艺升级改造、尾矿综合利用、设备自动化控制、降低污染物排放等新技术、新工艺的研发与应用,最终实现绿色矿山建设。公司一年来对年初确定的重点研发项目,明确责任、规定节点、定期调度,各项工作高效推进,完成了“低成本高质量胶结充填技术的研究与应用”、“WJ-2柴油铲运机研发与应用”、和“选矿厂除尘系统提标的研究与创新”等重点项目,大大提高了生产效率,生产机械化水平进一步提升。研发投入金额较去年同期增加21.35%,主要系相关研发项目材料及人工费用增加所致。研发人员数量较去年同期增加258.06%,主要系研发项目增加后期安装调试以及设计改进所致。
000656	2018-12-31	1	26	0.11	3.40481e+06	0.01		0	0		CNY	为了落实“美好生活服务商”的战略主张,基于客户需求,升级公司产品,投入费用对“绿色智能节能建筑”进行研发设计。
000656	2019-12-31	1	85	0.37	41052500	0.06		0	0		CNY
000657	2012-12-31	1			1.42311e+06						CNY
000657	2015-12-31	1	936	8.36	193033660	3.3		30313457	15.7		CNY	1、开展《盾构刀具集成制造技术及其产业化技术》等2项国家科技支撑计划项目的结题 收尾工作,均顺利通过了国家科技部的验收。为公司在盾构刀具领域,打破国外厂家垄断, 实现产品国产化和产业化提供了技术支撑。 2、持续开展《WC-Co硬质合金Co相微观结构形成机理、表征方法及其对合金性能的影 响》等4项省级研发项目取得重要进展,完成年度计划目标。为公司改善产品质量、提高生 产效率和开发应用领域、拓展产品市场,提供了技术保障。 3、重点开展《数控钻孔应用技术研究钻孔中心建立》等14个在研的公司核心科研项目, 进展顺利并取得成效。完成了一批应用基础研究,申报了一批新专利,提高了公司科研创新 能力；攻克了一批核心技术,推出了一批新产品,提高了公司核心竞争能力。 4、积极开展《新型铣刀的设计与开发》等7个报告期新立项目的研发,改进优化了工艺技术,稳定提高了产品品质,降本增效,提高了产品市场竞争力。一方面…
000657	2016-12-31	1	915	9.48	2.0998e+08	4.04		1.49347e+07	7.11		CNY	报告期内，公司成员企业承担或继续了国家科技重大专项课题、湖南省战略性新兴产业重大核心技术 项目、湖南省自然科学基金资助项目、湖南省产学研结合专项计划项目、广东省战略性新兴产业核心技术 攻关计划项目、市级科技计划项目等重大科研项目十四项（含跨年项目）。另外，还开展了企业核心科研 项目四十八项，内部自选课题一百余个。 报告期内的六十二项重大科研项目和企业核心科研项目中，完成或通过验收的有三十项，突破了复杂 型面刀具工艺软件系统研制和应用示范工程、航空发动机盘环轴零件国产化成套刀具产品技术、精密刀具 制造智能测控系统技术、硬质合金立体旋转刀具表面金刚石形核技术、高性能铣刀与高端通讯印制板钻头 产业化技术、PCB刀具涂层技术、硬质合金热处理工艺、高线辊环使用数据库技术、高性能精密硬质合金 耐磨系列产品产业化技术等一大批关键核心技术。 2017年，公司将持续开展科技创新工作，重点围绕中高端市场产品…
000657	2017-12-31	1	914	11.53	2.19645e+08	3.36		7.23893e+06	3.3		CNY	报告期内,公司成员企业承担或继续了国家科技重大专项课题、湖南省战略性新兴产业重大核心技术项目、湖南省自然科学基金资助项目、湖南省产学研结合专项计划项目、株洲市荷塘区科技计划项目等重大科研项目5项。另外,还开展了企业核心科研项目56项,内部自选课题数10个。61项重大科研项目和企业核心科研项目中,除了《螺旋刀具预成型技术研究与系列产品开发》等3项企业核心科研项目因市场变化、条件限制或目标偏离等原因进展较慢而终止外,其它项目进展顺利,完成或通过验收的有30项,未完结转2018年的28项(其中,24项是跨年项目)。报告期内,通过以上30项已完成的科研项目,突破了航空刀具加工技术、金刚石涂层刀具技术、PCB高效钻孔技术、加长型高效硬质合金铣刀技术、顶砧产品批量生产关键技术、高性能冷镦模材质系列化及应用数据库技术、高线辊环使用技术、纳米硬质合金抑制剂技术、生物质发电锅炉热喷涂材料制备技术等一大批关…
000657	2018-12-31	1	920	11.7	1.75382e+08	2.14		0	0		CNY	报告期内,株硬公司开展了56项重点研发项目研究。包括五项省部级及以上重点研发项目研究、株洲市荷塘区科技计划项目研究一项和50项单位核心科研项目研究;自硬公司共开展了5项内部核心研发项目研究,包括碳化钨粉末、混硬质合金制品、热喷涂、钨钼制品、硬质合金制造设备等新产品、新工艺的研究。项目当前进展顺利,株硬公司未完成项目中已有约14%的项目正在验证阶段。各项研发项目将为公司在航空航天、国防军工、油气钻掘、精密加工等领域的市场开发及产品应用拓展起到积极作用。2018年度未发生研发投入资本化的原因:所研发项目尚未达到资本化条件。
000657	2019-12-31	1	1092	14.48	3.07486e+08	3.8		0	0		CNY	报告期内,公司设立科技与信息化部,进一步增强研发力量,提升了公司研发能力;公司与中南大学签订了“一揽子计划产学研合作协议”,强化与国内重点高校、科研院所等机构在高层次人才培养、基础研究、科技攻关等方面的合作。各子企业增加研发投入,以产业为主体、产学研相结合,实现协同创新。2019年度,公司在棒材、航天刀具等领域实现技术突破,成功打破了多年来国外公司的垄断,赢得国内外客户好评。
000659	2018-12-31	1	16	0.76	3.36395e+06	0.21		0	0		CNY	研发项目:1L&1.5LPET 啤酒瓶 目的:开发PET 鲜啤酒瓶 项目进展:个别客户已投入PET 瓶鲜啤酒生产、个别客户处于瓶型设计阶段 达到目标:批量生产商业吹瓶模具,带动瓶胚、瓶、标签等系列产品的销售。PET 瓶包装新颖、环保、节能,将会引领PET 瓶啤酒包装的改革潮流,带动国内其它啤酒巨头和中型啤酒企业启动PET啤酒瓶项目。
000659	2019-12-31	1	39	1.97	5.27347e+06	0.34		0	0		CNY	1、多层啤酒瓶模芯目的:开发香槟底(圆底)啤酒瓶项目进展:已投入生产达至目标:可设计不同形状PET瓶底,改变PET瓶瓶底性能,款式新颖多样化,达至客户对不同瓶型的需求。2、镶件铝质模具的研发目的:开发镶件“内胆”模具项目进展:已投入生产达至目标:更换模具镶件“内胆”,即可生产容量相近的不同瓶型,缩短模具生产周期、降低模具生产成本,环保节能。3、耐蚀性模壳目的:研发耐腐蚀性模壳项目进展:已投入生产达至目标:延长吹瓶机模壳的使用寿命,一般吹瓶机模壳使用寿命1-2年,更改模壳水道及材质使模壳寿命可延长至3-5年,提高瓶子的质量、生产效率、降低生产成本。4、吹瓶机动力冷却系统联动技术的研究目的:解决塑料瓶在上料时掉落损坏项目进展:已投入生产达至目标:本司500ml咖啡可乐生产技术成功应用后,将有效提高吹塑生产线的生产效率,在水和气质量保证前提下提高产品质量,两条生产线整线效率在97%以上全年连续…
000661	2012-12-31	1			87106900	4.95					CNY
000661	2013-12-31	1			97717500	4.78					CNY
000661	2014-12-31	1			146579500	6.48					CNY
000661	2015-12-31	1	539	13.96	1.92446e+08	8.01		3.79841e+07	19.74		CNY	为了公司长远发展考虑,增加公司核心竞争力,保证项目储备,提高公司产品总体技术水平。
000661	2016-12-31	1	524	12.06	2.647e+08	9.14		5.96492e+07	22.53		CNY	公司始终坚持创新的原则，紧紧围绕未来市场发展热点，进一步拓宽公司的持续发展能力、创造盈利增长 点。研发的持续投入不仅增强了公司的核心竞争力，还同时维持原有品种的稳定发展。
000661	2017-12-31	1	520	11.27	3.48757e+08	8.5		5.93356e+07	17.01		CNY	公司始终坚持创新的原则,紧紧围绕未来市场发展热点,进一步拓宽公司的持续发展能力、创造盈利增长点。研发的持续投入不仅增强了公司的核心竞争力,还同时维持原有品种的稳定发展。
000661	2018-12-31	1	523	10.31	3.96046e+08	7.37		6.79815e+07	17.17	0	CNY	公司始终坚持创新发展原则,紧紧围绕未来市场需求热点,进一步增强公司的持续发展能力,创造盈利增长点。研发的持续投入不仅增强了公司的核心竞争力,还通过新适应症的扩展促进原有品种的稳定发展。
000661	2019-12-31	1	699	12.63	4.06487e+08	5.51		7.6239e+07	18.76		CNY	公司始终坚持创新发展原则,紧紧围绕未来市场需求热点,进一步增强公司的持续发展能力,创造盈利增长点。研发的持续投入不仅增强了公司的核心竞争力,还通过新适应症的扩展促进原有品种的稳定发展。
000662	2012-12-31	1			570000	0.1					CNY
000662	2013-12-31	1			890000	0.18					CNY
000662	2014-12-31	1			1850000	0.37					CNY
000662	2015-12-31	1	17	4.2	566038	0.13		0	0		CNY	截至2015年末,公司研发人员21人,占比公司总人数比例5.13%%。报告期内研发费用投入566,037.72元,占营业收入比例0.13%。研发费用包括公司研发设计相关部门发生的费用,主要包括:人力成本、研发材料费、检验费、咨询费、新产品设计费、新工艺规程制定费等费用。
000662	2016-12-31	1	280	43.82	9.28422e+06	0.73		0	0		CNY	报告期新增全资子公司杭州天夏科技集团有限公司，天夏科技一直以来高度重视研发创新工作，为产品的不断升级和创新提 供强有力支撑。同时，公司时刻关注行业发展动向，不断追踪和吸收国内外最新技术，积极做好新产品的研发和技术储备工 作，进一步丰富公司的产品类型。根据一惯性和谨慎性原则，公司研发费用全部计入当年费用，未进行资本化。
000662	2017-12-31	1	164	38.5	2.4356e+07	1.46		0	0		CNY	子公司杭州天夏科技集团有限公司一直以来高度重视研发创新工作,为产品的不断升级和创新提供强有力支撑。同时,公司时刻关注行业发展动向,不断追踪和吸收国内外最新技术,积极做好新产品的研发和技术储备工作,进一步丰富公司的产品类型。根据一惯性和谨慎性原则,公司研发费用全部计入当年费用,未进行资本化
000662	2018-12-31	1	139	39.83	2.12715e+07	1.95		0	0		CNY	子公司杭州天夏科技集团有限公司一直以来高度重视研发创新工作,为产品的不断升级和创新提供强有力支撑。同时,公司时刻关注行业发展动向,不断追踪和吸收国内外最新技术,积极做好新产品的研发和技术储备工作,进一步丰富公司的产品类型。根据一惯性和谨慎性原则,公司研发费用全部计入当年费用,未进行资本化。
000662	2019-12-31	1	15	23.08	0	0		0	0		CNY	本期无研发投入金额,主要原因是研发人员大幅减少,本期研发项目认定资料欠缺,研发项目不能进行认定,导致不能进行研发费用的认定
000663	2012-12-31	1			10584126	2.77					CNY
000663	2013-12-31	1			2898635	0.63					CNY
000663	2014-12-31	1			5016100	1.09					CNY
000663	2015-12-31	1	32	0.8	1.054e+07	1.18		0	0		CNY	降低生产成本,提高产品市场占有率,实现增收节支,提高公司收入,形成新的利润增长点。
000663	2016-12-31	1	94	3.28	3.3726e+07	2.17		0	0		CNY	降低生产成本，提高产品市场占有率，实现增收节支，提高公司收入，形成新的利润增长点。
000663	2017-12-31	1	91	3.16	1.41561e+07	1.14		2.88202e+06	20.36		CNY	降低生产成本,提高产品市场占有率,实现增收节支,提高公司收入,形成新的利润增长点。
000663	2018-12-31	1	68	2.99	22954000	3.04		0	0		CNY	降低生产成本,提高产品市场占有率,实现增收节支,提高公司收入,形成新的利润增长点。 本年度未发生研发投入资本化。
000663	2019-12-31	1	64	3.08	13083000	1.86		0	0		CNY
000665	2008-12-31	1			27368700						CNY
000665	2009-12-31	1			1.87637e+06						CNY
000665	2014-12-31	1			4.54359e+07	2.55	4.54359e+07				CNY	2014年度公司共发生研发费用4543.59万元，投入研发的项目主要有：1、与广东省广播电视网络股份有限公司开展合作，联合推进“三网融合”和“宽带中国”，协同建设NGB网络，加强网络互联互通，实现互联网资源共享，推动技术体系和标准的相互融合，推动内容交换和共享。2、与湖南省有线电视网络（集团）股份有限公司开展合作，进行湘鄂两省广电网络电路互联建设，促进IDC互联。3、已经完成研发开始进行工程建设的项目有：全业务平台、IDC之核心路由平台与宽带认证计费平台、综合信息化协同管理平台、综合运营支撑系统（BOSS）的割接。
000665	2015-12-31	1	810	9.71	5.49526e+07	2.28		0	0		CNY	2015年公司共发生研发费用5495.26万元,投入研发的项目主要有:1、基于TVOS操作系统的全业务系统已经开发完成,计划在2016年面向全省推广；2、IDC核心出口和路由平台已经建成,初步统一全省的出口流量供给；3、智能缓存平台二期已经完成建设,向全省各分公司供给缓存流量；4、宽带认证计费系统正在建设之中,预计2016年统一全省的计费体系；5、综合信息化协同管理平台已经上线运营,供公司所有职工使用；6、综合运营支撑系统已经完成全省的统一,2016年将基于此系统开展运营管理和大数据的挖掘分析；7、与支付宝、微信支付合作的全省线上缴费平台建设已经完成。
000665	2016-12-31	1	820	9.82	6.81406e+07	2.74		0	0		CNY	2016年公司共发生研发费用6,814.06万元，投入研发的项目主要有：1.基于广电总局TVOS操作系统所定制的“智宝盒”以 及全业务平台已经向全省用户推广并投入商用；2、宽带认证计费系统已启动全省双中心建设；3、综合信息化管理平台以及 视频会议系统已向全省职工提供办公信息化支撑；4、综合运营支撑系统已完成全省的数据规整，开展运营管理和大数据挖 据分析；5、向用户提供支付宝、微信支付等线上支付渠道，并不断更新和完善；6、身份鉴权认证平台已建设完成并投入使 用。
000665	2017-12-31	1	909	10.82	8.15514e+07	3.12		2.62137e+06	3.21		CNY	2017年公司共发生研发费用8155.14万元,投入研发的项目主要有:1、基于广电总局TVOS操作系统所定制的“智宝盒”以及全业务平台已经向全省用户推广并投入商用;2、宽带认证计费系统已启动全省双中心建设;3、综合信息化管理平台以及视频会议系统已向全省职工提供办公信息化支撑;4、综合运营支撑系统已完成全省的数据规整,开展运营管理和大数据挖据分析;5、向用户提供支付宝、微信支付等线上支付渠道,并不断更新和完善;6、身份鉴权认证平台已建设完成并投入使用。
000665	2018-12-31	1	1117	13.76	7.58458e+07	2.76		2.97624e+06	3.92		CNY	2018年公司共发生研发费用75,845,791.81元,投入研发的项目主要有:1、莲藕TV电视系统;2、智慧酒店系统;3、广视通全域全覆盖综合;4、生活圈本地化信息发布;5、贝视通家园互动系统;6、全业务精细化分域系统;7、4K融合终端(CM型);8、4K融合终端(ONU型);9、新4K智能终端;10、终端用户行为采集系统;11、广电金融借贷自动消费系统;12、广电金融借贷软件开发过程管理系;13、广电金融业务平台;14、 广电金融高收益投资平台;15、IT网络设施管理系统智能运维;16、安全监管大数据控制平台;17、VR场景的虚拟仿真训练软件;18、VR技术艺术品数字展示平台;19、大型场景VR展览展示软件。
000665	2019-12-31	1	1235	15.72	7.95329e+07	3.03		3.43432e+06	4.32		CNY	2019年公司共发生研发费用79,532,884.63元,投入研发的项目主要有:1、GPON融合终端研发;2、IP智能终端研发;3、智能语音项目开发;4、全业务平台流媒体优化改造;5、全业务平台内容聚合/爱奇艺系统集成;6、全省广告平台优化;7、智宝盒需求开发、版本迭代;8、鳄鱼TV规划及开发项目;9、全业务平台2019年定制化开发项目;10、综合网管本地化服务和合同外功能开发;11、AR商标系统;12、VR场景系统;13、VR视频系统;14、VR数字系统;15、VR训练系统;16、旅游小程序管理系统。
000666	2008-12-31	1			8.56611e+07						CNY
000666	2008-12-31	2			3.07425e+07						CNY
000666	2009-12-31	1			6.25488e+07						CNY
000666	2012-12-31	1			1.55428e+08	3.07					CNY
000666	2013-12-31	1			219753000	3.87					CNY
000666	2014-12-31	1			191745900	3.75					CNY
000666	2015-12-31	1	1401	11.71	2.20735e+08	3.9		0	0		CNY	本年度完成国家《棉纺数字化车间》项目成套设备研发、试制、安装和专家验收。该项目针对国内棉纺行业规模庞大、 大部分装备还较为落后,已出现用工荒、招工难的现实,提供了转型升级全新选择。《棉纺数字化车间》全面提升了全流程 工序设备的单机数字化性能,增加了收集在线断头检测等质量数据,实现了粗细联直接换粗纱、筒纱自动输送、自动打包等 功能。万锭用工进一步减少,劳动强度降低、吨纱能耗降低,2016年多家企业拟采用此种设备。 与中纺联联合承担的工信部两化融合项目《基于在线生产监控的棉纺织行业企业管理集成试点与推广》,已经在无锡一 棉、山东鲁泰、江苏锐达、江苏大生等著名企业实施并通过专家验收。经纬E系统(棉纺MES)实现了棉纺车间在线监控,把 机台运转数据、设备故障信息、能源信息、质量信息、人员信息、环境信息等集成到一个平台,产量报表自动生成、质量数 据实时监视、订单实时跟踪和ERP无缝集成等,为公司未…
000666	2016-12-31	1	1268	11.98	2.01611e+08	3.19					CNY	本年度根据《中国制造2025》和国务院《“十三五”国家科技创新规划》，主要完成“智能化棉纺厂成套设备”的研发、试 制和产品质量体系提升，以及中国纺机二级研发中心的体系建设。在加强自身研发能力提升的基础上，深入与大专院校东华 大学等的科技合作，聘请国内外专家，就专项技术进行深入研究，取得了较好的效果。
000666	2017-12-31	1	1050	11.72	1.71532e+08	2.67		0	0		CNY	本年度根据《中国制造2025》要求,以推进智能纺纱示范线建设为抓手,提升各单机智能水平,强化成套设备制造工艺确保产品质量,通过一部三院二公司及院士专家工作站,建立两级研发体系的协同研发平台,新技术、新产品开发及专项技术研究取得明显进步,为参与市场竞争注入了新的动力。
000666	2018-12-31	1	938	10.8	1.72698e+08	2.3					CNY	本年度以落实国家科技部纺纱智能机器人项目及工信部智能制造新模式应用项目建设智能纺纱示范线为抓手,强化成套设备制造工艺确保产品质量;以国机集团重大专项为契机,提升集团智能管理系统和主机智能技术水平;通过海外研究院、高校研究院、企业研究院的建设及项目推进,新技术、新产品开发及专项技术研究取得明显进步,为参与市场竞争注入了新的动力。
000666	2019-12-31	1	872	10.79	2.00717e+08	4.28					CNY	2019年,公司与武汉裕大华纺织有限公司共同打造完成工信部纺纱智能生产线项目,项目实现三大重点技术突破:全流程自动物流输送系统、全流程智能回花收付系统、全流程质量追溯系统。一万锭纱生产线用工量从过去的50至60人,减少到15人。推出全球首套梳并联系统,夜间实现无人值守,设备自动运转,纺纱生产线自动化、智能化水平达到新的里程碑。
000667	2007-12-31	1	32	9.73							CNY
000667	2018-12-31	1	35	0.94	6.52735e+06	0.26					CNY	本年度研发工作主要针对装配式建筑地方标准和企业标准的制定,以及相关科研课题研究,旨在全面推进各地装配式建筑业务的规范性,打造公司核心竞争优势。截至本报告期末,已累计取得专利23项。
000667	2019-12-31	1	183	7.53	2.59174e+07	0.71					CNY	本年度研发工作主要针对装配式建筑地方标准和企业标准的制定,以及相关科研课题研究,旨在全面推进各地装配式建筑业务的规范性,打造公司核心竞争优势。截至本报告期末,在研课题56项,申报和已经获得专利117项,申报立项编制地方技术标准11个。
000669	2016-12-31	1			7.18563e+06						CNY
000669	2018-12-31	1			1.99971e+07						CNY
000669	2019-12-31	1			7.77804e+06		7.77804e+06				CNY
000670	2014-12-31	1			7.52401e+07						CNY	公司的研发支出主要是芯片和应用方案的研发支出，在芯片研发上，紧紧围绕公司规划的智能应用处理器、智能影像处理器、 物联网智能芯片三大产品线投入实施，为公司在2015年及以后年度的业绩实现奠定了良好的基础。公司在应用方案的研发投 入，保证了公司现有产品的销售，同时极大的拓展了公司产品在车载智能终端、智能影像终端、游戏终端、智慧家庭等不同 市场的应用。
000670	2015-12-31	1	101	55.49	1.90727e+08	51.77		1.43147e+08	75.05		CNY	公司的研发投入主要用于芯片和应用方案的支出。报告期内,公司共投入研发费用19,072.73万元,较上年增加11,548.72万元。研发支出占营业收入比重为51.77%,占管理费用比重为181.23%。
000670	2016-12-31	1	118	55.92	1.00717e+08	21.14		4.57305e+07	45.41		CNY	公司的研发投入主要用于芯片和应用方案的支出。报告期内，公司共投入研发费用10,071.66万元，较上年减少9,001.07万 元。研发支出占营业收入比重为21.14%，占管理费用比重为87.16%。
000670	2017-12-31	1	65	47.1	8.90106e+07	36.92		1.93259e+07	21.71		CNY	公司的研发投入主要用于芯片和应用方案项目,本年度研发投入金额为8,901.06万元,占营业收入比例为36.92。本年度资本化研发项目投入较上年有所下降。
000670	2018-12-31	1	40	38.46	2.34897e+07	22.9		0	0		CNY	本报告期研发投入2,348.96万元,较上年减少6,552.09万元,研发支出占营业收入比重为22.90%。因公司被中国证监会 立案调查、实际控制人被逮捕、实际控制权存在变更风险等因素的影响,公司的融资渠道受到限制,且因行业趋势变化以及 市场竞争的加剧,公司各项业务的发展都受到了较大的冲击,公司的流动性日趋紧张,公司因此对研发投入进行了相应调整。
000670	2019-12-31	1	16	36.36	1.27076e+07	307.72		0	0		CNY	报告期内公司研发投入为1,270.76万元,较上年减少1,078.21万元,研发投入占营业收入比重为307.72%,公司的研发投入主要用于芯片和应用方案的支出。报告期内,因公司流动性趋紧,公司相应减少了对研发的投入金额,另受资金面的影响,自研图像处理IP目前虽已完成FPGA验证,但尚未流片,其研发进度会向后推迟。因公司各项业务出现大幅的下滑或停滞,公司营业收入较上年同期出现了大幅下滑,从而导致本期公司研发投入占营业收入的比重较上年同期大幅增加。
000672	2013-12-31	1			5219300						CNY	报告期公司研发支出主要为提升质量、节能降耗、环保减排等方面的研发支出。
000672	2014-12-31	1			5613000	0.21					CNY	本报告期公司研发支出主要为提升质量、节能降耗、环保减排等方面的研发支出，支出额占本年度经审计净资产0.32%，占营业收入0.21%。
000672	2015-12-31	1	5	0.3	3.42614e+06	0.17		0	0		CNY	公司研发投入主要是节能降耗、环保生产等方面的适用技术与技改,公司在能源管理与控制系统、节煤工艺与管理、低氮燃烧、脱硝工艺等方面取得一定效果,并持续推进相关工作。
000672	2016-12-31	1	5	0.3	2.78432e+06	0.1		0	0		CNY	公司研发投入主要是节能降耗、环保生产等方面的适用技术与技改，公司在能源管理与控制系统、节 煤工艺与管理、低氮燃烧、脱硝工艺等方面取得一定效果，并持续推进相关工作。
000672	2017-12-31	1	5	0.3	3.69475e+06	0.08		0	0		CNY	公司研发投入主要是节能降耗、环保生产等方面的适用技术与技改,公司在能源管理与控制系统、节煤工艺与管理、低氮燃烧、脱硝工艺等方面取得一定效果,并持续推进相关工作。
000672	2018-12-31	1	10	0.6	3.56278e+07	0.67		0	0		CNY	公司研发投入主要是节能降耗、环保生产等方面的适用技术与技改,公司在能源管理与控制系统、节 煤工艺与管理、低氮燃烧、脱硝工艺等方面取得一定效果,并持续推进相关工作。 2018年度,公司在节能降耗、环保生产方面开展了重点投资活动,在2017年试用的新技术、新设备、新工艺的基础上,实施了较大创新改进,取得较好效果,形成了相关技改创新成果,公司研发投入费用形成生产成本一部分。
000672	2019-12-31	1	15	0.7	5.7438e+07	0.77		0	0		CNY	公司研发投入主要是节能降耗、超低排放等方面的实用技术研发与改进提升,公司在能源管理与控制系统、节煤工艺与管理、低氮燃烧、脱硝工艺等方面取得一定效果,并持续推进相关工作。
000676	2008-12-31	1			2.33528e+07						CNY
000676	2012-12-31	1			3.84901e+07	7.97					CNY
000676	2013-12-31	1			2.65294e+07	6.02					CNY
000676	2014-12-31	1			3.16191e+07	8.48					CNY
000676	2015-12-31	1	149	14.84	2.84986e+07	8.97		0	0		CNY	2015年,公司继续加大原有研发项目的支持力度,研发主要产品方向如下: 一、国内电能表产品:主要研发了符合国家电网及南方电网新技术要求的系列电能表产品,优化工艺设计,持续送检, 提高了产品技术指标。 二、国外电能表产品:主要研发了新平台AMI系统软件,新型智能终端产品,新款三相ANSI标准的电能表,新型导轨 式电能表产品。 三、电测产品:主要研发了符合电力公司自动化检表的相关检测装置。 相关新产品的研发保持了公司在相关市场的领先优势,进一步巩固和扩大了市场份额。在国内市场,符合国家电网公司 的产品技术指标得到了显著提高,必将为我司在国网统一招标中取得更大份额起到积极的作用。在国外市场,新型系统软件, 终端产品及电能表的研发,与时俱进,满足了国外客户的新要求,进一步巩固和扩大了市场份额。 2015年研发投入22,666,130.05元,占营业收入8.54%,主要用于公司新产品研发,保持公司…
000676	2016-12-31	1	198	31.2	8.4096e+07	3.56		2.71584e+07	32.29		CNY	报告期内，公司立足战略目标，围绕主营业务，增强研发能力，通过技术创新提升公司核心竞争力。
000676	2017-12-31	1	218	34.17	9.63651e+07	1.51		1.24107e+07	12.88		CNY	报告期内,公司立足战略目标,围绕主营业务,增强研发能力,通过技术创新提升公司核心竞争力。
000676	2018-12-31	1	232	32.27	1.24025e+08	1.62		5.73176e+06	4.62		CNY	报告期内,公司立足战略目标,围绕主营业务,增强研发能力,通过技术创新提升公司核心竞争力。
000676	2019-12-31	1	262	30.01	1.6728e+08	1.54		6.71466e+06	4.01		CNY	报告期内,公司立足战略目标,围绕主营业务,增强研发能力,通过技术创新提升公司核心竞争力。
000677	2012-12-31	1			26920000	2.54					CNY
000677	2013-12-31	1			8.52531e+06	0.36					CNY
000677	2014-12-31	1			33940000	1.9					CNY
000677	2015-12-31	1	38	0.7	1.03782e+07	0.5		0	0		CNY	一、新产品产业化工作 1、实现已产业化的新产品提质、提效 安芙赛阻燃纤维:根据用户使用情况,通过提高并稳定阻燃剂及生产原料的质量,降低生产成本,优化阻燃纤维生产工艺,完善产品质量,提升产品市场竞争力,并实现黑色阻燃纤维产业化生产。产品通过Oeko-Tex100生态环保认证。 蛋白纤维:针对不同蛋白种类,开展不同的生产工艺探讨,制备了相对稳定的蛋白溶液,并在中试车间进行了高蛋白质含量蛋白纤维的中试试验,摸索了成型工艺,保证了蛋白纤维产业化生产的工艺稳定。 无染纤维:为扩大原料来源,降低成本,在中试车间进行其它色浆厂家的色浆试验,并进行了多种颜色的无染粘胶纤维系列产品的样品打样。针对目前粘胶纤维色彩评价体系在国内还属空白这一现状,在前期对多种着色纤维进行打样检测,筹建色彩数据库,与天津工业大学合作,色彩评价体系的建立工作已开展进行中。 2、实现中草药提取物粘胶纤维产业化 随着经济的快速发展,…
000677	2016-12-31	1	51	6.09	19866000	4.09		0	0		CNY	加大研发投入力度，增强核心竞争力 把握市场前沿，加快新产品研发，推动技术创新，已成为重中之重。为充分调动和激发技术人员的主观能动性和创造性， 公司对技术中心进行了优化调整，下设了帘子布研发部和帆布研发部。通过优化调整，责任更加明确，业务更加专一，目标 更加清晰，在创新研发、节本降耗、提质提效、优质客户业务维护等方面做了大量工作，技术优势进一步显现。 帘子布研发方面，根据公司经营发展规划，本着可持续发展的创新思路及开发集团大客户、优质客户的原则，新产品开 发实现新突破。全年完成了65项新产品开发生产及样品提供，N66原丝、涤纶原丝及各类化工原材料进行替代试验推广。 帆布研发方面，完成了EP、NE、EE系列共计80余项新产品新规格及差异化帆布的开发，新增销量500余吨。对耐热EP 布完成了技术改善等4项。完成了国产间苯二酚和浙江金汇特、古纤道涤纶活化丝的开发试验。 技术进步方面，申报的“胶管…
000677	2017-12-31	1	54	6.25	20860000	3.76		0	0		CNY	1、轮胎轻量化开发取得突破性进展:完成日本及泰国住友PD-52H及PD-52HW新规格开发,截止11月底实现销量95.459吨。2、芳纶系列产品开发实现新突破:一是芳纶1000D/1+N66840D/1复合布完成样布试验,正在进行工艺优化试验;二是芳纶1500D/3浸胶线绳开发取得突破性成果:由我公司开发生产的该产品制作的轮胎装车后在日本SUPERGT的铃鹿赛事中,住友公司时隔10年再次夺得冠军,赢得极高声誉。11月份客户新下订单300卷,该规格已完全替代并进入开放式采购阶段。3、帆布新品种增加实现新突破。完成了大陆集团2096、2057、EP-125L、PN-400CF、2110、2075共计6个新品种的开发,达到批量化供货要求;为日本大都(横滨)客户完成了EP-100、150、250、300四个规格帆布的试验布卷的生产提供;芳纶直经直纬帆布产品由试验推广阶段开始向批量订单化生产阶段过…
000677	2018-12-31	1	58	6.22	25160000	3.56		0	0		CNY	为了更好的开拓国内外市场,根据市场需求和客户需要,2018年进行了“子午线轮胎用高性能高模低缩涤纶工业长丝制备技术及工艺研究开发”、“高性能轮胎用高强型HMLS涤纶浸胶帘子布研究开发”、“子午线轮胎用高性能锦纶66浸胶帘子布的研究开发”、“输送带用防静电浸胶EE帆布的研究开发”、“高性能子午线轮胎用浸胶人造丝帘子布的研究开发”、“高性能高模低缩涤纶活化工业长丝的研究开发”、“赛车用芳纶浸胶线绳的研究开发”、“橡胶水坝用帆布的研究开发”、“大陆高性能输送带帆布的研究开发”、“轮胎用高性能浸胶涤锦复合帘子布研究开发”、“管状带用耐疲劳浸胶NN帆布的研究开发”11个研发项目。2018年完成了“高性能轮胎用高强型HMLS涤纶浸胶帘子布研究开发”“输送带用防静电浸胶EE帆布的研究开发”、“赛车用芳纶浸胶线绳的研究开发”、“橡胶水坝用帆布的研究开发”、“大陆高性能输送带帆布的研究开发”5个研发项目,…
000677	2019-12-31	1	64	6.31	5.08929e+06	0.64		0	0		CNY	项目研发的目的为了更好的开拓国内外市场,根据市场需求和客户需要,2019年进行了“子午线轮胎用高性能高模低缩涤纶工业长丝制备技术及工艺研究开发”、“轮胎用高性能浸胶涤锦复合帘子布研究开发”、“管状带用耐疲劳浸胶NN帆布的研究开发”、“子午线轮胎用高性能锦纶66浸胶帘子布的研究开发”、“高性能子午线轮胎用浸胶人造丝帘子布的研究开发”、“高性能高模低缩涤纶活化工业长丝的研究开发”、“高性能浸胶帆布的研究开发”、“防弹头盔用高性能芳纶机织布的研究开发”、“芳纶线绳和芳纶复合帘子布研究开发”、“尺寸稳定性高模低缩涤纶帘子布的研究开发”、“高性能芳纶织物的研究开发”11个研发项目。项目进展和达到的预期目标,对企业的后期影响2019年完成了“子午线轮胎用高性能高模低缩涤纶工业长丝制备技术及工艺研究开发”、“轮胎用高性能浸胶涤锦复合帘子布研究开发”、“管状带用耐疲劳浸胶NN帆布的研究开发”、“子午线轮…
000678	2012-12-31	1			38410000	5.05					CNY
000678	2013-12-31	1			39800200	4.33					CNY
000678	2014-12-31	1			48589000	3.84					CNY
000678	2015-12-31	1	242	5.5	46580000	3.72					CNY	2015年度,公司研发投入4658万元。公司一直积极推进技术创新工作,开发新产品,推广新技术。 以创新为驱动,提升科技创新目标,切实发挥技术创新在增强核心竞争力、调整产品结构、转型升级方面 的作用。
000678	2016-12-31	1	263	6.03	47597300	3.41		0	0		CNY	公司一直积极推进技术创新工作，开发新产品，推广新技术。以创新为驱动， 提升科技创新目标，切实发挥技术创新在增强核心竞争力、调整产品结构、转型升级方面的作用。
000678	2017-12-31	1	259	5.88	49912233	3.28		0	0		CNY	2017年度,公司研发投入4991.22万元。公司一直积极推进技术创新工作,开发新产品,推广新技术。以创新为驱动,提升科技创新目标,切实发挥技术创新在增强核心竞争力、调整产品结构、转型升级方面的作用。
000678	2018-12-31	1	263	5.89	5.49323e+07	3.68		0	0		CNY	2018年度,公司研发投入5493.23万元。公司一直积极推进技术创新工作,开发新产品,推广新技术。以创新为驱动,提升科技创新目标,切实发挥技术创新在增强核心竞争力、调整产品结构、转型升级方面的作用。
000678	2019-12-31	1	347	9.55	3.74756e+07	3.02		0	0		CNY	2019年度,公司研发投入3747.56万元。公司一直积极推进技术创新工作,开发新产品,推广新技术。以创新为驱动,提升科技创新能力,切实发挥技术创新在增强核心竞争力、调整产品结构、转型升级方面的作用。
000680	2013-12-31	1			361832700	3.57					CNY
000680	2014-12-31	1			260246400	3.58					CNY
000680	2015-12-31	1	1175	16.46	1.71211e+08	4.54		0	0		CNY	公司在"以市场需求和技术进步为原则,实际开发能力基础提供够公司在"以市场需求和技术进步为原则,实际开发能力基础提供够现市场销售的产品为目标"开发方针指导下,以推土机、装载混凝械售的产品为目标"开发方针指导下,以推土机、装载混凝械售的产品为目标"开发方针指导下,以推土机、装载混凝械售的产品为目标"开发方针指导下,以推土机、装载混凝械售的产品为目标"开发方针指导下,以推土机、装载混凝械、道路机械、消防和工程零部件业务单元为战略目标道路机械、消防和工程零部件业务单元为战略目标道路机械、消防和工程零部件业务单元为战略目标,通过创建国家级研发平通过创建国家级研发平通过创建国家级研发平通过创建国家级研发平通过创建国家级研发平通过创建国家级研发平通过创建国家级研发平通过创建国家级研发平通过创建国家级研发平台,不断增强研发能力推进各项产品技术升级。台,不断增强研发能力推进各项产品技术升级。台,不断增强研…
000680	2016-12-31	1	974	16.67	1.38194e+08	3.14		0	0		CNY	公司在“以市场及技术储备需要，依据满足市场急需，加快技术升级,围绕关键技 术，提升产品质量”的产品开发方针指导下，以推土机、装载机、混凝土机械、道路 机械、工程机械零部件业务单元为战略目标，不断增强研发能力，通过提升产品可靠 性、智能化程度和环保节能水平进行产品技术升级，提升主机的整体性能，提升主机 核心竞争力。
000680	2017-12-31	2	832	15.21	1.58641e+08	2.5		0	0		CNY	公司在“以市场及技术储备需要,依据满足市场急需,加快技术升级,围绕关键技术,提升产品质量”的产品开发方针指导下,以推土机、装载机、混凝土机械、道路机械、工程机械零部件业务单元为战略目标,不断增强研发能力,经过近几年的产品开发和技术研究,在智能控制、远程监控与诊断、节能减排、减振降噪、先进热管理系统、舒适性、新技术新材料应用等前沿技术方面达到世界先进水平,掌握一批具有国际竞争力的核心技术,提升了主机核心竞争力。2017年度,公司研发投入15,864.08万元,占公司2017年经审计归属于母公司的净资产和营业收入比例分别为4.80%和2.50%。
000680	2018-12-31	1	926	17.18	2.2864e+08	2.86		0	0		CNY	公司作为高新技术企业,通过整合优化内部资源,目前已经形成了集设计、实验、验证、试制于一体的完整的研发体系,打造了差异化竞争优势。报告期内,山推以“生产一代、改进一代、创新一代”为奋斗目标,持续的投入并力争掌握控制策略等核心技术,以推土机、装载机、混凝土机械、道路机械、工程机械零部件业务单元为战略目标,不断增强研发能力,并在智能控制、智能匹配等核心技术方面继续加强研发投入,全面扩宽应用环境新版系列高端推土机产品,打造国际最先进的技术平台,具有优异的动力性能、高效静压传动、手掌指令智能电控系统、舒适的驾乘环境、可靠性高和易维护性等优势,引领国内同行业发展趋势,具备了与国际先进产品同台竞技的水平。2018年度,制定22项标准,其中国家标准3项,行标1项,团体标准2项,企业标准16项,获得授权专利166件,申请专利182件,其中发明专利36件,申请获得软件著作权4件。获得山东省科技进步奖二等奖1…
000680	2019-12-31	1	1027	19.09	2.30112e+08	3.59		0	0		CNY	公司作为高新技术企业,拥有国家级企业技术中心等多项研发平台,目前正在增强和完善集设计、实验、验证、试制于一体的完整的研发体系。2019年,公司加大研发投入并力争掌握以下的核心技术,包括:机械推土机离合器机构自适应性能提升、全液压推土机全寿命周期作业效能变化规律及再生技术研究、电控变速箱换挡系统研究、大马力推土机电控变速转向系统性能及控制策略、传动系统变速、转向平顺性研究等核心技术。通过对新产品、新技术及新工艺的持续研发投入使山推在核心和关键技术引领国内同行业发展趋势。在2019年全年参与制修订国标、行标、团标6项,第一起草2项,申报并受理专利110件,其中发明专利35件;授权157件,发明专利授权11件,其中欧盟授权1件。申报山东省科技进步奖1项,中国机械工业科学技术奖2项,山东省机械工业科学技术奖20项。公司获得山东省2019年度“十强”产业集群领军企业库、山东省工程机械行业唯一一家制…
000681	2012-12-31	1			279528	1.39					CNY
000681	2013-12-31	1			3.7108e+06	3.52					CNY
000681	2014-12-31	1			3.22354e+07	8.24					CNY	公司研发支出逐年增加，其中研发支出占净资产比例较上年减少，主要原因是本年完成重组后，净资产大幅增加，增幅超过研发支出增幅。
000681	2015-12-31	1	127	29	2.28673e+07	4.21		6.53511e+06	29		CNY	本年度公司技术研发项目的目的:符合公司视觉素材授权业务发展。
000681	2016-12-31	1	130	18.87	3.55851e+07	4.84		0	0		CNY
000681	2017-12-31	1	150	24.55	5.01654e+07	6.16		1.10065e+07	21.94		CNY	本年度公司技术研发项目的:符合公司视觉内容与服务业务规划与发展。
000681	2018-12-31	1	152	25.72	6.48114e+07	6.56		2.03121e+07	31.34		CNY	本年度公司技术研发项目的:符合公司视觉内容与服务业务规划与发展。
000681	2019-12-31	1	115	22.07	7.04676e+07	9.76		2.64359e+07	37.51		CNY	公司本着“以客户为中心,为客户创造价值”的经营宗旨,紧跟互联网技术发展及内容生态的演进变化,不断创新进取,保持技术领先。公司依托大数据、人工智能等互联网技术,打造以“视觉内容”为核心的智能服务能力,覆盖内容生产、服务交付、高效获客等公司全业务流程。“智能技术”是公司业务发展的核心驱动力之一,报告期内,公司研发投入情况详见本年度报告“第四节经营情况讨论与分析”“二、主营业务分析”“持续加大研发投入智能服务、企业数字化引领业务发展”。
000682	2008-12-31	1			4.22456e+07						CNY
000682	2012-12-31	1				7.4					CNY
000682	2013-12-31	1				7.43					CNY
000682	2014-12-31	1				7.75					CNY
000682	2015-12-31	1	878	21.96	1.43573e+08	6.89		5.8273e+06	4.06		CNY	(一)新产品新方案创新与研发项目。报告期内,公司开展新产品开发项目共计27项,其中调度自动化领域项目有10项、配网自动化项目4项、变电站自动化项目13项,全年完成工程化移交项目有12项。针对调度和配网两大平台产品分部进行升级和研发,提高产品的市场竞争力。一是在现有E8000系统基础上增强配网功能,实现该平台在配网市场的全新功能和业务支持；二是将DF8003D系统全面升级,实现分布式实时数据库、分布式SCADA处理,基于新框架和新绘图包的全新用户体验个性化与定制化展示,实现调度业务平台功能和技术的共享；三是基于市场化改革趋势,实现平台化开发,为分布式能源的大发展提供市场交易手段。基于E3000系统平台开发,开发适用于新一代智能站的软硬件平台,满足常规站和智能站需要,使产品各项性能指标达到满足标准要求,技术水平达到国内一流水准。新产品新方案的创新将稳步提升调度主站、配电自动化产品在智能电网建…
000682	2016-12-31	1	1104	26.01	1.53728e+08	6.48		3.96134e+06	2.58		CNY	（一）新产品与新技术研发项目 研发了配电网运行控制与管理系统、智能电网调度运行数据中心、移动应用平台开发等项目。基于云应用的新一代配电主站 架构以大运行与大检修为应用主体，构建基于配电网分析模型中心和运行数据中心的新一代配电网调度支撑平台，为运行控 制与运维管理提供一体化的应用，满足配电网的运行监控与运行状态管控需求。采用“混合模式”开发的移动应用平台，提供 从后台服务、网络传输、前端展示来快速实现用户需求的完整解决方案，使移动应用成为未来利润的增长点。基于“互联网+” 的大背景，研发了“基于国产基础软件的智能电网营销管理系统”和“基于互联网+的电力移动营销系统”以顺应智能电网和省 级集中的发展趋势，形成面向电力行业领域的重大国产基础软件应用解决方案，提升自主基础软件技术水平和技术成熟度。 针对变电站自动化领域，研发的nPAC新一代变电站产品平台是满足国网”四统一四规范”规定的对变电站自…
000682	2017-12-31	1	1201	29.05	1.78555e+08	6.59		3.82632e+06	2.14		CNY	(一)新产品研发项目立项研发了国网版低压系列保护装置、就地化无防护保护平台及典型装置、电力监控系统网络安全监测装置、电网调度指挥网络交互系统等项目。国网版低压系列保护装置是符合国家电网公司标准规范的低压系列保护装置,主要包括了低压线路电流电压保护、低压线路距离保护、低压线路光纤差动保护、分段保护、电容器保护、电抗器保护、所用变及接地变保护、备自投等设备,每种设备包括常规、智能、多合一三种型号。就地化无防护保护平台及典型装置项目目前各项功能已经自测通过,全力准备国家电网专业测试。该系列产品采用标准化连接器,直接安装于开关场或与一次设备集成安装,装置具有IP防护等级高、抗电磁干扰能力强、散热特性好、可靠性高等特点。就地化安装模式可大幅减少继保室面积,杜绝了现场误碰和误接线事故。软件方面,能实现配置文件的自动更新与备份。硬件方面将大幅提高现场作业效率。电力监控系统网络安全监测装置深度使用sys…
000682	2018-12-31	1	1335	29.25	2.19781e+08	7.22		9.71073e+06	4.42		CNY	(一)新产品研发 根据发展战略,公司2018年加大了对研发项目的投入力度,其中"基于云技术的调度监控支撑平台"项目结合了目前"云大物移智"技术发展趋势,改革传统调度监控支撑平台伸缩性较差的架构模式,实现海量数据的接入、存储及处理需求,适应未来业务的集中化、智能化发展趋势。通过弹性设计,构建统一的监控类软件平台,公司进行持续的技术攻关。 作为电力系统继电保护领域最复杂、最重要和技术要求高的高端产品之一的母线保护是衡量一个公司产品设计技术实力的标志。公司DF-3350E母线保护装置系列产品,在2018年度取得了常规母线保护装置和智能母线保护装置,两大类产品的行业资质型式试验报告和仿真动模试验报告等全部行业资质检测报告,为公司参与国网、南网和行业的市场竞争,尤其是110kV高端产品竞争奠定基础。 公司电力监控系统网络安全监测装置深度使用syslog、snmp网络协议及网络代理功能,将监控自动化…
000682	2019-12-31	1	1474	26.5	2.70347e+08	7.91		8.48156e+06	3.14		CNY	报告期内,公司秉承“技术领先,质量领先,成本领先,效率一流”的研发战略,推进精进研发组织架构调整、平台建设、流程梳理,研究客户需求,持续研发投入,产品技术研发不断实现突破。弹性调控支撑平台项目于2019年7月在南网调度云平台上运用容器及微服务框架完成云化SCADA功能验证系统开发、现场安装调试和测试工作,包括基于云平台分布式数据采集、分布式实时数据处理、历史数据采集等10个功能组件进行了现场安装调试,同时完成110KV及以上电压等级模型的实时数据、模型和图形上云接入工作。云化SCADA功能验证系统于2019年11月顺利通过南方电网专家组的验收,标志着弹性调控支撑平台的建立,支撑建立了调控云PaaS平台技术系统,实现“云原生”的关键技术、服务模式和运营机制的验证。区域综合能源管理系统项目遵循开放性、扩展性、先进性、安全性等原则,软件架构按资源层、通用平台和专用平台支撑层、业务层、展示层进行…
000683	2014-12-31	1			1.38407e+07	0.19					CNY
000683	2015-12-31	1	59	1.24	1.47632e+07	0.2		0	0		CNY	公司2015年度加大研发投入,全年研发支出1,476.32万元,占公司最近一期经审计净资产的0.24%、占公司最近一期经审计营业收入的0.20%。主要为公司控股子公司中源化学卤水提浓项目研发费用。 天然碱主要成分为碳酸氢钠和碳酸钠,其中碳酸氢钠占70%以上,在开采过程中,溶解浓度因碳酸氢钠溶解度低而难以提高,且碳酸氢钠因溶解不完而阻碍开采卤水浓度的提高。加工工艺采用蒸发结晶法,浓度的高低直接影响着蒸汽的消耗。鉴于碳酸氢钠溶解不完全影响卤水浓度提高的难题,中源化学公司通过实施卤水提浓项目,预计可降低加工能耗10%左右,每年为公司创造5000万左右的经济效益。
000683	2016-12-31	1	95	2.07	6.38412e+07	0.7		0	0		CNY	天然碱方面主要实施了定向连通钻采项目、分离提浓项目、产品提质项目、蒸发节能精致项目、日用新产品开发等研发 项目，有效降低采矿成本，提高了资源利用率，提升了产品质量，实现了产品多样化。 煤化工方面主要实施了粉尘肥的清洁回收技术、粉尘肥回收再造粒、硫酸铵高效利用、产品多元化研究—土壤改良肥等 项目，提高了资源利用率，减少了污染物排放，丰富了产品结构，提高了产品质量。
000683	2017-12-31	1	176	3.86	1.2007e+08	1.17		0	0		CNY	2017年,公司继续加大研发投入,加强科技攻关,突出技术创新,创造了更好的经济效益和社会效益。报告期内研发投入12,007.05万元,占公司最近一期经审计营业收入的1.17%,较上年增加88.08%。天然碱方面主要实施了定向连通钻采项目、分离提浓项目、天然碱原卤精制、产品提质项目、蒸发节能精致项目、日用小苏打新产品开发等研发项目,有效降低采矿成本,提高了资源利用率,提升了产品质量,实现了产品多样化。煤化工方面主要实施了脱硫系统后处理优化改造研究、CO2液化与回收研究、热网系统优化改造研究、粉尘肥的清洁回收技术、粉尘肥回收再造粒、硫酸铵高效利用、气化渣及粉煤灰用于土壤改良试验应用研究、高效复合(混)肥研发、测土肥研究及新产品研发等项目,提高了资源利用率,减少了污染物排放,丰富了产品结构,提高了产品质量。报告期,公司加大研发投入,加强科技攻关,新增脱硫系统后处理优化改造研究、CO2液化与回收…
000683	2018-12-31	1	173	3.61	1.29968e+08	1.46		0	0		CNY	2018年,公司继续加大研发投入,加强与科研院所的合作,突出技术创新,创造了更好的经济效益和社会效益。报告期 内研发投入12,997万元,占公司最近一期经审计营业收入的1.46%,较上年增加0.31%。 天然碱方面主要实施了天然碱原卤精制项目、示踪剂在天然碱资源中的研究与应用、日用产品的研究与开发、深薄层资 源开采技术研究与应用、纯碱装置系统优化项目、天然碱卤中微粒子的去除方法研究与应用、氨盐水碳化反应结晶器技术开 发等研发项目,有效降低采矿成本,提高了资源利用率,提升了产品质量,实现了产品多样化,拉长产业链条,实现利润新 的增长点。 煤化工方面明确了有机生物肥的研发方向和目标。固废综合利用方面,博大实地与国家、自治区科研院所合作进行土壤 改良实验,研发出适用酸性和碱性土壤的土壤调理剂;与内蒙古农科院合作的气化渣复配成土项目,已完成自治区科技厅入 库工作。用炉灰、气化渣等固废制免烧砖项目…
000683	2019-12-31	1	210	4.21	1.28114e+08	1.67		0	0		CNY	2019年,公司继续加大研发投入,加强与科研院所的合作,突出技术创新,创造了更好的经济效益和社会效益。报告期内研发投入12,811.38万元,占公司最近一期经审计营业收入的1.67%,总额较上年减少1.43%。2019年,天然碱方面,主要实施了基于NaHCO3碱液的湿分解研究与应用、氨盐水碳化反应结晶器技术开发、小苏打产品干燥工艺研究与应用、自动燃烧优化控制系统的研究与开发、套管检验技术在碱类矿床开发中的研究应用等13项研发项目。获得发明专利2项,实用新型专利2项,软件著作权4项。完成脱硝系统的烟气再循环技术研究、高效反应器的设计与应用和产品提质降耗技术研究与应用、深薄层天然碱矿分离提浓技术的研究与应用四项关键技术的研究和推广应用工作。在增加产品附加值,提升资源利用率、产业链条延伸等方面了实现了新的突破。化肥方面,有机无机复混肥新产品已经登记研发,复合微生物肥料和有机肥已完成研发,准备登…
000685	2019-12-31	1	238	5.9	3.35313e+07	1.51					CNY	报告期内,公司开展科技研发工作,在垃圾焚烧工艺、净水工艺、智慧水务等方面投入资源。通过对科技研发的投入培养一批垃圾焚烧、水处理技术方面的科技攻关型人才,打造一个产、学、研相结合的技术团队,能够在垃圾焚烧工艺、水处理工艺保持竞争优势,进而为企业增产增效。研发投入总额占营业收入的比重较上年发生显著变化的原因:主要是开展科技研发工作使研发投入增加。
000687	2012-12-31	1			24900000	2.87					CNY	2012年研发项目的目的、进展和拟达到的目标，预计对未来发展的影响。2012年列入开发计划的研发项目有六项，分别是《离子液体再生纤维素纤维工艺技术的开发》、《Lyocell纤维用溶剂NMMO合成试验》、《动、植物蛋白粘胶长丝》、《阻燃粘胶长丝》、《异形截面粘胶长丝》、《粘胶纤维尾气治理中试项目》。5.1.1《离子液体再生纤维素纤维工艺技术的开发》5.1.1.1目的探索采用离子液体作为溶剂的再生纤维素纤维溶解、纺丝和溶剂回收全套工程技术。5.1.1.2进展小试基本完成。5.1.1.3拟达到的目标完成中试。5.1.1.4预计对未来发展的影响离子液体作为更安全和环保的新型纤维素溶剂，有望替代NMMO成为第二代Lyocell溶剂体系。5.1.2《Lyocell纤维用溶剂NMMO合成试验》5.1.2.1目的对Lyocell纤维用溶剂NMMO进行合成试验研究，开发工业化合成工艺技术。5.1.2.2进…
000687	2013-12-31	1			23400000	2.7					CNY	(1)Lyocell纤维用溶剂NMMO的合成试验 ①目的 开发Lyocell纤维用溶剂NMMO的合成工艺技术，通过中试试验，解决、突破NMMO合成的关键与核心技术，获得NMMO合成的生产工艺技术，实现工业化合成与Lyocell纤维溶剂的国产化开发。 ②进展 进行了NMMO中试合成，对NMMO溶液进行双氧水、催化剂分解、过滤的提纯试验，目前已有突破性进展。对50LNMMO合成设备进行多方调研，初步确定了合成设备方案。 ③拟达到目标 掌握NMMO溶剂的合成工艺技术，实现工业化合成。 ④预计对未来发展的影响 为我公司的LYOCELL项目提供NMMO溶剂，实现NMMO溶剂的自主生产，为LYOCELL纤维生产提供原料的支持。 （2）《动、植物蛋白粘胶长丝》 ①目的 采用动植物蛋白与纤维素粘胶混合进行生物质、差别化、功能性产品—蛋白粘胶长丝的开发，实现对传统产品的改性升级。 ②进展 完成了133.3…
000687	2014-12-31	1			24023000	3.31					CNY	1项目 (1)Lyocell纤维用溶剂NMMO合成试验 目的： 对Lyocell纤维用溶剂NMMO合成工艺技术进行研发，获得NMMO合成的生产技术，实现NMMO工业化合成， 为Lyocell纤维生产提供NMMO溶剂原料。 进展： 完成小试，取得小试成果，进行了放量合成试验，打通了合成工艺技术路线。 对国内NMMO生产厂家进行调研，对其产品进行检测分析，确定了项目合作厂家。对合作方生产的NMMO 样品进行了生产应用验证。通过与合作方进行沟通、交流，就NMMO溶剂指标与进口NMMO存在的差距、相关 指标对Lyocell纤维生产过程与产品质量的影响进行了分析，明确了提升和改进的目标。 2015年，该项目计划完成工业化工艺设计与工程设计，进行选址、土建、设备购置等项目建设等相关 工作。 拟达到的目标： 掌握NMMO溶剂的工业化合成技术，建设一条年产3000吨NMMO溶剂的工业化生产线，实现工业化…
000687	2015-12-31	1	121	31.19	1.1617e+07	1.32		0	0		CNY	为更好地发挥知识产权对加强技术创新、提升产品竞争力、主导以技术创新引领市场趋势,在完成重大资产置换后,公司持续进行研发投入,截至本报告书出具日,公司累计共申请了84项专利,获得授权38项,其中47项发明专利,37项实用新型专利。 报告期内,公司研发费用支出为11,617,022.1元,基本上都是2015年下半年军工类产生的研发费用,主要用于自组网信息安全系统、头载显示系统等项目的研发。 (1)HPPC式自组网信息安全系统 该项目是以虚拟机微隔离技术、新型云数据加密存储技术、云负载技术等技术为依托开发出的一套信息安全系统,主要应用于航天航空、兵器工业、电子工业、核工业、船舶工业、交通能源、科研院所等行业及领域的办公保密环境。系统主要由华讯方舟基于网络的安全通信系统、客户端网络安全系统、网络安全防御系统、局域网安全管理系统四部分软件构成,分别实现了指定识别、数据过滤、数据加密、反渗透、防病毒…
000687	2016-12-31	1	378	50.47	6.78415e+07	4.23		0	0		CNY	截至本报告书出具日，公司累计共申请了108项专利，获得授权54项，其中5项发明专利，45项实用新 型专利，4项外观设计专利。公司现有产品系列更加丰富、功能更加多样化，满足更多不同用户的需求。 GlobalEye光波导式头载显示设备研发、GlobalEye全反射式头载显示设备的研发攻克了各项新型显示技术 难点，研发进展顺利，取得阶段性重要成果；VrEarth通用视景仿真平台、GenEarth新一代联合作战仿真系 统、全加固型黑白激光打印机设备等已形成产品体系部分产品已成功应用；便携式固定翼电动无人机、多 用途无人直升机、EasyPilot系列飞行控制系统等无人机系列产品取得重大进展，目前已可提供整体解决方 案，并接触多家意向客户。
000687	2017-12-31	1	516	56.27	1.47694e+08	8.39		0	0		CNY	为更好地提升产品竞争力、主导以技术创新引领市场趋势,公司始终把研发投入放在首要位置,不断开发、完善核心技术,升级产品结构,全面提升公司综合竞争力。报告期内,公司的研发投入金额为1.48亿元,研发人员数量516人,较上年同期分别增加了117.70%和36.51%。截至本报告期,公司累计共申请了166项专利,获得授权82项,其中10项发明专利,67项实用新型专利,5项外观设计专利。
000687	2018-12-31	1	489	54.7	1.56305e+08	10.3		0	0		CNY	随着经营规模的扩大,公司以市场为导向,持续加大研发投入力度。公司专注于军事通信应用领域,在本报告期内公司的三维仿真平台、雷达、特种显示器、头载显示设备、无人机等项目均在原有的技术、客户积累和市场需求调研的基础上进行更深入的应用开发;电磁信息、制导与控制、无线智能天线技术、定向天线自组网技术等产品形成了科研及批产优势;可靠性试验室成功通过CNAS国家实验室资质认证和DILAC中国国防科技工业实验室认证。 2018年有部分产品已导入客户终端,已有部分研发成果进入了定型小批生产阶段。后期进入正式定型批量生产,将给公司带来长期稳定的产值及利润。同时,通过产品研发部门的调整和优化,更加集中和突出了自己的技术优势,强化了在行业客户的品牌影响,为今后在军工通讯领域的长久发展打下了坚实的基础。 报告期内公司研发投入金额为156,305,303.78元,教上年同期增加5.83%;研发人员数量489人,较上…
000687	2019-12-31	1	92	36.51	8.77156e+07	35.05		0	0		CNY	在本报告期内公司的电磁频谱、军用数据链、红外图像处理、雷达数据处理、军用仿真软件、无人机、特种显示器等项目均在原有的技术、客户积累和市场需求调研的基础上进行更深入的应用开发;电磁频谱测向、频谱干扰信号源、软件无线电宽带硬件平台、红外活体检测、红外热成像识别制导、军用模拟飞行仿真、GIS应用调理系统、无线智能天线技术、定向天线自组网技术等产品形成了科研及批产优势。顺利通过武器装备承制资格年度监督审查;可靠性试验室成功保有CNAS国家实验室资质认证和DILAC中国国防科技工业实验室认证。2019年有部分产品已通过军工客户转型鉴定,其中有国家重点项目配套产品开始进入了定型小批生产阶段。后期进入正式定型批量生产,将给公司带来长期稳定的产值及利润。同时,通过重点产品研发部门的调整和优化,更加集中和突出了自己的核心技术优势,强化了在军工行业客户的品牌影响,为今后在军工信息技术应用领域的长久发展打下了…
000690	2012-12-31	1			16740000	0.42					CNY
000690	2013-12-31	1			2.01665e+06	0.04					CNY
000690	2014-12-31	1			788058	0.02					CNY
000690	2015-12-31	1				0.27					CNY
000690	2016-12-31	1	9	0.59	5.24884e+07	1.48					CNY	公司始终坚持创新驱动发展方针，按照“资源综合利用，资源循环利用，企业科学发展” 的低碳循环经济思路，坚持发展目标导向、低碳节能清洁环保的发展理念，加大研发投入， 加强科技攻关，突出技术创新，深掘机组节能潜力，提高发电效率，减少污染物排放，充分 发挥创新研发对新能源电力主业的支撑和引领作用。
000690	2017-12-31	1	8	0.55	1.25831e+07	0.5					CNY	公司始终坚持创新驱动发展方针,按照“资源综合利用,资源循环利用,企业科学发展”的低碳循环经济思路,坚持低碳节能、清洁环保的发展理念,加大研发投入,加强科技攻关,突出技术创新,深掘机组节能潜力,提高发电效率,减少污染物排放,充分发挥创新研发对新能源电力主业的支撑和引领作用。报告期内,公司研发人员的数量为8人,占比0.55%,同比减少11.11%;研发投入总额为12,583,073.80元,占营业收入的0.50%。
000690	2018-12-31	1	8	0.58	0	0					CNY	公司始终坚持创新驱动发展方针,按照“资源综合利用,资源循环利用,企业科学发展” 的低碳循环经济思路,坚持低碳节能、清洁环保的发展理念,加大研发投入,加强科技攻关, 突出技术创新,深掘机组节能潜力,提高发电效率,减少污染物排放,充分发挥创新研发对 新能源电力主业的支撑和引领作用。报告期内,公司研发人员的数量为8人,占比0.58%, 同比增加0.03%;研发投入总额为0元,占营业收入的0.00%。
000690	2019-12-31	1	8	0.58	0	0					CNY	公司始终坚持创新驱动发展方针,按照“资源综合利用,资源循环利用,企业科学发展”的低碳循环经济思路,坚持低碳节能、清洁环保的发展理念,适时适度研发投入,加强科技攻关,突出技术创新,深掘机组节能潜力,提高发电效率,减少污染物排放,充分发挥创新研发对新能源电力主业的支撑和引领作用。报告期内,公司研发人员的数量为8人,占比0.58%,同比变动0.00%;研发投入总额为0元,占营业收入的0.00%。
000693	2012-12-31	1			1.91043e+08	4.16					CNY	2012年公司紧紧围绕能源、环保、技节能减排，积极进行工艺技术创新、设备装置改造，大大极高了资源的利用效率，减少了三废排放。报告期内，公司研发列支19,104万元,占净资产和营业收入比例分别为8.88%、4.16%。
000693	2014-12-31	1			8.08087e+06	0.1					CNY
000693	2015-12-31	1	28	8.21	3.66897e+06	0.04		0	0		CNY	公司下属公司平安鑫海资源开发有限公司进行镁质镍矿新工艺技术研发发生的费用。
000695	2018-12-31	1	60	13.42	1.58859e+07	1.52		0	0		CNY	本年较上年比例增加主要是不需要研发投入的热电业务自2018年10月1日不再纳入合并范围,属于热电业务旺季的第四季度数据未纳入合并范围,相应营业收入减少,导致占比增加。
000695	2019-12-31	1	60	6.95	1.92617e+07	3.32		0	0		CNY
000697	2016-12-31	1	39	19.5	1.59323e+07	125.91		5.26932e+06	33.07		CNY	研发投入主要是成都航宇和朗星无人机报告期对研发的投入，作为高科技企业，对研发投入是经营必要的、也将会是经 常性的投入。
000697	2017-12-31	1	229	12.98	1.17631e+08	15.63		9.20782e+07	78.28		CNY	报告期研发投入主要是朗星无人机研发投入9,207.82万元,成都航宇研发投入2,555.31万元。朗星无人机主要进行无人机及系统的研发、设计,报告期已进行了无人机试飞,达到了预期设计要求。成都航宇主要是对叶片研发的投入。对研发的投入,对公司转型航空制造业务是必要的,也将是持续性的。
000697	2018-12-31	1	242	9.73	1.25441e+08	7.83		1.01507e+08	80.92		CNY	报告期研发投入主要是成都航宇研发投入2447万元。研发的投入是必要的,也将是持续性的。
000697	2019-12-31	1	222	12.26	1.51171e+07	0.76		0	0		CNY	报告期研发投入主要是成都航宇研发投入,研发的投入是必要的,也是持续性的。
000698	2009-12-31	1			3.39394e+07						CNY
000698	2012-12-31	1			57930000	0.56					CNY
000698	2013-12-31	1			5.40774e+07	0.51					CNY
000698	2015-12-31	1	336	8.62	1.32203e+08	1.37		0	0		CNY	本集团内部研究开发项目的支出分为研究阶段支出和开发阶段支出。 为研究新型化工产品生产工艺而进行的有计划的调查、评价、和选择阶段的支出为研究阶段的支出,于发生时计入当期损益。开发阶段的支出,如果开发形成的某新型化工产品或工序等在技术和商业上可行,而且本集团有充足的资源和意向完成开发工作,并且开发阶段支出能够可靠计量,则开发阶段的支出便会予以资本化。资本化开发支出按成本减减值准备在资产负债表内列示,其他开发费用则在其产生的期间内确认为费用。
000698	2016-12-31	1	305	8.35	1.1626e+08	1.31		0	0		CNY	为研究新型化工产品生产工艺而进行的有计划的调查、评价、和选择阶段的支出为研究阶段的 支出，于发生时计入当期损益。开发阶段的支出，如果开发形成的某新型化工产品或工序等在技术和 商业上可行，而且本集团有充足的资源和意向完成开发工作，并且开发阶段支出能够可靠计量，则开 发阶段的支出便会予以资本化。资本化开发支出按成本减减值准备在资产负债表内列示，其他开发费 用则在其产生的期间内确认为费用。
000698	2017-12-31	1	336	9.93	1.40824e+08	1.18		0	0		CNY	本集团内部研究开发项目的支出分为研究阶段支出和开发阶段支出。为研究新型化工产品生产工艺而进行的有计划的调查、评价、和选择阶段的支出为研究阶段的支出,于发生时计入当期损益。开发阶段的支出,如果开发形成的某新型化工产品或工序等在技术和商业上可行,而且本集团有充足的资源和意向完成开发工作,并且开发阶段支出能够可靠计量,则开发阶段的支出便会予以资本化。资本化开发支出按成本减减值准备在资产负债表内列示,其他开发费用则在其产生的期间内确认为费用。
000698	2018-12-31	1	328	10.72	1.46988e+08	1.36		0	0		CNY	本集团内部研究开发项目的支出分为研究阶段支出和开发阶段支出。 为研究新型化工产品生产工艺而进行的有计划的调查、评价和选择阶段的支出为研究阶段的支出,于发生时计入当期损益。开发阶段的支出,如果开发形成的某新型化工产品或工序等在技术和商业上可行,而且本集团有充足的资源和意向完成开发工作,并且开发阶段支出能够可靠计量,则开发阶段的支出便会予以资本化。资本化开发支出按成本减减值准备在资产负债表内列示,其他开发费用则在其产生的期间内确认为费用。
000698	2019-12-31	1	374	13.04	1.50836e+08	1.37		0	0		CNY	本集团内部研究开发项目的支出分为研究阶段支出和开发阶段支出。为研究新型化工产品生产工艺而进行的有计划的调查、评价和选择阶段的支出为研究阶段的支出,于发生时计入当期损益。开发阶段的支出,如果开发形成的某新型化工产品或工序等在技术和商业上可行,而且本集团有充足的资源和意向完成开发工作,并且开发阶段支出能够可靠计量,则开发阶段的支出便会予以资本化。资本化开发支出按成本减减值准备在资产负债表内列示,其他开发费用则在其产生的期间内确认为费用。
000700	2012-12-31	1			47480500	1.93					CNY
000700	2013-12-31	1			72417000	2.5					CNY
000700	2014-12-31	1			97525000	2.87					CNY
000700	2015-12-31	1	280	8.54	8.50153e+07	2.71		0	0		CNY	2015年度,公司研发投入8501.53万元。公司一直积极推进技术创新工作,开发新产品、新工艺,切实发挥技术创新在增强核心竞争力方面的作用。
000700	2016-12-31	1	236	9.17	1.10963e+08	3.48		0	0		CNY	公司一直积极推进技术创新工作，开发新产品、新工艺，切实发挥技术创新在增强 核心竞争力方面的作用。
000700	2017-12-31	1	386	8.97	1.67023e+08	3.85		0	0		CNY	2017年度,公司研发投入16,702.35万元。公司一直积极推进技术创新工作,开发新产品、新工艺,切实发挥技术创新在增强核心竞争力方面的作用。
000700	2018-12-31	1	432	11.89	1.94965e+08	3.93		0	0		CNY	2018年度,公司研发投入19,496.53万元。公司一直积极推进技术创新工作,开发新产品、新工艺,切实发挥技术创新在增强核心竞争力方面的作用。
000700	2019-12-31	1	725	17.1	2.09118e+08	3.81		0	0		CNY	2019年度,公司研发投入20,911.84万元。公司一直积极推进技术创新工作,开发新产品、新工艺,切实发挥技术创新在增强核心竞争力方面的作用。
000701	2012-12-31	1			13756900	0.08					CNY
000701	2013-12-31	1			22556400	0.09					CNY
000701	2014-12-31	1			40822700	0.15					CNY
000701	2015-12-31	1	142	3.58	4.14676e+07	0.14		1.49215e+06	3.6		CNY	本公司的控股子公司厦门市信达光电科技有限公司、深圳市安普光光电科技有限公司和厦门信达物联科技有限公司等均有研发支出。 公司本年度研发支出总额为4146.76万元,占营业收入的比例为0.14%,占归属于上市公司股东的净资产的比例为1.12%。 光电板块各公司研发项目的目的是为了产品的创新,降低产品成本,提高公司产品的核心竞争力和品牌价值。2015年研发项目近20项,封装研发3个项目,均已经批量生产；室外灯具产品研发7个项目,其中3个项目已批量生产,4个项目已定型；室内灯具产品研发8个项目,其中4个项目已批量生产,4个项目已经定型。户外照明板块加大研发力度,拓宽产品领域,从成本优化、品质保证两方面严格把控。进行金属外壳模块路灯、简易模块路灯和灵巧模块路灯,紧急停车带标志指示灯、疏散标志指示灯、紧急电话标志指示灯、天梭模块化路灯、电光指示牌等多款低成本、高可靠性新产品的开发,通过优化升级和更新…
000701	2016-12-31	1	242	5.06	5.83959e+07	0.14		5.74352e+06	9.84		CNY	2016年光电板块显屏封装产品、应用照明产品及白光LED产品研发项目近20项，部分项目已批量生产。 完善LAMP与SMD两大系列产品，研发RGB大视角二次配光技术，同时进行提高散热、提高防潮等级、改善焊 接虚焊等方面的研究。应用照明板块加大新产品的开发，丰富灯具产品线，实现产品的批量化、标准化。 白光板块优化产品方案，继续做好高压系列产品推广工作，研发高端SMD与灯丝产品，作为国外市场的重 点推广产品。 厦门信达物联科技有限公司研发项目有电梯物联平台、读写设备等。电梯物联网安全管理公共服务平 台，是利用物联网技术，进行电梯运行数据采集、监控、传输，集维保管理、电梯运行实时监控、公共信 息发布、应急救援呼叫中心等功能为一体的物联网应用平台。各类型读写器的研发主要是基于公司主营产 品电子标签的销售配套，有利于公司物联网整体解决方案的提升。深圳安尼数字技术有限公司2016年重点 开发包括“e安…
000701	2017-12-31	1	195	3.93	6.14563e+07	0.12		6.0587e+06	9.86		CNY	本公司的控股子公司厦门市信达光电科技有限公司、深圳市安普光光电科技有限公司、深圳市灏天光电有限公司、厦门信达物联科技有限公司、深圳安尼数字技术有限公司和厦门信达中天网络科技有限公司等均有研发支出。公司本年度研发支出总额为6,145.63万元,占营业收入的比例为0.12%,占归属于上市公司股东的净资产的比例为1.24%。本年度光电板块研发支出总额为3,802.19万元,占光电板块营业收入比例为2.44%。本年度物联板块研发支出总额为1,790.08万元,占物联板块营业收入比例为8.58%。2017年光电板块显屏封装产品、应用照明产品及白光LED产品研发项目29项。增加SMD户内外小间距两大系列产品,研发SMD户内高密高可靠0808RGB、SMD户外高清1516RGB,同时进行提高散热、提高防潮等级、改善焊接虚焊等方面的研究。白光板块优化产品方案,继续做好高压系列产品推广和可靠性提升工作,进…
000701	2018-12-31	1	374	5.51	7.45157e+07	0.11		5.36045e+06	7.19		CNY	本公司控股子公司厦门市信达光电科技有限公司、深圳市安普光光电科技有限公司、广东信达光电科技有限公司、厦门信达物联科技有限公司、深圳安尼数字技术有限公司和厦门信达中天网络科技有限公司等均有研发支出。 公司本年度研发支出总额为7,451.57万元,占营业收入的比例为0.11%,占归属于上市公司股东的净资产的比例为1.70%。 1、本年度光电板块研发支出总额5,003.76万元,占光电板块收入比例为3.01%。 2018年信达光电板块研发项目29项:显屏封装板块研发项目主要为全新小尺寸封装技术研发、3535全彩支架、小间距COB项目等,加大对小间距、高清、户外防潮产品的研发力度;白光封装板块研发项目主要为光效TC能力提升、光效果均匀的LED性能提升、新型大功率LED高可靠性研究等,提高产品工艺和性能。照明板块研发项目主要为超高光效LED路灯和新型地铁面板灯等,改进产品工艺,提升产品附加值。 2…
000701	2019-12-31	1	484	7.96	7.36769e+07	0.09		682242	0.93		CNY	本公司控股子公司厦门市信达光电科技有限公司、福建省信达光电科技有限公司、广东信达光电科技有限公司、深圳市安普光光电科技有限公司、厦门信达半导体科技有限公司、深圳市灏天光电有限公司、厦门信达物联科技有限公司、山东信达物联应用技术有限公司、深圳安尼数字技术有限公司等均有研发支出。公司本年度研发支出总额7,367.69万元,占营业收入比例为0.09%,占归属于上市公司股东的净资产的3.19%。1、本年度光电板块研发支出总额5,360.76万元,占光电板块收入比例为4.50%。2019年信达光电板块研发项目26项:显屏封装板块研发项目主要为通过对全新多合一封装、微间距倒装等封装技术的研究,加快产品转型;白光封装板块研发项目主要为对背光产品工艺和性能的研究;照明板块除继续开展超高光效LED路灯和新型地铁面板灯等研发项目外,加大智慧路灯、教育灯具等项目的研发,丰富公司产品结构。2、本年度物联板块研发…
000702	2012-12-31	1				3.11					CNY
000702	2013-12-31	1				3.24					CNY
000702	2014-12-31	1				1.94					CNY
000702	2015-12-31	1	99	6.31	2.5734e+07	1.95		0	0		CNY	本公司研发项目主要包括半烘干发酵技术利用粮食副产物在饲料中的应用、发酵和无蒸汽冷制粒联合生产仔猪料的技术、高效复合饲料添加剂在母猪料的研发与推广、鱼用配合饲料中添加植酸酶的应用、鱼用配合饲料中大麦的应用、小麦替代玉米并添加复合酶在黄羽肉鸡料中的应用试验、发酵后不烘干方法干燥生产的技术、高粱对生长猪生产性能的影响等的研发。报告期内研发支出总额占最近一期经审计合并报表净资产的5.58％,占最近一期经审计合并报表营业收入的1.95%。(按母公司营业收入计算,研发支出占母公司营业收入的3.52%)。
000702	2016-12-31	1	96	6.57	1.88692e+07	1.53		0	0		CNY	本公司研发项目主要包括仔猪自由采食关键技术研究、高断奶窝重哺乳母猪料研究、生长育肥猪无抗饲料研究、 鲫鱼脂肪营养及健康养殖模式的研究、地方性原料在蛋鸭料中应用研究、淀粉及脂肪在乳仔猪饲料中的高效应用、高 效饲料套餐及养殖模式研究、湖南省重大科技专项“生猪品种优质化、集约化及精深加工产业化关键技术研究”的子项 目“优质地方猪饲料营养调控技术、规模猪场饲料配方研究（合作项目）等的研发。报告期内研发支出总额占最近一 期经审计合并报表净资产的4.15％，占最近一期经审计合并报表营业收入的1.53%。（按母公司营业收入计算,研发支 出占母公司营业收入的2.89%）。
000702	2017-12-31	1	124	10.05	2.01274e+07	1.49		0	0		CNY	本公司研发项目主要包括公司加农户高效饲养技术研究、草鱼脂肪营养及健康养殖模式的研究、蛋鸭高效饲养技术研究、“生猪品种优质化、养殖集约化及精深加工产业化关键技术研究与示范”的子项目、淀粉及脂肪在乳仔猪饲料中的高效应用。报告期内研发支出总额占最近一期经审计合并报表净资产的4.27%,占最近一期经审计合并报表营业收入的1.49%。(按母公司营业收入计算,研发支出占母公司营业收入的2.66%)。
000702	2017-12-31	2			2.01274e+07	2.66					CNY	本公司研发项目主要包括公司加农户高效饲养技术研究、草鱼脂肪营养及健康养殖模式的研究、蛋鸭高效饲养技术研究、“生猪品种优质化、养殖集约化及精深加工产业化关键技术研究与示范”的子项目、淀粉及脂肪在乳仔猪饲料中的高效应用。报告期内研发支出总额占最近一期经审计合并报表净资产的4.27%,占最近一期经审计合并报表营业收入的1.49%。(按母公司营业收入计算,研发支出占母公司营业收入的2.66%)。
000702	2018-12-31	1	113	9.81	1.92574e+07	1.44		0	0		CNY	本公司研发项目主要包括公司加农户高效饲养技术研究、草鱼脂肪营养及健康养殖模式的研究、蛋鸭高效饲养技术研究、“生猪品种优质化、养殖集约化及精深加工产业化关键技术研究与示范”的子项目(2016NK1002)。 报告期内研发支出总额占最近一期经审计合并报表净资产的3.68%,占最近一期经审计合并报表营业收入的1.44%。(按母公司营业收入计算,研发支出占母公司营业收入的2.53%)。
000702	2019-12-31	1	105	10.03	1.54391e+07	1.37		0	0		CNY	本公司研发项目主要包括公司加农户高效饲养技术研究、草鱼脂肪营养及健康养殖模式的研究、蛋鸭高效饲养技术研究、“生猪品种优质化、养殖集约化及精深加工产业化关键技术研究与示范”的子项目(2016NK1002)。报告期内研发支出总额占最近一期经审计合并报表净资产的2.76%,占最近一期经审计合并报表营业收入的1.37%。(按母公司营业收入计算,研发支出占母公司营业收入的2.86%)。
000703	2018-12-31	1	194	1.55	2.79482e+08	0.33		0	0		CNY	2018年是公司的科技创新年,公司对标国际一流科技企业,进行科研战略布局,不断加大研发投入力度和高层次科研人员的引进、培养和储备。公司积极探索新材料、新技术研发和产业化的新思路,在新产品研发和产业化、研发平台建设、人才团队建设、外部合作等诸方面取得了一定的成效。2018年度申请专利共20项,其中:发明专利16项、实用新型4项,本年度获得授权专利共7项,其中:发明专利3项、实用新型4项。制定和参与制定国家标准共4项、参与制定行业标准3项、团体标准1项、制定企业标准3项。2018年全年实施科技开发项目共计62项(其中包括两项国家重点研发计划项目),实现成果转化16项;成功申报中欧国际合作重大项目1项。 拥有自主知识产权的无锑环保聚酯“逸钛康”入选18/19流行趋势产品,全光谱发热纤维“火绒”入围18/19流行趋势产品。“无锑环保聚酯熔体直纺长丝成套技术”项目顺利通过科技成果鉴定,并完成浙江省…
000703	2019-12-31	1	445	2.69	4.96258e+08	0.62		3.5173e+06	0.71		CNY	报告期内,公司积极探索新材料、新技术研发和产业化的新思路,在新产品研发和产业化、研发平台建设、人才团队建设、外部合作等诸方面取得了一定的成效,主要聚焦在聚酯及聚酰胺绿色生产技术、产业链专用化学品制造技术、功能性纤维材料、下一代生物基聚酯材料等。当前相关研发项目进展顺利,未来基于期货创新业务的研究项目会增加,预计研发投入会加大,从而推动公司各项业务的持续发展。2019年度申请专利共60项,其中:发明专利49项、实用新型11项,本年度获得授权专利共10项,其中:发明专利5项、实用新型5项。2019年全年实施科技开发项目100余项(其中包括2项国家重点研发计划项目,浙江省国际合作重大项目1项)。公司拥有自主知识产权的无锑环保聚酯“逸钛康”被评为2019年浙江省优秀工业产品。“无锑聚酯熔融直纺长丝成套技术”荣获第六届中国十大纺织科技奖。研发投入资本化率大幅变动的原因及其合理性说明报告期内,公司研…
000705	2012-12-31	1			1.28877e+07	0.71					CNY
000705	2013-12-31	1			1.54256e+07	0.76					CNY
000705	2014-12-31	1			1.74402e+07	0.84					CNY
000705	2015-12-31	1	114	6.49	1.85913e+07	0.86					CNY	报告期内,公司研发支出总额为18,591,319.85元,同比增长6.6%。研发支出主要系全资子公司震元制药用于新产品的研发和老产品的技术挖潜等,占震元制药报告期末经审计净资产的2.86%,占其报告期末经审计营业收入的5.24%；占公司报告期末经审计净资产的1.45%,占公司报告期末经审计营业收入的0.86%。
000705	2016-12-31	1	114	6.44	1.68437e+07	0.69					CNY	研发支出主要系全资 子公司震元制药用于新产品的研发和老产品的技术挖潜等，占震元制药报告期末经审计净资 产的2.65%，占其报告期末经审计营业收入的4.77%；占公司报告期末经审计净资产的1.30%， 占公司报告期末经审计营业收入的0.69%。
000705	2017-12-31	1	108	5.99	2.47702e+07	0.96					CNY	报告期,公司全资子公司震元制药强化创新驱动发展,积极搭建科技创新生态圈,着力推进新产品研发、药品一致性评价和老产品的技术挖潜等工作,助力夯实企业可持续发展后劲;同时,有序推进产学研合作,加大与高端科研院所的合作力度,借力外部尖端智力成果助推产品提档升级。
000705	2018-12-31	1	115	6.18	3.77736e+07	1.32					CNY	报告期,震元制药强化创新驱动发展,积极搭建科技创新生态圈,着力推进新产品研发、药品一致性评价和老产品的技术挖潜等工作,助力夯实企业可持续发展后劲;同时,有序推进产学研合作,加大与高端科研院所的合作力度,借力外部尖端智力成果助推产品提档升级。
000705	2019-12-31	1	98	5.15	3.28713e+07	1.01					CNY	报告期,震元制药强化创新驱动发展,积极搭建科技创新生态圈,着力推进新产品研发、药品一致性评价和老产品的技术挖潜等工作,助力夯实企业可持续发展后劲;同时,有序推进产学研合作,加大与高端科研院所的合作力度,借力外部尖端智力成果助推产品提档升级。
000707	2012-12-31	1			1.91043e+08	4.16					CNY	2012年公司紧紧围绕能源、环保、技节能减排，积极进行工艺技术创新、设备装置改造，大大极高了资源的利用效率，减少了三废排放。报告期内，公司研发列支19,104万元,占净资产和营业收入比例分别为8.88%、4.16%。
000707	2013-12-31	1			1.74288e+08	4.68					CNY	公司报告期内研发项目主要围绕节能降耗和环境保护进行，项目完成后，将会降低公司的消耗，进一步减少污染物的排放。本期净资产下降主要系本期利润下降所致。本期研发占净资产的比例上升主要系本期公司亏损导致公司净资产下降，从而引起研发占净资产的比例上升。
000707	2014-12-31	1			1.11163e+08	2.78					CNY
000707	2015-12-31	1	551	11.32	1.18648e+08	3.06		0	0		CNY	本期公司研发项目共有9项,主要为:"线路板专用电子级氯化铵生产技术开发与应用"、"合成氨尾气制LNG技术及装置开发与应用"、"能源管理系统优化、控制技术研究与应用"、"锅炉烟气SCR烟气脱硝技术研究与应用"、"合成氨"三废"混燃综合利用技术开发与应用"、"盐碱泥循环经济工艺技术开发与应用"、"合成氨型煤制气技术研究开发项目"、"提高联碱CO2利用率研发项目"、"绿色品种盐技术开发项目"。研发项目主要是为了增加企业新的效益增长点,用于环保整治以及降低成本增加企业竞争力。
000707	2016-12-31	1	531	10.48	1.34462e+08	3.39		0	0		CNY	公司本期研发项目共有10项，主要为：“合成氨尾气制LNG技术及装置开发与应用”、“能源管理系统优化、控制技术研究与 应用”、“锅炉烟气SCR烟气脱硝技术研究与应用”、“合成氨“三废”混燃综合利用技术开发与应用”、“盐碱泥循环经济工艺技 术开发与应用”、“合成氨原料气净化工艺研发项目”、“变换气精脱硫技术研发项目”、“联碱装置污水处理技术研发项目”、“全 低变工艺的技术研发项目”、“造气渣循环利用技术研究与应用”。研发项目主要是增加企业新的效益增长点，用于环保整治 以及降低成本增加企业竞争力。
000707	2017-12-31	1	413	8.49	1.17772e+08	2.75		0	0		CNY	本期研发项目共12项:“煤气化工艺研究开发项目”、“合成氨废气清洁利用研发项目”、“联碱废水清洁利用研发项目”、“联碱碳化工艺研究开发项目”、“联碱粉尘清洁净化研发项目”、“蒸发装置各效二次蒸汽梯级利用技术研发项目“、“云应盐矿采卤盐腔固废处置地灾评估技术研究与应用”、“盐钙联产关键技术研究与应用”、“盐化工废弃物制备高强石膏技术开发与应用”、”碱渣干燥装置关键技术研究与应用“、”锅炉烟气碱渣湿法脱硫关键技术研究与应用“、”基于碱渣的高含水率污染土固化稳定化关键技术与应用“。
000707	2018-12-31	1	182	6.45	1.46616e+07	0.39		0	0		CNY	本期研发费用减少主要系:公司本期减少研发投入所致。
000707	2019-12-31	1	182	9.68	6.18684e+07	2.68		0	0		CNY	本年度研发主要项目为:“壳牌煤气化关键设备国产化研究与应用”、“纯碱质量提升关键技术研究与应用”、“锅炉烟气超低排放关键技术研究与应用”。研发投入总额占营业收入的比重较上年发生显著变化的原因公司2019年度研发投入总额为61,868,418.96元,占营业收入的2.68%,较2018年度的占比显著提高,主要系2018年度研发列支较少。
000708	2012-12-31	1			263882089	3.25					CNY	2012年公司紧跟市场形势和行业发展动向，瞄准国内外重点行业，加强产品研发及产品差异化发展， 进行工艺技术创新，在品种开发和认证、关键品种攻关、质量提升上取得了一定成效。
000708	2013-12-31	1			246512228	3.31					CNY
000708	2014-12-31	1			2.48422e+08	3.38					CNY
000708	2015-12-31	1	424	11.15	2.25179e+08	3.63		0	0		CNY
000708	2016-12-31	1			2.38114e+08	3.72					CNY
000708	2017-12-31	1	454	12.06	3.57489e+08	3.5		0	0		CNY	公司是国家高新技术企业,坚持“科技引领未来”和“敢为人先,引领市场”的研发理念,重视对产品研发、工艺创新的投入,提高自身研发综合实力,把研发投入作为增强企业创新能力和竞争力的战略性投资,2017年公司研发投入金额为35,749万元,研发投入占营业收入比例3.50%。通过研发投入,加速技术创新,促使常规产品特色化、同质产品高端化、高端产品尖端化。公司研发的超级模具钢、特种锻材、汽车曲轴、连杆用新型材料、铁路客货车用轴承钢等高端特钢产品遍布电站锅炉、油气田、工业模具、军工及航空航天、汽车工业、工程机械、新能源、核电、铁路等行业和领域。每年开发的新产品二百余项,成为抢占市场、服务用户的拳头产品;通过研发投入,生产工艺不断改进,技术指标不断提升,产品质量不断提高,多种产品质量跻身世界先进水平,公司核心竞争力进一步加强。
000708	2018-12-31	1	459	12.29	5.62929e+08	4.48		0	0		CNY	公司是国家高新技术企业,重视对产品研发、工艺创新的投入。2018年公司研发投入金额为56,293万元,研发投入占营业收入比例4.48%,通过大量研发投入,加速工艺技术创新,促使常规产品特色化、同质产品高端化、高端产品尖端化。全年新产品开发量30余万吨,高档品种持续增加,高达96万吨,高端产品比例大幅提升;一批“高精尖”产品成功开发,多个产品达到国际水平,填补了国内空白顶替进口,高温合金产品开发出十多项,这些高端产品广泛服务在“大国重器”、 “超级工程”上,遍布电站锅炉、油气田、工业模具、航空航天、汽车工业、工程机械、新能源、核电、高铁、桥梁等行业和领域。同时完成多项成果鉴定,均达国际水平,获得国家、省级奖项,公司核心竞争力、美誉度进一步提高。
000708	2019-12-31	1	3264	14.7	2.78576e+09	3.84					CNY	公司及主要子公司兴澄特钢、大冶特钢连续多年被认定为高新技术企业,每年持续加大新产品及工艺技术的研发投入,2019年研发投入278,576万元,研发投入占营业收入比例3.84%。2019年公司先后承担了3项国家“十三五”重点研发项目,获得中国冶金科学技术二等奖2项、三等奖1项;主持修订5个国家或行业标准,参与修订7个国家或行业标准;获得授权专利154项,累计791项,其中发明专利167项,并有1项授权的国际发明专利。公司研发的大吨位工程机械用超高强钢板、海洋工程用低温韧性结构钢板、海洋工程及高性能船舶用特种钢板、大输量管道用高强厚壁直缝埋弧焊管、大吨位起动机吊臂用超高强度钢管列入国家工业和信息化部发布《重点新材料首批次应用示范指导目录(2019年版)》。报告期内,公司若干关键核心材料研发取得突破性进展,其中:R6级系泊链钢研发成功并通过挪威船级社认证,成为世界首家获得R6级系泊链钢认证证书…
000709	2010-12-31	1			1069000000						CNY	申请专利93项，开发新产品50余个，DC05超深冲冷 轧板、薄基板厚锌层铝锌硅品种、欧标双涂双烘彩涂品种等多个品种填补国内空 白，成功替代进口。镀铝锌硅产品、700兆帕级高强钢等数十个新品种填补河北 省空白。
000709	2012-12-31	1			2.11676e+09	1.9					CNY	2012年，公司大力推进科技创新，推进产品结构优化升级。全年公司研发投入21.17亿元，成功开发QStE500TM汽车结构钢、600克超厚锌层热基镀锌板、高强度汽车厢体专用H600XT热轧卷板、700MPa级超高强钢、ZGD20MnVA冷镦钢、Q235冷轧板、HC340LA高强冷轧汽车板等新产品70余个。同时加快研发基地建设，具备国际一流水平的中试基地于2012年8月建成投入试运行。
000709	2013-12-31	1			1.77721e+09	1.61					CNY
000709	2014-12-31	1			1.74294e+09	1.77					CNY
000709	2015-12-31	1	367	0.88	1.23993e+09	1.7		0	0		CNY	公司建立了科技创新体系和工作机制,高端品种研发成效显著,全年累计开发新产品百余个,其中汽车用 双相钢CR550/980DP、中板Q550D等产品填补河北省空白。2015年公司共申请专利499项(其中发明专利186 项),申请计算机软件161项；《高效化微合金化钢板坯表面无缺陷生产技术开发与工程化推广应用》获 得国家科学技术进步二等奖；《钒化工固废资源化利用技术与产业化应用》等三项目荣获中钢协冶金科学 技术奖。
000709	2016-12-31	1	416	1.03	1.41319e+09	1.9		0	0		CNY	2016年，公司大力推广应用新工艺、新技术。高炉富氧喷煤、焦炉上升管余热回收、全球团冶炼、炉顶均 压煤气回收等50余项新技术得到推广应用，取得显著经济效益。全年申报专利548项，获得专利授权369项， 《高级别汽车板关键技术创新及应用》、《钒资源高效综合利用技术创新与产业应用》等7个项目获得河 北省科技进步奖。废渣/余热利用技术研发及应用示范项目顺利通过国家科技部验收。热轧等边角钢、冷轧 碳素结构钢钢带、汽车大梁用热轧钢板和钢带、低合金结构钢热轧中厚板、预应力混凝土钢棒用热轧盘条 等9种产品入选中国钢铁工业协会发布的2016年冶金产品实物质量金杯奖名单。
000709	2017-12-31	1	438	1.17	2.02646e+09	1.86		0	0		CNY	2017年,公司持续推进产线对标,深入开展新工艺新技术研究推广和产线服务,有效促进了产品升级与结构调整。公司生产品种钢1899万吨,品种钢比例72%,同比提升9个百分点。汽车板实现“整车造”,1500兆帕超高强汽车板、国内最薄规格高强汽车钢、国内最宽幅镀锌汽车面板等高端产品实现量产,迈入第三代超高强汽车钢时代。深入开展产线诊断与新工艺新技术推广应用,首条螺纹钢直轧线投产成功,“100t转炉流程生产窄规格汽车用钢冷轧基料的工艺技术创新与集成”项目通过中国金属学会专家评价,成果达到世界先进水平,实现了国内中小型转炉流程生产高端汽车板的突破。烧结环冷机漏风治理、高炉可视化、炉顶均压煤气回收、板形辊技术、直轧技术技术等20余项新工艺新技术陆续在产线实施,取得显著效果。由公司独立编制的国内首个氮化钒铁检测行业标准于2017年4月1日起正式实施,结束了国家生产和使用氮化钒铁无规范、统一、权威的国家检…
000709	2018-12-31	1	432	1.21	3.34867e+09	2.77		0	0		CNY
000709	2019-12-31	1	466	1.35	3.28689e+09	2.71		0	0		CNY
000710	2012-12-31	1			11026100	3.33					CNY
000710	2013-12-31	1			12730000	4.85					CNY
000710	2014-12-31	1			12450000	4.55					CNY
000710	2015-12-31	1	67	10.09	13080000	5.69		0	0		CNY	报告期公司投入研发资金1,308万元,占公司净资产的11.11%,占营业收入的5.69%。上述研发投入对提高公司生产效率及品质保证能力,增强公司核心竞争力起到了积极作用。
000710	2016-12-31	1	70	11.18	14100000	5.7		0	0		CNY
000710	2017-12-31	1	134	9.18	4.02638e+07	3.44		6.70534e+06	16.65		CNY	公司是应用高通量基因测序技术为临床医学筛查和诊断提供“无创式”整体解决方案的研发型生物科技公司。报告期内,公司坚持创新发展、研发驱动的原则,加大遗传学和肿瘤学临床转化领域技术研发投入,特别是各项检测服务产品化方向的研发投入。在现有平台开发新检测服务项目同时,实现原有检测服务项目向产品化的延伸,获得自有知识产权的测序技术、分析软件、检测试剂盒,以实现通过“服务+产品”的模式为医疗机构提供完备的综合方案,提升市场竞争力,获得更好的业绩回报。
000710	2018-12-31	1	149	9.27	9.33808e+07	6.49		2.10159e+06	2.25		CNY	公司致力于应用高通量基因测序技术,为临床医学疾病筛查和诊断提供“无创式”整体解决方案。本年度研发投入资本化率较上年同期减少14.40%,主要系本年度处于临床试验项目占比较大,临床试验周期较长,在研项目尚未达到转入无形资产的标准。
000710	2019-12-31	1	136	9.13	1.24075e+08	7.67		6.04145e+06	4.87		CNY	1研发项目名称:基于高通量测序技术的染色体异常及基因病检测和筛查方法的开发及优化;研发目的:主要解决染色体异常(非整倍体、微缺失微重复)、基因突变相关遗传性出生缺陷的筛查或诊断、基因致病位点携带者筛查,以及相应的技术的开发和优化;项目进展:报告期内,该项目进入相关技术的专利发明、软件著作权申请以及使用优化后的技术参数进行大样本的高通量试验阶段;拟达到目标:完成部分技术向产品的转化,并提供必要的技术支持工作;预计对公司未来发展的影响:本项目预期能够实现技术上的相关产品化和更好技术的支持及服务,增加公司在精准医疗市场的份额和收益;同时对整个社会和家庭在避免因遗传出生缺陷带来的沉重的经济负担。2研发项目名称:综合技术在科技服务项目中的应用开发及优化;研发目的:该项目致力于整合二代、三代测序技术优势,为科研工作者提供更加全面、细致的基因组组装、目标区域捕获技术和表观遗传学研究等;项目进展:报告期…
000711	2016-12-31	1	26	4.18	2.24536e+06	0.49		1.57536e+06	70.16		CNY	报告期内随着公司业务的开展公司加大了对研发的投入，目前公司主开展的研发项目为节水云平台项 目。该项目结合中国农业产业发展现状，提供绿色生态农产品溯源、生态节水、智能种植、生态及农业“大 数据”服务，并通过深入挖掘并有效整合散落在全球各农业产区的农产品生产和流通数据，进行专业分析 解读，为农产品生产和流通提供高效优质的信息服务，依托大数据平台构建农业互联网金融，利用农业闲 散资金，实现项目和资金的有效对接。同时平台整合绿色节水概念、实现农产品的低耗、智能化生产、流 通的监测预警，最终，提高农业资源利用率和流通效率，保障食品安全，便利农民，促进中国农业产业发 展。 建设内容包括：通过外包开发具备自动化控制泵房、喷灌、滴灌等的节水云灌溉管理系统，基于农业 物资的电商平台初步建成；生态云平台门户服务初具雏形，并支持手机、PC终端的访问。具备门户网站、 用户服务平台、灌溉总控台、商家服务平台、网上…
000711	2017-12-31	1	197	13.6	1.79802e+07	0.99		1.12648e+07	62.65		CNY	报告期内随着公司业务的开展,公司加大了对研发的投入,目前公司主要开展的研发项目为智慧节水云平台一期项目及其优化项目、智慧农业下的植保作业管理系统和智慧灌溉决策平台。智慧节水云平台一期项目及其优化项目建设内容包括:对田间灌溉有关的机井系统、水泵系统、喷灌系统、滴灌系统、施肥系统的自动化控制,对气象、墒情数据的接入和数据展示。对用户用水进行精准计量及计费,有效支撑水权改革。在平台优化方面,在2017年,公司对平台的接入能力进行了改造,通过现代化的IOT及假设物联网设备管理平台,使智慧节水云平台向可同时接入百万级别设备的平台演进。目前该平台支持手机、PC端访问,也支持微信小程序访问,相关成果已在巴林右旗投建管服项目、宁夏中卫沙坡头项目中开始使用。植保作业管理系统建设内容包括:植保需求发布、植保交易管理、植保设备及作业数据管理、设备运行电子围栏,实时监控等为主基于物联网IOT技术的植保撮合及资源…
000711	2018-12-31	1	293	16.76	6.29287e+07	2.53		4.17132e+07	66.29		CNY	2016年公司完成了收购京蓝沐禾100%股权同时募集配套资金的重大资产重组项目。为进一步深化上市公司节水生态环境产业链布局,增强公司项目实施能力,公司将本次募集资金用于募投项目之一“京蓝智慧生态云平台项目”。本项目分为“数据中心及展示中心建设”和“智慧生态云平台研发”两个建设内容。 京蓝智慧生态云平台项目在实施过程中,随着公有云技术的发展及公有云运营商对数据安全及服务质量的保障承诺提升,公司把握科技发展带来的机遇,在保障本项目能够顺利实施的前提下,积极在公有云进行部署。公司通过与阿里云合作,将项目中“数据中心及展示中心建设”部分在阿里云上构建两个云计算资源中心和大数据展示系统,满足了项目所需的云计算能力和展示能力,进一步加快了本项目的研发速度,缩短研发周期,大幅降低了成本费用,使得智慧生态云平台完成1.0版本的研发并投入使用,已达到募投项目预期实施效果,公司对此项目予以结项。 本项目的建…
000711	2019-12-31	1	159	10.57	4.5572e+07	2.4		0	0		CNY	中科鼎实环境工程有限公司是致力于污染场地治理的环保企业,专注于污染土壤修复、污染地下水修复、固体废弃物环境污染治理及运营、流域环境综合治理、农田土壤环境综合治理、荒漠化治理等领域。属于国家高新技术企业,拥有国家级博士后科研工作站,注重技术研发投入,强调技术研发与工程实践结合。目前拥有近50项授权专利,自主开发技术工艺、核心设备及功能材料近20项,包括模块化直接热脱附装备、多温区间接热脱附装备、超深精准加热的原位电加热修复系统、SVE处理系统、微生物好氧降解的渗滤液循环系统、纳米零价铁修复材料等环境综合治理产品。另外,公司积极参与政府科研项目的攻关,近年来参与或承担的国家/省部级科研项目20余项,委托科研院所开展研发课题10余项,包括国家重点研发计划项目“焦化场地污染风险管控与修复技术集成工程示范”、“长江经济带石化类场地污染治理技术研究与集成示范”,北京市科技计划项目《基于零价铁的地下水…
000713	2012-12-31	1			64512000	3.5					CNY
000713	2013-12-31	1			56965000	3.34					CNY
000713	2014-12-31	1			50377000	3.65					CNY
000713	2015-12-31	1	166	13.35	3.83569e+07	3.45		1.92505e+07	50.19		CNY	报告期,公司借助国家级企业技术中心平台,加大科研投入,促进了公司研发水平和创新能力进一步提升。2015年公司正在承担的科技项目8项,其中国家级项目5项,顺利完成并通过验收国家发改委项目2项,到期并准备验收项目4项；新开展科研合作项目6项,引进新品种5个,为公司新品种选育注入新的活力,助力了企业效益稳健增长,为公司下一步发展打下了坚实的基础。报告期,公司通过自主研发获得审(鉴)定农作物新品种14个(水稻品种5个,玉米品种1个,其他品种8个),其中国审品种2个,扩区审定品种4个；鉴定不育系1个；申请发明专利1项(一种香型抗稻瘟病水稻新品种的高效选育方法)；获得授权植物新品种权保护13个。
000713	2016-12-31	1	152	12.6	3.54332e+07	2.91		1.75922e+07	49.65		CNY	公司拥有国家级企业技术中心和博士后科研工作站等国家级研发平台，在水稻、玉米和瓜菜等研发上 基本建立起先进的工厂化的商业化研发体系，并按商业化育种模式建立涵盖材料创制、组合测配、亲本提 纯繁育、生态测试、栽培技术研究、制种技术研究、分子检测、质量控制等环节的商业化育种团队，形成 专业素质优良、结构合理、成员稳定的企业专业研发团队，水稻研发团队为安徽省第三批“115”产业创新团 队，西甜瓜研发团队被评为合肥市“228”产业创新团队，2016年获得合肥市拔尖人才2人，蜀山区拔尖人才1 人。近两年公司不断加大科研投入，强化生物育种平台和田间试验平台的建设，不断升级实验室设施和仪 器设备，完善配套试验设施条件，育种基地和测试网络规模达100多公顷，在全国主要农作物生态区建立 了不同类型的育种站9个、生态测试站9个、测试网点241个。自主开展了7个组别的水稻和玉米的绿色通道 自主试验，8个组别的联合…
000713	2017-12-31	1	156	13.83	3.51853e+07	2.43		1.51782e+07	49.65		CNY	公司拥有国家级企业技术中心和博士后科研工作站等国家级研发平台,在水稻、玉米和瓜菜等研发上基本建立起先进的工厂化的商业化研发体系,并按商业化育种模式建立涵盖材料创制、组合测配、生态测试和品种试验、亲本提纯繁育、栽培技术研究、制种技术研究、分子辅助育种、质量控制等环节的商业化育种团队。近两年公司不断加大科研投入,强化生物育种平台和田间试验平台的建设,不断升级实验室设施和仪器设备,完善配套试验设施条件,育种基地和测试网络规模达100多公顷,在全国主要农作物生态区建立了不同类型的育种站9个、生态测试站9个、测试网点241个。自主开展了8个组别的水稻和玉米的绿色通道自主试验,8个组别的联合体试验,大大加快了品种研发速度。公司在坚持自主创新的同时,公司还积极开展产学研合作,聚合、培养农业技术专家和专业技术人才,与中国农业大学、中国农业科学院作物科学研究所、中国科学院遗传与发育生物学研究所、中国水稻研…
000713	2018-12-31	1	160	14.45	4.46462e+07	2.32		2.40601e+07	53.89		CNY	2018年度,公司种子产业方面加大研发投入力度。主要用于新建长丰旱作物科研基地;对海南乐东基地和海南罗蓬基地进行升级改造,新建单倍体加倍大棚、转基因隔离大棚和抗病鉴定大棚;国家级企业技术中心大楼建设即将竣工验收,建设1500平米种子检验与分子育种实验室,并添置高端、先进的实验仪器设备,整体提升实验室硬件配置水平。 本年研发投入资本化金额增加8,881,902.5元,增长58.52%,主要系农化公司今年加大研发取证投入所致。
000713	2019-12-31	1	148	12.37	5.68939e+07	2.37		2.99501e+07	52.64		CNY	2019年度,公司在种子产业方面加大研发投入力度,大力改善基地设施及试验条件,打造全新的科研试验基地及公司形象展示窗口。新建长丰旱作物科研基地,完成了单倍体加倍大棚、转基因隔离大棚和抗病鉴定大棚等配套工程建设;对海南乐东基地和海南罗蓬基地实行升级改造,完成了机耕路、灌溉渠道、机井等田间工程;对亳州基地和沈阳基地实行升级改造,完成了机耕路、排水沟、围栏等田间工程;加快国家企业技术中心大楼建设,即将竣工验收,建设1500平米种子检验与分子育种实验室,并添置高端、先进的实验仪器设备,整体提升实验室硬件配置水平。通过持续投入,公司的科研基础条件得到大力改善,科研试验能力和水平得到进一步提升,为公司的长远发展打下了良好的基础。
000716	2013-12-31	1				0.082					CNY
000716	2014-12-31	1				0.06					CNY
000716	2015-12-31	1	7	0.25	2.29073e+07	1.21		8.16147e+06	35.63		CNY	报告期内,本公司研发支出分别占公司最近一期经审计净资产、营业收入的1.32%、1.21%。
000716	2016-12-31	1	11	0.56	2.13145e+07	0.92		0	0		CNY	报告期内，本公司研发支出分别占公司最近一期经审计净资产、营业收入的1.17%、0.92%。
000716	2017-12-31	1	11	0.37	2.20966e+07	0.8		0	0		CNY	为迎合市场不断的消费升级,适应消费者多元化的消费需求,丰富公司产品线和品类,提高产品品质,降低产品成本,提高公司综合盈利能力和市场竞争力,2017年公司投入了2000多万元进行了新产品研发和工艺技术创新,主要做了以下几方面工作:一、新产品研发2017年公司产品研发共有三大品类,14个新品研发成功并上市,其中轻脂饮品有3个系列6个品种:①200ml利乐黑芝麻糊(原味、低糖);②248ml黑黑-无添加蔗糖;③1L装黑芝麻饮品(黑芝麻糊、黑黑乳、黑黑)。小黑小蜜姜茶、果茶有3大系列7个新品:黑芝麻果茶—青梅竹马、桃之夭夭、返葡归珍;黑芝麻姜茶——红糖、古法、撞奶;纸罐装蜂蜜黑芝麻糊;休闲食品——黑芝麻曲奇饼。2017年已研发成功但未上市的储备产品有:小黑小蜜3大系列5个品种,蜂蜜黑芝麻固体饮料—青梅竹马、桃之夭夭、返葡归珍;蜂蜜黑芝麻糊—抹茶味;蜂蜜黑芝麻糊—紫薯味;休闲食品类有芝麻糕;罐装食…
000716	2018-12-31	1	12	0.46	6.60724e+06	0.17		0	0		CNY	根据集团公司“七五”规划和2018年的战略要求,技术研发中心主要从新工厂筹建规划、推行产学研技术合作、新产品研发、成本控制、品质提升与控制等方面开展相关工作,并取得了一定的成效。1、新工厂筹建规划。容县新工厂是新型的智能化工厂综合建设项目,技术研发主要根据公司提出的高标准高要求对新工厂工艺技术进行规划和设计,以及新设备、新技术可行性的前期考察等工作。2、产学研院技术合作:根据集团战略部署,2018年集团推行产学研联合,与江南大学签订战略合作协议,成功地聘请了中国工程院院士、江南大学陈坚校长,江南大学食品科学与技术国家重点实验室主任金征宇教授、中国食品科学技术协会孟素荷理事长为集团专家顾问,依托专家顾问实力雄厚的技术力量成立了黑芝麻研究院,开展食品前沿技术和质量提升的相关研究工作。3、新产品的研发工作:2018年的新品研发,中心主要围绕电商、茶饮产品、黑芝麻糊液态化和奶产品等系列产品研究和…
000716	2019-12-31	1	12	0.32	4.25905e+06	0.1		0	0		CNY	根据集团公司“七五”规划和2019年的战略要求,技术研发中心主要从集团智能化生产基地(容县新工厂)项目新设备、新技术、新工艺验证、新产品研发等方面开展相关工作,并取得了一定的成效。1、集团智能化生产基地(容县新工厂)项目工艺设计验证容县新工厂是新型的智能化工厂综合建设项目,技术研发主要是在2018年工艺技术的设计基础上,对项目新设备、新技术、新工艺进行证可行性验等工作。2、新产品的研发工作2019年的新品研发,主要有商用黑芝麻、黑芝麻牛奶和黑芝麻丸(贵妃丸)研发、黑芝麻豆浆等新产品的研发。
000717	2013-12-31	1			726000000	3.79					CNY
000717	2014-12-31	1			741355000	3.8					CNY
000717	2015-12-31	1	68	0.91	482647000	4.33		0	0		CNY	研发的目的:通过不断优化生产工艺流程,大力推广、应用高新技术,积极研发高附加值新产品,夯实研发队伍建设, 实现公司研发能力和研发水平的稳步提升。 进展情况: (一)2015年公司自主立项科研项目39项,其中,完成研发任务并通过验收项目12项。 (二)与华南理工大学等高校合作的"高品质轴承钢的关键技术研究及产业化"项目被列入2015年广东省应用型科技研发 专项资金项目,共获财政资金资助500万元,其中,本公司获资助250万元。同时,完成了广东省科技重大专项立项项目"海 洋工程及特种船舶用高性能钢板的研发及产业化"结题验收。 (三)2015年公司先后开展摸索超低碳钢炼钢生产工艺技术,优化棒线品种材工艺路径,开展HRB500(E)钢工艺优 化试验等一系列技术降本工作。重点研究开发LNG储罐用钢筋,先后试制了"1215MS"等23个棒线材新牌号产品,"NM400" 等8个板材新牌号产品,全年"双…
000717	2016-12-31	1	41	0.74	467068000	3.34		0	0		CNY	研发的目的：通过大力推广、应用高新技术，降低公司生产成本；同时通过研发，提高 公司产品附加值，提高产品竞争力。 进展情况： （一）2016年公司4项重大技术质量攻关项目取得了满意的效果，并达到了结题验收条件， 具体为“WN-03力学性能优化质量攻关项目”、“超厚合金模具板内部质量攻关项目”、“降低 板材微裂纹发生率”及“降低板坯角裂发生率”。 （二）产品研发工作取得长足进步。全年合计开发30个新牌号，板材开发了Q420R、1.2312、 P20M、XY718H、XYP40、XY2311H等6个新牌号产品，棒线材开发了LNG500-165、65Mn、 SUP10、B80-1、GCr15、55SiCr、SAE8620、SAE6150、20CrMo-1、S70FX、SWRCH18A-1、 ML40Cr、SAE1018、SWRCH15A、SWRCH45K、SCM435、SCM440-1、10、2…
000717	2017-12-31	1	40	0.71	413037000	1.59		0	0		CNY	研发的目的:通过聚焦一批重点科研项目,带动科技人才队伍建设,在加大研发投入同时,力争在新产品、新技术、新工艺等环节取得新突破,促进公司产品转型升级。进展情况:(一)科研项目开展情况:全年开展公司级科研项目90项,其中2017年新增立项56项。按进度计划要求,2017年应完成结题项目54项,实际通过结题验收项目35项,中止研究项目2项,办理结转项目17项。(二)产品研发开展情况:全年合计开发173个新产品牌号,其中棒线材开发了冷镦钢、硬线钢、焊线钢、高等级螺纹钢等29个新产品牌号;板材开发了合金板、容器板等2个新产品牌号;特钢开发了齿轮钢、轴承钢、非调质钢、合金结构钢等142个新产品牌号。(三)知识产权工作开展情况:全年取得专利受理申请号75件,其中发明专利受理申请号25件。认定技术秘密65件。拟达到目标:通过开展技术创新活动,不断拓展产品研发路径,大力生产适销对路产品,进一步做好新产品研…
000717	2018-12-31	1	60	0.9	1.31818e+09	4.86		0	0		CNY	一、研发的目的通过“金苹果”项目等重点科研项目,重点聚焦于公司技术创新领域的重大突破、整体技术水平的快速提升以及现场重大和共性技术难题的有效解决,着力公司科技领军人才队伍建设,在加大研发投入同时,促进公司产品转型升级。二、进展情况(一)科研项目开展情况全年开展公司级科研项目110项,其中2018年新增立项65项。按进度计划要求,2018年应完成结题项目45项,实际通过结题验收项目26项,中止研究项目3项,办理结转项目16项。(二)产品研发开展情况全年合计开发100个新产品牌号,其中棒线材开发了SAE8620H(BQ)、SAE4320H、SNCM220-1齿轮钢盘条和W1215MS易切削钢盘条等12个新产品牌号;特钢开发了齿轮钢、轴承钢、非调质钢、合金结构钢等88个新产品牌号。(三)知识产权工作开展情况全年取得专利受理申请号119件,其中发明专利受理申请号40件。认定技术秘密57件。三、拟…
000717	2019-12-31	1	910	13.66	1.02735e+09	3.53		0	0		CNY	一、研发的目的进一步提高公司自主创新能力,借助一批重点科研项目,培养一支德才兼备、理论基础扎实、技术知识深厚、工作经验丰富、创新能力强的科技人才队伍。在立足特钢新产品研发基础上,打造公司优特钢战略品牌,实现产品“普转优”、“优转特”,促进公司产品结构转型升级,增强产品竞争力;同时采用新技术、新工艺,持续优化工艺流程,不断降低制造成本。二、进展情况(一)科研项目开展情况2019年度累计开展“金苹果计划”团队项目2项,其中领域团队1项,项目团队1项;公司自主立项科研项目123项,已完成结题验收项目23项。《炼钢领域重点技术研究》、《连铸大包自动浇钢技术开发》、《盘卷自动套袋机的研究开发》、《金相图谱云计算》等项目已完成阶段性研究内容,均达到阶段性预期目标。(二)产品研发开展情况2019年度共开发新产品牌号61个;其中普材新产品牌号19个,特钢新产品牌号42个。(三)知识产权工作开展情况全年取…
000719	2018-12-31	1	8	0.05	4.95782e+06	0.06		0	0		CNY	大象出版社智慧型题库项目将构建面向中小学各个学科教学辅导、练习、考试及评价的全覆盖综合型试题资源库及应用服务体系。该项目已结束。
000719	2019-12-31	1	105	0.72	2.19806e+07	0.23		0	0		CNY	一、进行项目研发的目的当前,全球制造业正加快迈向数字化、智能化时代,智能制造对制造业竞争力的影响越来越大。基于大数据、物联网等新一代信息技术与制造技术集成的智能制造,能够自主动态地适应制造环境变化,实现产品从设计制造到回收再利用全生命周期的高效化、优质化、绿色化、网络化、个性化。我国印刷业智能制造与发达国家相比仍有差距,在国际竞争中面临高端和低端两头挤压的态势。河南新华印刷集团从自身发展需要出发,以提升主要技术工艺、改进车间设备产能、节约原辅材料、减少能源消耗、稳定产品质量、提高生产效率、满足市场和客户需求以及高新技术企业发展为目的,积极开展项目研发工作,争取政府政策性支持,为企业高质量发展奠定基础。二、研发项目进展情况2019年河南新华印刷集团开展了10个研发项目。其中,2019年-2021年三年研发项目5个,目前项目均已通过阶段性试验研发,获得较为完善的技术资料和部分科技成果,均已申…
000723	2016-12-31	1	8		3000000	0.04		0	0		CNY	2016年8月份，公司与中国科学院山西煤化所拟合作研制开发“超级电容器电极材料中试技术”暨电容炭的研制开发，以期 更好推进技术的发展及工业化示范，并实现商业化推广。合作范围包含电容炭材料研制，技术工艺包开发，及工程技术服务 等。为保证上述目标的实现，双方将以该技术作为主要内容组建合资公司。在淀粉基电容炭技术基础上，优先与公司合作开 展以煤炭或煤沥青等原料，不同工艺技术路线制备电容炭的技术研发。由公司向山西煤化所支付2300万元技术研发费，山西 煤化所受托对该技术进行开发。在中试顺利完成的基础上，双方确定进一步合作开展百吨级淀粉基电容炭产业化示范项目的 建设。该项目的实施将填补国内电容炭产业空白，结合石墨烯先进材料，衔接超级电容器等储能器件，进而对接电动汽车和 新能源等新兴产业，可形成一条全新的产业链，对公司未来经营活动和经营利润将产生积极促进作用。
000723	2017-12-31	1	10	0	7000000	0.06		0	0		CNY	公司与中国科学院山西煤化所拟合作研制开发“超级电容器电极材料中试技术”暨电容炭的研制开发,以期更好推进技术的发展及工业化示范,并实现商业化推广。合作范围包含电容炭材料研制,技术工艺包开发,及工程技术服务等。为保证上述目标的实现,双方将以该技术作为主要内容组建合资公司。在生物质电容炭技术基础上,优先与公司合作开展以煤炭或煤沥青等原料,不同工艺技术路线制备电容炭的技术研发。山西煤化所受托对该技术进行开发,2016年、2017年两年合计投入1000万元。在中试顺利完成的基础上,双方确定进一步合作开展百吨级淀粉基电容炭产业化示范项目的建设。该项目的实施将填补国内电容炭产业空白,结合石墨烯先进材料,衔接超级电容器等储能器件,进而对接电动汽车和新能源等新兴产业,可形成一条全新的产业链,对公司未来经营活动和经营利润将产生积极促进作用。
000723	2018-12-31	1	60	0.01	2.24571e+07	0.15		0	0		CNY	报告期内,公司与中科院煤化所合作完成了“超级电容器电极材料中试技术”暨电容炭的研制开发工作,以期更好推进技术的发展及工业化示范,合作范围包含电容炭材料研制,技术工艺包开发,及工程技术服务等。同时公司加大对飞驰氢燃料电池汽车、膜电极的研制开发等的投入,总计投入22,457,071.02元。研发投入总额占营业收入的比重较上年发生显著变化的原因:公司与中国科学院山西煤炭化学研究所合作开展的“超级电容器电极材料中试技术” 暨电容炭的研制开发项目中, 公司投资建设了电容炭中试线。 同时, 公司报告期在飞驰氢燃料、 膜电极等领域的研发投入也有所增加, 从而造成本期研发投入金额较上年度显著变化 。
000723	2019-12-31	1	65	2	2.43639e+07	0.17		0	0		CNY	报告期内,公司加大对研发方面投入,总计投入24,363,917.27元。
000725	2010-12-31	1	930	5.3							CNY
000725	2012-12-31	1			1780799777	6.91					CNY	产业升级趋势明显，新技术新产品新工艺不断推出，产业竞争日益激烈，为顺应市场需求，公司在报告期加大了研发投 入，以提高产品设计、研发速度，提升公司产品竞争力和盈利能力。
000725	2013-12-31	1			1904377825	5.64					CNY	产业升级趋势明显，新技术新产品新工艺不断推出，产业竞争日益激烈。为顺应市场需求，公司在报告期进一步加大研发投入，以提高产品设计、研发速度，提升公司产品竞争力和盈利能力。
000725	2014-12-31	1			2476935252	6.73					CNY
000725	2015-12-31	1	2603	6.08	3318561843	6.82		786493174	23.7		CNY	本年度研发投入资本化的金额总额为786,493,174.00元,占研发投入的比重为23.70%。研发投入资本化率大幅增加的原因为本年新建产线投入较上年大幅增加。
000725	2016-12-31	1	3248	6.61	4139435892	6.01		919711205	22.22		CNY
000725	2017-12-31	1	17141	27.42	6972095396	7.43		1893143576	27.15		CNY
000725	2018-12-31	1	19627	28.73	7238202290	7.45		2198274855	30.37		CNY
000725	2019-12-31	1	19617	30.17	8748156031	7.54		2048182791	23.41		CNY
000726	2012-12-31	1			255166200	4.32					CNY
000726	2013-12-31	1			256300400	3.96					CNY
000726	2014-12-31	1			289005300	4.68					CNY
000726	2015-12-31	1	1693	10.17	2.94929e+08	4.78		0	0		CNY	公司全体科研人员以引领行业技术发展为目标,在新产品研发、新技术推广、新成果转化等方面积极进取、不断深入,并以此作为公司转方式、调结构,拓展产业链的重要研究方向,促进公司向资源节约、环境友好两型化企业发展,真正实现可持续发展。
000726	2016-12-31	1	1703	10.81	2.89827e+08	4.85		0	0		CNY	公司全体科研人员以引领行业技术发展为目标，在新产品研发、新技术推广、新成果转化等方面积极进取、不断深入， 并以此作为公司转方式、调结构，拓展产业链的重要研究方向，促进公司向资源节约、环境友好两型化企业发展，真正实现 可持续发展。
000726	2017-12-31	1	1673	11.72	3.28404e+08	5.12		0	0		CNY	公司全体科研人员以引领行业技术发展为目标,在新产品研发、新技术推广、新成果转化等方面积极进取、不断深入,并以此作为公司转方式、调结构,拓展产业链的重要研究方向,促进公司向资源节约、环境友好两型化企业发展,真正实现可持续发展。
000726	2018-12-31	1	1867	11.79	2.89395e+08	4.21		0	0		CNY	公司全体科研人员以引领行业技术发展为目标,在新产品研发、新技术推广、新成果转化等方面积极进取、不断深入,并以此作为公司转方式、调结构,拓展产业链的重要研究方向,促进公司向资源节约、环境友好两型化企业发展,真正实现可持续发展。
000726	2019-12-31	1	1714	11.89	3.16575e+08	4.65		0	0		CNY	公司全体科研人员以引领行业技术发展为目标,在新产品研发、新技术推广、新成果转化等方面积极进取、不断深入,并以此作为公司转方式、调结构,拓展产业链的重要研究方向,促进公司向资源节约、环境友好两型化企业发展,真正实现可持续发展。
000727	2008-12-31	1			9.18559e+06						CNY
000727	2009-12-31	1			1.92065e+07						CNY
000727	2011-12-31	1			4.044e+07						CNY
000727	2012-12-31	1				5.23					CNY
000727	2013-12-31	1			4.21041e+07						CNY
000727	2014-12-31	1			3.26064e+07						CNY
000727	2015-12-31	1	520	30	3.24156e+07	2.8		9.79669e+06	30.22		CNY	公司2015年有10个新产品研发项目,其中石英晶体产品5项,触摸屏产品1项,液晶显示模块2项,电动车智能充电器和LED照明电源各1项。公司积极适应市场需求,不断加大研发投入,开拓新产品,提升公司竞争力,形成新的经济增长点,为公司创造经济和社会效益。推动行业产品结构升级,大力发展小型化,高基频等石英晶体器件；以及大尺寸、双层膜结构窄边框电容式触摸屏,提升了公司市场竞争力。
000727	2016-12-31	1	592	7.92	3.06212e+08	19.42		5.48129e+07	17.9		CNY	2016年，公司积极适应市场需求，不断加大科技投入，在产品开发、新技术开发等方面均取得较大成 果。产品开发方面，共计有19项新品开发，其中平板显示包括手机面板3项、平板产品2项、笔记本面板2 项、电视面板2项，覆盖了大中小面板全尺寸市场，完善了公司产品线，扩大了出海口；另外石英晶体产 品5项，触摸屏产品1项，液晶显示模块2项，一体化金融机电源和工业机器人驱动电源各1项。在新技术开 发方面，公司完成In-Cell技术开发，为2017年量产打下坚实基础，此外完成了98英寸8K4K120HzIGZO电 视模组样品开发，为全球最高显示规格面板，开发了15.6英寸4K2K超窄边框模组样品，展现了公司技术实 力，提升了公司产品的知名度、美誉度。本年度平板显示公司1-11月尚处于试生产期，公司研发投入金额较大，同时公司在此期间销售收入冲减在建工程，收入减少， 因此该比例上升幅度较大。
000727	2017-12-31	1	1164	25.79	2.85688e+08	4.77		1.92184e+08	67.27		CNY	2017年公司持续加大科技投入,在产品开发、新技术开发、团队建设等方面均取得较大成果。本年度主要适时推进多款新机种产品,其中转量产产品23款。与此同时,公司积极布局新技术研究,开展了“In-Cell触控技术开发、新型IGZO-TFT制程量产工艺开发、IGZO-AMOLED显示屏”等重点科研项目。其中,In-Cell触控技术目前已完成量产导入,新型IGZO-TFT制程样品于7月成功点亮产。今后,公司将继续加大投入,不断完善研发基础设施和团队建设,积极开展显示技术、工艺技术、材料技术等多项关键技术的开发,积极探索下一代半导体显示技术,将华东科技研发中心建设成为一个国内领先、国际一流的研发机构。
000727	2018-12-31	1	1436	22.46	4.79323e+08	8.41		3.63237e+08	75.78		CNY	在新技术开发方面,完成新型氧化物TFT工艺制程研发,通过设备改造、产品设计、材料导入、工艺调试等多方面努力,解决了新型IGZO薄膜易腐蚀、器件劣化等关键问题,特性水平已达到量产水平;完成超窄边框15.6”UHD(4K2K)笔记本显示器试做,边框达1.2mm;完成32”8K4K超高分辨率液晶显示器开发,2018年,共计专利申请143件,其中发明申请99件,PCT申请10件。2018年,公司“铜互联技术及其工艺研究”等3项技术通过由江苏省经信委组织的鉴定会,其中国际领先1项,国内领先2项;公司“熊猫新型显示驱动技术工作室”获南京市总工会命名“南京市职工创新工作室”称号,98英寸8K超高清金属氧化物面板获得2018国际新型显示技术展“创新超大尺寸显示产品奖”。 本年公司实施多种新技术新产品开发,其中大部分新产品已初步量产。
000727	2019-12-31	1	1094	23.27	3.49998e+08	6.65		1.39932e+08	39.98		CNY	2019年,全球经济增长趋缓,需求不振,业内多条高世代线投产或者量产爬坡,产能仍有较快增长,供过于求现象进一步加剧,给企业经营带来较大挑战。为应对严峻的市场行情,公司继续深挖超高精细显示技术,发挥IGZO技术优势,加快开发窄边框、高频率、高分辨率、低功耗等LCD相关应用技术。年内开发了SDIP、NBDemux、低功耗笔记本模组、高动态对比(HDR)等项目。相较于2018年,因本年产品结构调整的原因,总体研发投入中,处于前期开发研究阶段的新技术及新产品投入占比较高,相对资本化金额下降。
000729	2012-12-31	1			178424782	1.37					CNY
000729	2013-12-31	1			2.49854e+08	1.82					CNY	燕京啤酒拥有雄厚的技术力量，先进的生产工艺和国内最先进的产品检测仪器，综合实力位于行业前列。2013年公司继续研发新品，既给消费者提供更多的选择，也给公司带来良好的回报。
000729	2014-12-31	1			286203684	2.19					CNY	燕京啤酒拥有雄厚的技术力量，先进的生产工艺和国内最先进的产品检测仪器，综合实力位于行业前列。2015年公司继续研发新品，既给消费者提供更多的选择，也给公司带来良好的回报。
000729	2015-12-31	1	1221	3.13	298667965	2.38		0	0		CNY	公司拥有雄厚的技术力量,先进的生产工艺和国内最先进的产品检测仪器,综合实力位于行业前列。公司自成立以来一直重视技术研发,不断加强自主创新能力,促进高科技成果转化,力求通过技术创新提高产品质量,从而为消费者带来品质不断提升的啤酒。 报告期内,公司通过国家级科研中心及国家级实验室的强大研发能力,产品创新速度加快,以适应不同区域的消费者以及不同群体的需求,既给消费者提供更多的选择,也给公司带来良好的回报。
000729	2017-12-31	1	1369	3.7	2.52418e+08	2.25		0	0		CNY	公司拥有雄厚的技术力量,先进的生产工艺和国内最先进的产品检测仪器,综合实力位于行业前列。公司自成立以来一直重视技术研发,不断加强自主创新能力,促进高科技成果转化,力求通过技术创新提高产品质量,从而为消费者带来品质不断提升的啤酒。报告期内,公司通过国家级科研中心及国家级实验室的强大研发能力,产品创新速度加快,以适应不同区域的消费者以及不同群体的需求,既给消费者提供更多的选择,也给公司带来良好的回报。
000729	2018-12-31	1	1524	4.7	2.49066e+08	2.2		0	0		CNY	公司拥有雄厚的技术力量,先进的生产工艺和国内最先进的产品检测仪器,综合实力位于行业前列。公司自成立以来一直重视技术研发,不断加强自主创新能力,促进高科技成果转化,力求通过技术创新提高产品质量,从而为消费者带来品质不断提升的啤酒。 报告期内,公司利用国家级科研中心及国家级实验室的强大研发能力,产品创新速度加快,以适应不同区域的消费者以及不同群体的需求,既给消费者提供更多的选择,也给公司带来良好的回报。
000729	2019-12-31	1	1951	6.47	2.76736e+08	2.41		0	0		CNY	公司拥有雄厚的技术力量,先进的生产工艺和国内最先进的产品检测仪器,综合实力位于行业前列。公司自成立以来一直重视技术研发,不断加强自主创新能力,促进高科技成果转化,力求通过技术创新提高产品质量,从而为消费者带来品质不断提升的啤酒。报告期内,公司利用国家级科研中心及国家级实验室的强大研发能力,产品创新速度加快,以适应不同区域的消费者以及不同群体的需求,既给消费者提供更多的选择,也给公司带来良好的回报。
000731	2012-12-31	1			3.28861e+06	0.05					CNY
000731	2013-12-31	1			3.29197e+06	0.06					CNY
000731	2014-12-31	1			3.2324e+06	0.07					CNY
000731	2015-12-31	1	95	3.78	2.84803e+06	0.07		0	0		CNY	报告期内,公司继续致力于新技术研发、新产品开发、标准制订、知识产权管理等研发工作,并取得新成果。报告期内,公司申请专利16项,新获授权专利7项。新技术研发方面,公司与中科院合作研发低能耗的离子液体氨碳分离技术,完成氨碳混合气体成分分析、离子液体物化性能分析、连续评价实验和工艺优化研究；与四川大学合作研发无搅拌旋转流化床尿素结晶技术,获得尿素的溶解度曲线、超溶解度曲线、介稳区宽度等重要基础数据；组织公司博士后研究人员研究三聚氰胺含异氰酸尾气催化降解技术,完成异氰酸分解催化剂的实验室制备,以及异氰酸分解催化剂效果评价实验设备的设计、购置及安装调试。新产品开发方面,完成了系列增值农用尿素、超低冰点车用尿素、系列功能化复合肥、系列专用复合肥、尿素硝铵溶液(UAN)等产品开发。产品标准方面,组织完成超低冰点车用尿素、海藻酸尿素、花卉肥等产品企业标准的制订,并参与《海藻酸尿素》、《尿素硝铵溶液(UA…
000731	2016-12-31	1	99	3.99	3.53046e+06	0.15		0	0		CNY	报告期内，公司致力于新技术研发、新产品开发、知识产权管理等技术创新工作，取得新成果。报告 期内，公司新获授权专利2项。截止报告期末，公司累计拥有省级和国家行业协会以上鉴定成果13项、国 家有效授权专利56项，荣获省部级科学技术进步奖8项。 新技术研发方面。报告期内，公司与中科院过程工程研究所合作，继续开展离子液体氨碳分离新技术 研究，目前正调整实验方案，优化离子液体配方；与四川大学合作研发无搅拌旋流床结晶制备高纯度尿素 技术，已完成结晶体系物性数据及动力学数据测定、旋流床结晶动力学研究、模式实验，取得实验室研究 成果，提出了中试方案；公司博士后研究项目三聚氰胺含异氰酸尾气催化降解技术开发，已完成异氰酸分 解催化剂效果评价实验，开发出性能优异的异氰酸分解催化剂；自主开发具有差异化竞争优势的有机-无机 复合肥工艺及装置技术，现已完成工艺技术研究，正组织开展基础设计和工程设计工作。 新产品开发…
000731	2017-12-31	1	97	3.99	1.88653e+06	0.07		0	0		CNY	报告期内,公司致力于新技术研发、新产品开发、知识产权管理等技术创新工作,取得新成果。报告期内,公司申请发明专利2件、实用新型专利1件,获得授权发明专利3件、实用新型专利1件。截止报告期末,公司累计拥有省级和国家行业协会以上鉴定成果13项、国家有效授权专利47项,荣获省部级科学技术进步奖8项。新技术研发方面。报告期内,公司与中科院过程工程研究所合作,继续开展离子液体氨碳分离新技术研究,目前正调整实验方案,优化离子液体配方;与四川大学合作研发无搅拌旋流床结晶制备高纯度尿素技术,已完成结晶体系物性数据及动力学数据测定、旋流床结晶动力学研究,取得阶段性研究成果,提出了中试方案;公司博士后研究项目三聚氰胺含异氰酸尾气催化降解技术开发,已完成异氰酸分解催化剂效果评价实验,开发出性能优异的异氰酸分解催化剂与中国成达工程有限公司完成公司20万吨/年合成氨和30万吨/年尿素装置环保节能技改项目可行性研究报…
000731	2018-12-31	1	97	4.06	1.65355e+06	0.06		0	0		CNY	报告期内,公司继续致力技术研发、产品开发、知识产权管理和产业研究基地建设等工作,取得新成果。报告期内,公司申请发明专利2项、实用新型专利1项,公司新获授权专利4项,其中发明专利2项、实用新型专利2项。截止报告期末,公司累计拥有省级和国家行业协会以上鉴定成果13项、国家有效授权专利50项,荣获省部级科学技术进步奖8项。 技术研发方面。开展天然气制乙烯技术市场调研,与某研究所交流该技术研究开发情况,已完成中试方案编制,正评估工程项目可行性;完成《0.3万吨/年液体肥装置项目建议书》编制,并自主开发液体肥生产工艺技术;编制完成《高阻隔膜、袋生产项目可行性研究报告》和《电子级氧化亚氮可行性研究报告(送审稿)》。 产品开发方面。完成液体肥、N\P双向缓释复合肥、加镁复合肥、花生肥、内涂膜袋、食品级FFS膜、乳白油包膜和超低温度油包膜等新产品的开发,并推向市场。 产业研究基地建设方面。按照国家工信部…
000731	2019-12-31	1	97	4.02	2.09606e+06	0.07		0	0		CNY	报告期内,公司继续致力技术研发、产品开发、知识产权管理和产业研究基地建设等工作,取得新成果。报告期内,公司新获授权实用新型专利1项。截止报告期末,公司累计拥有省级和国家行业协会以上评价成果14项,荣获省部级科学技术进步奖9项,拥有国家有效授权专利51项,其中发明专利19项、实用新型专利29项,外观设计专利3项。报告期内,公司上榜四川企业技术创新大会发布的“2019年四川企业发明专利拥有量100强企业”名单,位居第36位。技术研发方面。围绕公司转型发展工作,开展了二甲苯深加工项目、有机硅技术及市场、聚甲氧基二甲醚技术及市场等项目的调研,开展天然气制氢技术可行性研究,完成《氢能源行业技术及市场初步调研报告》;参与了四川省“天府菜油”行动,与四川省粮油质量中心监测站联合编制了四川省粮食行业协会团体标准T/SCAGS0101.1—2019《天府菜油—油菜籽种植技术规范》。产品开发方面。完成高效稳…
000733	2007-12-31	1			79180000	4.18					CNY
000733	2008-12-31	1			68750000	3.46					CNY
000733	2009-12-31	1			92240000	4.18					CNY
000733	2010-12-31	1			102160000	3.51					CNY	报告期内，公司有56个科研项目列入省部级科技投入计划，共计获得政府 科技开发资金支持3784万元。截止到2010年12月底，公司有27项科研项目通 过省部级鉴定或验收，有4项科技成果通过省级科技鉴定，1项科技成果通过市 级科技鉴定；获得3项贵州省科技进步三等奖，3项贵阳市科技进步三等奖，6 项贵阳市优秀新产品奖。新研发的3个系列快断式的片式熔断器性能优良，可广 泛应用于高频、超高频的电子产品，更好的适应了SMT生产工艺发展方向，目 前已分别通过UL认证和用户现场考察，已开始小批量供货；在消化吸收国外技 术基础上研发的氢氧能源机通过了深圳市科技成果鉴定；自主研发的中压单螺杆 空压机试制成功，一级压缩排气压力达到3Mpa，成为国内首创，打破了西方发 达国家的技术封锁。 报告期内，公司新认定1户“省级企业技术中心”、3户“国家高新技术企 业”；申请专利33件，其中发明专利14件，实用新型专利1…
000733	2011-12-31	1			114020000	3.5					CNY
000733	2012-12-31	1			116330000	3.91					CNY
000733	2013-12-31	1			124983600	4.2					CNY
000733	2014-12-31	1			155850000	3.74					CNY
000733	2015-12-31	1	510	5.88	1.58896e+08	3.14		0	0		CNY	报告期内,公司着力产业结构调整促进转型升级,形成了具有振华特点的 产业体系,面向价值链中高端、面向国家关键领域转型取得了初步成效。通过 持续加大研发投入,加强科技创新体系建设,推进重大科研攻关项目的实施, 一批具有核心技术的产品陆续研发成功,进一步促进了公司产业布局、行业地 位和影响力的提升。 报告期内,公司研发支出15,889.56万元,占公司最近一期经审计营业收入的 比例3.14%。
000733	2016-12-31	1	555	6.5	1.99506e+08	3.03		0	0		CNY	报告期内，公司以技术进步引导产品升级，充分利用LTCC工艺技术平台等 科技创新平台，突破了一批关键技术、关键工艺，引导企业实现重点突破，推 动了产业价值链从中低端为主向中高端为主转型。持续加强自主研发力度，取 得了丰硕的成果，形成了一批关键的核心技术，提升了主要产品的技术等级， 行业地位和影响力得到进一步提升。
000733	2017-12-31	1	595	7.3	2.36213e+08	2.95		0	0		CNY	报告期内,公司研发支出23,621万元,占公司最近一期经审计营业收入的比例2.95%。报告期内公司聚焦核心业务,持续加大研发投入,以加快产品结构调整升级。成功研发IGBT模块、LTCC微波组件等一批高端电子元器件,钽电容、电感、电阻、半导体分立器件、厚膜集成电路等主要门类面向宇航级、高可靠的技术升级取得实质进展,产品系列化水平进一步提升,MLCC介质材料、高性能电子浆料等关键材料取得突破并形成产业化能力,公司可持续发展能力进一步增强。
000733	2018-12-31	1	623	7.9	2.5038e+08	4.69		0	0		CNY	报告期内,公司紧紧围绕规划发展目标,聚焦核心主业,着力突破关键核心技术,产品体系向中高端迈进。通用元件科技成果转化加速,超级电容模块、温补衰减器、MIS硅电容、插件功率电阻等一批新产品实现订货,建立LTCC滤波器模型库,形成快速设计能力; “国产高可靠钽电容器数字化车间”智能制造提升工程如期推进;半导体分立器件加速向高端转型,完成IGBT 芯片及模块、大功率肖特基二极管、大功率整流二极管等多款产品研发;机电组件向智能化、集成化发展取得实质进展,智能功率模块在多家单位实现订货。科技开发的新突破,推动了基础元器件向高端高性能领地集结,进一步巩固行业地位。 报告期内,公司研发支出25,038 万元,占公司最近一期经审计营业收入的比例4.69%。
000733	2019-12-31	1	655	9.83	2.82271e+08	7.69		0	0		CNY	报告期内,公司密切关注新型高端领域市场需求,积极围绕基础电子元器件、集成电路、电子功能材料等产业领域开展研发,先后多项新品完成研发并推向市场,公司核心竞争力不断提升:多款IGBT芯片、耐高温高湿片式钽电容器完成设计定型并开始批量供货;完成JF-1246型熔断器全部规格产品、厚膜DC/DC变换器超宽输入电压范围系列产品研制,逐步完善产品谱系;自主研发的有机、无机掺杂改性抑弧材料、生瓷带、浆料、晶界层陶瓷基片等取得新进展,关键指标国内领先,逐步形成从关键材料到产品的自主研发体系;参与科技部重点研发项目,近200个型号产品被列入重点用户、行业龙头单位选型清单。报告期内,公司研发支出28,227万元,占公司最近一期经审计营业收入的比例7.69%。
000735	2012-12-31	1			277700	0.033					CNY
000735	2013-12-31	1			1158700	0.067					CNY
000735	2014-12-31	1			1257500	0.13					CNY
000735	2015-12-31	1	25	0	2.03609e+06	0.28		0	0		CNY	公司设置博士后工作站、养猪研究所等部门专门负责公司新产品、新技术的研发。2015年12月海南省种猪育种工程技术研究中心在海南职业技术学院挂牌。 公司的研发坚持以市场为导向,积极开发和利用新技术,实现产品开发转换,但同时严格规范研发业务的立项、过程管理、验收、研究成果的开发和保护等关键控制环节,有效降低研发风险、保证研发质量,提高了研发工作的效率和效益。
000735	2016-12-31	1	35	0	3.38609e+06	0.38		0	0		CNY	公司设置博士后工作站、养猪研究所等部门专门负责公司新产品、新技术的研发。2015年12月海南省种猪育种工程技术研究 中心在海南职业技术学院挂牌。 公司的研发坚持以市场为导向，积极开发和利用新技术，实现产品开发转换，但同时严格规范研发业务的立项、过程管理、 验收、研究成果的开发和保护等关键控制环节，有效降低研发风险、保证研发质量，提高了研发工作的效率和效益。
000735	2017-12-31	1	47	2.15	4.70185e+06	0.36		0	0		CNY	公司设置博士后工作站、科技研发中心、养猪研究所等部门专门负责公司新产品、新技术的研发。2015年12月海南省种猪育种工程技术研究中心在海南职业技术学院挂牌。公司的研发坚持以市场为导向,积极开发和利用新技术,实现产品开发转换,但同时严格规范研发业务的立项、过程管理、验收、研究成果的开发和保护等关键控制环节,有效降低研发风险、保证研发质量,提高了研发工作的效率和效益。
000735	2018-12-31	1	47	2.11	4.8166e+06	0.43		0	0		CNY	公司设置博士后工作站、养猪研究所等部门专门负责公司新产品、新技术的研发。2015年12月海南省种猪育种工程技术研究中心在海南职业技术学院挂牌。公司的研发坚持以市场为导向,积极开发和利用新技术,实现产品开发转换,但同时严格规范研发业务的立项、过程管理、验收、研究成果的开发和保护等关键控制环节,有效降低研发风险、保证研发质量,提高了研发工作的效率和效益。
000735	2019-12-31	1	51	2.29	5.31979e+06	0.46		0	0		CNY	公司设置博士后工作站、养猪研究所等部门专门负责公司新产品、新技术的研发。2015年12月海南省种猪育种工程技术研究中心在海南职业技术学院挂牌。公司的研发坚持以市场为导向,积极开发和利用新技术,实现产品开发转换,但同时严格规范研发业务的立项、过程管理、验收、研究成果的开发和保护等关键控制环节,有效降低研发风险、保证研发质量,提高了研发工作的效率和效益。
000737	2012-12-31	1			3.23454e+06	0.13					CNY
000737	2013-12-31	1			4.47503e+06	0.16					CNY	报告期内，公司研发支出总额比上年同期增加38.35%。主要原因是本年度公司加大产品开发力度，研发投入增加。
000737	2014-12-31	1			5.41154e+06	0.21					CNY	报告期内，公司研发支出总额比上年同期增加20.93%，主要原因是公司为了实现可持续发展，增加研发投入。
000737	2015-12-31	1	362	6.5	6.45574e+06	0.3		0	0		CNY	报告期内,公司开发了"天使"婴幼儿皂液、透明元明粉等20多个日化和化工新产品；完成较大规模的技术改造项目40余项；获得山西省科技进步奖1项、焦煤集团科技进步奖3项；取得国际先进科技成果1项、国内领先科技成果1项；获得授权专利16项,为公司科技进步、转型发展提供了保障。
000737	2016-12-31	1	310	6.09	1.1389e+07	0.53		0	0		CNY	报告期内，公司开发了天使儿童专用牙膏、手工精油皂、除螨皂粉等26种特色日化产品；获得授权专利16项，完成了气 体还原重晶石试验、精制一水硫酸镁工艺技术的研究开发等应用研究。
000737	2017-12-31	1	255	5.36	6.71302e+06	0.36		0	0		CNY	报告期内,公司开发了市场竞争力强的优质产品和特色产品,晶彩植物皂粉、浓缩植物皂粉、加酶洗衣液、有氧洗衣液、盐湖精细镁盐、超微系列等产品研发取得进展,特别是超微系列产品已生产并推向市场;深化了老产品品级升级研究,超洁洗洁精、香氛洁厕液、晶彩皂、硫酸钡等已升级上市;获得授权专利7项,加强了新原料的应用研究,开展了98%元明粉在洗衣粉中的应用、丰益油酸在皂粉中的应用等研究,为降低了生产成本提供了支持。
000737	2018-12-31	1	240	13.62	6.70211e+06	0.37		0	0		CNY	公司在研发投入方面主要是自主研发,重点投入盐湖卤水生产高纯氧化镁、镁盐联产、纳米硫酸钡等新技术和开发日用洗涤剂新产品,该投入可持续提高公司的盈利能力,树立公司在无机盐化工和日用洗涤剂市场领先的行业地位,具有良好的经济效益和社会效益。
000737	2019-12-31	1	219	11.78	6.65604e+06	0.55		0	0		CNY	公司在研发投入方面主要是推进磺化技术升级改造,推进四川同庆南风有限责任公司尾矿综合利用项目改造,完成钡盐分公司燃煤锅炉淘汰暨清洁能源替代升级改造,该投入可提高公司的盈利能力,树立公司在无机盐化工市场领先的行业地位,具有良好的经济效益和社会效益。
000738	2012-12-31	1			6.67105e+07	3					CNY
000738	2013-12-31	1			6.14488e+07	2.35					CNY
000738	2014-12-31	1			5.75108e+07	2.23					CNY
000738	2015-12-31	1	859	10.29	8.98869e+07	3.46		1.09434e+06	1.22		CNY	2015年度公司研发项目投入总额为8,988.69万元,较2014年度5,751.08万元增长56.30%,主要是随公司科研生产任务的增加,公司投入的研发费用随之增加。
000738	2016-12-31	1	882	10.67	1.08351e+08	4.33		0	0		CNY
000738	2017-12-31	1	1335	16.57	1.00404e+08	3.93		0	0		CNY	2017年度公司研发项目投入总额为10,040.44万元,较2016年度10,835.11万元减少7.33%。
000738	2018-12-31	1	1287	16.51	1.08247e+08	3.94		0	0		CNY	2018年度公司研发项目投入总额为10,824.71万元,较2017年度10,040.44万元增加7.81%。
000738	2019-12-31	1	1266	16.71	1.40385e+08	4.54		4.04114e+06	2.88		CNY	2019年度公司研发项目投入总额为14,038.49万元,较2018年度10,824.71万元增加29.69%,主要是由于本期项目科研投入增加。
000739	2012-12-31	1			105620000	3.03					CNY
000739	2013-12-31	1			109714900	2.81	98504900				CNY
000739	2014-12-31	1			166210000	3.93	129980000				CNY
000739	2015-12-31	1	444	6.8	1.92479e+08	4.44		19000000	9.87		CNY	报告期我公司加大创新药开发力度,推进技术创新,推动产业结构调整和升级。公司以海归人才、"千人计划"人才为核心,建立与各高校、创新中心的创新合作,推进新药创制,加速推动公司原研药领域实现新突破,并带动其他新产品、新技术的研发。
000739	2016-12-31	1	435	6.34	2.01184e+08	4.22		0	0		CNY	我公司一直坚持创研结合的原则，报告期内进一步加大了创新药开发和投入力度，推进技术创新，推动产业结构调整和 升级。
000739	2017-12-31	1	441	7.14	2.42615e+08	4.37		0	0		CNY	我公司一直坚持创研结合的原则,报告期内进一步加大了创新药开发和投入力度,推进技术创新,推动产业结构调整和升级。
000739	2018-12-31	1	447	7.76	2.91706e+08	4.57		0	0	0	CNY	我公司一直坚持创研结合的原则,报告期内进一步加大了创新药开发和投入力度,推进技术创新,推动产业结构调整和升级。
000739	2019-12-31	1	491	8.59	3.39827e+08	4.71		0	0		CNY	我公司一直坚持创研结合的原则,报告期内进一步加大了创新药开发和投入力度,推进技术创新,推动产业结构调整和升级。
000748	2009-12-31	1			2.63236e+07						CNY
000748	2012-12-31	1				0.15					CNY
000748	2013-12-31	1			83173700	5					CNY	根据公司研发战略，未来公司将坚持以市场和产业需求为导向，加快研发基础平台建设，加大人才引进与培养力度，加速技术、资源等科技要素的整合，强化科技创新驱动，提升核心竞争力，完善研发体系建设，提高技术研发能力，为实现公司战略发展目标奠定技术基础。研发支出同比增长31.21%主要系公司加大研发投入，研发人员增长所致。
000748	2014-12-31	1			128312500	7.5					CNY	根据公司研发战略，未来公司将坚持以市场和产业需求为导向，加快研发基础平台建设，加大人才引进与培养力度，加速技术、资源等科技要素的整合，强化科技创新驱动，提升核心竞争力，完善研发体系建设，提高技术研发能力，为实现公司战略发展目标奠定技术基础。研发支出同比增长54.27%主要系公司研发项目增加、研发投入加大所致。
000748	2015-12-31	1	676	29.77	1.80395e+08	8.49		3.58118e+07	16.33		CNY	近年来公司逐步加大科研经费投入,2015年科技投入达到1.8亿元,占全年总收入的8.49%。近三年累计完成科研投入3.9亿元。今后,公司将继续保持8%左右的科技投入比率,为新技术新产品的研发创造良好的经济条件和基础。强化推进核心技术产业化和市场化,报告期内公司实现了金融信息安全、智慧医疗健康服务平台、居民健康一卡通、水下光纤探测系统、自主可控安全计算机等20余项创新成果产业化。
000751	2012-12-31	1			1.58478e+06	0.04					CNY
000751	2013-12-31	1			677499	0.02					CNY
000751	2014-12-31	1			1.88504e+06	0.04					CNY
000751	2015-12-31	1	25	0.35	2.24544e+06	0.05		0	0		CNY	公司2015年所列科研项目14项,课题研究主要是围绕公司的生产、环保、综合回收等方面进行研发立 项,拟在解决生产过程中环境保护和有价金属的综合回收问题,保证企业可持续发展。现有6项课题完成 了可行性方案论证,特别是天然气改造和污水处理项目的完成,对企业的可持续发展和清洁生产提供了有 力的保障；硬锌提锗和钴渣综合回收等项目不仅解决了物料长期堆放问题,而且增加了公司新产品种类, 做到经济效益和环境效益的双丰收。所有课题的完成将为企业创造一定的经济效益和社会效益,公司长远 发展前景可观。
000751	2016-12-31	1	41	0.61	4.32025e+06	0.09		0	0		CNY	公司2016年所列科研项目9项，课题研究主要是围绕公司的生产、环保、综合回收等方面进行研发立 项，拟在解决生产过程中环境保护和有价金属的综合回收问题，保证企业可持续发展。 现有3项课题完成了可行性方案论证，其中“冶炼渣综合回收”完成了项目的可行性研究报告与环评 材料。该项目简化工艺布置，提高了铜银回收率，实现了生产的规模化； “废钒触媒回收钒”完成了可研、环评报告、改造设计和资金投入计划、设备设计，将于2017年进 行厂房的改造并进入生产阶段。该项目不仅解决了冶炼固废的堆放管理问题，又增加了生产产品种类。 “硫酸锰生产工艺研究”利用公司生产副产品硫酸生产新产品，经过实验室试验和中心化验室分析， 产出的硫酸锰基本接近工业级硫酸锰标准。 所有课题的完成将为企业创造一定的经济效益和社会效益，未来发展前景可观。
000751	2017-12-31	1	40	0.59	5.56746e+06	0.08		0	0		CNY	公司2017年所列科研项目,主要是围绕公司的生产、环保、综合回收、锌延伸产品的开发等方面进行研发立项,拟在解决生产过程中环境保护、有价金属的综合回收以及调整产品结构,保证企业可持续发展。现有下列科研项目完成了可行性研究论证:“复合肥研发”重点研究硫酸在复合肥生产中的作用,以及硫酸铵转化法生产硫酸钾及复合肥,解决公司未来硫酸过剩的瓶颈,提高硫酸产品的附加值。“锌合金的研发”是对锌产品进行延伸,扩大产品深加工,使产品多样化,提高公司的经济效益,“电镀锌粒的研究”已完成锌粒生产的可行性研究,2018年将进行锌粒产业化论证;“锌铝镁合金的研究”开发出耐腐蚀性能更强的镀层合金材料,现已完成锌铝镁配料方案、各组分的配加方式、搅拌方式及生产方案。“天然气改造项目”对公司的持续发展和清洁生产提供了有力的保障,特别是在天然气替代发生炉煤气作为竖罐蒸馏炉的热源后,解决了天然气供热方法和冷凝废气的再利用的技术…
000751	2018-12-31	1	42	0.6	5.24388e+06	0.06		0	0		CNY	公司2018年所列科研项目,主要是围绕公司的生产工艺的优化、环保、综合回收、锌延伸产品的开发 等方面进行研发立项,拟在解决生产过程中创造良好的经济效益、环境保护、有价金属的综合回收以及调 整产品结构,以利于保证企业可持续发展。 现有下列科研项目完成了可行性研究论证: “碳酸钴生产工艺优化的研究”重点研究工艺指标的改进,采用新的工艺技术条件,保质保量的同时 降低生产成本,扩大了公司的产品市场,增加经济效益。改进后的工艺以运用于生产中,使得碳酸钴的生产进入良性发展的状态。 “锌合金的研发”是对锌产品进行延伸,扩大产品深加工,使产品多样化,提高公司的经济效益,“电 镀锌粒的研究”已完成锌粒生产的可行性研究,2019年将进行锌粒产业化论证;“锌铝镁合金的研究”开 发出耐腐蚀性能更强的镀层合金材料,现已完成锌铝镁合金产品的成分配比方案、各组成成分的配加方式、 搅拌方式及生产方案。 “铅冰铜综合回收…
000751	2019-12-31	1	39	0.58	4.72885e+06	0.06		0	0		CNY	公司2019年所列科研项目,主要是围绕公司的生产工艺的优化、环保、综合回收、锌延伸产品的开发及综合利用等方面进行研发立项,拟在解决生产过程中创造良好的经济效益、环境保护、有价金属的综合回收以及调整产品结构,以利于保证企业可持续发展的前景目标。现有下列科研项目完成了可行性研究论证:“碳酸钴生产工艺优化的研究”重点研究工艺指标的改进,采用新的工艺技术条件,保质保量的同时降低生产成本。碳酸钴的生产进入良性发展状态的条件下,增加处理含钴物料的种类,研究工艺的适用性,使新老工艺达到无缝对接,扩大了公司的产品市场,增加了经济效益,同时满足了环境保护的要求。“锌合金的研发”是对锌产品进行延伸,扩大产品深加工,使产品多样化,提高公司的经济效益;“电镀锌粒的研究”已完成锌粒生产的可行性研究,2019年进行锌粒产业化论证;“锌铝镁合金的研究”开发出耐腐蚀性能更强的镀层合金材料,现已完成锌铝镁配料方案、各组分…
000755	2012-12-31	1			1.06054e+08	1.48					CNY
000755	2013-12-31	1			6.65766e+07	1.19					CNY
000755	2014-12-31	1			7.37788e+07	1.24					CNY
000755	2015-12-31	1	319	11.55	7.12898e+07	0.94		0	0		CNY	本年度公司重点进行了PVA系列产品和胶粘剂系列产品的研发工作,通过自主研发、合作培养、学术交流、组建研究队伍进行科研攻关等多种形式,积极开展新产品的研发和推广工作。2015年,公司开展的13个科研项目取得了应用技术的突破,建立了控制产品指标的方法,获得了中国环境标志产品认证、山西省名牌产品认证、质量管理体系认证。下一步,公司将不断加强与科研院所及高校的合作,增加基础研究项目,瞄准高端市场,加快推进新产品研发和市场开发力度,进一步提升企业研发水平,掌握新的生产技术,不断优化产品结构,最终增强企业竞争实力。
000755	2016-12-31	1	319	12.14	1.03744e+08	2.66		7579680	7.31		CNY	本年度公司重点进行了PVA和胶粘剂系列产品的研发工作，通过自主研发、合作培养、学术交流、组建研究队伍进行科 研攻关等多种形式，积极开展新产品的研发和推广工作。2016年，成功研发了乳液喷胶、硅藻泥专用胶粉、木皮胶等五个新 品种，双组份拼板胶、瓷砖胶专用胶粉的研发也取得了阶段性的成果，全年推广新产品120吨。下一步，公司将不断加强与 科研院所及高校的合作，增加基础研究项目，瞄准高端市场，加快推进新产品研发和市场开发力度，进一步提升企业研发水 平，掌握新的生产技术，不断优化产品结构，最终增强企业竞争实力。
000755	2017-12-31	1	319	26.72	8.13897e+07	3.55		2800000	3.44		CNY	本年度公司进行了PVA特殊品种、胶粘剂系列产品及干粉涂料的研发工作,通过自主研发、合作研发、学术交流、组建研究队伍进行科研攻关等多种形式,积极开展新产品的研发工作。2017年,成功研发了铅笔胶-Ⅰ、铅笔胶-Ⅱ、干粉涂料等新品种,乙酰乙酰基改性PVA、偏光膜都取得阶段性的成果,全年推广新产品100吨。下一步,公司将不断加强自主研发,并与科研院所及高校加强合作,增加基础项目研发,加快推进新产品研发和市场开发,进一步提升企业研发水平,不断优化产品结构及性能,增强企业综合竞争力。
000755	2018-12-31	1	0	0	4.10772e+06	0.26		0	0		CNY
000756	2012-12-31	1			97730000						CNY
000756	2013-12-31	1			76570000						CNY
000756	2014-12-31	1			84830000						CNY
000756	2015-12-31	1			1.17846e+08						CNY
000756	2016-12-31	1			1.06882e+08						CNY
000756	2017-12-31	1			1.58027e+08						CNY
000756	2018-12-31	1			1.86976e+08						CNY
000756	2019-12-31	1			2.35401e+08		2.35401e+08				CNY
000757	2012-12-31	1			7789300						CNY
000757	2013-12-31	1			6545200	1.48					CNY
000757	2014-12-31	1			4759800	1.17					CNY
000757	2015-12-31	1	100	7.25	7.85628e+06	1.66		0	0		CNY	研发是为了拓展新市场,保证公司销售收入的持续增长。
000757	2016-12-31	1	110	7.85	1.03645e+07	2		0	0		CNY
000757	2017-12-31	1	121	8.64	1.32049e+07	2.16		0	0		CNY	研发是为了开发新产品,报告期内开发新产品32个。
000757	2018-12-31	1	142	10.75	1.97851e+07	3.14		0	0		CNY	公司注重产品和技术的研发,提升技术研发能力和自主创新能力,推进技术升级,提高产品附加值,增强公司的市场竞争力以及开拓外资品牌市场的能力。
000757	2019-12-31	1	159	7.12	2.3348e+07	0.53		0	0		CNY	公司注重产品和技术的研发,提升技术研发能力和自主创新能力,推进技术升级,提高产品附加值,增强公司的市场竞争力以及开拓外资品牌市场的能力。
000758	2012-12-31	1			13651100	0.09					CNY
000758	2013-12-31	1			5267500	0.03					CNY
000758	2014-12-31	1			6941800	0.04					CNY
000758	2015-12-31	1	89	1.01	5.83009e+06	0.03		5.83009e+06	100		CNY	公司子公司沈冶机械和中色泵业本年度均有研发费用,累计发生额为583.01万元,本期转入当期损益为1,675.01万元。 本报告期,中色泵业获批2015年国家技术创新示范企业,超临界工业化污泥处理用高压隔膜泵的研制列入集团公司科技计划项目,获得科技计划经费约220万元；沈冶机械和中国瑞林合作承担的高温炉窑冷却水套合金体系探索及工业化关键技术研究项目、鑫都矿业承担的锌中矿选择性分级再磨技术研究通过专家验收；铜基蒙乃尔合金管水套项目通过由有色协会组织的项目鉴定,填补了国内空白；沈冶机械轻量化智能铝电解多功能机组的研制、电厂脱硫用球磨机的研制等8个项目列入2015年度辽宁省企业技术创新重点计划项目,一种夹持炭块的起重机获2015年度沈阳市专利奖。中国瑞林新疆阿舍勒3×30万吨/年尾矿综合利用循环经济项目获得全国优秀工程咨询成果奖二等奖。
000758	2016-12-31	1	204	2.53	5.45186e+06	0.03		0	0		CNY	公司子公司沈冶机械和中色泵业本年度均有研发费用，累计发生额为545.19万元，本期转入当期损益为545.19万元。 本报告期内，公司申请专利111项，其中发明专利38项，累计拥有专利1,065项。7项科研成果获得有色协会科技进步奖， 其中“600KA电解槽用铝电解多功能机组”和“NEUI600KA级高效铝电解槽技术开发与产业化应用”两项成果获得有色协会科 技进步一等奖。沈冶机械的《Φ6.1×43m氧化球团回转窑的研发》等六个科技项目被列入2016年度辽宁省企业技术创新重点 项目；中色泵业积极推进隔膜泵第四代技术的推广和验证工作，并取得了显著成效。其中涉及氧化铝溶出工艺用最大流量隔 膜泵195T全新动力端、大隔膜腔无内胆等10余项第四代新技术全部完成了工业技术验证，并得到推广应用，隔膜泵的核心 竞争力显著增强。
000758	2017-12-31	1	210	2.74	2.73823e+07	0.18		0	0		CNY	公司子公司沈冶机械和中色泵业本年度均有研发费用,累计发生额为2,738.23万元,本期转入当期损益为2,738.23万元。本报告期内,公司申请专利114项,其中发明专利33项,主持和参与行业及以上5项标准的修订和制定,获批省部级以上奖励9项。其中“矿浆输送大型隔膜泵关键技术研究及工程应用”、“含碱性脉石复杂氧化铜矿湿法提铜关键技术及产业化”、“大型“双闪”铜冶炼系统节能关键技术的研发与应用”等5项成果获2017年度中国有色金属工业科学技术奖一等奖。2017年,中色泵业加快新产品的开发步伐,围绕核电设备、环保装备加大开发力度。与中国原子能研究院签订了核电产品供货合同,涉及MOX新燃料组件专用六角定位装置及通规改造、MOX新燃料组件专用高可靠抓具两项新产品的设计、制造及生产,该项目是中色泵业在核电领域所取得的首份合同。中色泵业与SHC(北京)石油设备有限公司正在合作开发的油基泥浆钻屑处理环保…
000758	2018-12-31	1	203	2.8	6.28908e+06	0.04		0	0		CNY	公司子公司沈冶机械和中色泵业本年度均有研发费用,累计发生额为628.91万元,本期转入当期损益为628.91万元。本 报告期内,公司申请专利135项,其中发明专利46项,主持或参与行业及以上15项标准的修订和制定。获得省部级科技奖励 10项。其中,“有色冶金工程三维协同设计技术及应用”、“密闭电石炉尾气净化及资源化利用关键技术与应用”获中国有色金 属工业科学技术奖一等奖,“有色金属工业厂房结构设计规范”获中国有色金属工业科学技术奖二等奖。 中色泵业加快新产品的开发步伐,围绕核电设备、环保装备加大开发力度。与中国原子能研究院签订了核电产品供货合 同,该项目这是中色泵业在核电领域所取得的首份合同;开发的油基泥浆处理环保设备,在国内尚属空白,可实现油基泥浆 全价值回收并循环利用,有效推动油田油基钻井平台降本增效和绿色发展。 沈冶机械多项成果申报辽宁省和沈阳市自然科学学术成果奖,其中“铝电解多功…
000758	2019-12-31	1	185	2.92	6.37735e+06	0.06		0	0		CNY	公司子公司沈冶机械和中色泵业本年度有研发费用,累计发生额为637.74万元,本期转入当期损益为637.74万元。本报告期内,公司申请专利84项,其中发明专利40项,主持或参与行业及以上标准的修订/制定4项,获得省部级科技奖励8项。其中,“多金属伴生低品位难选钽铌锂矿资源绿色开发关键技术与应用”、“湿法炼锌高浸渣选矿废水萃取回收金属锌及选矿废水循环利用新工艺”等项目获中国有色协会科技进步一等奖和二等奖。由中色泵业实施的“矿浆输送大型隔膜泵关键技术研究及应用”获得辽宁省科技进步二等奖。沈冶机械组织的“一种圆筒混料机现场制造安装一体化的方法”获第21届中国发明专利奖优秀奖。
000759	2019-12-31	1			1.44142e+06		1.44142e+06				CNY
000760	2012-12-31	1				0.26					CNY
000760	2013-12-31	1			1.1827e+06	0.19					CNY
000760	2014-12-31	1			1.36657e+08	18.45					CNY
000760	2015-12-31	1	130	35.91	1.20953e+08	34.9		1.19283e+08	98.62		CNY	报告期内,公司根据国家政策和行业格局的调整,重新梳理了三年产品规划,并继续加大柴油发动机研发投入力度,尤其注重符合国五排放标准的柴油机产品的开发。
000760	2016-12-31	1	155	35.71	1.35914e+08	38.13		1.2758e+08	93.87		CNY	报告期内，公司继续加大柴油发动机研发投入力度，专注于研发符合国五排放标准的道路柴油发动机和符合第三阶段排放标 准的非道路发动机系列产品，以期增强企业核心竞争力，维护行业地位和品牌形象。
000760	2017-12-31	1	147	31.28	2.29471e+08	151.61		2.07209e+08	90.3		CNY	报告期内,公司不断加大发动机研发创新力度,专注于研发满足未来排放要求的国五、国六柴油发动机及柴电混合动力系统,较好地完成了全年研发任务。
000760	2018-12-31	1	13	28.26	7.16774e+07	32.95		0	0		CNY	2018由于公司涉及重大诉讼,约1.8亿的银行资金被冻结,导致公司资金流动性紧张,已无力继续满足现有全部研发项目后续进一步开发资金需求,并且部分研发项目进展及成果不达预期,相关研发成果未来可能无法投入使用,公司组织相关部门对研发项目进行了评估,在综合考虑公司后续的资金状况、各项目的市场前景、市场竞争的激烈程度等因素,并经过公司管理层慎重讨论后决定,放弃部分研发项目,所有研发项目只保留增值器发动机平台及两缸发动机平台,放弃其他所有研发项目,以下研发项目前期发生的研发支出全部在本期费用化。 后续公司将集中所有的精力专注于发展增值器发动机平台及两缸发动机平台,目前增程器市场已打开突破口,并在市场上经过试运营测试,达到较为理想的运营状态,目前重要合作客户首批300台增程器批量合同已经签订。 报告期内,因公司涉及诉讼及债务逾期,资金严重紧张,已无力继续满足现有全部研发项目后续进一步开发资金需求,并…
000760	2019-12-31	1	7	8.24	3.33054e+07	342.34		9.77998e+06	29.36		CNY	公司目前正在开发的M12REX和M14REX产品,产品的功能&性能、可靠性验证以及关键零部件(发动机、电机、电控系统、热管理系统等)性能验证已完成,机械性能、气候和环境试验等型式试验均已通过验证。样机通过客户搭载,目前正在客户处进行PPAP搭载验证阶段,因客户配套搭载原因,还未完成最终验收,我司最后SOP阶段还未完成。目前可以接受各客户的样机及小批定制订单。
000761	2012-12-31	1			2867830000	6.43					CNY
000761	2013-12-31	1			2855126000	7.08					CNY
000761	2014-12-31	1			2550780000	6.16					CNY
000761	2015-12-31	1	1502	6.98	1531589000	5.24		0	0		CNY
000761	2016-12-31	1	1542	7.44	1437398000	4.87		0	0		CNY
000761	2017-12-31	1	1669	8.59	1390403000	3.43		0	0		CNY	围绕品种、质量、成本三大要素,实施省级以上重大科技专项8项。开展公司级重点科技项目57项,这些项目涉及面广、技术复杂、关联性强,其中完成32项,取得了明显效果,提升了产品质量稳定性,大大降低了生产成本,另有25项转年继续开展。
000761	2018-12-31	1	1712	9.51	1495775000	2.98		0	0		CNY	下达公司级重点科技项目56项,按计划有序组织项目推进,目前已完成20项、转年21项、延期8项、暂停或终止8项,对完成的项目进行验收、评价和鉴定,创造了可观的经济效益,提高了品种档次和实物质量,大幅度提升品种创效增利能力,使“销研产”更加紧密结合,实现一体化研发和无缝对接。 申报各类政府项目共计36项,其中申报国家级项目6项;申报省级项目27项;其它协会组织项目3项,已批复项目15项。共计获得政府资金支持125万。
000761	2019-12-31	1	1632	9.18	1287080000	2.44		0	0		CNY	为全面提升技术创新水平和创效增利能力,强化品种调整与市场开发,提升产品质量管理水平,推进低成本和绿色制造技术,2019年围绕品种、质量、成本确定了50个公司直管科技项目,厂矿自管项目98个。各项目顺利开展,按期完成达到76%以上。全年开发新产品41个,通过工艺优化降低成本1亿元以上。新产品开发、工艺技术进步、低成本控制技术等研发项目不仅为公司创造了丰富的利润,还巩固了公司在市场上良好的企业形象。
000762	2012-12-31	1				0.36					CNY
000762	2013-12-31	1			1.12318e+07	1.56					CNY
000762	2014-12-31	1			1.90242e+06	0.37					CNY
000762	2015-12-31	1	15	3	1.42151e+06	0.16		0	0		CNY	本年度研发投入项目为西藏日喀则扎布耶锂业高科技有限公司委托中国科学院青海湖盐湖研究所进行"扎布耶低品位固 体硼砂矿年产2万吨精硼矿生产技术"项目,技术目标为利用中科院研制的分离富集技术将西藏扎布耶品位为15%左右的低品 位硼砂矿富集至品位为25%以上,分离后的尾矿中B2O3品位不高于5%,吨产品分离成本不高于100元,总硼收率不低于60%, 目前该项目尚在初期研究阶段,预计该项目完成后企业将达到年产2万吨硼砂精矿,提高硼砂产量及品位,能增加企业收入 及利润。
000762	2016-12-31	1	6	0.5	4691.06	0		0	0		CNY	本年度发生的4691.06元为罗布萨铬矿石去硅实验项目所发生的实验费。由于2015年委托中国科学院青海盐湖研究所进 行了“扎布耶低品位固体硼砂矿年产2万吨精硼矿生产技术项目”,相对投入的人力、资金较大，本年度研发项目少，研发项 目相对较为简单。
000766	2012-12-31	1			6.89849e+06	5.4					CNY
000766	2013-12-31	1			6.42205e+06	4.35					CNY
000766	2014-12-31	1			2.06976e+06	0.99					CNY
000766	2015-12-31	1	73	10.8	7.9322e+06	4.02		0	0		CNY	公司利用现代药学研究理论在不改变原工艺处方及原主要工艺的基础上,进行了工艺优化,制定了一种简单、易行、适 应于工业化大生产的生产工艺。公司经过与多家知名度高的研究机构和大学联合对多个品种进行了提高产品工艺技术水平, 增强产品疗效,同时还扩展应用到相类似产品的提取工艺中,对在不增加原材料,还可提高药效具有重要指导意义。为开发 系列产品,延长产品生命周期,树立品牌效应奠定基础。公司与吉林大学合作进行风湿祛痛胶囊治疗风湿性关节炎的作用及 机理研究和壮骨伸筋胶囊治疗腰椎间盘突出症的作用及机理研究；与黑龙江中医药大学合作进行风湿祛痛胶囊动物毒性研究 和壮骨伸筋胶囊动物毒性研究；科技成果转化项目中壮骨伸筋胶囊生产工艺及新产品开发；与中国科学院长春应用化学研究 所合作的五味子复方颗粒剂制备工艺开发。
000766	2016-12-31	1	267	12.14	4.21586e+07	4.96		0	0		CNY	公司多年来一直在开展新药研究、产品二次开发、新产品技术规模化研究等项目开发，一是为公司提供新的产品储备， 丰富产品结构，满足公司发展需要；二是为通过对主要在产品在临床使用上进行深入研究，进而提高产品市场影响力。 报告期，公司对壮骨伸筋胶囊、风湿祛痛胶囊进行了中药大品种二次开发，明确产品作用机制、安全性再评价，增加 新的临床适应症，为医生临床用药提供依据，目前项目已完成急毒、长毒6个月实验，完成安全性再评价工作。对小金丸行 了中药二次开发，增加该产品的适应症，扩大临床应用范围，目前完成了“小金丸对小鼠H22肝癌实体瘤的影响”、“小金 丸”体外抗肿瘤生物效价评价”课题研究。 治疗老年痴呆化药1.1类新药琥珀八氢氨吖啶片，已于2015年8月获得国家食品药品监督管理总局颁发的三期药物临床 试验批件，目前已正式进行三期临床，如琥珀八氢氨吖啶片能够顺利完成三期临床，获得生产许可，将会极大拓宽公司的发…
000766	2017-12-31	1	283	11.96	6.03921e+07	3.97		0	0		CNY	公司持续开展新产品的开发,对主导产品进行深入研究,对生产工艺升级进行深入研究。目前,公司正在开展化药1.1类新药琥珀八氢氨吖啶片III期临床试验;现有产品复方嗜酸乳杆菌片技术提升与产业化、熄风通络头痛片产业化、风湿祛痛胶囊大品种二次开发、小金丸二次开发;以及口服固体制剂生产工艺核对、注射剂生产工艺核对、血栓通注射液生产工艺核对、药材基原、质量标准及前处理研究。
000766	2018-12-31	1	309	14.51	7.43179e+07	3.55		7.01504e+06	9.44		CNY	报告期,公司继续推进化药1.1类新药琥珀八氢氨吖啶片III期临床试验,完成生殖毒性试验之琥珀八氢氨吖啶兔灌胃胚胎—胚仔发育毒性试验(II段)伴随毒代动力学试验,琥珀八氢氨吖啶体外相互作用研究,入组病例150余例。公司进行了乳酸亚铁原料药开发、小牛血去蛋白提取物及制剂生产工艺开发研究、ND一类新药开发、KB三类口服制剂新药开发、龙丹通络胶囊质量标准提高研究项目、不同产地药材质量分析及内控标准提高研究、注射用骨瓜提取物临床应用安全反馈系统研究开发等研发项目,与科研单位北大世佳科技开发有限公司合作研发温胆颗粒、吴茱萸汤、易黄汤,通过上述深入研究,进而优化生产工艺路线、提高生产效率、保证产品质量,提高产品市场影响力。 系本报告期琥珀八氢氨吖啶片III期临床投入增加所致。
000766	2019-12-31	1	328	15.5	8.78057e+07	4.44		2.08938e+07	23.8		CNY	报告期,公司继续推进化药1.1类新药琥珀八氢氨吖啶片III期临床试验,入组病例近400例,药学和药理学补充实验有序开展。完成吉林省重点项目“复方嗜酸乳杆菌片技术提升与产业化项目”的研究,完善了菌粉的制备工艺,优化培养基,保证菌种的存活率;完善了质量控制标准,增加发酵过程中各营养物质监测方法;优化了冻干曲线,控制水分,保证菌种的存活率及存活时间。针对公司产品生产、质量技术提升以及按照国家相关技术要求,开展了8项原料、6项制剂的项目开发。通过上述深入研究,进而优化生产工艺路线、提高生产效率、保证产品质量,提高产品市场影响力。
000767	2018-12-31	1	2	0.02	232127	0		0	0		CNY	研发目的:实现火电厂粉煤灰的综合利用、减轻火电厂固废处理的经济及环保压力,同时加快煤电固废产物高附加值产品的开发,进一步挖掘无机填充材料市场的潜力。 1. PVC波纹管专用填料的研发与应用研究:拟达到目标:生产出主要性能接近PVC波纹管行业用钙粉的粉煤灰基超细填料,并能通过拉伸、弯曲和耐冲击性能测试。 项目进展:(1)已经掌握该项技术,并取得成效,可以开始进行批量性生产;(2)获得1项发明专利的授权:《一种用粉煤灰制备塑料改性剂的方法》,专利号:201410029847.2。 2.PVC排水管专用填料的研发与应用研究:拟达到目标:生产出主要性能指标接近PVC管材行业用改性重质碳酸钙的粉煤灰基超细填料,并能通过拉伸、弯曲和耐冲击性能测试。 项目进展:(1)已经掌握该项技术,并取得成效,可以开始进行批量性生产;(2)获得1项发明专利的授权:《一种用粉煤灰制备塑料改性剂的方法》,专利号:201…
000767	2019-12-31	1	2	0.02	186888	0		0	0		CNY	研发目的:实现火电厂粉煤灰的综合利用、减轻火电厂固废处理的经济及环保压力,同时加快煤电固废产物高附加值产品的开发,进一步挖掘无机填充材料市场的潜力。1.PVC波纹管专用填料的研发与应用研究拟达到目标:生产出主要性能接近PVC波纹管行业用钙粉的粉煤灰基超细填料,并能通过拉伸、弯曲和耐冲击性能测试。项目进展:(1)已经掌握该项技术,并取得成效,可以开始进行批量性生产;(2)获得1项发明专利的授权:《一种用粉煤灰制备塑料改性剂的方法》,专利号:201410029847.2。2.PVC排水管专用填料的研发与应用研究拟达到目标:生产出主要性能指标接近PVC管材行业用改性重质碳酸钙的粉煤灰基超细填料,并能通过拉伸、弯曲和耐冲击性能测试。项目进展:(1)已经掌握该项技术,并取得成效,可以开始进行批量性生产;(2)获得1项发明专利的授权:《一种用粉煤灰制备塑料改性剂的方法》,专利号:2014100298…
000768	2012-12-31	1			1.15452e+08	0.75					CNY
000768	2013-12-31	1			1.25186e+08	0.72					CNY
000768	2014-12-31	1			1.86413e+08	0.88					CNY
000768	2015-12-31	1	2446	7.27	1.36486e+08	0.57		0	0		CNY	公司研发费用支出主要用于航空新产品研制,提升公司航空产品研发能力,形成对公司产品持续发展的支撑。
000768	2016-12-31	1	2840	8.17	4.3968e+08	1.68		240000000	52.2		CNY	公司研发费用支出主要用于航空新产品研制，提升公司航空产品研发能力， 形成对公司产品持续发展的支撑。
000768	2017-12-31	1	2853	8.63	8.15199e+08	2.62		5.65064e+08	69.32		CNY	公司研发费用支出主要用于航空新产品研制,提升公司航空产品研发能力,形成对公司产品持续发展的支撑。
000768	2018-12-31	1	2417	7.41	6.27098e+08	1.87		5.05074e+08	80.54		CNY	公司研发费用支出主要用于航空新产品研制,提升公司航空产品研发能力,形成对公司产品持续发展的支撑。 研发投入总额占营业收入的比重较上年发生显著变化的原因:本期新型涡桨支线飞机研制项目及其他自筹项目研发投入减少。
000768	2019-12-31	1	1935	6.61	1.32982e+08	0.39		0	0		CNY	公司研发费用支出主要用于航空新产品研制,提升公司航空产品研发能力,形成对公司产品持续发展的支撑。本期西飞民机公司不再纳入合并报表范围。
000776	2015-12-31	1			1.24089e+08	0.37					CNY	为支持公司业务创新,响应国家互联网+战略,提升核心业务信息系统建设的的自主可控能力,提高经营效益和管理效率,公司持续加大在互联网金融,PB业务,云计算及大数据应用方面投入,通过自行开发、合作开发、委托开发等方式对信息系统管理平台研发总投入达到12,408.91万元,公司互联网金融信息系统建设已经处于行业领先水平。
000776	2016-12-31	1			1.56261e+08	0.75					CNY	情况说明：为支持公司业务创新，响应国家互联网+战略，提升核心业务信息系统建设的自主可控能 力，提高经营效益和管理效率，公司持续加大在互联网金融、PB业务、云计算及大数据应用方面投入， 通过自行开发、合作开发、委托开发等方式对信息系统管理平台研发总投入达到15,626.08万元。
000776	2017-12-31	1			5.53997e+08	2.57					CNY	为加大传统业务转型力度,响应国家互联网+战略,提升业务和管理方面信息系统建设的自主可控能力,提高管理效率,报告期,公司持续加大云计算、大数据、人工智能等科技金融的投入,通过自行开发、合作开发、委托开发等方式对信息系统管理平台的费用及硬件总投入为55,399.68万元。
000776	2018-12-31	1			7.72786e+08	5.06					CNY	报告期,公司从“支撑业务发展、助力业务创新、着力提升IT效能”三个方面开展工作。搭建三大核心系统全面支撑财富管理业务发展,建设投资管理业务专属量化平台、集团公司全球研报发布系统、新一代投行业务管理系统、广发资管智能投研系统等。报告期,公司通过自行开发、合作开发、委托开发等方式建设信息系统管理平台、购买软硬件设施并对其进行维护等研发总投入金额为772,786,209.53元。
000777	2011-12-31	1			2.60763e+07						CNY
000777	2013-12-31	1			30645000	3.25					CNY
000777	2014-12-31	1			46193800	4.44					CNY
000777	2015-12-31	1	137	10.16	3.86999e+07	3.74		0	0		CNY	报告期内,公司为提高核心竞争能力,提高公司产品在高端关键阀门市场地位,通过技术创新,自主研发,组织关键阀门国产化相关技术研发项目攻关。公司在进一步加大企业自身的技术研发投入基础上,争取获得国家有关部门的部分项目资金支持。报告期内,公司重点开展的科研开发项目,包括核电关键阀门的爆破阀、主蒸汽隔离阀、CAP系列核电关键阀门、ACP1000系列核电关键阀门、ACP100小堆系统核电关键阀门和LNG关键阀门等项目,均按计划完成了项目研发节点进度。为公司下一步发展,奠定了良好的基础。
000777	2016-12-31	1	127	12.13	3.82314e+07	3.95		0	0		CNY	报告期内，公司进一步加大技术研发投入，同时积极争取国家项目资金支持，通过技术创新与自主研发，开展了一系列高端 特种关键阀门的技术攻关。报告期内，公司重点开展了CAP1000关键阀门爆破阀、主蒸汽隔离阀、CAP1400系列核电关键阀 门、龙腾项目关键阀门、LNG关键阀门、煤化工关键阀门等项目，均按计划完成了项目研发任务，取得了一系列重大关键 技术成果，为公司下一步的发展提供了强力的技术支撑。
000777	2017-12-31	1	130	12.2	3.94654e+07	4.52		0	0		CNY	报告期内,公司进一步加大技术研发投入,同时积极争取科研项目外部资金支持,通过技术创新与自主研发,开展了一系列高端特种关键阀门的技术攻关。报告期内,公司重点开展了示范快堆快速隔离阀与大口径钠阀、CAP系列核电关键阀门、中核集团龙腾项目关键阀门、LNG关键阀门、煤化工关键阀门研发等项目,均按计划完成了项目研发任务,取得了一系列重大关键技术成果,为公司下一步的发展提供了强力的技术支撑。
000777	2018-12-31	1	133	11.81	4.23166e+07	3.45		0	0		CNY	报告期内,公司进一步加大技术研发投入,同时积极争取科研项目外部资金支持,通过技术创新与自主研发,开展了一系列高端特种关键阀门的技术攻关。报告期内,公司重点开展了钠阀标准库研发、CAP1400爆破阀研制、中核集团龙腾项目关键阀门、LNG关键阀门、核电关键阀门研发等项目,均按计划完成了项目研发任务,取得了一系列重大关键技术成果,为公司下一步的发展提供了强力的技术支撑。
000777	2019-12-31	1	131	11.46	4.47106e+07	3.53		0	0		CNY	报告期内,公司进一步加大技术研发投入,同时积极争取科研项目外部资金支持,通过技术创新与自主研发,开展了一系列高端特种关键阀门的技术攻关。报告期内,公司重点开展了核电厂稳压器先导式安全阀研制、隔离阀气液联动执行机构研制、大口径钠阀研制、核电关键阀门研发、燃料运输通道闸阀研发、LNG关键阀门、浆态床渣油加氢柱塞阀研发等项目,均按计划完成了项目研发任务,取得了一系列重大关键技术成果,为公司下一步的发展提供了强力的技术支撑。
000778	2012-12-31	1			1124469800	1.91					CNY
000778	2013-12-31	1			1354058700	2.15					CNY
000778	2014-12-31	1			935816700	1.54					CNY
000778	2015-12-31	1	865	4.6	8.39519e+08	1.68		0	0		CNY	XT2-st自锚接口球墨铸铁管开发项目。目前以DN200的规格为突破口,采用现有的XT2型球铁管进行了接口大、小间隙的连接打压试验,最高试验压力达到了46bar；且在桃江新兴采用消失模工艺制作的盘承与盘插管件进行了连接打压试验,最高试验压力达到了50bar,接口无渗漏,同时做了相应的破坏性试验,试验压力达到60bar时,接口滑脱,胶圈主体与钢齿被破坏。现按照DN200GRA胶圈的设计原理,完成了DN100、DN150两种规格的图纸设计。 铁镍基合金Incoloy800系列管材开发:本项目成功开发出N08825和N08810/N08811两种纯材无缝管,共三个规格,产品性能满足中石化和中兴能源的要求。除开发出此类管材的热挤压和冷轧工艺外,因为客户要求N08810产品要实现"无缺陷"供货,所以在管材外表面质量上通过开发取得突破性进展,最终顺利交货,40吨的N08825订单,打通了我公司在中石…
000778	2016-12-31	1	972	5.27	8.91934e+08	1.71		0	0		CNY	2016年，公司科技研发投入按照公司总体科技创新预算，遵循服务于市场、服务于现场的原则，在铸管、钢铁、钢 管的生产、工艺、装备等技术领域进行技术研究，开发了一系列新产品和专有技术，提升了产品质量，增强了产品 竞争力。 （1）大口径特殊内衬球墨铸铁管研发项目 本项目旨在通过大口径特殊内衬球墨铸铁管的研发，在中小口径特殊内衬涂层球管产品成功应用的基础上，完善我 公司特殊涂层的规格序列，满足国际高端客户的需求。该项目以科威特高端市场SE167项目合同为依托，通过大量 的现场工艺实验摸索，确定了大口径环氧陶瓷内衬喷涂工艺和基材处理工艺操作规程，涂层外观质量、附着力等工 艺性能指标均达到技术要求，并得到了客户的高度认可，产品已经成功在科威特工地安装实用，应用效果良好。该 产品的研制成功不仅为后续科威特大口径特殊内衬球管合同的签订奠定了基础，更重要的是为抢占国际高端市场、 打破国际垄断，树立新兴铸管…
000778	2017-12-31	1	870	5.61	9.84421e+08	2.39		0	0		CNY	2017年,公司将科技创新工作列为重中之重,以市场为导向,着力将科技创新打造成企业发展的新动力、利润增长的“新引擎”。对科技创新资源进行优化组合,重构科技创新顶层设计,科技创新局面焕然一新。在铸管、钢铁、钢管的生产、工艺、装备等技术领域持续加大研发投入,形成了一系列核心技术,提升了产品附加值,增强了产品竞争力。(1)百年铸管管线项目研究已完成S-EPDN密封胶圈模拟实际工况的连接打压试验,顺利通过BV认证。并通过实验验证,S-EPDN胶圈在25℃使用寿命可以达到100年。项目将推动公司“百年铸管”行业形象的树立,并引领铸管行业整体发展,取得与其他竞争产品的核心技术优势。(2)SIA-Wb自锚接口开发已经完成所有规格的产品设计,全部具备供货能力;相关型式试验已经全部完成;产品在HDD施工上的应用和改进通过现场施工不断优化和改善。目前,已成功应用于范县、六安、杭州等地HDD拖拉管工程,取得了…
000778	2018-12-31	1	915	5.79	9.77884e+08	2.41		0	0		CNY	2018年是公司“三位一体”科技创新体系运行的第二年,也是在此管理架构下,产生成果的一年。2018年,公司各单位科技创新投入大幅提升,进一步加大了对基层科技创新活动的激励和挖掘,调动全员科技创新的积极性。依托技术中心的强大力量,重点突破武安铸管智能化生产线、广东阳江二期铸管新线的数字化车间上的设计难点并开始实施。在铸管、钢铁、钢管的生产、工艺、装备等技术领域持续加大研发投入,形成了一系列技术成果,增强了产品竞争力。截至2018年底,公司拥有1家院士工作站,1家博士后工作站,1家省级企业技术中心,8家国家级高新技术企业,3家省级工程技术研究中心,拥有专利总数1747项,其中发明343项,PCT9项。 (1)基于工业机器人在铸管生产线的研究与应用 为进一步提高公司自动化生产水平,提高生产效率,改善劳工作业环境,公司率先在黄石新兴试点工业机器人应用,现已初步实现“应用由少到多,区域由点到线,技…
000778	2019-12-31	1	813	5.08	8.27753e+08	2.02		0	0		CNY	2019年,公司持续高效运行“三位一体”科技创新体系,以重点创新项目为抓手,不断加大研发投入,完善创新体系,持续优化技术创新团队结构,全力服务创新项目,在铸管、钢铁、钢管的生产、工艺、装备等技术领域展开研究,开发了一系列新产品和专有技术,提升了产品质量,增强了企业竞争力。截至2019年底,公司拥有1家院士工作站,1家博士后工作站,1家省级企业技术中心,8家国家级高新技术企业,3家省级工程技术研究中心,拥有专利总数1945项,其中发明382项,PCT14项。(1)基于工业机器人在铸管生产线的研究与应用公司继2018年率先在黄石新兴试点工业机器人应用后,2019年在全公司大范围推广使用,基本实现了工业机器人在铸管生产线全工序的应用覆盖,工人作业环境得到有效改善,公司自动化生产水平得到极大提升。(2)特种钢材开发2019年,由钢铁研究院牵头,共开发新产品包括汽车用钢、磨球用钢、车轴钢、机械加工…
000779	2012-12-31	1			1.75373e+06	0.67					CNY
000779	2013-12-31	1			1.57598e+06	0.69					CNY	报告期公司发生研发支出1575976.52元，较上年研发支出1753732.68元减少177756.16元，减少10.14%。报 告期发生的研发支出占营业收入的比例为0.69%，较上年的0.67%上升0.02个百分点。
000779	2014-12-31	1			4.18496e+06	1.51					CNY	本报告期公司发生研发费用支出1,270,963.72元，研发人员工资薪酬2,914,000元；上年度发生研发费用支出1,575,976.52元， 研发人员工资薪酬2,909,047.2元。同比减少300060元，减少了6.70%。 本报告期发生的研发支出占营业收入的比例为1.51%，上年同期为1.96%。
000779	2016-12-31	1			1.73151e+06						CNY
000779	2017-12-31	1	6	0.48	1.9279e+06	0.69		0	0		CNY	公司持续强化创新研发,在新材料新技术新型面料开发上具有较强的研发创新实力,先后成功研发了全毛400支面料、第六代衬衫面料、本白、纯黑色系创新产品,积极参与行业权威评比,全年获得了“中国流行面料、中国生态环保面料创新企业、中国时尚面料设计奖”等17个奖项,在行业内具有较高的影响力。公司借助“出城入园”搬迁技术改造为契机,优化传统技术工艺加大技术创新,通过内外兼修加大研发资金投入,同时依托意大利设计团队吸取经验,加强公司研发团队实力,形成有效的产品创新机制,重点围绕全面盈利与提高盈利贡献,稳步促进企业经营发展再上新的台阶。
000779	2018-12-31	1	118	2.51	1.65806e+07	0.78		0	0		CNY	毛纺业务方面公司继续加大研发创新,成功研制了锦包氨高弹产品、天竹纤维匹染产品、浅艳商务衬衫产品、圈圈纱,大肚纱,彩点纱休闲产品、石墨烯抗菌保健功能产品、3D立体起皱花呢、毛棉弹力产品、亚麻染色休闲面料、双层起泡产品等新产品,拓展了字母提花套装,剪花衬衫面料,进行了全毛印花面料的外加工试制和外加工精纺衬衫面料磨毛试验。申报了6项国家专利并取得专利权,公司设计中心被评为甘肃省省级工业设计中心,引进意大利设计师面料开发项目申报为省列引进国外技术管理人才项目,2018年共有19款新品获得专业奖项,有7款新品在“唯尔佳”优秀新产品评比中荣获特、二、三等奖,其中一款新获得全国最高奖项“特等奖”。有8款新品获得中国流行面料优秀奖,一款产品获得中国国际面料设计大赛最高单项奖励“最佳市场应用大奖”。有1款新品荣获中国面料之星“最具时尚风格大奖”,有3款产品获得“红太阳杯”中国毛纺产品金典奖奖项,其中有2款…
000779	2019-12-31	1	193	4.87	3.30796e+07	1.55		0	0		CNY	工程咨询业务方面公司在做好现有技术业务的同时,增加人力财力投入开展科技创新和研发,建立科技投入稳定增长的长效机制,鼓励专业技术人员开发或引进新技术,并在实际生产中推广使用,为公司科研技术的储备和创新能力的提升积聚能量。
000780	2012-12-31	1			6880400	0.19					CNY
000780	2013-12-31	1			3051900	0.1					CNY
000780	2014-12-31	1			4396200	0.17					CNY
000780	2016-12-31	1			1.88371e+06						CNY
000780	2017-12-31	1			778302						CNY
000780	2018-12-31	1			1.19811e+06						CNY
000780	2019-12-31	1	2	0.03	7.08351e+06	0.33		0	0		CNY	公司2019年度主要研发投入情况:综采工作面回撤通道围岩稳定研发项目:为保障老公营子矿综采工作面回撤通道围岩稳定,公司对松软围岩分层大采高综采面预掘回撤通道的关键应用技术进行研究;深部开采巷道围岩变形破坏研究项目:因公司煤炭开发不断向深部发展,深部开采条件下的地质作用特征和矿压显现会造成巷道围岩发生严重变形破坏,为达到控制巷道围岩变形的目的,公司进行相关技术研究。以上项目的研发,有利于降低井下巷道围岩支护成本,提高公司井工矿的安全生产水平。研发投入总额占营业收入的比重较上年发生显著变化的原因为降低井下巷道围岩支护成本,提高公司井工矿的安全生产水平,公司增加了相关应用技术的研发投入。
000782	2009-12-31	1			2.76731e+07						CNY
000782	2012-12-31	1			1.00418e+08	2.63					CNY
000782	2013-12-31	1			8.72266e+07	2.36					CNY
000782	2014-12-31	1			9.16264e+07	2.72					CNY
000782	2015-12-31	1	545	16.64	9.11775e+07	3.2		0	0		CNY	2015年公司主要围绕功能性、差别化锦纶6纤维及高档面料、高性能锦纶6切片和工程塑 料这五大方向进行研究开发,主攻原液着色锦纶6纤维、冰爽纤维、超细旦纤维、低粘高流动切片和PA66等。目前公司立项的研发项目基本按计划进行,其中原液着色锦纶6纤维、冰爽纤 维和超细旦纤维均达到预期效果,针对市场需求开发不同品种规格的产品,新产品试用效果 良好,各项技术指标均达标。其中,原液着色纤维认定为绿色纤维,随着社会对环保要求的 提高,有色纤维具有广阔的市场,开发多色种原液着色纤维有助拉动公司产品的个性化市场, 提高企业的市场竞争力。功能性、差别化纤维依然是公司的专攻产品,技术在行业内具有良 好的口牌,未来我们将开发复合功能的差别化原液着色系列产品,赋予产品更高的附加值, 提高产品的利润率。
000782	2016-12-31	1	133	13.6	7.79764e+07	3.22		0	0		CNY	为提高研发技术人员的积极性，加快差异化新产品市场突破，规范内部管理流程，公司 成立新产品研发及市场推广领导小组。梳理五大项目考核方案，待进一步完善后，将适时推 出。生产、研发、营销等部门全力以赴，加速高新产品市场推广。低粘高流动性切片放量。 扁平纱新产品开发推出。复合幻彩系列产品，在纬编、织带、无缝内衣、喷水织机、经编及 织袜等行业推广应用。色丝推广及扩量。TDY质量提升和扩产，都为公司新增较好效益。经 过全年努力，入围差异化高新产品销量占比总销售15%左右。高新产品的市场化推广，为提 升企业效益积蓄了新动力。
000782	2017-12-31	1	71	15.3	1.33533e+08	3.75		0	0		CNY	公司以需求为导向,坚持差异化战略,深入开展新产品和新技术研究,并在产品品种开发,品质提升、品牌建设方面加大投入。切片方面,高分子量切片开发成功,正逐步增量;在纤维方面,聚焦高附加值产品,先后开发了冰爽丝、抗菌吸湿排汗纤维等功能纤维,用于军队内裤、袜子,提高了军用被装产品的卫生保健功能;我司还着力研制细旦高强聚酰胺纤维,采用有机无机杂化手段,不断完善高强纤维的工艺技术和分析技术,现阶段已将纤维力学性能方面提升至常规品种的2倍以上,满足了军队在作战、作训等特殊领域用途,提高我军单兵作战能力。现高强丝正在民用领域开拓,在帆布、缝纫线、安全带、渔网、缆绳得到广泛应用;色丝系列产品推广及扩量成效显著,多个品种较去年同期翻番。产品和技术的投入与开发为公司带来良好经济效益和社会效益,公司研发投入及其技术成果的形成,将进一步推动锦纶生产技术进步,力促我司产业链各环节,乃至上下游的产业链技术升级。军民两用…
000782	2018-12-31	1	493	25.5	1.26446e+08	3.32		0	0		CNY	公司以需求为导向,坚持差异化战略,深入开展新产品和新技术研究,并在产品品种开发,品质提升、品牌建设方面加大投入。切片方面,高分子量切片开发成功,正逐步增量;在纤维方面,聚焦高附加值产品,先后开发了冰爽丝、抗菌吸湿排汗纤维等功能纤维,用于军队内裤、袜子,提高了军用被装产品的卫生保健功能;我司还着力研制细旦高强聚酰胺纤维,采用有机无机杂化手段,不断完善高强纤维的工艺技术和分析技术,现阶段已将纤维力学性能方面提升至常规品种的2倍以上,满足了军队在作战、作训等特殊领域用途,提高我军单兵作战能力。现高强丝正在民用领域开拓,在帆布、缝纫线、安全带、渔网、缆绳得到广泛应用;色丝系列产品推广及扩量成效显著。产品和技术的投入与开发为公司带来良好经济效益和社会效益,公司研发投入及其技术成果的形成,将进一步推动锦纶生产技术进步,力促我司产业链各环节,乃至上下游的产业链技术升级。军民两用产品开发,将在纺织科技强…
000782	2019-12-31	1	472	24.96	1.05056e+08	3.52		0	0		CNY	公司以需求为导向,坚持差异化战略,深入开展新产品和新技术研究,并在产品品种开发,品质提升、品牌建设方面加大投入。切片方面,高分子量切片开发成功,正逐步增量;在纤维方面,聚焦高附加值产品,先后开发了冰爽丝、抗菌吸湿排汗纤维等功能纤维,用于军队内裤、袜子,提高了军用被装产品的卫生保健功能;我司还着力研制细旦高强聚酰胺纤维,采用有机无机杂化手段,不断完善高强纤维的工艺技术和分析技术,现阶段已将纤维力学性能方面提升至常规品种的2倍以上,满足了军队在作战、作训等特殊领域用途,提高我军单兵作战能力。现高强丝正在民用领域开拓,在帆布、缝纫线、安全带、渔网、缆绳得到广泛应用;色丝系列产品推广及扩量成效显著。产品和技术的投入与开发为公司带来良好经济效益和社会效益,公司研发投入及其技术成果的形成,将进一步推动锦纶生产技术进步,力促我司产业链各环节,乃至上下游的产业链技术升级。军民两用产品开发,将在纺织科技强…
000783	2012-12-31	1			79725200	3.49					CNY	近年来，公司持续加大研发力度，研发支出稳定增长。2012年，公司研发重点集中在 创新业务开发和客户服务水平提高。创新业务开发方面，公司成立了创新评审委员会，从 市场需求、风险点控制、营运支持保障、投入与效益评估等方面对创新产品（方案）进行 评审，并结合公司战略和发展策略进行综合评价。2012年，公司创新评审委员会工作成果 显著，累计评审创新产品（方案）15只（个），评审通过的创新产品（方案）12只（个） 将在2013年将陆续发行或实施。客户服务方面，公司零售客户服务平台V5R1版本(SERVICE OPERATIONMANAGEMENTENVIRONMENT,简称SOME系统)正式上线。公司将以平台建设为突破 口，重构零售业务管理模式，由粗放的考核驱动型管理向精细化、科学化的过程管理转变， 打造零售业务的核心竞争力。
000783	2013-12-31	1			87731200	2.88					CNY	近年来，公司研发投入持续增长。2013年，公司研发支出达到8,773.12万元，同比增 长10.04%，主要集中在创新业务开发和客户服务水平提高两方面。创新业务开发方面，公 司加大对柜台交易系统、股票质押回购交易系统等创新业务系统的建设投入，并对账户管 理系统、融资融券交易系统等进行持续升级。客户服务方面，公司在SOME系统上线的基 础上，进一步完成了SOME平台的移动版开发工作。公司通过加大研发支出，为促进创新 业务发展和改善客户服务体验提供了有力支撑，有效推动公司资源集约管理，提升综合理 财服务能力。
000783	2014-12-31	1			124000000	2.73					CNY
000783	2015-12-31	1	411	7.69	90997028	1.07		25730728	28.28		CNY	近年来,公司以业务创新与转型、信息系统建设与升级、服务效率优化与提升为目的,以自主开发、合作开发、委托开发等为手段,持续加大研发力度。报告期内,公司研发投入0.91亿元,同比下降26.68%；研发投入资本化金额0.26亿元,同比增长34.87%,主要系公司前期研究性项目投入较多,并于2015年成功将研究转化为技术成果。全年研发投入占营业收入比例1.07%,同比减少1.66个百分点,主要系2015年营业收入大幅增长,而研发投入下降；资本化研发投入占研发投入比例28.28%,同比增加12.91个百分点,主要系2015年研发投入资本化金额增长。2015年,公司研发支出主要集中于创新业务开发、客户服务水平提升、信息系统及业务平台升级等方面,各项研发项目均基本达到预期效果。在创新业务开发方面,公司持续加大对互联网金融、私募基金综合托管、股票期权、柜台市场、FICC等创新业务的系统建设投入,并对账户…
000783	2016-12-31	1	467	9.03	7.83878e+07	1.34		2.76569e+07	35.28		CNY	近年来，公司将创新转型作为可持续发展基本思路，持续关注和强化对业务创新、研究创新、互联网技术创新、信息技 术创新的研发投入，并通过自主开发、合作开发、委托开发等手段实现公司创新和竞争实力的提升。 2016年公司研发支出主要集中于PB、FICC、股票期权、量化投资等创新业务开发、客户关系管理及服务平台建设、信 息系统及业务平台升级等方面，并进一步强化互联网技术研发投入。报告期内，公司研发投入0.78亿元，同比减少0.13亿 元，下降13.86%；研发投入资本化金额0.28亿元，同比增加0.02亿元，增长7.49%，主要系公司当期收入下降，适度控制 研发投入，但前期研究性项目逐步转化为技术成果，资本化金额同比增长。全年研发投入占营业收入比例1.34%，同比增加 0.27个百分点；资本化研发投入占研发投入比例35.28%，同比增加7个百分点，主要系2016年研发支出下降，但公司研发 转化为成果…
000783	2017-12-31	1	864	15.82	9.3486e+07	1.66					CNY	近年来,公司坚持创新转型基本思路,对业务创新、研究创新、互联网技术创新、信息技术创新的关注和投入稳步增加,通过自主开发、合作开发、委托开发等手段提升公司金融科技实力和客户服务能力。2017年公司持续优化信息技术建设,积极布局互联网金融。报告期内,公司研发投入0.93亿元,同比增加0.15亿元,增长19.26%;全年研发投入占营业收入比例1.66%,同比增加0.32个百分点。公司研发投向主要包括:其一,自主研发iVatarGo智能财富管理系统,优化客户使用体验,推进财富管理服务升级,该系统2017年荣获券商中国“十大影响力品牌和创新奖项”;其二,对公司多项业务系统、管理平台、线上营销平台等进行优化升级,提升综合金融服务能力和质量。
000785	2019-12-31	1	44	0.37	5.27541e+07	0.58		0	0		CNY	本公司的研发项目主要系2015年从Autodesk公司购买软件后,在此基础上继续自主开发设计家平台体系,包括设计云平台、家具材料采购平台、商品销售平台、施工管理平台、物流配送平台和智能家居服务平台六大板块,将实现线上线下家装服务一体化,提供从设计到选材、施工、物流配送一站式服务。主要由原子公司设计家承担研发工作。2019年5月,家居连锁与阿里巴巴签订增资及股权购买协议,约定阿里巴巴通过受让股权和增资取得增资后的设计家60%股权。研发投入总额占营业收入的比重较上年发生显著变化的原因研发投入主要为原子公司设计家开发设计家平台体系产生,2019年5月,家居连锁与阿里巴巴签订增资及股权购买协议,约定阿里巴巴通过受让股权和增资取得增资后的设计家60%股权。
000786	2012-12-31	1			8.35375e+07	1.25					CNY	公司一直重视技术创新工作，秉承“善用资源、服务建设”的理念，大力发展循环经济，以 工业废弃物为主要原料，实现从原料到生产、使用的全过程绿色。报告期内，公司通过技术 创新，不断了改进生产工艺和设计，优化了项目投资模型，增进了节能减排水平，最终提升 了公司在新型建材行业的国际竞争力。
000786	2013-12-31	1			9.71913e+07	1.3					CNY
000786	2014-12-31	1			1.40723e+08	1.7					CNY
000786	2015-12-31	1	632	5.91	1.36185e+08	1.8		1.46572e+07	10.76		CNY	公司2015年研发项目进展情况、2016年研发计划等内容请参阅本报告中的"管理层讨论与分析——概述、公司未来发展的展望"相关描述。
000786	2016-12-31	1	748	7.2	2.16376e+08	2.65		7.1298e+06	3.3		CNY
000786	2017-12-31	1	707	6.7	2.64599e+08	2.37		9.94038e+06	3.76		CNY	公司2017年研发项目进展情况、2018年研发计划等内容请参阅本报告中的“管理层讨论与分析——概述、公司未来发展的展望”相关描述。
000786	2018-12-31	1	727	6.84	3.65582e+08	2.91		0	0		CNY
000786	2019-12-31	1	796	6.91	4.21264e+08	3.16		0	0		CNY
000787	2008-12-31	1			203625						CNY
000788	2012-12-31	1			3.27477e+07	1.68					CNY	报告期内，公司研发支出用于公司现有产品的技术改造及升级，并达到预期目的，有利于提升公司产品的市场竞争力。
000788	2013-12-31	1			3.32769e+07	1.44					CNY	报告期内，公司研发支出用于公司现有产品的技术改造及升级，并达到预期目的，有利于提升公司产品的市场竞争力。
000788	2014-12-31	1			6.50413e+07	2.87					CNY
000788	2015-12-31	1	78	20.37	1.29821e+07	0.65		1.49786e+06	11.54		CNY	报告期内,公司国家级技术中心与方正医药研究院紧密配合,抓住政策方向,持续推进 研发合作项目,使部分在研项目取得重要进展。2015年,公司共取得3个制剂品种的临床试 验批件,为公司制剂业务的发展储备了新的品种。同时,根据药品监管政策,公司适时调整 研发策略,主动撤回1项报批临床试验品种,规避了审批核查风险。未来公司将继续推进合 作研发模式,加大对研发产品的支持力度,借助方正医药研究院的资源及技术优势,抓住政 策机遇,增加在研品种,以增加公司的产品储备。公司还将密切关注研发进度,促进在研产 品产业化,从而丰富制剂销售产品,打造特色产品线,以增强公司的市场竞争力。
000788	2016-12-31	1	91	18.76	5.16615e+06	0.25		0	0		CNY	报告期内，公司坚持“聚焦化学仿制药”的研发战略，一方面通过公司国家级技术中心 与方正医药研究院密切配合，双方共同合作研发，持续增加研发投入；另一方面加快推进项 目注册申报，本年度共获得仿制药药物临床试验批件5个及药品注册批件2个。在未来，公 司将依托方正医药研究院的资源优势，积极与国际同行展开交流对话，探索中外研发合作模 式，布局高端仿制药，朝国际化目标迈进。
000788	2017-12-31	1	98	19.56	1.32752e+07	0.62		5.68431e+06	42.82		CNY	报告期内,公司坚持“聚焦化学仿制药”的研发战略,一方面通过公司国家级技术中心与方正医药研究院密切配合,双方共同合作研发,持续增加研发投入;另一方面加快推进项目注册申报,本年度共获得6个补充通知件。在未来,公司将依托方正医药研究院的资源优势,积极与国际同行展开交流对话,探索中外研发合作模式,布局高端仿制药,朝国际化目标迈进。
000788	2018-12-31	1	96	11.93	1.81455e+07	0.78		1.21583e+07	67		CNY	2018年度,公司坚持“聚焦化学仿制药”的研发战略,一方面通过公司国家级技术中心与方正医药研究院密切配合,双方共同合作研发,持续增加研发投入;另一方面加快推进项目注册申报,本年度共获得 7个补充通知件。在未来,公司将依托方正医药研究院的资源优势,积极与国际同行展开交流对话,探索中外研发合作模式,布局高端仿制药,朝国际化目标迈进。 本期研发投入资本化率同比存在较大增幅,主要系本期仿制药一致性评价投入支出。
000788	2019-12-31	1	114	13.56	3.0874e+07	1.23		1.47927e+07	47.91		CNY	2019年度,公司坚持“具有国际化能力的仿创型医药科技企业”的战略定位,一方面通过公司国家级技术中心与方正医药研究院密切配合,双方共同合作研发,持续增加研发投入;另一方面加快推进项目注册申报,本年度共获得1个药品注册批件,申报了1个产品(三个品规)的一致性评价。在未来,公司将依托方正医药研究院的资源优势,积极与国际同行展开交流对话,探索中外研发合作模式,布局高端仿制药,朝国际化目标迈进。
000789	2018-12-31	1	19	0.27	3.55367e+06	0.03		0	0		CNY	报告期内,公司的研发投入主要是子公司江西万年青工程有限公司水泥高效助磨剂项目的研发投入。
000789	2019-12-31	1	423	6.15	1.41765e+07	0.12		0	0		CNY	报告期,公司围绕发展战略目标,结合公司实际,在“5G通信技术应用、智能制造、信息化数据管理、资源综合利用、节能环保”等方面开展了一系列三项工程及科技活动,着力于降低生产成本,加强安全环保,推进企业高质量发展。公司全年科技及技改研发投入共计26234.98万元,其中研发费用1417.64万元。
000790	2012-12-31	1			33584100	5.79					CNY
000790	2013-12-31	1			31645500	4.81					CNY
000790	2014-12-31	1			32253800	6.11					CNY
000790	2015-12-31	1	128	15.48	3.2317e+07	6.98		571816	1.77		CNY	1、抗菌中药广藿香及藿香单味药材芳香类有效部位(包括但不限于兽用新药和人用新药,上市后的新剂型、新适应症及其他新用途等新药,以及进一步纯化的有效部位或有效单体等产品)的研究开发,申请了7项国家发明专利,3项PCT[专利合作条约(PatentCooperationTreaty))]专利。 2、三七通舒国际化获得欧洲专利局"一种三七三醇皂苷组合物及其制备方法和用途"的国际发明专利授权,并在德国、法国、英国、意大利、荷兰五个欧洲专利协议国注册生效。 3、三七通舒胶囊(肠溶微丸)结合CFDA发布的《国家食品药品监督管理总局关于开展药物临床试验数据自查核查工作的公告》要求制定自查方案。 4、三七保健食品签署了委托产品中试生产和现场核查相关合同。 5、五龙颗粒处于综合审评状态。6、终止赤蒲颗粒和《利卡汀降低肝癌切除术及消融术后复发Ⅳ期临床研究》,上述利卡汀的研究项目的终止并不影响利卡汀产品其他临床应…
000790	2016-12-31	1	132	16.73	3.6896e+07	6.41		3058.81	0.01		CNY	1、三七通舒国际化在报告期内完成了向德国联邦药品和医疗器械管理局BfArM以及荷兰药品审评委员会CBG-MEB的科 学咨询；为推进三七通舒胶囊原料药三七三醇皂苷（PTS）进入欧洲药典，在国内药品标准基础上按照德国药典相关要求进 行PTS质量标准相关研究并已报送提交。 2、三七通舒胶囊（肠溶微丸）已完成人体生物等效性临床研究；同时，公司综合行业政策、产品战略及药品经济学原 则等多因素考虑，将三七通舒胶囊（肠溶微丸）并入三七通舒国际化项目。 3、三七保健食品开展药学研究、中试生产准备工作和注册检验相关工作。 4、抗菌中药广藿香及藿香单味药材芳香类有效部位的研究开发，累计已获得7项国家发明专利授权，申请2项PCT[专利 合作条约(PatentCooperationTreaty）)]专利。目前药学研究工作基本完成，持续开展药效学验证试验。 5、五龙颗粒项目经公司综合考评主动撤回了药品注册申请。具…
000790	2017-12-31	1	134	17.22	3.74039e+07	6.33		0	0		CNY	1、三七通舒胶囊国际化项目,在报告期内完成了德国和荷兰2个国家药品注册的首次科学咨询工作;为推进三七通舒胶囊原料药——三七三醇皂苷(PTS)进入欧洲药典,在国内药品标准基础上,建立了符合德国药典会要求的PTS药品标准,并进行了样品报检复核。2、源于经典名方的中药复方制剂申报注册,将享受“免临床、免药效”重大政策红利,公司启动了多个中药经典名方复方制剂的研究开发工作。
000790	2018-12-31	1	131	18.66	3.63964e+07	5.75		0	0		CNY	1、三七通舒胶囊原料药三七三醇皂苷质量标准成功进入《德国药品法典》,开展三七通舒肠溶胶囊制剂形式调研,完成微丸制剂欧洲市场调研。 2、根据经典名方的中药复方制剂的申报注册将享受“免临床、免药效”重大政策红利,开展中药经典名方复方制剂研发工作,目前正从“经典名方物质基准”研制和制剂研制两个阶段开展研究工作。
000790	2019-12-31	1	130	18.62	2.95261e+07	3.96		0	0		CNY	1、三七通舒胶囊原料药三七三醇皂苷质量标准进入《德国药品法典》,开展三七通舒胶囊进入欧洲市场临床前研究。开展三七通舒肠溶胶囊制剂形式调研。2、根据经典名方的中药复方制剂的申报注册将享受“免临床、免药效”重大政策红利,开展中药经典名方复方制剂研发工作。
000792	2012-12-31	1			3850200	0.05					CNY	本年度共完成15个科研项目验收，其中3个国家课题、11个青海省科研项目、1个海西州 科研项目的验收工作，其中7个项目进行了成果鉴定，2项成果达到国际领先水平，3项成果达 到国内领先水平，2项成果达到国内先进水平，目前这些成果都应用到实际生产中，这些科技 成果的运用为公司发展上起到了巨大作用，并为公司稳定生产发挥了积极的促进作用，加速 了科技成果的转化，实现了科研与生产的有机结合。
000792	2013-12-31	1			8.32854e+06	0.1					CNY	2013年度公司研发投入金额为832.85万元，占公司最近一期经审计净资产、营业收入的比例分别为0.05%、0.1%。本年度共完成14个科研项目验收，其中4个国家课题和项目、8个青海省科研项目、2个海西州科研项目的验收工作，其中8个项目进行了成果鉴定，2项成果达到国际领先水平，2项成果达到国际先进水平，4项成果达到国内领先水平，目前这些成果都应用到实际生产中，这些科研成果的运用提升了公司竞争力，加速了科技成果的转化，实现了科研与生产的有机结合。
000792	2014-12-31	1			5.49552e+06	0.1					CNY	2014年度公司研发投入金额为5,495,521.59元，占公司最近一期经审计净资产、营业收入的比例分别为0.03%、0.1%。本年度获得3项省部级科学技术进步奖，其中，青海省科学技术进步一等奖1项，青海省科学技术进步三等奖1项，中国石油与化学联合会科学技术进步二等奖1项。完成5个项目成果鉴定，1项成果达到国际先进水平，4项成果达到国内领先水平，其中，4项成果都应用到实际生产中，这些科研成果的运用提升了公司竞争力，加速了科技成果的转化，实现了科研与生产的有机结合。
000792	2015-12-31	1	1008	5.6	7.83775e+06	0.07		0	0		CNY	2015年公司承担国家火炬项目"新增100万吨钾肥技术研究及产业化"、"冷结晶-正浮选新技术产业化示范"两项,已完成并通过验收,参与国家863计划课题"盐化工钙基废弃物多级循环与高值利用技术"、"盐湖锂资源直接提取及精制加工技术"两项,已完成现场验收。主持和参与省级科研项目(课题)"盐湖氯化镁制备高纯氢氧化镁关键技术与装备示范工程"、"年产5000吨电池级碳酸锂产业化关键技术研究"、"电石炉尾气净化提纯关键技术开发"、"高海拔地区百万吨级煤制烯烃产业化示范"、"高海拔地区年产30万吨乙烯法PVC产业化示范"、"固体钾矿的浸泡式溶解转化技术在达布逊湖北岸矿区的推广应用与示范"、"节水装置研发及制造示范"、"盐湖资源综合利用技术创新基地"、"太阳能中高温熔盐储热介质研究及工程化示范"、"年产4000吨镁合金压铸件产业化关键技术研究"、"青海盐湖资源综合利用重点实验室"、"大型镁电解用石墨阳极…
000792	2016-12-31	1	1008	0.0575	1.11347e+07	0.11		0	0		CNY	2016年公司主持和参与省级科研项目（课题）“盐湖氯化镁制备高纯氢氧化镁关键技术 与装备示范工程”、“年产5000吨电池级碳酸锂产业化关键技术研究”、“电石炉尾气净化提纯 关键技术开发”、“高海拔地区百万吨级煤制烯烃产业化示范”、“高海拔地区年产30万吨乙烯 法PVC产业化示范”、“固体钾矿的浸泡式溶解转化技术在达布逊湖北岸矿区的推广应用与示 范”、“节水装置研发及制造示范”、“盐湖资源综合利用技术创新基地”、“太阳能中高温熔盐 储热介质研究及工程化示范”、“年产4000吨镁合金压铸件产业化关键技术研究”、“大型镁电 解用石墨阳极”、“以老卤为原料反应结晶制备大粒度高纯碳酸锂产品控制技术及产业化”、“青 海盐湖氯化钾生产尾气质-热回收关键技术与装备”、“青海省盐湖资源综合利用工程技术研究 中心能力建设”、“大规模槽式商业化光热发电系统集成及产业化验证”、“青海盐湖金属镁项 目试车中关键技…
000792	2017-12-31	1	1705	5.78	2.26176e+07	0.19		9.46178e+06	41.83		CNY	2017年公司主持和参与省级科研项目(课题)“大型镁电解用石墨阳极”、“以老卤为原料反应结晶制备大粒度高纯碳酸锂产品控制技术及产业化”、“青海盐湖氯化钾生产尾气质-热回收关键技术与装备”、“青海省盐湖资源综合利用工程技术研究中心能力建设”、“大规模槽式商业化光热发电系统集成及产业化验证”、“青海盐湖金属镁项目试车中关键技术研究与应用”、“盐湖镁资源功能化利用关键技术研究与工业示范”、“杂质离子竞争结晶对盐湖相变储能熔盐熔点精确控制影响研究”“智慧盐湖精准开采精细化作业USV平台集成技术”、“高原适应性PVC无机复合新型材料的开发及其产业化研究”、“连续离子交换法从卤水中提锂工艺技术开发与应用”等项目。所有项目实施完成后,将大幅提高公司科学技术水平,带动公司科技发展。
000792	2018-12-31	1	2710	15.92	2.02843e+08	1.13		1.26672e+07	5.88		CNY	2018年参与国家重点研发计划项目“盐湖资源开采与综合利用关键技术研究与示范”之课题2“深部盐湖资源勘查与开采技术”、课题5“吸附与膜耦合分离低浓度高镁锂比卤水工程与示范”、其中主持课题5,参与“高寒内陆盆地水循环全过程高效利用与生态保护技术”项目之课题5“盐湖区雨洪增补与卤水资源绿色开发模式”,参与“青海盐湖化工产业区大宗废弃物循环利用集成示范”项目之课题2“盐湖提钾尾盐动态调控提纯技术及示范”、课题3“盐湖化工副产物制备光热储能”、课题6“电解镁副产物协同煤电固废制高耗氯产品的关键技术研究与示范”,其中主持课题2。承担了中央引导地方科技发展专项资金2019年度项目《青海省盐湖资源综合利用工程技术研究中心创新平台》,青海省重大科技专项《高性能镁合金压铸件开发关键技术研究与示范》、《盐湖工业互联网平台建设及应用示范》;青海省应用基础项目《反应萃取耦合制备熔盐级硝酸钾过程研究》,青海省重点…
000792	2019-12-31	1	2605	38.96	1.14767e+08	0.64		1.61321e+06	3.73		CNY	2019年度正式实施科技计划项目72项,包括实施中项目35项,新开项目37项。2019年度获准立项外部项目8项,包括参与了青海省重大科技专项《以深层卤水为原料高品质碳酸锂制备工艺研究与示范》,牵头实施了青海省中央引导地方科技发展项目《青海省盐湖资源综合利用工程技术研究中心创新平台》、牵头实施了青海省重点研发及成果转化项目《钾肥生产中大颗粒光卤石回收利用工艺研究与示范》、参与了《智能化盐田精控技术研究与示范》、《盐湖化工产业链标准化系统研究》,牵头实施了青海省重点企业技术创新项目《反浮选尾盐的高效回收和示范化应用》、《镁合金汽车部件真空压铸技术研发》,牵头实施了青海省自然科学基金项目《察尔汗盐湖低品位固态钾锂的溶采机理及其应用研究》。2019年度内部新开项目37项,包括钾板块9项,镁板块14项,锂板块6项,化工及其他项目8项。研发投入总额占营业收入的比重较上年发生显著变化的原因报告期,公司…
000793	2013-12-31	1			3.88536e+06						CNY
000793	2014-12-31	1			9.59746e+06						CNY
000793	2015-12-31	1	193	1.93	3.76597e+07	0.87		2.76314e+07	73.37		CNY	研发项目是公司永葆活力的保证,是公司提高自主创新能力的途径,是公司提升核心竞 争力的根本,公司的研发目的是既要保证在现有业务中占有一席之地,也要增强在新拓展业 务领域的竞争力。 报告期内,子公司澄怀科技研发的项目有11个,如太傻公开课、太傻留学站群系统、太 傻视界、太傻论坛APP综合平台等等；子公司邦富软件根据舆情产品市场以及邦富软件发展需 求,立项项目11个,各项目进展顺利并取得相应成果,其中8个项目取得了软件计算机著作权 登记证书,完成邦富软件内部验收并应用到实际项目当中,此外还有3个项目仍稳妥进行中； 子公司掌视亿通第四季度开始涉及社交业务,开发相关APP和数据库系统,7个项目取得软件 计算机著作权登记证书；子公司环球智达在研发方面进行了较大投入,通过对前沿产品工艺 和技术的苛刻打磨,研发并推出了CANTV超能电视、CANbox超能云盒、CANbar超能声霸三个系 列品牌产品线。
000793	2016-12-31	1	294	4.46	7.92044e+07	1.73		5.18807e+07	65.5		CNY	报告期内，澄怀科技研发的项目有三个，如太傻UU、管理绩效系统、太傻数据平台等等，管理绩效系 统、太傻数据平台已获取软件计算机著作权登记证书，太傻UU项目仍在研发过程中。 掌视亿通根据业务发展需要，视频业务研发立项项目7个（新媒体运营管理系统、新媒体内容管理系 统、AudioStore音频点播系统、渠道合作分成系统、视频内容自动监控系统、水果连线软件、四网融合SDK 软件），交友业务研发立项2个（天天微恋、快啵），并于2016年底全部获得软件著作权证书；年初获得 软件企业资质，6月获得“网络文化经营许可证”资质，8月获得“中华人民共和国增值电信业务经营许可 证”资质。截至2016年底，掌视亿通累计获得软件产品证14项，软件著作权证23项，发明专利1项，其他 行业资质许可证5项（分别为软件企业、高新技术企业、网络文化经营许可、广播电视节目制作经营许可、 中华人民共和国增值电信业务经营许可证）…
000793	2017-12-31	1	237	4.57	2.05332e+07	0.6		1.32044e+07	64.31		CNY	报告期内,澄怀科技研发的项目有3个,为太傻连连看、太傻UU等等,太傻UU已获取软件计算机著作权登记证书,太傻连连看项目仍在研发过程中。报告期内,掌视亿通根据业务发展需要,视频业务研发项目立项14个,重新获得软件企业资质,完成“网络文化经营许可证”资质备案,完成“中华人民共和国增值电信业务经营许可证”备案。截至报告期末,累计获得软件产品证21项,软件著作权证30项,发明专利1项,其他行业资质许可证5项(分别为软件企业、高新技术企业、网络文化经营许可、广播电视节目制作经营许可、中华人民共和国增值电信业务经营许可证)。
000793	2018-12-31	1	426	8.12	6.2481e+07	1.65		851619	1.36		CNY	报告期内,掌视亿通重新申请获得了2017年度软件企业资质并享受相应企业所得税优惠政策,完成“网络文化经营许可证”资质备案,完成“中华人民共和国增值电信业务经营许可证”备案。截至2018年12月底,累计获得软件产品证28项,软件著作权证32项,发明专利权证1项,其他行业资质许可证5项(分别为软件企业、高新技术企业、网络文化经营许可、广播电视节目制作经营许可、中华人民共和国增值电信业务经营许可证)。 报告期内,国广华屏研发的项目有3个,完成了新一代华屏网关服务器产品的研发并投入运营使用,完成了电视盒子产品的一期研发工作,完成了业务展示及播控系统的全新改造并已部署上线稳定运行。 报告期内,车音智能技术中心围绕基本智能语音技术、智能硬件技术,形成智能呼叫中心系列产品、车载智能硬件系列产品和语音SDK产品三大类产品,完成20项研究课题,如大众声纹项目支持、声纹识别SDK开发、语音合成引擎开发和模型…
000793	2019-12-31	1	282	7.17	5.14854e+07	1.31		0	0		CNY	报告期内,车音智能研究院围绕智能语音技术、智能硬件技术,形成智能人机交互系列产品、智能客服系列产品、车载智能硬件系列产品三大类产品,完成25项的研究课题,如智能语音技术7.0的迭代(包括:语音识别引擎、声纹识别引擎、语言理解引擎、语音合成引擎、嵌入式引擎、声学模型、语言模型)、智能硬件(包括:双麦克风阵列产品、四麦克风阵列产品、蓝牙通信模组)、智能车载人机交互系统、车载智能音箱和智能知识库2.0迭代等研究;同时完成车音智能下列项目的支持和交付:(1)通用语音项目,(2)大众声纹项目,(3)捷豹路虎声纹项目,(4)大众智能客服项目,(5)银联智能客服项目,(6)福尔达语音项目,(7)智能音箱产品的开发;车音智能全资子公司成都融智汽车服务有限公司申请了1项外观专利、1项实用新型和1项发明专利。报告期内,麦游互动研发的游戏项目进展顺利并取得相应成果,如:3D项目已经完成游戏基础内容的对接,已经…
000795	2012-12-31	1			40600000	2.88					CNY
000795	2013-12-31	1			32356000	3.64					CNY
000795	2014-12-31	1			20420700	2.62					CNY
000795	2015-12-31	1	188	7.47	5.05838e+07	4.49		0	0		CNY	本年度研发投入金额为50,583,781.01元,占营业收入的4.49%。
000795	2016-12-31	1	356	11.06	8.92456e+07	5.41		0	0		CNY	公司钕铁硼磁性材料产业根据自身实际生产情况，结合客户需求，每年召开专题会议制订新项目的研发计划，依托浙 江大学、江西理工大学等院校的技术力量，与科研机构合作进行项目研发。 公司电机系列产业始终坚持“专业化、高档化、精品化”的战略定位，高度重视技术研发。建立了国家级电机技术 中心、国家博士后科研工作站，并先后与清华大学、浙江大学、西安电子科技大学、上海大学、浙江工业大学、信息产业部 电子第21研究所、西安微特电机研究所共建研发中心，为公司的人才引进、技术研发、员工培训提供支持。 公司自动化物流立体仓库业务因在国内起步较早，拥有该领域的多项发明专利技术，大部分项目均以自主研发为主。 为加强研发力度，引进了国际先进物流理念，与瑞士吉尔根、美国GBI进行技术合作。 公司消防智能装备产业在广泛调研的基础上，以美国RoboteX、法国Nexter技术为基础，与哈尔滨工业大学、浙江大 学、华中科技大学…
000795	2017-12-31	1	436	12.8	1.00154e+08	5.39		0	0		CNY	公司钕铁硼磁性材料产业根据自身实际生产情况,结合客户需求,每年召开专题会议制订新项目的研发计划,依托浙江大学、江西理工大学等院校的技术力量,与科研机构合作进行项目研发。公司电机系列产业始终坚持“专业化、高档化、精品化”的战略定位,高度重视技术研发。建立了国家级电机技术中心、国家博士后科研工作站,并先后与清华大学、浙江大学、西安电子科技大学、上海大学、浙江工业大学、信息产业部电子第21研究所、西安微特电机研究所共建研发中心,为公司的人才引进、技术研发、员工培训提供支持。公司消防智能装备产业在广泛调研的基础上,以美国RoboteX、法国Nexter技术为基础,与哈尔滨工业大学、浙江大学、华中科技大学合作研发,进行消防定制化服务。
000795	2018-12-31	1	378	12.26	1.06505e+08	4.99		0	0	0	CNY	公司钕铁硼磁性材料产业根据自身实际生产情况,结合客户需求,每年召开专题会议制订新项目的研发计划,依托浙江大学、江西理工大学等院校的技术力量,与科研机构合作进行项目研发。2018年,公司全资子公司英洛华磁业完成了“超低重稀土N50UH高综合性能产品开发”项目产品的研究开发。 公司电机系列产业始终坚持“专业化、高档化、精品化”的战略定位,高度重视技术研发。公司全资子公司联宜电机通过实行总工负责制,针对不同细分行业领域进行技术研发,同时建立了国家级电机技术中心、国家博士后科研工作站,并先后与清华大学、浙江大学、西安电子科技大学、上海大学、浙江工业大学、信息产业部电子第21研究所、西安微特电机研究所共建研发中心,为公司的人才引进、技术研发、员工培训提供支持。 公司消防智能装备产业在广泛调研的基础上,以美国RoboteX、法国Nexter技术为基础,与哈尔滨工业大学、浙江大学、华中科技大学合作研发…
000795	2019-12-31	1	437	12.94	1.25056e+08	4.98		0	0		CNY	公司钕铁硼磁性材料产业坚持以客户需求为主导,以技术创新为动力,长期与诸多科研院校开展合作,为公司培养技术型人才,进而助力产品结构调整,加大高端市场的开发,拓展新客户。公司技术团队通过研究晶粒细化、晶界硬化、晶界扩散等新技术,采用低氧、低稀土和低温烧结工艺开发成功许多高性能、低成本材料。公司电机系列产品有多个细分行业领域,为保证提供给客户性能高、质量优的产品,公司通过实行总工负责制,针对不同细分行业领域进行技术研发,同时建立了国家级电机技术中心、国家博士后科研工作站,并先后与清华大学、浙江大学等多所科研院校共建研发中心,为公司的人才引进、技术研发、员工培训提供支持。公司控股子公司英洛华装备为降低产品报废率,提升自动化程度,开展了多项研发项目进行研究。针对人才紧缺的现状,积极与科研院校搭建人才培养平台,同时吸引外部人才的加入。
000796	2016-12-31	1	259								CNY
000796	2018-12-31	1			1.75625e+07						CNY
000796	2019-12-31	1			1.57085e+07		1.57085e+07				CNY
000797	2018-12-31	1	19	34	4.67956e+06	0.1		4.67956e+06	100		CNY	子公司中武(福建)跨境电子商务有限责任公司为满足跨境电商业务,根据运营需要,主要研发供应链、金融服务、保税仓库、集中采购、体验、超市经营、跨境物流和仓储等信息业务软件平台,目前1.0版本已完成验收。研发投入有利于公司电商业务提升基础管理,保证业务顺利开展。 子公司中武(福建)跨境电子商务有限责任公司2017年12月13日工商注册成立。2017年只入职1名IT研发人员,当年没有研发投入。 子公司中武(福建)跨境电子商务有限责任公司研发业务为2018年新投入。
000797	2019-12-31	1	39	0.87	6.57565e+06	0.13		6.57565e+06	100		CNY	子公司中武(福建)跨境电子商务有限责任公司为满足跨境电商业务,根据运营需要,主要研发供应链、金融服务、保税仓库、集中采购、体验、超市经营、跨境物流和仓储等信息业务软件平台,目前电商交易平台、超市管理系统、物流服务管理信息平台、仓储服务管理信息平台等2.0版本已完成验收。研发投入有利于公司电商业务提升基础管理,保证业务顺利开展。研发投入资本化率大幅变动的原因及其合理性说明根据业务发展需要,子公司中武(福建)跨境电子商务有限责任公司2019年研发业务在2018年基础上升级或新开发电商交易平台、超市管理系统、物流服务管理信息平台、仓储服务管理信息平台等10个业务平台。
000798	2007-12-31	1	78								CNY
000798	2008-12-31	1	78								CNY
000798	2018-12-31	1			296961						CNY
000798	2019-12-31	1			248861		248861				CNY
000799	2012-12-31	1				1.64					CNY
000799	2013-12-31	1			1.93039e+07	2.82					CNY
000799	2014-12-31	1			452050	0.12					CNY
000799	2018-12-31	1	56	3.97	3.5102e+06	0.3		0	0		CNY	2018年公司重点开发新产品酒鬼酒(传承),传承酒鬼酒经典形象与独特工艺,开发成功。形成不同定位的传承系列与红坛系列双系核心产品。研发投入总额占营业收入的比重较上年发生显著变化的原因:公司2018年研发费用3,510,199.45元,占营业收入0.30%,较2017年572,273.24元增长513.38%,主要系委外合作支出增加。
000799	2019-12-31	1	80	4.8	9.73644e+06	0.64		0	0		CNY	2019年公司重点研发内参大师酒(15年)成为首批国家酒协认证的真实年份产品。以规范白酒年份的标注,将实实在在的陈年老酒呈现给广大消费者。
000800	2007-12-31	1			180000000						CNY
000800	2008-12-31	1			233000000						CNY
000800	2010-12-31	1			158962900						CNY
000800	2011-12-31	1			621000000						CNY
000800	2012-12-31	1			637000000	2.72					CNY
000800	2013-12-31	1			654000000	2.2					CNY
000800	2014-12-31	1			512000000	1.51					CNY
000800	2015-12-31	1	617	8.24	4.26521e+08	1.6		5.18057e+07	12.15		CNY	公司着眼于可持续发展,坚持以用户需求为导向,高度重视自主产品的研发,不断丰富 公司产品线,努力提高产品的市场竞争力。2015年,公司成功投放了全新车型奔腾B30,以及2016款奔腾B70、奔腾X80等多款年型产品,进一步丰富了公司产品线,提升了企业的竞争力 和品牌影响力。报告期内,公司投入研发费用约4.27亿元,占公司2015年末经审计的归属于 上市公司股东的净资产比例是4.90%,占公司2015年度经审计营业收入的比例是1.60%。
000800	2016-12-31	1	629	8.02	5.62045e+08	2.47		1.72218e+08	30.64		CNY	公司始终以用户为中心，致力于为客户提供满意的、高品质的轿车产品，高度重视自主 产品的研发和技术创新，通过潜心研究开发，本报告期内相继推出了多款新车型，增强了企 业的核心竞争力，保持了公司持续发展的能力。
000800	2017-12-31	1	684	9.73	3.97588e+08	1.42		0	0		CNY	面对严峻的汽车市场竞争形势,公司全力推进自主战略,积极开发新产品,缩短产品开发周期,努力推出高品质且与市场相契合的产品,满足用户的需求,以提高公司核心竞争力和持续发展能力。2017年度,公司投入研发费用约3.98亿元,占公司2017年末经审计的归属于上市公司股东的净资产比例是4.98%,占公司2017年度经审计营业收入的比例是1.42%。
000800	2018-12-31	1	799	11.63	7.12759e+08	2.72		2.53467e+08	35.56		CNY	公司高度重视自主产品的研发创新,始终以满足用户需求为目标提供精益求精的产品,并提高产品的市场竞争力和盈利能力。2018年度,公司投入研发费用约7.13亿元,占公司2018年末经审计的归属于上市公司股东的净资产为8.83%,占公司2018年度经审计的营业收入为2.72%。研发投入资本化率大幅变动的原因及其合理性说明:研发投入资本化金额增加,主要为本年度D077、D058X等项目投入增加。
000800	2019-12-31	1	848	12.31	1.07383e+09	3.88		3.46044e+08	32.23		CNY	公司自上市以来,始终高度重视自主产品的研发创新,以用户需求为中心,研发用户满意的产品,精益求精,提升产品研发能力,提高产品的市场竞争力和盈利能力。2019年度,公司投入研发费用约10.74亿元,占公司2019年末经审计的归属于上市公司股东的净资产为13.34%,占公司2019年度经审计的营业收入为3.88%。
000801	2012-12-31	1			72358800	2.62					CNY
000801	2013-12-31	1			93667800	3.79					CNY
000801	2014-12-31	1			98097600	4.38					CNY
000801	2015-12-31	1	1004	19.53	2.34073e+08	7.02		0	0		CNY	公司始终重视新技术、新产品的研究和开发,坚持走以技术创新为驱动的产业发展道路。在数字电视领域,公司加强面向广电、通信市场的基础技术研究,掌握产品关键技术,加大跨领域的融合性产品的开发,提高公司产品的核心竞争力；在空管领域,进一步加快飞机防撞、低空监视和ADS-B监视等技术研究与应用,巩固和发展公司在空管监视与空管防撞上的技术优势；在物联网领域,积极开展物联网RFID等智能传感技术、互联网技术、国产化软件平台技术、信息安全技术等新一代信息技术研发,致力提供面向军事、民生食品安全溯源以及智慧城市等领域的物联网、互联网+应用整体技术解决方案,实现公司稳定发展。
000801	2016-12-31	1	1019	20.64	2.39441e+08	6.11		0	0		CNY	公司始终重视新技术、新产品的研究和开发，坚持走以技术创新为驱动的产业发展道路。在数字电视 领域，公司加强面向广电、通信市场的基础技术研究，掌握产品关键技术，加大跨领域的融合性产品的开 发，提高公司产品的核心竞争力；在空管领域，进一步加快推进软件化二次雷达系统、星基ADS-B系统、 综合防撞系统、航空场面宽带移动通信系统等产品的研制工作，巩固和发展公司在空管监视与空管防撞上 的技术优势；在物联网领域，公司以标识标印为切入点，以信息化为主线，突出信息安全和数据分析优势， 打造满足军队和智慧城市需要的产品，实现公司稳定发展。
000801	2017-12-31	1	1027	21.42	1.89517e+08	5.99		0	0		CNY	公司重视新技术、新产品的研究和开发,坚持走以技术创新为驱动的产业发展道路。在数字电视领域,公司加强面向广电、通信市场的基础技术研究,强化4K、AI、3D、IP、NB-IoT等技术储备,积极推动在“智慧城市”、“智能家居”、“智慧医疗”等领域的技术布局,提高公司产品的核心竞争力;在空管领域,进一步加快推进软件化二次雷达系统、星基ADS-B系统、综合防撞系统、航空场面宽带移动通信系统等产品的研制工作,巩固和发展公司在空管监视与空管防撞上的技术优势;在物联网领域,公司以标识标印为切入点,以信息化为主线,突出信息安全和数据分析优势,打造满足军队和智慧城市需要的产品,实现公司稳定发展。
000801	2018-12-31	1	954	20.86	2.52126e+08	6.64		0	0		CNY	公司重视新技术、新产品、新应用的研究和开发,坚持走以技术创新为驱动的产业发展道路。在数字电视领域,公司结合广电、通信市场未来发展趋势,持续加强4K、AI、3D、IP、NB-IoT、5G等新技术储备,提高技术投入,同时积极布局“智慧城市”、“智能家居”、“智慧医疗”等领域的新技术、新应用,提升公司产品核心竞争力;在空管领域,积极推动星基ADS-B系统、综合防撞系统等相关新技术、新产品的研制开发工作,巩固和发展公司在空管监视与空管防撞上的技术优势;在物联网领域,公司以物联网技术为核心,结合人工智能,大数据等新一代信息技术发展趋势,着力打造具有竞争力的物联网产品及“智慧+”系统解决方案,推动公司物联网产业稳步发展。
000801	2019-12-31	1	910	20.92	2.5222e+08	8.44		0	0		CNY	公司重视新技术、新产品、新应用的研究和开发,坚持走以技术创新为驱动的产业发展道路。在智能终端领域,公司结合广电、通信市场未来发展趋势,持续加强在超高清音视频解码、超高带宽数据通信、广电TVOS操作系统的技术投入,同时在5G通信技术、10GPON、WiFi6、人工智能技术等通信技术领域进行新技术储备,积极布局“智慧+”、5G等业务,提升公司产品核心竞争力;在空管领域,积极推动星基ADS-B系统、综合防撞系统等相关新技术、新产品的研制开发工作,巩固和发展公司在空管监视与空管防撞上的技术优势。
000803	2018-12-31	1	15	5.98	576961	0.12		0	0		CNY	公司研发投入来自子公司智临电气,主要为延续2017年在变电站、储能系统等方面的研发。
000803	2019-12-31	1	2	3.17	791102	3.36		0	0		CNY	公司研发投入来自北控智能云,该公司报告期末已不再为公司子公司。
000806	2012-12-31	1				1.08					CNY
000806	2013-12-31	1				1.36					CNY
000806	2014-12-31	1				1.25					CNY
000806	2015-12-31	1	226	10.66	3.17273e+07	3.81		0	0		CNY	2015年,公司围绕战略转型与公司价值提升的主线,继续夯实产业基础,提升公司价值管理,持续加大研发投入力度。 1、与中国科学院上海巴斯德研究所致力共同开展抗肿瘤、感染、炎症及自身免疫疾病等项目研究合作,其中重点加强对肝脏疾病的特效抗体药物的研发与产业化合作。 2、与中美冠科展开"小鼠模型与应用研究"等项目研究合作,为临床肿瘤免疫治疗、肿瘤靶向治疗、个性化医疗提供理论和技术支持。 3、在变压器领域,公司正加快研制新型牵引变压器,积极与相关部门、研究机构及企业沟通协商,促进公司产品升级转型,并寻求高端设备领域的开发机会。 4、在电子元器件领域,重点跟进智能化、服务型产业的变化,加大传感器、大功率电阻、片式电阻等产品的研发力度,为产品升级转型打好基础。2015年公司获发明专利两项,取得了"一种平行双面绕制电阻器"和"一种新型贴片电阻器及贴片电阻器安装体"发明专利证书。
000806	2016-12-31	1	260	11.75	3.80266e+07	3.16		0	0		CNY	2016年，继续夯实产业基础，提升公司价值管理，持续加大研发投入力度： 1、2016年5月4日公司全资子公司银河技术与四川大学签订了《靶向人VEGFR-1和人CD19的CAR-T项目技术 开发（合作）合同》。合同内容为双方按照《药品注册管理办法》生物制品分类1.3的技术要求合作开发具有知识产权的 VEGFR-1阳性的肿瘤和CD19阳性的血液系统肿瘤CAR-T治疗药物。 2、2016年12月，公司全资子公司成都银河与四川大学签署了《干细胞药物项目技术开发（合作）合同》。该协议书约 定，双方以新药研发方式来合作开发“人脐带间充质干细胞产品项目”（适应症为炎症性肛瘘、糖尿病足、肝硬化、抗宿主免 疫排斥（GVHD）、肢端缺血）和“靶向血管微环境调控肺干细胞及肺再生项目”（适应症为肺部疾病如急性肺损伤，肺纤维 化和慢性阻塞性肺病。 3、变压器领域，公司正加快研制新型牵引变压器、整流变压器现场运行状…
000806	2017-12-31	1	286	12.96	5.23883e+07	5.01		0	0		CNY	2017年,为落实生物医药产业发展战略规划,加快实现传统业务产品结构优化与升级,提升公司价值管理,持续加大研发投入力度:1、新药研发领域,报告期内加快推动对CAR-T药物、小分子靶向药物、单抗隆抗体药物的研发进程,并取得积极成果。公司全资子公司成都银河、参股公司马力喏以及四川大学联合提交的CAR-T药物已被国家食品药品监督管理总局药品审评中心纳入优先审评范围,预计近期内可获得临床试验批件;与无锡双良合作研发的第三代EGFR抑制剂项目(适应症为非小细胞肺癌),目前已基本完成药效药理、安全性评价和药学研究,正在进行临床I期的实验方案设计及临床申报准备工作,预计在2018年内启动临床申报;由国家“千人计划”、江苏省“创新创业领军人才”核心人才组成的团队正积极开展多个自主开发的First-in-class生物大分子新药研发项目,其中CTLA-4单抗、PDL1单抗和TIM-3单抗等创新抗体已经申请…
000806	2018-12-31	1	310	15.68	1.04661e+08	13.75		0	0		CNY	2018年,为落实生物医药产业发展战略规划,加快实现传统业务产品结构优化与升级,提升公司价值管理,持续加大了研发投入力度: 1、报告期内公司进一步落实生物医药产业发展战略规划,加快推动对CAR-T 药物、小分子靶向药物、单克隆抗体药物、干细胞药物以及溶瘤病毒药物的研发进程,在审评审批新规实行后,部分医药研发项目取得积极成果。其中,公司全资子公司成都银河、参股公司马力喏及四川大学联合提交的CAR-T 药物“ 抗CD19分子嵌合抗原受体修饰的自体T 淋巴细胞注射液”于2018年10月获得临床试验批件;全资子公司银河技术与无锡双良合作开发的第三代EGFR抑制剂项目已申报临床并于2019年初获得临床试验默示许可;由国家“千人计划” 、江苏省“创新创业领军人才” 核心人才组成的团队正积极开展多个自主开发的 First-in-class 生物大分子新药研发项目,其中CTLA-4项目已进入CMC工艺开…
000806	2019-12-31	1	318	16.13	3.82279e+07	4.89		0	0		CNY	2019年,为落实双主业发展思路,公司通过引进战略投资者推动生物医药项目研发进程,同时促进传统业务产品结构优化及技术升级,相关研发投入的情况如下:1、新药研发领域,报告期内公司对在研的生物医药项目进行重新梳理定位,将有限的研发资源合理配置到重点项目上,取得一定成果,其中:与无锡双良公司合作开发的第三代EGFR抑制剂项目于2019年初获得临床试验默示许可,目前正在进行临床I期相关工作;CD19CAR-T新药项目完成CDE的注册、伦理申报、试验预试等临床试验前期准备工作,并且已在华西医院开展患者招募工作;CTLA-4单抗、PDL1单抗等新药研发项目组已累计申请专利4项,获得专利授权1项,并有1项PCT专利进入国际公开阶段。2、变压器领域,报告期内公司加强技术工艺,对220kV绝缘、110kV及以上油箱外观、10kV石化专用变压器油箱及10kV和35kV等产品进行优化,探索使用铁心多级接缝技术…
000807	2012-12-31	1			1.06658e+07	0.1					CNY
000807	2013-12-31	1			1.31117e+07						CNY
000807	2014-12-31	1			1.4412e+08	1.25					CNY
000807	2015-12-31	1	927	10	1.42404e+08	0.9		5.42056e+07	38.06		CNY	(1)研发目的:为实现公司战略发展目标,以科技引领公司可持续发展,努力培育形成行业领先的科技创新能力,保持国内持续领先的产业技术优势,让公司的发展适应当今绿色循环经济和低碳经济模式发展要求。 (2)研发项目的进展和拟达到的目标: 2015年公司在研国家级科技项目3项,省级科技项目8项,自选科技项目50余项,通过科技项目的研发实施,为公司节能降耗、提质增效和新产品开发提供了技术支撑,助推了企业技术水平提升和产业升级。 公司通过承担的国家科技支撑划项目《低温低电压铝电解技术高电流效率工艺优化与应用示范项目的实施,推广应用高电流效率低温低电压铝电解新技术,实现低温低电压条件下的稳定高效运行,将为实现大幅度节能减排、发展绿色低碳经济起到积极作用。 公司通过承担的国家高技术研究发展计划(863计划)《极细金属导体与超高压电子箔材料技术》的实施,用铸轧法制备厚度在0.0045~0.006mm的高端电…
000807	2016-12-31	1	996	10.9	4.35491e+08	2.8		5.17547e+06	1.19		CNY	（1）研发目的：为实现公司战略发展目标，以科技引领公司可持续发展，持续保持国内领先的产业技术优势，使公司成为行业内具有明显综合示范效应和较好经济效益的“绿色、低碳、水电铝-加工”一 体化优强企业。 （2）研发项目的进展和拟达到目标 2016年公司及所属各企业承担的各级政府科技计划项目8项，自选科技项目50余项，通过科技项目的 研发实施，为公司节能降耗、提质增效和新产品开发提供了技术支撑，助推了企业技术水平提升和产业升 级。公司通过《低温低电压铝电解技术高电流效率工艺优化与应用示范》（国家科技支撑计划）项目技术、 1+1电解槽技术、阳极本体及钢爪表面涂层保护技术开发及应用，提升了公司铝液品质，生产能耗得到有 效控制，铝液直流电单耗最优时达到12,200kWh/吨铝。 公司积极培育科技项目，发展新业态，产业格局逐步向产业链均衡发展转变。公司围绕交通、电子电 力、包装、新能源等铝材料领域，加快…
000807	2017-12-31	1	1146	10.24	6.59038e+08	2.98		5.64354e+07	8.56		CNY	(1)研发目的为增强公司综合竞争能力和可持续发展能力,公司坚持科技创新,通过加强科技项目研发、搭建创新平台、构建协调创新体系等方式,引领公司实现可持续健康发展。(2)研发项目的进展情况和拟达到目标公司及所属企业承担的省级科技项目共8项,其中《水电铝产业化系统集成》项目已完成验收,其余7个项目按计划顺利推进。通过科技项目的研发与实施,构建“政、产、学、研、用”五位一体的协同创新体系,加快科研成果转化为生产力步伐,推动科技优势向经济优势和市场竞争优势转化,形成公司特有的、具有比较优势、竞争优势的可持续发展能力,引领公司向高质量、高效率、可持续的方向发展,增强公司核心竞争能力。(3)研发项目对公司未来发展的影响公司持续推进科技项目研发工作,将进一步降低生产成本、提高生产效率、降低员工劳动强度,为提升公司产品质量、绿色制造水平,增强核心竞争力提供持续的技术支撑。
000807	2018-12-31	1	1119	9.12	7.85823e+08	3.62		7.06011e+07	8.98		CNY	(1)研发目的:为增强公司综合竞争能力和可持续发展能力,公司坚持科技创新,通过加强科技项目研发、搭建创新平台、构建协调创新体系等方式,引领公司实现可持续健康发展。(2)研发项目的进展情况和拟达到目标:公司以自主创新能力建设为重点,持续加大技术攻关力度,着力强化新材料、新产品开发和创新平台建设,不断培育了公司发展的新动能。报告期内,公司及所属企业承担各级政府科技计划项目14项,其中6个项目已完成验收,并向政府争取了财政平台建设和研发专项补助资金,同时公司成立了“铝合金材料及应用工程技术研究中心”,公司铝合金新材料新产品开发已取得积极进展。(3)研发项目对公司未来发展的影响:公司持续加强自主创新能力建设、新产品开发和重点技术攻关,不断减低生产成本、提高劳动生产率,将为提升公司产品质量、绿色制造水平,增强核心竞争力提供持续的技术支撑。
000807	2019-12-31	1	1629	13.37	1.00306e+09	4.13		6.49455e+07	6.47		CNY	(1)研发项目的为加强公司科技创新能力,推动公司可持续发展,公司坚持科技创新,通过加强科技项目研发、搭建创新平台、构建协调创新体系等方式,引领公司实现可持续健康发展。(2)研发项目的进展情况和拟达到目标报告期内,公司紧紧围绕生产经营重点,结合对标先进、科技增效等重点工作,组织好科技项目的实施,科技创效显著。公司本部及各企业在研科技计划项目、技术攻关及科技增效项目共40余项,其中省科技计划项目10项。积极推进科技项目的实施和成果的产业化应用,云铝文山利用氧化铝生产系统实现了铝灰大规模资源化集中处置;云铝溢鑫500kA电解系列顺利投产,并生产出99.9%的精铝锭;云铝泽鑫10万吨高端铝合金圆棒项目投产后产品质量良好;云铝润鑫供中铝萨帕轨道交通用铝合金质量攻关成功,满足了客户质量要求;云铝阳宗海铝合金焊材产品生产工艺和产量逐步趋稳定。(3)研发项目对公司未来发展的影响公司持续加强自主创新能力建…
000809	2008-12-31	1			2.72081e+06						CNY
000810	2011-12-31	1			2.38679e+07						CNY
000810	2012-12-31	1			2.90034e+07	2.56					CNY
000810	2013-12-31	1			1.38145e+07	1.23					CNY
000810	2014-12-31	1			1.65192e+08	4.72					CNY	报告期内，公司继续加强运营商数字智能终端、互联网OTT智能盒子及宽带交互接入产 品的研发力度，同时还着力在运营商的云服务平台、OTT平台运营支撑系统以及智慧家庭核 心产品与技术方面进行了投入和储备。
000810	2015-12-31	1	1174	37.06	1.90425e+08	4.64		8.87148e+06	4.66		CNY	公司成立之初至今,持续重视研究、开发与新产品、新技术、新模式和新体验、新应用等的投入,属于研发驱动型企业。近几年随着智能盒子融合了宽带网络接入、无线覆盖、4K、3D、VR等功能,已经成为家庭智能网关的多媒体智能处理中心及智慧家庭与娱乐的重要入口,并衍生出基于互联网的新模式、新形态。公司一直保持较高的研发投入,重视研究、开发及市场技术应用与技术支持,除基础研究外,在运营层面搭建大数据云平台、基于物联网的智能家居、与运营商的增值服务运营平台的研发等。研发投入资本化率大幅变动的原因及其合理性说明: 研发资本化率大幅增加的原因为子公司北京海通医院WIFI覆盖项目及广电运营服务项目建设,研发投入增加所致。
000810	2016-12-31	1	1262	20.5	2.33162e+08	3.93		1.1021e+07	4.73		CNY	公司成立之初至今，持续重视研究、开发与新产品、新技术、新模式和新体验、新应用 等的投入，属于研发驱动型的品牌企业。近几年随着智能盒子融合了宽带网络接入、无线覆 盖、4K、3D、VR等功能，已经成为家庭智能网关的多媒体智能处理中心及智慧家庭与娱乐 的重要入口，并衍生出基于互联网的新模式、新形态。公司一直保持较高的研发投入，重视 研究、开发及市场技术应用与技术支持，除基础研究外，在运营层面搭建大数据云平台、基 于物联网的智能家居、与运营商的增值服务运营平台的研发等。
000810	2017-12-31	1	1218	20.37	2.75154e+08	3.79		1.23955e+07	4.5		CNY	公司成立之初至今,持续重视研究、开发与新产品、新技术、新体验、新市场及新应用等的投入,属于研发驱动型的品牌企业。近几年随着智能盒子融合了宽带网络接入、无线覆盖、存储、4K、3D、HDR、UHD、AI、PVR、VR等功能,已经成为家庭智能网关的多媒体智能处理中心及智慧家庭与娱乐的控制、网络中,并衍生出基于互联网的新模式、新形态。公司一直保持较高的研发投入,重视研究、开发及市场技术应用、技术服务,除基础研究外,在运营层面搭建OTT全媒资大数据运行管理平台、互联网WiFi运营管理平台、宽带WiFi运营管理平台、电商业务导流平台,基于物联网的家庭智慧生态及运营商的增值服务IP/OTT运营平台的研发等。
000810	2018-12-31	1	1262	21.2	3.71504e+08	4.79		1.26377e+07	3.4		CNY	公司成立之初至今,持续重视研究、开发与新产品、新技术、新体验、新市场及新应用等的投入,属于研发驱动型的品牌企业。近几年随着智能盒子融合了宽带网络接入、无线覆盖、存储、4K、3D、HDR、UHD、AI、PVR、VR等功能,已经成为家庭智能网关的多媒体智能处理中心及智慧家庭与娱乐的控制、网络中心,并衍生出基于互联网的新模式、新形态。公司一直保持较高的研发投入,重视研究、开发及市场技术应用、技术服务,除基础研究外,在运营层面搭建OTT全媒资大数据运行管理平台、互联网WiFi运营管理平台、宽带WiFi运营管理平台、电商业务导流平台,基于物联网的家庭智慧生态及运营商的增值服务IP/OTT运营平台的研发;汽车智能进行显示触控系统、智能主机系统、图像安全系统及智能网联系统的研发;创维液晶器件实施柔性OLED显示的检测及模组的研究开发等。
000810	2019-12-31	1	1476	20.97	4.89397e+08	5.5		9.44503e+06	1.93		CNY	公司成立之初至今,持续重视研究、开发与新产品、新技术、新体验、新市场及新应用等的投入,属于研发驱动型的品牌企业。近几年随着智能盒子融合了宽带网络接入、无线覆盖、存储、4K、8K成立之初至今,HDR、UHD、AI、PVR等功能,已经成为家庭智能网关的多媒体智能处理中心及智慧家庭与娱乐的控制、网络中心,并衍生出基于互联网的新模式、新形态。公司一直保持较高的研发投入,重视研究、开发及市场技术应用、技术服务,除基础研究外,在运营层面搭建OTT大数据运行管理平台、宽带WiFi运营管理平台、电商业务导流平台,基于物联网的家庭智慧生态及运营商的增值服务IP/OTT运营平台的研发;汽车智能进行显示触控系统、数字液晶仪表、图像安全系统及智能网联系统的研发;创维群欣安防智慧园区平台系统开发;创维液晶器件实施柔性OLED显示的检测及模组的研究开发等。
000811	2012-12-31	1			7.28053e+07	4.78					CNY
000811	2013-12-31	1			7.36395e+07	4.82					CNY
000811	2014-12-31	1			7.24166e+07	4.28					CNY
000811	2015-12-31	1	296	19.54	92156172	3.21		0	0		CNY	报告期内公司积极推进产品升级换代,技术研发取得新成果。公司加大机理性基础研究力度,基于市场和用户需求,改变了 以往先研发、后市场推广的状况.基于智能化、模块化的设计理念,完成了NH3/CO2模块机组的设计、生产、安装和调试,为 下一步低温冷冻系统智能化、模块化推广奠定了基础。
000811	2016-12-31	1	266	19.56	1.0235e+08	3.39		0	0		CNY	报告期内公司积极推进产品升级换代，产品结构优化升级力度加快。公司坚持机理性基础研究，基于市场和用户需求，基于 智能化、模块化的设计理念，完成了二代CO2制冷系统设计开发。
000811	2017-12-31	1	278	20.09	1.10467e+08	3.2		0	0		CNY	报告期内公司积极推进产品升级换代,产品结构优化升级加快。公司坚持机理性基础研究,基于市场和用户需求,基于智能化、模块化的设计理念,完成了水蒸气压缩机、ORC螺杆膨胀机设计开发。
000811	2018-12-31	1	283	21.15	1.14931e+08	3.19		0	0		CNY	报告期内公司坚持机理性基础研究,基于市场和用户需求,积极推进产品升级换代,产品结构优化升级加快。
000811	2019-12-31	1	310	22.42	1.28956e+08	3.38		0	0		CNY	报告期内公司坚持机理性基础研究,基于市场和用户需求,积极推进产品升级换代,产品结构优化升级加快。建立有效的设计、工艺、制造、采购、质量一体化流程,提高全要素生产率。
000812	2012-12-31	1			4440000	0.6					CNY
000812	2013-12-31	1			7012100	1.11					CNY
000812	2014-12-31	1			5133700	0.87					CNY
000812	2016-12-31	1	30	2.38	4.23453e+06	0.43		0	0		CNY	公司控股子公司湖北玉阳研发以“聚乳酸”为原材料的烟用滤棒，2016年取得“改性淀粉胶聚乳酸滤棒的研究”发明专利一项； 向国家专利局申请授理“快干型高透过滤材料的研究”、“生物质过滤材料的研究”等二项实用新型专利。
000812	2017-12-31	1	78	4.64	1.10429e+07	1.43		3.6647e+06	33.19		CNY	1、公司子公司金叶玉阳根据国家相关政策和市场需求情况,开发相关产品、完善其性能,并向市场推广,进行新型特种功能材料的研究、生物质过滤材料的研究及缓释过滤材料的研究三个项目的研发。2、公司子公司昆明瑞丰进行了新型全息防伪标志冷烫膜的研发,同时获得了国家知识产权局《一种全息防伪膜的制备方法》发明专利;为响应节能减排,减少环境污染,进行环保印刷综合技术的研究;基于优化印刷产品加工工艺、改进质量管控方法,提高产品合格率,进行了印刷良品率提升综合技术的研究。3、公司子公司金叶丝网针对陕西省环保厅2017年2月发布的陕西省地方标准DB61/T1061-2017《挥发性有机物排放控制标准》对印刷企业废气排放要求,为确保冬季雾霾天气及废气排放达标,及时启动了上线环保设备的流程。该设备采用了活性炭过滤棉过滤及UV光氧化催化工艺来处理印刷废气。同时基于此环保设备连接的部分集气装置,申报并于报告期后获得《一种…
000812	2018-12-31	1	144	8.91	3.01086e+07	3.09		5.42419e+06	18.02		CNY	公司高度重视对产品研发的投入和自身研发综合实力的提升,针对行业发展趋势,不断加大对产品、技术和工艺等方面的研究开发力度,以增强公司技术创新能力与市场竞争力。报告期内公司研发投入情况如下: 1 、公司子公司瑞丰印刷于报告期内取得《一种可手动调压的托盘》、《一种屏风式展示盒》、《一种带音乐的展示盒》三项实用新型专利和《一种多工位烟标清废机》、《一种全息防伪膜的制备方法》二项发明专利。 2 、公司子公司金叶印务于报告期内取得《一种印刷机转动滚筒用皮带转动机构》、《一种具有检测可变信息功能的品检机》、《一种多色轮转凹印机卷筒材料上机换卷系统》、《一种平压平烫金机》、《一种印版滚筒检测用筒灯安装旋调装置》、《一种新型凹印生产线的加热烘干装置》、《一种丝网印刷机UV烘干装置》七项实用新型专利。 3 、公司子公司金叶玉阳于报告期内取得《滤嘴丝束调节装置》实用新型专利和《一种彩色聚乳酸烟用丝束的制备方法…
000812	2019-12-31	1	127	13.7	2.88089e+07	3.16		965348	3.35		CNY	公司高度重视对产品研发的投入和自身研发综合实力的提升,针对行业发展趋势,不断加大对产品、技术和工艺等方面的研究开发力度,以增强公司技术创新能力与市场竞争力。报告期内公司研发投入情况如下:1、公司子公司金叶印务报告期内取得《一种立体印版版库》一项实用新型专利。2、公司子公司瑞丰印刷报告期内取得《一种带把玩性质的旋转联动展示纸盒》和《一种印刷车间无尘施工装置》两项实用新型专利证书。3、公司子公司金叶科技与天津荣联汇智共同开发新疆金叶DIM二维码管理项目,杜绝了大批量二维码产品生产管理过程出错漏洞,满足了客户对产品质量的更高要求。4、公司子公司金叶科技完成了15项使用新型专利的申报工作,已被受理。主要是对企业现有设备进行局部改造和更新,以适应产品质量新要求、提高生产效率、节约能源和原材料消耗等方面的要求。5、公司子公司烟印包装报告期内取得《一种环保安全包装盒》一项实用新型专利。6、金叶万源技术…
000813	2012-12-31	1				1.75					CNY
000813	2013-12-31	1				1.37					CNY
000813	2014-12-31	1				0.52					CNY	公司继续深化内部改革，对相关机构和人员进行整合，调整效益欠佳的产品研发项目和品牌，研发费用同比减少；同时加强内部管理，严格控制研发费用的支出。
000813	2015-12-31	1	100	8.74	901395	0.18		0	0		CNY	一、技术进步开展项目及拟达目的 1、技术改造项目包括: a、分梳车间山羊绒分梳设备系统工艺开发与研究应用； 通过对山羊绒分梳设备系统工艺开发与研究应用,最大限度减小落绒,保护纤维,实现山羊绒分梳技术全新工艺结构。减轻了员工劳动强度,稳定产品质量,提高了经济效益。 b、梳纺车间数控走锭机成型装置及气动落纱改造； 通过对数控走锭机成型装置及气动落纱改造,提高了员工劳动效率,杜绝安全隐患,操作更合理、优化,产量增加,纺纱制成率提高,增加了经济效益。 c、山羊绒青绒去异色毛工艺研究； 通过青绒去异色毛的工艺研究及应用,白度明显提高,且高于常规的白绒,异色毛含量大大降低,完全达到白绒的规定标准,可以用来加工浅色及鲜亮的中深色产品,增加了企业产品种类,拓宽了销售市场。 d、动力车间对锅炉除氧箱水加热改造； 通过对锅炉除氧箱水加热改造,重点是锅炉余热回收,降低排烟温度,节约能源,降低成本。 E、新型S…
000813	2016-12-31	1	83	11.25	5.1827e+07	3.59		0	0		CNY	报告期内公司进入注册程序及在研科研项目 （1）盐酸依福地平 该品种为原注册分类3.1类抗高血压药（钙通道阻滞剂），依福地平可同时阻滞L型钙通道和T型钙通道，并具有一定的 肾脏保护作用。目前我公司已获得临床试验批件。临床试验进展顺利，启动8家中心进行病例筛选入组，入组180例病例。 （2）盐酸英（吲）地司琼 该品种为原注册分类3.1类抗肿瘤辅助用药（止吐），目前我公司已获得临床试验批件，为独家品种。临床试验已正式 启动。2016年1月份召开3期试验方案讨论会，经过两轮试验方案和ICF、CRF修订后，于5月份顺利通过中心伦理审查，5-8 月陆续通过各分中心伦理。12月份启动牵头单位协和医院，进入病例筛选入组阶段。 （3）酒石酸阿福特罗 该品种为原注册分类3.1类肾上腺素β2受体激动药（治疗慢性阻塞性肺病）。我公司2016年3月获得得酒石酸阿福特罗和 吸入溶液药物临床试验批件（批件号：2016…
000813	2017-12-31	1	134	16.38	5.46497e+07	2.46		0	0		CNY	一致性评价:1、2017年9月8日,阿乐一致性评价工作顺利获得受理。2017年11月24-30日,国家食品药品总局核验中心组织对该品种进行了生产现场检查和BE试验的数据核查。目前进展较为顺利,已完成药学和统计的审评。2、秋水仙碱片、硫唑嘌呤片一致性评价工作也陆续开展中。企业已立项(在研)1、盐酸依福地平:该品种为新3类(原3.1类)抗高血压药(钙通道阻滞剂),目前公司已获得临床试验批件,正在进行临床试验。2、盐酸英(吲)地司琼:该品种为新3类(原3.1类)抗肿瘤辅助用药(止吐),目前公司已获得临床试验批件,正在启动临床试验。3、盐酸奥洛他定:该品种为3.1类抗变态反应药(抗组胺),公司正在积极关注国家法规政策动向,根据安排及时调整申报及研究方向。4、氨氯地平阿托伐他汀钙片:该品种有多个规格,其中10/10mg注册分类为新3类,5/10和5/20mg规格为新4类,原注册分类均为3.2类复方…
000813	2018-12-31	1	132	15	8.66839e+07	2.63		0	0		CNY	(一)一致性评价工作:1、2018年5月4日,阿乐顺利通过一致性评价,成为首个通过一致性评价的阿托伐他汀钙产品。 2、盐酸胺碘酮片、秋水仙碱片、硫唑嘌呤片一致性评价工作也陆续开展中。 (二)企业已立项(在研)产品的开发:1、氨氯地平阿托伐他汀钙片:该品种有多个规格,其中10/10mg注册分类为新3类,5/10和5/20mg规格为新4类,原注册分类均为3.2类复方心脑血管系统用药(抗高血压药+调脂及抗动脉粥样硬化药)。2017年12月按照新的注册分类提交了报产申请。目前上述两个规格正在CDE进行审评。同时由于我公司是该品种的首仿,公司同时对该品种申请了优先审评。 2、富马酸卢帕他定及片:该品种为新3类(原3.1类)抗变态反应药(抗组胺),我公司已获得临床试验批件,完成了临床试验,提交了报产注册申请。 3、盐酸依福地平片:该品种为新3类(原3.1类)抗高血压药(钙通道阻滞剂),目前公司已获得…
000813	2019-12-31	1	135	14.09	1.18569e+08	6.68		0	0		CNY	(一)阿乐及原料药基础性研究工作报告期内,药研所继续开展阿乐及原料药基础性研究工作,与天津大学国家工业结晶技术研究中心进行结晶工艺开发研究。此外,根据药典委要求,参与了阿托伐他汀钙及片剂质量标准研究工作。(二)一致性评价工作1、盐酸胺碘酮片一致性评价工作体外药学研究阶段,2019进行了中试处方工艺研究及BE试验备案,预计2020年底开展体内BE试验。2、秋水仙碱片一致性评价工作体外药学研究阶段,2019进行了中试处方工艺研究,预计2020年开展体内BE试验。3、硫唑嘌呤片一致性评价体外药学研究阶段,目前为小试研究阶段,预计2021年开展体内BE试验。(三)企业已立项(在研)产品的开发1、BRM新药开发1类新药,与清华大学合作开发的BRM靶向药物,获得了体外亲和力、药效良好的小分子抑制剂,同时尝试开发PROTAC技术靶向BRM蛋白的肿瘤抑制剂药物。2、WYY新药开发1类新药,2019年开展…
000815	2012-12-31	1			1.29345e+06	0.09					CNY
000815	2013-12-31	1			1.90556e+06	0.34					CNY
000815	2014-12-31	1			1.28831e+06	0.21					CNY
000815	2015-12-31	1	42	3.16	2.18477e+06	0.39		0	0		CNY	本年发生研发费用2,184,766.51元,比上年同期增加69.58%。研发费用占营 业收入0.39%,占净资产5.79%。
000815	2016-12-31	1	34	2.92	3.20741e+06	0.55		0	0		CNY
000815	2017-12-31	1	48	4.22	993385	0.12		0	0		CNY	本年发生研发费用993,385.20元,比上年同期下降69.03%。研发费用占营业收入0.12%,占净资产0.05%。
000815	2018-12-31	1	48	4.23	1.24059e+06	0.12		0	0		CNY	本年发生研发费用1,240,594.86元,比上年同期上升24.89%。研发费用占营业收入0.12%。
000815	2019-12-31	1	123	10.84	1.10799e+07	1.06		0	0		CNY	本年发生研发费用11,079,931.39元,比上年同期上升793.11%。研发费用占营业收入1.06%。
000816	2007-12-31	1			9.78194e+06						CNY
000816	2012-12-31	1			38790000	1.34					CNY
000816	2013-12-31	1			59168500	2.13					CNY
000816	2014-12-31	1			55291000	2.37					CNY
000816	2015-12-31	1	221	5.92	3.57854e+07	1.91		2.62069e+07	73.23		CNY	公司2015年度研发主要目的:柴油发动机产品为面对非道路国三排放标准进行产品升级、多缸柴油机为应对市场结构调整加大4缸、6缸机型开发力度、农业机械产品创新及技术巩固、拓宽汽油机产品型谱、农业信息化产业构建核心竞争力。公司已成功研发符合非道路国三排放标准的柴油机并获得排放证书,成功研发中大马力多缸柴油机并向市场批量销售,公司秸秆还田式收割机获得国家优秀专利奖,农机产品的质量和外观提升。如新产品顺利研发成功并批量投放市场,将可增强公司核心竞争力和持续发展能力。研发投入总额占营业收入的比重较上年发生显著变化的原因,公司研发项目根据进展分阶段投入,上期仍处于已立项农业机械产品项目的研发投入期,本期部分研发项目进入尾期,资源投入减少；另一方面,本期公司收缩产品类别,部分产品不再研发投入。 研发投入资本化率大幅变动的原因及其合理性说明,一方面是因为以前年度的部分研发项目在本期达到预期目标,结转无形资…
000816	2016-12-31	1	309	9.53	6.99228e+07	3.81		3.9273e+07	56.17		CNY	公司本年研发投入金额较上年增加3,413.74万元，研发投入集中在机械制造产品技术升级和新品开发，农业信息技术类软件 开发等方面。农业信息软件开发方面本年新项目研发投入加大，机械制造方面柴油机开发投入增加。机械制造业全年累计开 发新产品项目数27个，其中19个项目形成样机、小批或大批量生产。非道路国IIIZH1115高压机械柴油机项目已结项；多缸 柴油机部分型号新产品完成可靠性试验，部分已进入小批阶段；农装4LZ-4.5Z全喂入联合收割机已批量生产，100-150马力 拖拉机完成委检鉴定机型鉴定材料，汽油机正在外观覆盖件的结构设计阶段；农机产品的质量和外观得到提升。技术研发的 创造成果将增强公司核心竞争力和持续发展能力。
000816	2017-12-31	1	245	8.35	6.48709e+07	3.73		4.29275e+07	66.17		CNY	公司本年研发投入金额较上年减少505.19万元,同比降幅7.2%。全年研发投入集中在机械制造类产品技术升级和新品开发、农业信息技术类软件开发等方面。机械制造业全年累计开发新产品项目数26个,其中18个项目形成样机、小批或大批量生产。单缸柴油机推出精品机“皇钻”系列,非道路国Ⅳ单缸、多缸柴油机项目已在推进;多缸柴油机部分产品已进入评审交付物整改,完成样机装配阶段;农装部分大马力拖拉机系列产品已完成图纸设计,并将针对农机市场需求及时、有效跟进研发节点。公司技术研发创造成果将增强公司核心竞争力。
000816	2018-12-31	1	195	8.36	4.01814e+07	2.63		2.51255e+07	62.53		CNY	2018年公司年度研发投入4,018.14万元,同比下降38.06%。全年研发投入集中在机械制造类产品技术升级及新品开发项目、农业信息技术类软件产品的开发等方面。机械制造类单缸产品推出JD33共轨系列、JD15共轨系列柴油机,已完成了样机及小批试产验证,多缸产品JD4C5、JD4D8Z等也进行排放升级,并到第三方检测机构完成排放测试摸底;上述柴油机产品已开始小批生产并满足2020年非道路国四排放标准。农业装备产品全喂入5.0L收割机及2014大型拖拉机完成小批生产,并投放市场。汽油机产品已完成030728带CO传感器发电机组开发,并已批量生产投放市场,127扫雪机动力项目已完成PV样机生产。我公司根据国家产业政策为向导,并满足农机市场变化需求,积极主动对一些专业性、特殊化的农机产品立项研发做技术储备。2018年我公司研发投入较上年有所减少,主要由于延续上期的部分研发项目已进入成熟期,本期…
000816	2019-12-31	1	169	8.84	2.68093e+07	1.85		7.06442e+06	26.35		CNY	2019年公司年度研发投入2,680.93万元,同比下降33.28%。全年研发投入集中在机械制造类产品技术升级及新品开发项目等方面。同时公司以国家产业政策为向导,积极关注满足客户需求变化,主动对一些做技术储备。单缸柴油机产品推出精品机系列、特殊机型系列柴油机开发;多缸产品延续去年国IV排放升级开发,并研制双缸高压共轨系列。汽油机产品完成系列发电机组、变频发电机组、扫雪机动力等项目开发并投放市场;同时组建团队,制订研发计划,全力投入水平对置发动机项目进程。2019年我公司研发投入较上年有所减少,主要由于公司发展战略变化、产品结构调整,部分研发项目结停;另部分延续上期的研发项目已进入成熟期,本期投入减少。研发投入资本化率大幅变动的原因及其合理性说明本期因为公司战略调整,技术升级等原因,部分研发项目停止研发,未形成相关成果,费用化处理所致。
000818	2012-12-31	1			3940000						CNY
000818	2013-12-31	1			3260000						CNY
000818	2014-12-31	1			3540000	0.12					CNY
000818	2015-12-31	1	283	5.47	4.83928e+06	0.19		0	0		CNY	为推动公司大聚醚战略,公司研发重点围绕聚醚系列、聚合物多元醇、聚酯系列新产品及聚醚生产用助剂类产品的开发 工作进行。其中,聚醚系列、聚合物多元醇、聚酯系列新产品的开发可以提升公司产品品质,增加聚醚品种,增强公司产品 的竞争力,有助于开发聚醚市场,提高市场占有率；聚醚生产用助剂类产品的开发及投入使用可以降低产品生产成本,稳定 产品质量。
000818	2016-12-31	1	286	6.41	5.12993e+06	0.2		0	0		CNY	为应对日益激烈的市场竞争环境，公司战略性的提出了实施“大聚醚战略”，公司研发重点紧紧围绕聚醚系列、聚合物多 元醇、聚酯系列新产品及聚醚生产用助剂类产品的研发工作进行。其中，聚醚系列、聚合物多元醇新产品的开发可以提升公 司产品品质，增加聚醚品种，增强公司产品的竞争力，有助于开发聚醚市场，提高市场占有率；聚醚生产用助剂类产品的开 发及投入使用可以降低产品生产成本，稳定产品质量。为进一步提升公司研发水平扩建了研发中心中试装置，预计中试装置 的建成可有效的提高效率，并可根据需要灵活安排特种聚醚的中试、生产；本年针对POP装置改建优化了POP生产工艺。
000818	2017-12-31	1	254	6.08	7.50977e+06	0.22		0	0		CNY	公司近年来不断推动大聚醚战略,公司研发重点围绕聚醚系列、聚合物多元醇系列新产品及特种聚醚类产品的开发工作进行。本年度所开发的聚醚系列、聚合物多元醇、特种聚醚类的新产品有JH-8349、380、352E、3035、4115、4110、POP3013、8350、233等等,可应用在多个下游领域。这些新产品的开发丰富了公司的聚醚品种,增强了公司产品的竞争力,有助于开发聚醚市场,提高市场占有率。本年度还建设了聚醚回收装置,该装置的开发及投入使用可以有效降低产品生产成本,稳定产品质量。
000818	2018-12-31	1	277	6.07	2.44823e+07	0.64		0	0		CNY	报告期内,公司继续致力于开发新产品,提升原有产品品质,其中部分产品的性能、指标得到了用户的认可,进行工业化生产并销售。 (1)开发JH-303E聚醚,改变原有同类型聚醚的生产工艺,提高产品外观的通透度,降低钾、钠离子含量,使产品品质得到提升。该产品目前已投入大生产,经用户使用反馈,效果良好。 (2)在接枝聚醚生产中引入新型引发剂,解决原有引发剂采购难、生产过程繁琐的问题。同时,产品品质粘度略有降低,优于原有产品。使用新型引发剂使每吨接枝聚醚的生产成本降低100元左右,为公司增加了一定的经济效益。 公司研发中心将部分工作重心转移到氯碱产业链的开发与完善上,重点项目是开发环氧丙烷清洁生产新工艺。目前中试已基本完成,实验数据证明工艺路线可行,该项目可望在2019年完成结项。 公司不断提高知识产权保护意识,全年申报实用新型、发明专利14个,其中两项已获得授权。 军工板块 报告期内,公司注重科技创…
000818	2019-12-31	1	505	11.97	3.7705e+07	1		0	0		CNY	化工业务公司继续致力于开发聚醚新产品,满足下游客户的不同需求,提升原有产品品质,其中部分产品的性能、指标得到了用户的认可,进行工业化生产并销售。2019年,公司研发部门开发JH-8309、8239、3500、3450等多种不同粘度的新型硬泡聚醚产品,赋予硬泡制品良好的强度和结构性能,能够满足下游客户不同应用领域的需要;开发JH-3032D新型软泡聚醚产品,可用于家具、床垫、过滤或包装材料;开发JH-340、360E等新型CASE聚醚产品,用于聚氨酯弹性体、硬泡交联剂及泡沫填缝剂等;开发XP-45高承载聚合物多元醇,用于高硬度块状软泡和热模塑泡沫。公司还开展PVC、烧碱及环氧丙烷等生产工艺及装置的研究,节能降耗、提高产品质量。全年申报实用新型、发明专利9个。电子业务报告期内,长沙韶光自主研发的图形处理芯片在自主可控设备领域的应用得到验证。
000819	2012-12-31	1			3378600	0.17					CNY
000819	2013-12-31	1			1589100	0.08					CNY
000819	2014-12-31	1			976600	0.07					CNY
000819	2015-12-31	1	10	0.4	1059800	0.071					CNY	公司研发投入主要用于新项目的开发、调研以及现有装置的技改技措等方面,旨 在寻求、开发适合公司发展的新项目以及提升现有装置的生产效能。报告期,公司研 发投入及效果如下: (1)MTBE深度脱硫项目:为了满足国家执行国Ⅴ车用汽油标准后对汽油中硫含量控 制要求,公司拟对MTBE装置升级改造。2015年完成调研及确定了脱硫技术方案,现 该项目已进入施工图设计阶段,预计2016年10月进行建设施工。项目建成后,公司 MTBE产品将达到国五汽油总硫控制小于10ppm要求,为公司产品进一步拓展市场,提 质增效夯实质量基础。(2)气分装置AOP循环水处理系统:为降低气分厂循环冷却水成本及污染问题,提高 处理效率,公司2015年开展对AOP技术调研及技术验证,并于11月开工建设该处理 系统,12月28日正式投用。目前运行情况良好,水处理效果显著,在节约用水、用 电、化学药剂费用、清洗费用等的同时,也保证了…
000819	2016-12-31	1	10	1.4	163	0.12		0	0		CNY
000819	2017-12-31	1	10	1.4	1530000	0.1		0	0		CNY
000819	2018-12-31	1	10	1.5	2.21403e+06	0.11		0	0		CNY	公司研发费用支出主要用于石油化工产品研发和生产工艺的改进,提升公司研发能力和生产工艺水平,形成对公司持续发展的支撑。
000819	2019-12-31	1	10	1.5	7.30951e+06	0.42		0	0		CNY	报告期,公司为产品提质升级及新产品研发、提升公司持续发展能力,公司加大了研发投入,一是积极与湖南理工学院开展产学研联合,就有关产品提质升级和新产品研发进行合作;二是结合公司未来发展需求组建项目开发团队,加大了项目调研、开发力度。本期公司研发投入总额比上年同期增加230.15%,主要原因:一是公司与湖南理工学院进行产学研联合研发,增加了研发费用;二是项目调研、开发力度加大,费用增加;三是研发人员增加,人工成本增加。
000820	2016-12-31	1	361	54.45	4.95474e+07	5.73		0	0		CNY	技术研发是公司近年来快速发展的重要支撑。公司历来十分重视新技术的研发。报告期内，公司全资 子公司江苏院建立了《研发人员绩效考核制度》、《研发项目管理办法》、《工业设计院科研经费管理办 法》等内部制度。公司研发实力较强，具有一支经验丰富的研发团队，截至报告期末，研发团队共361人。 公司坚持技术创新，依托核心技术使企业获得足够的发展空间，通过核心技术构筑竞争优势，对人才及研 发项目的投入与公司的技术优势是匹配的。
000820	2017-12-31	1	428	40.61	6.51244e+07	4.95		0	0		CNY
000820	2018-12-31	1	114	16.3	9.76149e+06	75.7		0	0		CNY	2018年公司受资金链影响,项目暂缓,销售收入明显下降。
000820	2019-12-31	1	18	6.9	8.58505e+06	52.9		0	0		CNY	金川一期项目技术改造研发投入,以期尽早达到复工复产条件,为公司打开有色固废处理领域的市场空间。
000821	2012-12-31	1			1.22925e+07	2.36					CNY
000821	2013-12-31	1			1.57282e+07	2.17					CNY
000821	2014-12-31	1			3.19721e+07	3.46					CNY
000821	2015-12-31	1	354	13.51	3.95029e+07	3.85		0	0		CNY	报告期内,公司研发支出为39,502,943.54元,占2015年底净资产的2.38%,营业收入的3.85%。
000821	2016-12-31	1	348	15.26	5.67925e+07	4.43		0	0		CNY
000821	2017-12-31	1	331	16.03	7.49635e+07	4.88		0	0		CNY
000821	2018-12-31	1	563	19.7	1.05227e+08	4.68		0	0		CNY	研发人员数量增加,是公司并购了苏州晟成光伏设备有限公司以及控股深圳市慧大成智能科技有限公司所致。
000821	2019-12-31	1	610	19.27	1.51703e+08	6.72		0	0		CNY	研发投入总额占营业收入的比重较上年发生显著变化的原因研发费用比上年增加4,647.63万元,增幅44.17%,主要是公司2019年研发投入增加所致。
000822	2019-12-31	1	45	0.95	1.02472e+07	0.22		8.95979e+06	87.44		CNY	2019年,根据“全面打赢提质增效攻坚战”的目标要求,本公司围绕海水资源高效利用、现有产业技术优化升级、节能降耗等方面开展技术研究,着力解决现有盐化工产业及产业链延伸中的重点技术和资源问题,提升公司产业整体技术水平,为公司可持续、高质量发展提供技术支撑。今年共开展了7项课题研究,完成5项,其中“气浮法精制盐水技术研究”和“超高料层钙干燥流化床成套技术开发”2项已提出专利申请;“气浮法精制盐水技术研究”和“纯碱石灰窑盐烧技术应用研究”2项科研成果已顺利应用于生产,降低了精盐水浊度和石灰石、焦炭等的消耗,实现了纯碱生产的降本增效;“超高料层钙干燥流化床成套技术开发”在行业内首次应用内埋管式加热器及内置冷却器的高效稳定运行流化床,目前技术成果正应用于25万吨/年二水氯化钙节能干燥项目。
000823	2007-12-31	1			122030000						CNY
000823	2008-12-31	1			150870000						CNY
000823	2009-12-31	1			5.55409e+07						CNY
000823	2010-12-31	1			161410000						CNY	开展各类研究开发活动73 项，其中10项被列为各级政府科技项目；当年有34项完成研发投入试产，6 项突破关键技术并部分应用于企业生产过程。 本年度，公司共申报国家专利25项，获得国家专利授权21项（其中：发 明专利9项，实用新型专利12项）；获评汕头市专利金奖1项、汕头市优秀专 利奖1项，控股子公司汕头超声显示器有限公司总经理吴永俊先生被评定为汕 头市优秀发明人；公司被评定为国家火炬计划重点高新技术企业，广东省自主 创新100强企业，广东省战略新兴产业骨干培育企业，汕头市十大创新企业。
000823	2012-12-31	1			1.19374e+08	3.28					CNY	本年度公司通过进一步加大科研发展规划、立项评估、研发管理以及人员、资金、设施投入等项工作的力度，有效推动了OGS、高频高速HDI、相控阵超声检测等技术创新项目的开展，不断强化前瞻技术研发、客户技术开发服务、生产工艺技术研究等能力，全年共开展新产品、新工艺、新材料等技术研究开发活动86项，切实提高了企业技术水平。
000823	2013-12-31	1			1.29029e+08	3.64					CNY	本年度公司通过进一步加大科研发展规划、立项评估、研发管理以及人员、资金、设施投入等项工作的力度，有效推动了OGS、高频高速HDI、相控阵超声检测等技术创新项目的开展，不断强化前瞻技术研发、客户技术开发服务、生产工艺技术研究等能力，全年共开展新产品、新工艺、新材料等技术研究开发活动86项，切实提高了企业技术水平。
000823	2014-12-31	1			1.2911e+08	3.24					CNY	本年度公司继续维持科研发展规划、立项评估、研发管理以及人员、资金、设施投入等各项工作的力度，围绕优化产品结构和产业升级开展技术研发活动，不断强化前瞻技术研发、客户技术开发服务、生产工艺技术研究等能力，进一步提高企业在行业中的技术竞争力水平。
000823	2015-12-31	1	570	9	1.15355e+08	3.17		43000	0.04		CNY	2015年,公司继续坚持以市场需求为导向,深入推进前瞻性技术研发、产品结构优化、专利保护布局、技术成果应用转化等多方面的创新活动。2015年全年,公司共开展新产品、新工艺、新材料等技术研究开发活动86项,其中已有40项完成研发并投入生产应用,9项已突破关键技术并部分应用于企业生产过程,为企业持续发展提供源源不断的动力。
000823	2016-12-31	1	710	11.28	1.19137e+08	3.37		56455	0.04		CNY	2016年，公司继续坚持以市场需求为导向，深入推进前瞻性技术研发、产品结构优化、专 利保护布局、技术成果应用转化等多方面的创新活动。2016年全年，公司继续深入开展新产 品、新工艺、新材料等技术研究开发活动79项，并有39项完成研发并投入生产应用，11项突 破关键技术并部分应用于企业生产过程，为企业发展注入源源不断的动力。
000823	2017-12-31	1	768	11.39	1.52734e+08	3.52		118300	0.08		CNY	2017年,公司紧跟行业技术发展趋势,以市场需求为导向,通过新产品技术开发、工艺流程优化、技术成果应用转化等多方面提高自主创新能力。2017年全年,公司继续深入开展新产品、新工艺、新材料等技术研究开发活动91项,并有44项完成研发并投入生产应用,11项突破关键技术并部分应用于企业生产过程,为企业发展注入源源不断的动力。
000823	2018-12-31	1	954	14.03	1.92975e+08	3.91		100210	0.05		CNY	2018年,公司紧跟行业发展趋势,以市场需求为导向,通过新产品技术开发、工艺流程优化、技术成果应用转化等多方面提高自主创新能力。2018年全年,公司继续深入开展新产品、新工艺、新材料等技术研究开发活动99项,并有51项完成研发投入生产应用,13项突破关键技术并部分应用于生产过程,为企业注入源源不断的动力。
000823	2019-12-31	1	968	14.39	2.14325e+08	4.43		141875	0.07		CNY	2019年,公司紧跟行业发展趋势,以市场需求为导向,通过新产品技术开发、工艺流程优化、技术成果应用转化等多方面提高自主创新能力。2019年全年,公司继续深入开展新产品、新工艺、新材料等技术研究开发活动103项,并有56项完成研发投入生产应用,19项突破关键技术并部分应用于生产过程,为企业注入源源不断的动力。
000825	2012-12-31	1			2.49345e+09	2.41					CNY	2012年公司以市场为导向，以创新为动力，努力研究开发高技术含量、高附加值新产品，持续优化公司产品结构，在工艺技术创新，产品质量提升方面取得了成效。
000825	2013-12-31	1			2.25246e+09	2.14					CNY
000825	2014-12-31	1			2.2941e+09	2.64					CNY
000825	2015-12-31	1	2501	13.44	1.51991e+09	2.24		2.68237e+06	0		CNY	公司围绕建设全球最具竞争力的不锈钢企业的战略目标,坚持科技创新,加强产品研发,通过成立公司级课题组、组建联合攻关团队,做好符合国家产业政策、关键领域发展方向和公司战略方向的重大研发,超前布局潜力市场,全面提升公司核心竞争力。目前,公司已基本实现了不锈钢品种规格全覆盖,可生产板、管、型、线等全部品种,成为品种规格最全的不锈钢企业；形成以不锈钢为主的核心技术近800项,其中近百项自有知识产权技术处于国际领先水平。公司不锈钢批量进入石油、化工、造船、集装箱、铁路、汽车、城市轻轨、核电、"长征"系列火箭、"神舟"系列飞船等重点领域和新兴行业。公司生产的超纯铁素体、超级奥氏体、超级马氏体、超级双相钢等高等级不锈钢品种,有效替代进口,支持了国民经济相关产业发展,提升了国家影响力。"太钢牌"不锈钢材荣获"中国不锈钢最具影响力第一品牌"称号。
000825	2016-12-31	1	2590	13.57	2.01703e+09	3.55		1.38251e+06	0.07		CNY	公司密切关注国家及省市科技政策，围绕公司高端材料研发、环境保护等发展方向申报并新承担包括 国家科技部“十三五”重点研发计划在内的政府科技项目5项。申报并获得冶金科学技术一等奖1项，二等 奖2项，三等奖3项。获山西省科学技术一等奖1项，二等奖2项，三等奖6项。“高速重载及高品质出口车 轴用钢”获中国钢铁工业协会两年一度的新产品市场开拓奖。 全年公司完成新申报专利155件，其中发明专利92件，发明专利比例达59.35％。经国家知识产权局批 准授权专利150件，其中发明专利112件，发明专利比例达74.67％。专利评审全面实施了会审制，专利质 量得到大幅改善和提升。在“第九届国际发明展览会”上，公司7件专利分获1项金奖、3项银奖和3项铜奖
000825	2017-12-31	1	2646	13.3	1.90824e+09	2.81		0	0		CNY	2017年,公司重点围绕国内首创和国际首创实施产品开发,体现公司品种特色与优势。用高端材料研发、钢铁流程绿色化、钢铁流程关键要素的协同优化等发展方向,承担政府各类科技计划项目9项,其中国家项目5项,实施立项和推进。不锈钢产品方面,成功开发高端手机用不锈钢,已通过阶段测试;成功开发出超纯铁素体不锈钢、快堆用不锈钢板,均为国内首次;继续改进笔头钢拔丝工艺,实现工艺和产品升级。碳钢产品方面,成功开发出磁轭钢产品,开发国内新能源汽车用钢,替代进口高端产品,进一步拓展了国际和国内市场。
000825	2018-12-31	1	2706	13.9	2.21699e+09	3.04		0	0		CNY	2018年,公司重点围绕首创、首发、首位实施产品开发,体现公司品种特色与优势。 不锈钢方面,成功生产出世界最宽的0.02mm软态不锈钢精密箔材(手撕钢);笔尖用钢实现迭代升级;T4003独家应用于大秦铁路8000辆C80B不锈钢车制造;430JD应用于高端精密改轧行业并替代进口;薄规格铁镍基热轧卷板首次应用于高端家电加热管制造;核一级堆内构件不锈钢板中标“华龙一号”项目;特种和军工用不锈钢实现批量供货。 碳钢方面,薄规格、环保涂层高等级硅钢先后通过知名企业认证;热轧磁轭、磁极钢批量应用于乌东德国家重点水电建设项目,并首次实现出口;新型耐磨钢中厚板首次应用于矿车领域;子弹钢、高强度特殊防弹用钢实现钢种系列化。
000825	2019-12-31	1	2691	14.17	2.29627e+09	3.26		0	0		CNY	2019年,公司新品研发量比上年增长49%,重点围绕首创、首发、首位实施产品开发,体现公司品种特色与优势。不锈钢方面,手撕钢研发生产取得新突破,产品进入手机折叠显示屏等高科技应用领域;高纯净316H不锈钢特厚板独家用于国家首座示范快堆主设备关键材料制造;超深冲400系材料首次进入新能源电池壳行业;国内首次成功试制出TTS445J1水管弯头和三通管件;S32750超级双相不锈钢板和S31254超级奥氏体不锈钢板首次在船舶脱硫脱硝领域批量应用;N08825、N06625、N06600等镍基合金品种实现坯、板、线、管多品种批量供货能力。碳钢方面,高频用薄规格硅钢同牌号产品性能达到国际领先水平;厚涂层超高牌号产品率先实现在国内水电领域应用;高等级管线钢用于中石油中俄东线天然气管道项目,市场占有率第一;时速400公里变轨距转向架车轴用DZ2材料实现独家首供,出口俄罗斯高寒工况下车轮用钢GOST2实…
000826	2012-12-31	1			6.74682e+07	3.19					CNY
000826	2013-12-31	1			7.8199e+07	2.91					CNY
000826	2014-12-31	1			1.20881e+08	2.76					CNY
000826	2015-12-31	1	416	2.01	1.93615e+08	3.05		0	0		CNY	2015年,公司共计投入研发经费193,776,258.08元,占营业收入比例为3.06%,较去年同期增长60.30%。公司固废处置研发以及阶段成果涵盖了固废处置产业链的研发、咨询、设计、建设、运营等各个方面,公司构建了自有技术体系,以确保在面对固废处置领域不同的项目需求,能够为客户提供全套系统环境解决方案。公司为国家级高新技术企业,通过多年的技术研发和运营实践经验的积累,公司已建立起了适合我国国情的固废处置工艺技术路线和投资、建设运营管理体系,研发出了与相关领域先进工艺技术相配套的优质设备,提高了公司的创新能力和核心竞争力。
000826	2016-12-31	1	1349	3.42	1.43416e+08	2.07		0	0		CNY	2016年，公司共计投入研发经费143,415,809.11元，占营业收入比例为2.07%，较去年同期减少0.98%。公司固废处置研 发以及阶段成果涵盖了固废处置产业链的研发、咨询、设计、建设、运营等各个方面，公司构建了自有技术体系，以确保在 面对固废处置领域不同的项目需求，能够为客户提供全套系统环境解决方案。公司为国家级高新技术企业，通过多年的技术 研发和运营实践经验的积累，公司已建立起了适合我国国情的固废处置工艺技术路线和投资、建设运营管理体系，研发出了 与相关领域先进工艺技术相配套的优质设备，提高了公司的创新能力和核心竞争力。
000826	2017-12-31	1	1373	1.91	2.33609e+08	2.5		0	0		CNY	2017年,公司共计投入研发经费233,609,113.64元,占营业收入比例为2.50%,较去年同期增加0.43%。公司固废处置研发以及阶段成果涵盖了固废处置产业链的研发、咨询、设计、建设、运营等各个方面,公司构建了自有技术体系,以确保在面对固废处置领域不同的项目需求,能够为客户提供全套系统环境解决方案。公司为国家级高新技术企业,通过多年的技术研发和运营实践经验的积累,公司已建立起了适合我国国情的固废处置工艺技术路线和投资、建设运营管理体系,研发出了与相关领域先进工艺技术相配套的优质设备,提高了公司的创新能力和核心竞争力。
000826	2018-12-31	1	1294	1.44	2.00518e+08	1.82		0	0		CNY	2018年,公司共计投入研发经费200,518,428.10元,占营业收入比例为1.82%。公司固废处置研发以及阶段成果涵盖了固 废处置产业链的研发、咨询、设计、建设、运营等各个方面,公司构建了自有技术体系,以确保在面对固废处置领域不同的 项目需求,能够为客户提供全套系统环境解决方案。公司为国家级高新技术企业,通过多年的技术研发和运营实践经验的积 累,公司已建立起了适合我国国情的固废处置工艺技术路线和投资、建设运营管理体系,研发出了与相关领域先进工艺技术 相配套的优质设备,提高了公司的创新能力和核心竞争力。
000826	2019-12-31	1	688	0.72	1.31235e+08	1.29		0	0		CNY	2019年,公司共计投入研发经费131,235,394.26元,占营业收入比例为1.29%。公司固废处置研发以及阶段成果涵盖了固废处置产业链的研发、咨询、设计、建设、运营等各个方面,公司构建了自有技术体系,以确保在面对固废处置领域不同的项目需求,能够为客户提供全套系统环境解决方案。公司为国家级高新技术企业,通过多年的技术研发和运营实践经验的积累,公司已建立起了适合我国国情的固废处置工艺技术路线和投资、建设运营管理体系,研发出了与相关领域先进工艺技术相配套的优质设备,提高了公司的创新能力和核心竞争力。
000829	2012-12-31	1			43940000	0.13					CNY
000829	2013-12-31	1			87670000	0.27					CNY
000829	2014-12-31	1			87180000	0.25					CNY
000829	2015-12-31	1	145	1.67	6.935e+07	0.16		0	0		CNY	报告期内,公司对移动互联业务的研发继续投入,欧朋浏览器升级更新至"欧朋11",欧朋流量宝继14年上线后进一步优化流量压缩技术从而带来更好的用户体验,版本升级更新至5.1x版本,欧朋"白上网"产品和欧朋商业平台于本年度研发并推出上线,持续的技术支持,产品的不断创新,使得用户量持续增加并为收入稳步增长奠定基础。 报告期内,为适应市场需求,章贡酒业本年度加强了新产品的研发,推出了新品——45度章贡老酒、42度章贡王精品12以及45度章贡王原浆20,同时对现有产品(特型洒和特型大块曲)的工艺及配方进行了优化与调整。
000829	2016-12-31	1	144	4.15	5.76435e+07	0.17		0	0		CNY	报告期内，公司对彩票业务规划、研发一系列新产品，包括：热线系统V11、应用级灾备、中彩大监控、智慧投注站、 营销发布、社会化渠道终端MS02、大厅游戏终端G06等；增加了多条系统产品线、销售系统线、终端产品线，使得彩票业 务更加强大。 报告期内，欧朋浏览器升级更新至“欧朋12”，带来全新资讯版浏览器提供更好的用户体验。对欧朋商业平台持续的研发 优化，产品的不断创新，使得用户量持续增加并为收入稳步增长奠定基础。
000829	2017-12-31	1	165	4.87	4.51898e+07	0.11		3.16133e+06	7		CNY	欧朋浏览器通过进一步技术升级,推出了“欧朋12”的升级版,用户活跃度和ARPU值(每用户平均收入)有明显增长,用户留存率进一步提升。对欧朋流量宝的引擎技术和流量压缩技术进一步研发优化,使得其技术成为同类产品中的世界领先产品。同时,对欧朋商业平台持续的研发优化,使其成为高效的移动营销广告平台。欧朋通过旗下产品与大部分知名手机厂商达成合作,为过亿智能手机用户提供网页浏览、图文信息流服务;倾力打造的欧朋商业平台(互联网流量变现平台),通过与众多广告主及代理商建立合作,并依托品牌、媒体、渠道及数据资源提升流量变现能力和收入量级,已经形成稳定的营收规模和商业闭环
000829	2018-12-31	1	156	6.19	5.88949e+07	0.14		0	0		CNY	公司通过不断投入新的研发项目,逐步完善和丰富公司的产品线,开拓新的业务收入增长点和投资渠道,并对国内新兴行业、新兴产业和新兴产品在各领域的落地和弯道超车情况保持关注和警惕,积极探索和预研,以研发项目为始、知识产权为辅,提升企业的核心竞争力,以科技创新来促进企业的转型发展,同时也保障中国福利彩票事业的健康发展,为福彩事业保驾护航。 2018年,公司在彩票渠道销售、中福在线、手持终端在彩票行业的运用、基诺游戏等项目上,投入研究开发费用。新项目的研发,既是机遇,也是对自身重新定位,对企业技术中心研发能力和研发人才的储备和升华。
000829	2019-12-31	1	163	4.37	8.44014e+07	0.16		0	0		CNY	公司通过不断投入新的研发项目,逐步完善和丰富公司的产品线,开拓新的业务收入增长点和投资渠道,并对国内新兴行业、新兴产业和新兴产品在各领域的落地和弯道超车情况保持关注和警惕,积极探索和预研,以研发项目为始、知识产权为辅,提升企业的核心竞争力,以科技创新来促进企业的转型发展,同时也保障中国福利彩票事业的健康发展,为福彩事业保驾护航。2019年,公司在彩票渠道销售、中福在线、手持终端在彩票行业的运用、基诺游戏等项目上,投入研究开发费用。新项目的研发,既是机遇,也是对自身重新定位,对企业技术中心研发能力和研发人才的储备和升华。研发投入总额占营业收入的比重较上年发生显著变化的原因主要系彩票业务项目中标及新增高新技术企业资格所致。
000830	2014-12-31	1			71800000	0.55	71800000				CNY
000830	2015-12-31	1	256	2.03	6.37308e+07	0.5					CNY	2015年公司重视新型产品的研究开发与应用,加大化肥化工产品及化工设计研发投入,本年度费用化研发支出6373.08万元,占本年度净资产0.82%,占营业收入0.50%。
000830	2016-12-31	1	1120	8.99	4.28076e+08	3.91	9.9267e+07	3.28809e+08	76.81		CNY	报告期研发投入占营业收入比重较上年发生显著变化的原因为公司进一步强化技术创新管理，加大研 发项目及新产品技术研发投入所致。
000830	2017-12-31	1	1150	9.61	5.3758e+08	3.41					CNY	本报告期,公司继续强化技术创新管理,加大研发项目投入,坚定不移地走技术创新的道路,通过引进和培养创新型人才,购置研发设备、仪器、设施等,公司新产品技术开发和成果转化稳步提升。本年度研发投入53,758.05万元,占本年度净资产的5.12%,占营业收入的3.41%。
000830	2018-12-31	1	1205	10.06	7.49051e+08	3.52					CNY	本报告期,公司坚定不移增强创新能力,为公司持续高质量发展提供强大的内生动力。根据社会要求和市场需求,结合公司实际,积极引进新工艺、新技术、新设备、新材料,进行消化、吸收再创新,注重应用实效。完善技术创新体系,推动全员创新,技术研发和成果转化应用稳步提升。本年度研发投入7.49亿元,占本年度净资产的 6.82%,占营业收入的3.52%。
000830	2019-12-31	1	1250	10.33	6.45633e+08	3.57					CNY	报告期,公司继续坚定不移增强创新能力,为公司持续高质量发展提供强大的内生动力。围绕生产运营、项目建设难点和瓶颈问题开展创新研究,注重过程管理,强调质量效果。结合公司实际引进新工艺、新技术、新设备、新材料,进行消化、吸收再创新,注重应用实效。完善技术创新体系,持续优化技术创新平台,推动全员创新,促进转化和应用。完善创新文化,营造创新氛围,注重创新成果的展示和推广。本年度研发投入6.46亿元,占本年度净资产的5.71%,占营业收入的3.57%。
000831	2008-12-31	1	10								CNY
000831	2012-12-31	1			9425300						CNY
000831	2013-12-31	1			3415000	0.2					CNY
000831	2014-12-31	1			2592400	0.37					CNY
000831	2015-12-31	1	7	0.8	2.40075e+06	0.52		0	0		CNY	公司本年的研发项目主要为子公司稀土研究院开展的复杂体系串级萃取理论、稀土草酸沉淀母液循环利用技术及非还原体系高纯氧化铕分离提纯技术。(1)复杂体系串级萃取理论为国家重点基础研究发展计划(973计划)项目的一个子课题(课题编号:2012CBA01204)。本课题针对我国稀土分离过程的环境污染及高端基础原料自给能力弱等关键问题,建立适用于多金属共存、不完全传质及多体系耦合过程等复杂体系的稀土萃取分离理论,建立相关模型和仿真技术,为稀土高效、绿色、高纯化过程所面对的复杂体系夯实理论基础；同时实现光学晶体、磁致伸缩等功能材料所需高纯稀土氧化物(>99.9995%)的溶剂萃取法高效制备。本课题牵头单位为北京大学,本单位负责部分基础理论、实验研究以及承担优化工艺设计和工业工程示范等任务。该项目拟达到的目标:1)发展串级萃取理论,建立具备较强扩展性和兼容性的萃取平衡理论模型,给出有效的计算方法并形成计…
000831	2016-12-31	1	7	0.88	4.85059e+06	1.08		0	0		CNY	公司本年的研发项目主要为子公司稀土研究院开展的复杂体系串级萃取理论及稀土绿色分离流程、稀土草酸沉淀母液循 环利用技术及溶剂萃取法超高纯稀土氧化物制备技术研发。 （1）复杂体系串级萃取理论及稀土绿色分离流程 本课题为国家重点基础研究发展计划（973计划）项目的一个子课题（课题编号：2012CBA01204），执行期为2012年1 月至2016年8月。本课题针对我国稀土分离过程的环境污染及高端基础原料自给能力弱等关键问题，建立适用于多金属共存、 不完全传质及多体系耦合过程等复杂体系的稀土萃取分离理论，建立相关模型和仿真技术，为稀土高效、绿色、高纯化过程 所面对的复杂体系夯实理论基础；同时实现光学晶体、磁致伸缩等功能材料所需高纯稀土氧化物(>99.9995%)的溶剂萃取法 高效制备。本课题牵头单位为北京大学，本单位负责部分基础理论、实验研究以及承担优化工艺设计和工业工程示范等任务。
000831	2017-12-31	1	16	1.94	4.70685e+06	0.66		0	0		CNY
000831	2018-12-31	1	16	2.1	5.32861e+06	0.58		0	0		CNY	公司本年的研发项目主要为稀土研究院开展的稀土串级萃取理论的深入研究、废旧环烷酸防老化和再生循环利用技术、P507-HCl体系萃取分离高纯氧化铕生产技术、全系列小粒度稀土氧化物的制备技术和稀土化学发展战略研究项目。 (1)稀土串级萃取理论的深入研究 本研究针对联动萃取流程工艺设计存在工作量大、且无法判定所选结果是否最优化等问题,通过深入研究串级萃取理论,推导得到了联动萃取流程中各种类型分离单元最优化工艺参数计算公式和分离单元间最优化衔接计算方法,建立了可用于指导设计具有理论最小消耗的多组分全分离流程的基础理论。本项成果提供了给定多组分料液进行萃取分离所需化工试剂消耗理论下限的计算方法,为串级萃取理论的发展树立了新的里程碑。 (2)废旧环烷酸防老化和再生循环利用技术 开展本项目主旨是为推进稀土冶炼分离过程的降耗减排,核心思想是优化利用稀土分离过程中产生的各种中间物料和终端物料,避免或减少排放…
000831	2019-12-31	1	40	8.1	11320976	0.69		0	0		CNY	公司持续加强科研创新管理,保持在稀土分离技术以及稀土氧化物产品质量控制等方面的行业领先水平,并积极开展科技项目攻关,及时响应客户提出的下游相关产品的研发需求,为转型升级探索新路径。报告期内,公司主要开展了深入稀土串级萃取理论研究、稀土分离智能化生产线控制技术及控制软件开发、小粒度稀土品质提升工艺技术研究、溶矿-萃取联动技术开发、电子级氧化物粉体特定晶型控制工艺的研究等项目,并成功申报国家科技部“深地资源勘查开采”重点专项。公司本年研发费用合计1,132.10万元,占公司2019年12月31日净资产的0.49%,占2019年度营业收入的0.69%。
000833	2013-12-31	1			11229900	1.01					CNY
000833	2014-12-31	1			12012100	1.14					CNY
000833	2015-12-31	1	415	8.07	3.43777e+07	1.98		0	0		CNY	本年度公司研发支出为3,437.77万元,占净资产1.30%,占营业收入1.98%。
000833	2016-12-31	1	433	9.58	3.7792e+07	2.11		0	0		CNY
000833	2017-12-31	1	351	0.08	2.3225e+07	1.22		0	0		CNY	本年度公司研发支出为2,322.50万元,占净资产0.85%,占营业收入1.22%。
000833	2018-12-31	1	355	0.08	4.46536e+07	1.41		0	0		CNY	本年度研发投入目的是有助于公司可持续发展,提高产品质量,节约能耗。
000833	2019-12-31	1	296	8.14	3.47348e+07	0.99		0	0		CNY	本年度研发投入目的是有助于公司可持续发展,提高产品质量,节约能耗。本年研发投入3473万元,占营业收入比例0.99%。
000835	2015-12-31	1	84	12.77	1.4107e+07	3.95		2.78994e+06	19.78		CNY	为了提高公司业绩,拓展国内外市场占有率,本期研发和更新的游戏有《三国物语》、《烽鼎江山》、《南帝北丐2》和《西游伏魔》,动漫作品有《水果三国》、《小花妖》。 《三国物语》、《南帝北丐2》和《西游伏魔》已经上线；《烽鼎江山》预计2016年6月左右上线；动漫作品《水果三国》、《小花妖》目前已经全部完成前期设计工作,正在有条不紊地进入下一步制作环节。 公司会持续进行精品游戏的研发和动漫的创作,在稳定已有市场占有度的基础上,不断拓展新的领域,研发新产品,力争把上线游戏、手游、动漫领域拓展得更大。研发投入总额占营业收入的比重较上年发生显著变化的原因:一是合并报表范围发生变更；二是上年同期无研发投入。研发投入资本化率大幅变动的原因:一是合并报表范围发生变更；二是上年同期无研发投入。
000835	2016-12-31	1	95	14.42	1.4094e+07	4.31		3.03351e+06	21.52		CNY	为了提高公司业绩，拓展国内外市场占有率，本期研发和更新的游戏有《三国物语》《烽鼎江山》《横扫千军》《仗剑 走天涯H5》《剑侠情缘2》；动漫有：《水果三国》、《小花妖》、《魔术侠》、《杰米熊》。其中《三国物语》《烽鼎江 山》《横扫千军》《剑侠情缘2》已经上线，《仗剑走天涯H5》预计2017年8月左右上线。动漫作品《水果三国》、《小花 妖》、《魔术侠》、《杰米熊》目前已经全部完成前期设计工作，正在有条不紊地进入下一步制作环节。 公司会持续进行精品游戏的研发和动漫的创作，在稳定已有市场占有度的基础上，不断拓展新的领域，研发新产品，力 争把上线游戏、手游、动漫领域拓展得更大。
000835	2017-12-31	1	70	36.27	9.45633e+06	3.25		2.52813e+06	26.73		CNY	为了提高公司业绩,拓展国内外市场占有率,本期研发和更新的游戏有:《真武魂》、《鸣剑惊云》、《三国群豪》、《三国熹妃传》、《轩辕传说》、《黑龙与天使》;动漫有《吉米熊之神话图卷》、《水果三国》、《虚拟花园》、《魔术侠》、《咕噜咕噜美人鱼2》、《聊斋故事之小狐仙》、《咕噜咕噜美人鱼3》、《人鱼小灯笼2》。其中游戏作品《三国群豪》、《三国熹妃传》、《轩辕传说》已经上线,《黑龙与天使》预计2018年5月左右上线。动漫作品《吉米熊之神话图卷》、《水果三国》目前已完成大部分的原动画制作和场景的绘制工作,正在有条不紊地进入下一步制作环节;《人鱼小灯笼2》《咕噜咕噜美人鱼2》已完成制作,《咕噜咕噜美人鱼2》于2017年12月30日上映,《人鱼小灯笼2》正在进行报审工作。公司会持续进行精品游戏的研发和动漫的创作,在稳定已有市场占有度的基础上,不断拓展新的领域,研发新产品,力争把上线游戏、手游、动漫领域拓展…
000835	2018-12-31	1	66	35.59	8.85774e+06	11.82		2.36658e+06	27		CNY	为了提高公司业绩,拓展国内外市场占有率,本期研发和更新的游戏有《魔盒战魂》《王者捕鱼》《临海三打一》《战神世界》《黑龙与天使》《勇者永恒》《巴哈姆特之怒》等;动漫有《吉米熊之神话图卷》《水果三国》《聊斋故事之小狐仙》《咕噜咕噜美人鱼3》,其中游戏作品《王者捕鱼》《临海三打一》《黑龙与天使》《巴哈姆特之怒》已经上线,《勇者永恒》即将上线。动漫作品《吉米熊之神话图卷》目前已完成制作工作和送审,《水果三国》也即将完成制作后送审,预计2019年年中发行。 公司会持续进行精品游戏的研发和动漫的创作,在稳定已有市场占有度的基础上,不断拓展新的领域,研发新产品,力争把上线游戏、手游、动漫领域拓展得更大。
000835	2019-12-31	1	36	0	8.08596e+06	20.18		0	0		CNY	公司研发费用主要由子公司北京新娱产生,其中委外研发费用422万。2019年度北京新娱研发人员全部离职,项目停滞,研发费用全部费用化
000836	2009-12-31	1			662720						CNY
000836	2015-12-31	1	171	15	6.49886e+07	4.04		0	0		CNY	报告期内,公司在研发团队建设、前瞻性技术研发、研发经费控制、管理流程等方面取得了一定的进步。长鑫光纤公司和长鑫光缆公司,通过使用特制空心管,进行炉膛顶砖的替换实验,并对塔线控制系统的优化,减少了搓动轮表面的非正常损耗,起到节能降耗的作用；廊坊久智公司主要完成了立式熔制Φ150大套管试验,达到预期目标；天地伟业公司以智慧城市作为新的业务增长点,正在部分领域拓展自己的产品和技术。公司研发项目立足于降低生产成本和扩大市场,相应技术成熟后会为公司节约大量成本并提高市场占有率
000836	2016-12-31	1	216	19.44	7.35427e+07	3.95		0	0		CNY	报告期内，光纤公司、光缆公司、久智光电立足现有业务、设备设施和工艺生产的实际需求，通过现 有项目研发和技术改进，不断降低各类生产成本。为开拓新的业务领域，廊坊久智、天地伟业还积极布局， 主动开展各类新产品、新平台、新方案的研发、开拓、创新和投入
000836	2017-12-31	1	228	19.66	7.65697e+07	3.72		0	0		CNY	(1)2017年度研发项目及进展情况报告期内,光纤公司、光缆公司、久智科技公司的研发技术团队基本保持稳定。光纤公司、光缆公司、久智科技公司均立足公司现有业务、设备设施和工艺生产的实际需求,通过现有项目研发和技术改进,不断降低各类生产成本;此外,为开拓新的业务领域,久智科技、天地伟业还积极布局,主动开展各类新产品、新平台和新方案的研发和开拓。
000836	2018-12-31	1	185	14.97	8.50198e+07	3.19		0	0		CNY	报告期内,研发人员数量减少系转让天地伟业股权所致。
000836	2019-12-31	1	212	22.82	5.27858e+07	4.64		0	0		CNY	(1)研究开发G654E光纤预制棒:G654E以其衰减值小于0.17dB/Km,有效面积达到120um,能够实现更长距离传输和更大的信息承载量,将成为未来替代光纤的主流光纤。目前已进入前期调研和技术攻关阶段,未来研发成功将极大提升公司在光纤领域的竞争实力并改善盈利能力;(2)研发并扩大G657产能:与普通单模光纤相比,G.657光纤最显著的特点是弯曲不敏感即弯曲损耗比较小,具有良好的抗弯曲性能,目前公司已开始小批量生产,并在2020年计划扩大产能,在部分替代G652光纤的同时增强公司光纤产品市场差异化竞争力;(3)优化ASI光棒生产工艺,降低气体消耗:利用自身光棒生产技术,结合ASI设备工艺特点,力争将芯棒材料气体费用降低三分之一以上。该项工作结合光棒设备调试,已经纳入公司未来工作计划。
000837	2012-12-31	1				4.83					CNY
000837	2013-12-31	1			71609700						CNY
000837	2014-12-31	1			159000000	4.53					CNY
000837	2015-12-31	1	1059	10.1	1.23207e+08	4.83		6.34943e+07	51.53		CNY	2015年,公司共开发新产品和改进重点产品82项,其中:齿轮磨床类9项,车铣复合类7项,塑料机械产品4项,BX减速器、助力泵系列(包括内啮合齿轮泵、螺旋齿轮泵等)、齿轮箱类等功能部件共计34项,螺纹磨床及专用机床类6项,车床及通用数控加工中心类11项,外圆磨床及专用磨床8项,仪器仪表3项,突破了一批关键核心技术,为公司下一步转型升级夯实了基础。
000837	2016-12-31	1	1031	10.5	1.2986e+08	4.8		5.64874e+07	43.5		CNY	016年，公司继续坚持“技术领先，模式取胜”发展思路，以为用户提供全套工艺装备为抓手，进一步完善企业技术创新 体系建设，加大科技投入，调整产业结构，确立“三个1/3”的业务布局，加速产业化发展和国际化开拓，实现集团全产业链 的国际化布局。2016年公司研发投入1.29亿元，约占企业主营业务收入总额的4.92%，新产品销售收入占主营业务收入30%。 全年共开发新产品123项，申请专利11项，获得专利授权共计7项，其中发明专利5项。参与制定国家标准3项，行业标准8项， 企业标准49项。
000837	2017-12-31	1	1011	10.6	1.52286e+08	5.08		2.81372e+07	18		CNY	2017年,公司继续加大产品结构调整力度,坚持科技创新,加速产业化发展和国际化开拓,提升公司综合竞争实力。2017年公司研发投入1.5亿元,约占主营业务收入的5.16%,全年共开发新产品107项,申请专利16项,其中发明专利4项,获得专利授权共计13项。参与制定国家标准1项,制定行业标准2项,企业标准8项,参加国家标准化组织标准编制会议30次。截止2017年,公司共承担国家科技重大专项65项,其中牵头承担22项,参与43项,牵头项目已验收10项,公司参与申报2018年国家科技重大专项12项。通过承担04专项,公司突破了制约我国高档精密数控机床装备制造的一批重大技术,研制成功一批填补国内外空白的高新技术产品。
000837	2018-12-31	1	982	10.5	1.80831e+08	5.67		2.77838e+07	15.36		CNY	2018年,公司继续秉持“技术领先”的发展理念,不断完善科技创新体系建设,广泛开展“产学研用”合作,切实提升综合竞争实力。公司持续加大科研经费投入,开展高水平、分层次、成体系的技术研发,突破了一批关键核心技术:数控磨齿技术,锥齿轮磨削技术,五轴叶片加工技术,数字化车间及自动化生产线的相关技术、复合加工技术,中空机挤塑技术,高精度磨床主轴单元技术等。 2018年公司研发投入1.81亿元,占营业收入的5.67%,全年共开发新产品106项,申请专利27项,其中发明专利7项,获得专利授权共计11项。参与制定国家标准4项,制定行业标准21项,参加国家标准化组织标准编制会议8次。截止2018年,公司共承担国家科技重大专项77项,其中牵头承担22项,参与55项,牵头项目已验收12项,公司参与申报2018年国家科技重大专项6项。
000837	2019-12-31	1	925	10.17	3.39317e+08	10.72		2.83959e+07	8.37		CNY	2019年,公司紧紧围绕企业高质量发展,以自主创新、提质增效为抓手,践行创新驱动战略,通过持续加大研发投入,共建创新平台和参与组建创新联盟、积极承担国家科技重大专项等各类科技项目,加强科技人才队伍建设,进行管理创新和商业模式创新等,加速了公司科技成果的快速转化,提升了企业的核心竞争力。2019年公司研发投入3.39亿元,约占营业收入的10.72%,全年共开发新产品和改进重点产品109项;申请专利28项,其中发明专利10项,获得专利授权共计16项;主持制订行业标准1项,参与制订国际标准1项、国家标准3项、行业标准8项,主持制定企业标准22项,共计35项。研发投入总额占营业收入的比重较上年发生显著变化的原因由于2019年工信部对企业研发课题加紧了结题及验收的进度,企业发生的研发费用大幅增加。
000838	2018-12-31	1			8.69614e+06						CNY
000838	2019-12-31	1			1.21884e+06		1.21884e+06				CNY
000839	2012-12-31	1			1.86524e+07	0.93					CNY
000839	2013-12-31	1			1.38745e+07	0.65					CNY
000839	2014-12-31	1			1.0059e+07	0.41					CNY	本年度研发支出占公司净资产的0.16%，占营业收入的0.41%。
000839	2015-12-31	1	189	1.3	5.72794e+07	2.4					CNY	公司研发投入增大的主要原因是:公司所属天津华夏泓源实业有限公司为满足未来高端消费类电子产品和新能源汽车对锂电池正极材料的需求,将加快新产品的研发工作,计划在未来3年陆续研发出一系列新型产品。公司所属盟固利动力公司为保持在动力电池领域的技术前瞻性,未来将进一步加强在电芯、单体电池及电池系统方面的研发工作。 公司研发人员流失率较低,研发队伍基本保持稳定。报告期内公司研发人员增加较多的原因是公司收购了盟固利动力公司,盟固利动力公司为高科技型公司,研发人员数量较多。公司研发投入均未资本化。
000839	2016-12-31	1	243	1.6	7.95291e+07	2.03					CNY	公司研发投入增大的主要原因是：公司所属盟固利动力公司为保持在动力电池领域的技术 前瞻性，一直高度重视研发工作，未来将继续加大动力电池关键材料技术方面的研发工作； 公司所属天津盟固利新材料公司为满足未来高端消费类电子产品和新能源汽车对锂电池正极 材料的需求，将加快新产品的研发工作，陆续研发出一系列新型产品以适应市场需求。 公司研发人员流失率较低。报告期内公司研发人员增长的原因是公司为不断适应市场需求， 一直在进行新产品的研发和储备工作，相应增加研发人员。公司研发投入均未资本化。
000839	2017-12-31	1	522	3.09	1.17441e+08	2.69					CNY	说明:公司研发投入增大的主要原因是:盟固利动力为保持在动力电池领域的技术前瞻性,一直高度重视研发工作,加大研发投入,未来将继续加大动力电池关键材料技术方面的研发工作。报告期内公司研发人员增长的原因是公司为不断适应市场需求,一直在进行新产品的研发和储备工作,相应增加研发人员。公司研发人员流失率较低,公司研发投入均未资本化。
000839	2018-12-31	1	425	2.11	1.29015e+08	3.25					CNY	公司研发投入增大的主要原因是:盟固利动力为保持在动力电池领域的技术前瞻性,一直高度重视研发工作,加大研发投入。报告期内公司研发人员减少的原因是公司合并报表范围同比发生变化。公司研发人员流失率较低,公司研发投入均未资本化。
000839	2019-12-31	1	191	0.97	6.92542e+07	1.98		0	0		CNY	鸿联九五在全国设有5大研发中心,持续加强在大数据、人工智能等新技术方面的研发力度,与互联网公司和高效联合,针对呼叫中心及信息服务产业链相关环节进行科技研发,推动更多应用落地,不断提升技术实力,自主研发的技术产品有:九五云码、九五云企业管理平台、九五云客服、九五在线客服、九五智能质检平台、九五短文本智能分析平台等。
000848	2011-12-31	1			7.28052e+06						CNY
000848	2012-12-31	1			12514800	0.58					CNY
000848	2013-12-31	1			8733900	0.33					CNY
000848	2014-12-31	1			14420900	0.53					CNY
000848	2015-12-31	1	148	9.66	1.93596e+07	0.72		0	0		CNY	报告期内,公司研发支出总额为1935.96万元,主要系调整产品结构,开发新产品,公司研发 支出总额占公司净资产的1.14%、占公司营业收入的0.72%。
000848	2016-12-31	1	156	10.24	1.30645e+07	0.52		0	0		CNY
000848	2017-12-31	1	148	10.66	1.14716e+07	0.54		0	0		CNY	报告期内,公司研发支出总额为1,147.15万元,主要系调整产品结构,开发新产品,公司研发支出总额占公司净资产的0.57%、占公司营业收入的0.54%。
000848	2018-12-31	1	134	10.72	1.13565e+07	0.54		0	0	0	CNY	报告期内,公司研发支出总额为1,135.65万元,主要系调整产品结构,开发新产品,公司研发支出总额占公司净资产的0.59% 、占公司营业收入的0.54% 。
000848	2019-12-31	1	108	9.33	1.36868e+07	0.61		0	0		CNY	报告期内,公司研发支出总额为1,368.68万元,主要系调整产品结构,开发新产品,公司研发支出总额占公司净资产的0.69%、占公司营业收入的0.61%。
000850	2012-12-31	1			62344100	3.03					CNY
000850	2013-12-31	1			57143200	3					CNY
000850	2014-12-31	1			49103600	2.48					CNY
000850	2015-12-31	1	374	6.89	6.49208e+07	3.36		0	0		CNY	长期以来公司依托企业技术中心为平台,坚持自主创新与消化吸收国内外先进技术并举,积极开展新技术、新工艺、新产品的研究与应用,新产品产业化成效显著,取得了良好的经济效益和社会效益。围绕品牌建设,重点在服装面料设计、功能性面料研发、新型纤维应用等方面加大技术创新力度。为增强公司的核心竞争力和产品结构调整提供技术支撑。 研发方面,2015年度,安徽华茂纺织染整技术研究院充分发挥产学研结合的优势,共开发新品2,478只,"木棉色织斜纹布"等七款面料分别获得2015/16年度色织布新产品最佳创意开发大和优秀设计开发奖。 研发支出方面,2015年公司研发支出6,492.08万元,占公司最近一期经审计净资产的1.20%,占公司最近一期营业收入的3.36%。其中:2015年母公司研发支出占母公司营业收入的比例为3.37%。
000850	2016-12-31	1	361	7.07	5.5269e+07	2.81		0	0		CNY	长期以来公司依托企业技术中心为平台，坚持自主创新与消化吸收国内外先进技术并举，积极开展新 技术、新工艺、新产品的研究与应用，新产品产业化成效显著，取得了良好的经济效益和社会效益。围绕 品牌建设，重点在服装面料设计、功能性面料研发、新型纤维应用等方面加大技术创新力度。为增强公司 的核心竞争力和产品结构调整提供技术支撑。 技术创新更是成果瞩目，小改小革、专利获得已成常态，公司与武汉纺大合作的多重集聚纺项目于2016 年11月份通过国家鉴定，达到“国际领先”水平，其推广应用将对中国纺纱行业的技术进步与产品升级换 代起到重大的推进作用。2016年度，公司共获得授权发明专利24件，实现了历史性突破；获得实用新型专 利40件，进入实审的发明专利50件，公司现有授权专利187项，其中发明专利30项。公司参与修订13项国 家和行业标准，主持起草了国家标准《棉本色纱线》GB/T398初稿。公司技术中心荣获…
000850	2017-12-31	1	372	6.9	5.75204e+07	2.46		0	0		CNY	长期以来公司依托企业技术中心为平台,坚持自主创新与消化吸收国内外先进技术并举,积极开展新技术、新工艺、新产品的研究与应用,新产品产业化成效显著,取得了良好的经济效益和社会效益。围绕品牌建设,重点在服装面料设计、功能性面料研发、新型纤维应用等方面加大技术创新力度。为增强公司的核心竞争力和产品结构调整提供技术支撑。2017年,公司从安全生产、设备更新、节能降耗等方面进行技术改造,加快了企业技术进步步伐。公司《化纤混纺优质纱线的高端制造及产业化应用》获安徽省科技进步奖二等奖;2017年公司共获得专利84件(其中发明专利24件),截止2017年底,公司已累计获得专利260件(其中发明专利54件),成为安徽省专利百强企业之一。同时,公司着力以专利优势深化核心技术,提升企业竞争优势。研发支出方面,2017年公司研发支出5,752.04万元,占公司最近一期经审计净资产的1.23%,占公司最近一期营业收…
000850	2018-12-31	1	365	7.04	8.34513e+07	3		0	0		CNY	长期以来公司依托企业技术中心为平台,坚持自主创新与消化吸收国内外先进技术并举,积极开展新技术、新工艺、新产品的研究与应用,新产品产业化成效显著,取得了良好的经济效益和社会效益。围绕品牌建设,重点在服装面料设计、功能性面料研发、新型纤维应用等方面加大技术创新力度。为增强公司的核心竞争力和产品结构调整提供技术支撑。 2018年,公司通过推行智能化,努力提升管理水平。其中,智能纺纱系统(HMES)的开发是公司信息化建设重点项目。项目融入华茂几十年在质量管理、工艺技术、设备改进等方面的经验。自主研发了具有多个细分功能模块的MES系统,与公司ERP系统实现无缝融合;研发了并条、粗纱、细纱到络筒的RFID质量追溯系统,质量水平大幅提升,万锭用工、生产成本大幅降低;建成了15万锭智能纺生产线,为行业的转型升级提供了示范。 公司建成的纺织智能制造标志性项目----“高质高效环锭纺纱先进技术及装备与智能化…
000850	2019-12-31	1	366	7.05	9.97088e+07	3.35		0	0		CNY	长期以来公司依托企业技术中心为平台,坚持自主创新与消化吸收国内外先进技术并举,积极开展新技术、新工艺、新产品的研究与应用,新产品产业化成效显著,取得了良好的经济效益和社会效益。围绕品牌建设,重点在服装面料设计、功能性面料研发、新型纤维应用等方面加大技术创新力度。为增强公司的核心竞争力和产品结构调整提供技术支撑。公司“多重集聚纺纺纱技术及其应用”项目获得了2019年度安徽省科学技术进步奖一等奖(已公示待颁奖);2019年度公司荣获“国家知识产权示范企业”称号和2019年“安徽省发明专利百强”称号。公司15万锭智能纺纱项目继获得工信部“智能制造试点示范”后,2019年又获得工信部“棉纺智能制造‘双创’示范平台”称号,“新型纺纱智能化改造解决方案”获得2019世界制造业大会创新产品金奖。“遂空黑、青山卧雪”两品种获2019中国国际面料设计大赛暨2020春夏中国流行面料入围评审优秀奖,“雪花红格…
000851	2009-12-31	1			5.6699e+06						CNY
000851	2010-12-31	1	61	4.0559							CNY
000851	2012-12-31	1			2.39374e+07	0.14					CNY
000851	2013-12-31	1			5.17426e+07	0.83					CNY
000851	2015-12-31	1	511	31.76	1.174e+08	1.58		5.79728e+07	49.38		CNY	报告期内,公司开展视频智能分析、移动密话、车联网等技术和产品研发,取得阶段性进展；构建产学研协同创新联盟,与北邮多媒体实验室深度合作,联合研发视频智能分析技术；协同集团创新中心建立"车联网实验室",成功开发了LTE-V演示验证系统,累计提交137项专利申请；立项移动密话,深挖移动网络的安全通信领域应用。
000851	2016-12-31	1	486	28.01	1.24278e+08	1.43		7.04989e+07	56.73		CNY	报告期内，公司研发投入12,427.77万元，涉及23个研发项目，共计完成17个科研课 题，其中包含企业信息化终端产品系列、综合卡兑换平台等。
000851	2017-12-31	1	475	28.06	1.11767e+08	1.25		5.06809e+07	45.35		CNY	报告期内,公司研发投入11,176.68万元,涉及29个研发项目。
000851	2018-12-31	1	282	15.67	85840809	0.93		6.21306e+07	72.38		CNY	报告期内,公司研发投入8,584.08万元,涉及21个研发项目。研发项目详见“七、合并财务报表项目注 释21、开发支出”项目。主要研发投入集中在企业信息化业务中的车联网项目、可信云计算项目方面。公 司致力于成为国内企业信息化细分行业领域领先企业、拥有核心技术、产品、运营能力的行业综合服务商。 研发投入集中在发展车联网、可信(云)计算、智能制造等战略业务,以此提升核心竞争力和盈利能力, 促进公司持续健康发展。
000851	2019-12-31	1	489	28.66	1.19034e+08	1.04		7.10723e+07	59.71		CNY	报告期内,公司研发投入119,033,844.73元,涉及31个研发项目。研发项目详见“七、合并财务报表项目注释27、开发支出”项目。主要研发投入集中在行业企业业务中的车联网项目、可信云计算项目方面。公司致力于成为国内企业信息化细分行业领域领先企业、拥有核心技术、产品、运营能力的行业综合服务商。研发投入集中在发展车联网、可信云计算、智能制造等战略业务,以此提升核心竞争力和盈利能力,促进公司持续健康发展。研发投入总额占营业收入的比重较上年发生显著变化的原因2019年根据公司战略规划,聚焦车联网产业,加大了对C-V2X核心技术的研究和产品研发投入,研发投入占比有所上升。研发投入资本化率大幅变动的原因及其合理性说明2019年加大战略性业务的研发投入,其中费用化支出增加,导致我司2019年资本化研发投入占研发投入的比例有所降低。公司后续将持续加大对研发的投入,以提升公司核心竞争力和可持续发展能力。
000852	2012-12-31	1			7.27537e+07	3.95					CNY	2012年公司统筹技术开发资源，集成创新，继续巩固牙轮钻头产业国内领先地位，努力提升金刚石钻头产业技术水平和市场地位，系统建立井下动力钻具产业制造技术体系，探索海洋油气装备新领域，发展天然气压缩机等石油机械产品，为公司发展石油装备产业提供技术支撑。
000852	2013-12-31	1			6.15108e+07	3.29					CNY	2013年公司围绕牙轮钻头、金刚石钻头、井下动力钻具、海洋装备和石油机械等产业，开展技术创 新，积极探索新技术、新工艺，共安排70余项科研项目，其中国家863计划项目2项（《水下采油树关键技 术研究及成套设备研制（1期）》、《海洋石油水下井口头系统工程化研制》）、中国石化集团计划项目2 项、公司内部计划项目67项，继续保持行业领先水平，为公司产业发展提供坚实基础。
000852	2014-12-31	1			6.80078e+07	4.1					CNY	2014年公司对研发持续投入，围绕金刚石钻头、牙轮钻头、动力钻具、海洋装备和石油机械等产业， 鼓励技术创新，重点在基础研究和市场开发方面探索研究，全年共安排61项科研项目，其中国家863计 划项目2项，即《水下采油树关键技术研究及成套设备研制（1期）》、《海洋石油水下井口头系统工程 化研制》。 上述两项863计划项目将于2015年验收，目前已完成了水下井口与水下采油树样机的制造，正开展 导入市场前的测试工作。海洋油气水下装备属于高技术、高风险、高投入与高回报的产品，公司将积极争 取海试机会。公司在海洋水下油气装备产品的研究成果形成产业化还面临一个较长的过程。
000852	2015-12-31	1	852	13.43	2.5364e+08	4.98		0	0		CNY	2015年公司围绕页岩气开发装备和工具一体化解决方案开展各类科研项目54项,其中省部级、国家级项目28项。自主研制的井工厂自走式钻机、成套压裂装备、页岩气专用钻头、耐油基等壁厚螺杆钻具、易钻复合桥塞等23项系列关键装备和工具,推进了页岩气低成本、高效率、规模开发。特别是钻头钻具、压裂机组和易钻桥塞等一批能替代国外同类的新产品,在中石化焦石坝、中石油长宁威远、延长油矿等现场成功推广应用,实现了产品向非常规油气资源领域的延伸,为公司进一步巩固国内市场拓展海外市场提供了有力技术支撑。
000852	2016-12-31	1	787	11.11	2.20853e+08	6.41		0	0		CNY	2016年公司围绕提升产品性能，开发新产品，扩展产品型谱，开展各类科研项目41项， 其中省部级、国家级项目15项。主要研发项目进展情况如下：（1）“十二五”国家科技重大 专项“3000型成套压裂装备研制及应用示范工程”项目圆满收官，任务验收得分位列油气开 发重大专项工程技术组第一名，3000型压裂机组亮相国家“十二五”科技创新成就展，为涪 陵页岩气开发大型压裂提供了装备支撑。（2）“十三五”国家科技重大专项“深层页岩气开发 关键装备与工具研制”全面启动攻关研究，研发经费到位。（3）国家“863”项目“水下采油 树控制系统关键设备研发”项目，完成水下控制模块下放安装工具锁紧机构、液压缸等关键 零部件加工制造。
000852	2017-12-31	1	795	13.85	2.52651e+08	6.33		0	0		CNY	2017年,公司依照技术创新引领,筑牢高端高效发展基础的方针,持续加大研发投入,积极推进自主创新和合作研发,共承担各类项目54项,其中国家级项目4项。这些项目的实施,广泛涉及我国石油勘探开发领域的钻井工程装备、采油采气工程装备、油田储运工程装备技术研发。2017年公司贴近油气开发重点领域,服务油气工程技术难点,针对油气装备的发展方向,持续开展基础理论和前瞻性技术研究,推进核心部件研制,不断提高油气装备的创新能力。通过项目攻关突破,满足重大装备系列化、国产化和产业化需要,不断丰富和提升公司一体化解决方案能力,有力地支持了国内外市场开拓,为公司高质量发展奠定了坚实基础。(1)在页岩气开发领域,积极推进“十三五”国家科技重大专项“深层页岩气开发关键装备与工具研制”实施,为深层页岩气安全、环保、绿色、高效的开发提供装备与工具支撑。公司作为参研单位,《涪陵大型海相页岩气田高效勘探开发》项目获得国家…
000852	2018-12-31	1	835	15.34	2.46197e+08	5.01		0	0		CNY	2018年,公司在产品研发和技术创新加速向深层页岩气、特深层油气开发等高端领域迈进,全力推进“十三五”国家油气重大专项和各级重点科技项目、新产品攻关,积极推进自主创新和合作研发,共承担各类项目68 项,其中国家级项目5项。 在页岩气开发领域,积极推进“十三五”国家科技重大专项“深层页岩气开发关键装备与工具研制”实施,为深层页岩气安全、环保、绿色、高效的开发提供装备与工具支撑。首创多相驱动的5000 型全电动压裂装备已在涪陵、吐哈、大庆推广应用。在特深层油气领域,开展“顺北一区钻井提速关键技术研究” 等多项项目研究,深井钻机装备、耐高温提速工具研发取得突破,首台9000 米电动钻机在顺北工区整体性能良好,研制的个性化系列高效钻头和螺杆钻具在川渝、西北、长庆等市场刷新纪录200余项。在海洋油气领域, “深水气田用水下井口及配套工具” “海上服役钢管研制”等项目取得阶段性进展,混合钻头和等壁厚…
000852	2019-12-31	1	861	16.29	4.10561e+08	6.23		0	0		CNY	2019年,科技攻关取得阶段性成果。公司全力推进“十三五”国家油气重大专项和各级重点科技项目和新产品攻关,积极推进自主创新和合作研发,共承担各类项目57项,其中国家级项目5项。在页岩气开发领域,继续推进“十三五”国家科技重大专项“深层页岩气开发关键装备与工具研制”实施,取得的4项标志性成果,电动压裂装备成为油气专项标志性成果。在特深层油气领域,持续开展“特深井高效钻井关键装备技术”、“川西硬地层高效破岩工具研制”等多项项目研究,完成万米钻机等系列关键技术研究,开发了基于互联网技术的井控装置信息化管理平台,研制耐高温高压底部钻柱系列小尺寸工具等,试验应用了一批新型混合钻头、PHP-3高温封隔器等装备与工具,为超深层、超高温、超高压油气开发提供了国产解决方案。在天然气开发利用领域,针对高端技术,开展“高含硫压缩机研制”、“JHY20/35型车载气举排液装置研制”等多项项目研究,开发了压缩机配…
000856	2012-12-31	1			9390000	0.59					CNY
000856	2013-12-31	1			7200000	0.52					CNY
000856	2014-12-31	1			13740000	0.88					CNY
000856	2015-12-31	1	69	2.33	1.313e+07	0.93		0	0		CNY	研发是为了拓展新市场和业务范围,保证公司可持续发展。
000856	2016-12-31	1	80	4.18	1.11459e+07	1.04		0	0		CNY	本报告期，公司重点投入企业大数据平台建设，该投入可进一步落实公司的发展战略，对持续提高公司的盈利能力，树立公 司在行业中的行业地位，具有良好的经济效益和社会效益。
000856	2017-12-31	1	95	5.21	1.70789e+07	0.97		0	0		CNY	本报告期内,持续加大研发投入,构建科学规范科技管理体系。重点投入到水泥装备传统业务新产品及智能装备研发、连续化开采与履带式移动破碎机系列化研发、环保产业装备研发三大方向。通过加大研发投入以及规范的科技管理,为公司开拓全新业务领域,提升科研产出,以创新推动公司可持续发展。
000856	2018-12-31	1	107	5.92	2.28458e+07	1.12		0	0		CNY	本报告期内,持续加大研发投入,构建科学规范科技管理体系。重点投入到水泥装备传统业务新产品及智能装备研发、连续化开采与履带式移动破碎机系列化研发、环保产业装备研发三大方向。通过加大研发投入以及规范的科技管理,为公司开拓全新业务领域,提升科研产出,以创新推动公司可持续发展。
000856	2019-12-31	1	113	6.44	2.59722e+07	1.02		0	0		CNY	本报告期内,持续加大研发投入,构建科学规范科技管理体系。重点投入到水泥装备传统业务新产品及智能装备研发、连续化开采与履带式移动破碎机系列化研发、环保产业装备研发三大方向。通过加大研发投入以及规范的科技管理,为公司开拓全新业务领域,提升科研产出,以创新推动公司可持续发展。
000858	2012-12-31	1			568952900	2.09					CNY
000858	2013-12-31	1					6.19783e+07				CNY
000858	2014-12-31	1			6.42301e+07	0.31					CNY
000858	2015-12-31	1	2925	11.28	5.52167e+07	0.25		0	0		CNY	本年度公司技术研发项目的目的:新产品研究与开发、浓香型白酒固态发酵微生物资源、风味物质、 废弃物资源化利用、酒类食品风险评估、酿酒智能化技术研究及酿酒新工艺研究。 项目进展和拟达到的目标、预计对公司未来发展的影响:2015年,公司在研R&D项目168项,新产品 类项目30余项,获得省、市级科技奖励项目1项；拟通过相关项目的开展,利用包括微生物学、生态学、 现代分析分离技术、现代生物技术和工程技术在内的各种技术手段,取得科研成果,推动公司酿酒生产发 展,从而实现销售收入与利税的双增长,提高五粮液产量和优质品率,最终进一步提升五粮液的品牌价值。
000858	2016-12-31	1	2733	10.76	8.5037e+07	0.35		0	0		CNY	本年度公司技术研发项目的目的：推进公司在浓香型白酒固态发酵微生物资源研究及应用、浓香型白 酒固态发酵废弃物资源化利用、浓香型白酒固态发酵功能风味物质研究及应用、酒类食品风险评估、酿酒 智能化技术研究及应用、酒类分析技术研究与应用、浓香型酿酒新工艺研究与应用以及新产品开发等方面 起到行业的引领作用与示范作用，为公司在供给侧改革过程中提供基础性支撑作用。 项目进展和拟达到的目标及对公司未来发展的影响：2016年，公司共计有28个主要研究项目，创造专 利技术7项。公司拟通过前述项目研究进一步提高对五粮浓香型白酒生产规律的认识，提高产品的优质品 率，提高对固、液废弃物资源化利用率，加强对于粮食原料农残的监测，保障生产过程的食品安全。
000858	2017-12-31	1	2685	10.54	7.78404e+07	0.26		0	0		CNY	本年度公司技术研发项目的目的:继续推进公司在浓香型白酒固态发酵微生物资源研究及应用、浓香型白酒固态发酵废弃物资源化利用、浓香型白酒固态发酵功能风味物质研究及应用、酒类食品风险评估、酿酒智能化技术研究及应用、酒类分析技术研究与应用、浓香型酿酒新工艺研究与应用以及新产品开发等方面的研发工作,为公司在供给侧改革过程中提供基础性支撑作用。项目进展和拟达到的目标及对公司未来发展的影响:2017年,公司共计有43项主要研究项目,新增专利109项,其中发明专利3项。公司拟通过前述项目研究进一步提高对五粮液固态发酵浓香型白酒生产规律的认识,不断提高产品的国优率,提高对废弃物资源化利用与开发,加强对粮食原料生产基地建设与监测,保障生产过程的食品安全。
000858	2018-12-31	1	2680	10.19	8.40825e+07	0.21		0	0		CNY	2018年,公司继续围绕浓香型白酒固态发酵微生物资源研究及应用、浓香型白酒固态发酵废弃物资源化利用、浓香型白酒固态发酵功能风味物质研究及应用、酒类食品风险评估、酿酒智能化技术研究及应用、酒类分析技术研究与应用、浓香型酿酒新工艺研究与应用以及新产品开发等方面开展研发工作,为公司在供给侧改革过程中提供基础性支撑作用。进展和拟达到的目标及对公司未来发展的影响:2018年,公司开展了“五粮液酿造专用粮研究”、“固态浓香型白酒品质提升关键功能微生物技术开发”、“五粮液窖内糟醅生酸调控技术研究”、“智能化酿酒生产示范线开发及配套工艺研究”、“五粮液大曲中特有天然活性小分子成分研究”等37个自主研发项目,其中4个项目已应用。新增专利197项,其中发明专利3项。公司通过前述项目研究,进行浓香型白酒固态发酵资源的收集、功能资源的评价与产业化利用,提高优质品率,保障食品安全,巩固公司在浓香型白酒领域的主导地…
000858	2019-12-31	1	2719	10.32	1.2636e+08	0.25		0	0		CNY	1、研发项目的目的2019年度,公司继续围绕浓香型白酒固态发酵微生物资源研究及应用、浓香型白酒固态发酵副产物资源化利用、浓香型白酒固态发酵功能风味物质研究及应用、酒类食品风险评估、酿酒智能化技术研究及应用、酒类分析技术研究与应用、浓香型酿酒新工艺研究与应用以及新产品开发等方面开展研发工作,为公司在供给侧改革过程中提供基础性支撑作用。2、进展、拟达目标及对公司未来发展的影响“浓香型白酒特征风味物质的研究”“五粮液酿造专用粮研究”“固态浓香型白酒品质提升关键功能微生物技术开发”“五粮液窖内糟醅生酸调控技术研究”“智能化酿酒生产示范线开发及配套工艺研究”等43个自主研发项目均按项目计划任务书进度有序推进。本年度获“中国酒业协会科技进步奖”三等奖1项,取得公司重大技术突破2项,获政府专项资金支持260万元,新增授权发明专利5项,发表科技论文21篇。公司拟通过前述项目研究,进行浓香型白酒固态发酵资…
000859	2012-12-31	1			39730000	2.78					CNY
000859	2013-12-31	1			45344300	3.33					CNY
000859	2014-12-31	1			47605100	3.63					CNY
000859	2015-12-31	1	408	30.16	4.66789e+07	4.28		0	0		CNY	公司实行项目负责制管理,努力提高自主研发创新能力,以与中国科学技术大学化学与材料科学学院共建的功能膜研发中心为平台开展了大量的产学研合作,共同开展功能高分子膜核心技术及产业化研究。合作研发的高性能超薄电子信息用双向拉伸聚酯薄膜关键技术研究及产业化项目列入安徽省2015年度科技攻关计划项目。报告期内,新品研发和专利申请方面成绩显著,"柔性电路板基材用双向拉伸聚丙烯保护膜"、"低表面能双向拉伸聚酯薄膜"和"无底涂剂双向拉伸聚丙烯预涂基膜"被认定为省级新产品,并获得专利授权36项,其中发明专利4项。
000859	2016-12-31	1	428	30.12	4.89239e+07	4.27		0	0		CNY	公司实行项目负责制管理，努力提高自主研发创新能力，以国家企业技术中心、与中国科学技术大学化学与材料科学学 院共建的功能膜研发中心为平台开展了大量的产学研合作，共同开展功能高分子膜核心技术及产业化研究。2016年共有10 项新产品通过省级鉴定；积极参与国家和行业标准的起草，其中一项国家标准于4月1日发布实施，三项行业标准等待颁布； 共获得各类专利授权28项，其中发明专利10项。
000859	2017-12-31	1	378	31.32	4.12475e+07	3.52					CNY	公司实行项目负责制管理,努力提高自主研发创新能力,以国家企业技术中心、与中国科学技术大学化学与材料科学学院共建的功能膜研发中心为平台开展了大量的产学研合作,共同开展功能高分子膜核心技术及产业化研究。2017年公司“触感无底涂剂双向拉伸聚丙烯预涂基膜”等6项产品被认定为安徽省新产品,“奇瑞小蚂蚁新能源汽车车门”等三项产品被认定为安徽省高新技术产品;公司“超薄双向拉伸聚酯碳带转移膜关键技术研发与产业化项目”获得2017年安徽省科学技术奖三等奖;公司主持起草的《热封型双向拉伸聚对苯二甲酸乙二醇酯薄膜》和《热转移碳带用双向拉伸聚对苯二甲酸乙二醇酯薄膜》两项行业标准于2017年正式颁布实施。2017年公司共获得专利授权25项,其中发明专利11项;截止到2017年末共有有效专利168项,其中发明39项,实用新型111项,外观设计18项。
000859	2018-12-31	1	140	12.48	4.44272e+07	3.6					CNY
000859	2019-12-31	1	142	11.89	4.92343e+07	3.62		0	0		CNY
000860	2016-12-31	1	7	0.12	5444800	0.05		0	0		CNY	公司研发项目主要是白酒产品的研发，研发有利于丰富产品种类，增加产品销售量。注：公司应当说明本年度所进行研发项目的目的、项目进展和拟达到的目标，并预计对公司未来发展的影响。
000860	2017-12-31	1	7	0.12	1.08556e+07	0.09		0	0		CNY	公司研发项目主要是白酒产品的研发,研发有利于丰富产品种类,增加产品销售量。
000860	2018-12-31	1	64	1.26	1.43143e+07	0.12		0	0		CNY	公司研发项目主要是白酒产品和熟食产品的研发,研发有利于丰富产品种类,增加产品销售量。
000860	2019-12-31	1	109	2.26	1.82185e+07	0.12		0	0		CNY	公司研发项目主要是白酒产品和熟食产品的研发,研发有利于丰富产品种类。
000861	2012-12-31	1			2.22149e+06	0.11					CNY	高岭土研发主要是现有产品的升级和改性高岭土的应用研究：现有产品主要是茂名超细造纸涂料的质量升级，在白度和 粘浓度方面的改善，经过对原矿开采方式和用水改善的研发，产品白度提升1度以上，粘浓度提升2度以上，生产化工料的成 本有所下降，对未来公司市场竞争力的增强和利润增长都有很大的帮助；改性高岭土应用研究主要针对北海高岭土的特性， 通过改性加工，能应用于橡胶、混凝土、蒸压砖等领域，目前以上橡胶和蒸压砖已进入生产线建设阶段，两项目投资少见效 快，能给公司带来年利润1000万以上的净利润；混凝土项目中试生产线进一步改善研究，在降低成本和提高产品质量稳定性 上进一步改善，如效果明显，将投资建设年生产能力10万产品的生产线。
000861	2013-12-31	1			2.81329e+06	0.13					CNY	报告期内，公司研发支出同比增长26.64%，主要用于现有产品的升级和改性高岭土的应用研究。2013年公司积极实施科技创新，部署开展各项研发工作，其中新申请专利2项，并获受理；试验研究工作共12项，比2012年多2项。
000861	2014-12-31	1			2.47224e+06	0.13	1.90664e+06	565600			CNY	报告期内，公司研发支出中费用化支出1,906,643.26元，资本化支出565,600元。公司研发支出同比下降12.12%，主要用于现有产品的升级和改性高岭土的应用研究。 2014年公司积极实施科技创新，部署开展各项研发工作，其中新申请专利2项，并获受理；2014年获得“高岭土基耐高温自修复砂浆”专利1项。试验研究工作共10项。
000861	2015-12-31	1	16	1.27	4.84638e+06	0.29		4.84638e+06	100		CNY	子公司商联支付研发项目名称:基于SOA的云商账户管理系统 目的:为解决现阶段第三方支付中存在的支付方式单一、线上线下分离等问题,商联支付经过自主研发,基于商联云商商户基础,结合终端支付和移动支付技术,以具有兼容性、可拓展性、云商批处理技术,打造线上、线下同步支付的O2O服务模式。目标:本项目"基于SOA的云商账户管理系统"为商联云商服务平台的重要一员,系统的实现主要以互联网的交易行为特性、云商体系及SOA作为设计依据,是一个虚拟化的中间记账系统,支持多种类账户的管理,并可灵活扩展,结合终端支付及移动支付技术,打造O2O支付服务模式。项目完成时,将实现一揽子支付综合服务及基于O2O的云商服务。 影响:商联支付长期致力于银行卡收单业务的拓展,已具备成熟、稳定的线下收单业务的支撑系统的建设,包括POS交易前置系统、商户管理系统、商户在线服务系统、商户交易清算系统等;但在新型的网上收单、支付业务…
000861	2016-12-31	1	45	1.96	8.19134e+06	0.41		2.13059e+06	26.01		CNY	（1）基于SOA的云商账户管理系统 目的：为解决现阶段第三方支付中存在的支付方式单一、线上线下分离等问题,商联支付经过自主研发,基于商联云商商 户基础,结合终端支付和移动支付技术,以具有兼容性、可拓展性、云商批处理技术,打造线上、线下同步支付的O2O服务模 式。
000861	2017-12-31	1	24	1.45	8.50134e+06	0.33		443315	5.21		CNY	子公司商联支付主要研发项目:(1)商联远程下载控制软件目的:远程下载控制软件是管理终端远程下载应用系统、远程下载参数的计算机软件系统。远程下载控制软件作为POS终端的管理新手段,成为有效的收单行电子化、自动化POS终端管理解决方案,可以有效的降低人工POS维护成本,同时提高管理效率目标:本项目“商联远程控制软件”的项目完成时,将可以统一支持到商联旗下的所有POS的应用下载管理,支持多种的通讯方式(MODEM、网控、TCP),同时采用加密传输,双向认证,支持了不同品牌不同型号POS应用的管理。不需要再通过人工前往现场的方式去安装。可以极大的节约人力资料的投入同时也有利于总部对于POS终端的版本控制。影响:商联支付长期致力于银行卡收单业务的拓展,已具备成熟、稳定的线下收单业务的支撑系统的建设,包括POS交易前置系统、商户管理系统、商户在线服务系统、商户交易清算系统等;但在之前POS运维方面,…
000861	2018-12-31	1	23	2.11	1.16879e+07	0.47		2.55186e+06	21.83		CNY	子公司商联支付主要研发项目: (1)电子支付业务管理系统2.0:目的:系统作为商联特色的电子支付业务的管理平台,提高公司的业务管理水平,使相应的支付业务更具可管理性、规范性。 目标:本项目“电子支付业务管理系统2.0”的项目完成时, 研发系统作为公司后台业务人员使用人机交互操作的平台,负责系统的日常业务管理、业务处理工作;主要提供系统人员管理、参数定义维护、账务处理、业务查询、服表打印等业务功能。 影响:该系统由六个层次实现:页面展示层、权限控制层、业务逻辑层、持久层、通讯层、异常处理层。采用Java技术开发,可运行Linux\Unix\Windows等多种操作系统平台,采用MVC设计模式,采用成熟的第三方开源框架hibernate(hibernate3),采用多种测试技术、完善系统,对系统的安全性进行整体规划和部署。 (2)商联MPOS前置管理软件:目的:MPOS前置管理软件是我司作为…
000861	2019-12-31	1	4	0.37	1.20853e+06	0.05		1.20853e+06	100		CNY	互联网贷款系统系统结构分为前中后三段,前端为客户所见app界面,中端为风控系统,后端为后台数据系统,简单流畅的版面设计结合强大的后台数据库系统,同时运用机器学习创新技术,基于海量数据实现对风控模型的深度学习,风控系统实现无人工化独立完成风控决策及授信评估。影响:提高多维度的风控测评及数据快速处理,进一步提高业务审核和处理能力,利用数据交互验证风控有效性,对后续开发提供有力支撑。研发投入资本化率大幅变动的原因及其合理性说明公司研发投入资本化率大幅变动的原因:本年度公司合并报表范围变更,上年统计范围内的商联支付不在合并范围,报告期内广州海印互联网小额贷款有限公司研发投入皆符合资本化条件。
000862	2012-12-31	1			3.41684e+06	0.36					CNY
000862	2013-12-31	1			3.77738e+06	0.41					CNY	公司本期研发费用较上年增加10.55%，主要系本年增加了联动平单轴项目等研发项目的投入所致。
000862	2014-12-31	1			3.4572e+06	0.24					CNY
000862	2015-12-31	1	93	16	1.18039e+07	0.98		446684	3.78		CNY	本年度公司进行了2.5MW风机风场试验公共服务平台建设、兆瓦级风机载荷测定及前瞻性维护研究、200MW中空微循环BIPV光伏组件项目,目前正在进行中,具体如下: 以上科技项目的研发能提升公司科技研发能力、产品的市场竞争力,降低制造成本,提高风机故障诊断能力；200MW中空微循环BIPV光伏组件项目完成厂房建设,其余2个项目按照各项目验收标准积极开展验收前的各项工作,预计2016年10月底完成验收工作。
000862	2016-12-31	1	91	13.7	1.85803e+07	1.29		0	0		CNY	2016年公司完成《2.5MW双馈发电机》、《兆瓦级风机载荷测定及前瞻性维护研究》项目验收工作；完成《2.5MW风 电机组风场试验公共服务平台建设项目》财务审计、档案验收工作。以上科技项目的研发可提升公司科技研发能力、产品的 市场竞争力，降低制造成本,提高风机故障诊断能力。 2017年公司坚持以科技创新为突破点，提高核心竞争力。一是要强化科技人才的培养，建立培养机制，将人才培养与公 司经营发展、项目建设、团队建设、奖励制度等有机地结合起来。二是重点开展《三菱1.0MW风机液压系统隐患治理的研 究》、《三菱1.0MW风机主控器国产化研究》等6个科技项目研发工作。三是积极探索风电产业科技研发和专利申报工作。
000862	2017-12-31	1	85	13.12	4.34023e+06	0.46		0	0		CNY	2017年,公司完成了《2.5MW风电机组风场试验公共服务平台建设项目》项目验收工作。自主决策科技研发项目《S77-1500及FD77A-1500风机主控系统国产化应用》等五项,当年完成并验收了四项,一项为跨年项目继续实施。科技项目的研发可提升公司科技研发能力、产品的市场竞争力,降低制造成本,提高风机故障诊断能力。2018年,公司坚持以科技创新为突破点,提高核心竞争力。一是要强化科技人才的培养,建立培养机制,将人才培养与公司经营发展、项目建设、团队建设、奖励制度等有机地结合起来;二是重点开展《银星能源1MW风机节能优化运行》、《三菱1.0MW风机主控器国产化研究》等4个自助决策科技项目研发工作;三是积极探索风电产业科技研发和专利申报工作。
000862	2018-12-31	1	28	5.5	2.09549e+06	0.18		0	0		CNY	2018 年公司与宁夏大学、大连理工学院联合申报了《风电齿轮箱齿类零部件的再制造关键技术与装备》项目,政府批准补助253.5 万元,2018年已到账126.75万元。自主决策科技研发项目《银星能源1MW 风机节能优化运行》等四个项目,当年全部结题。科技项目的研发可提升公司科技研发能力、产品的市场竞争力,降低制造成本, 提高风机故障诊断能力。 2019 年公司坚持以科技创新为突破点,提高核心竞争力。一是要强化科技人才的培养,建立培养机制,将人才培养与公司经营发展、项目建设、团队建设、奖励制度等有机地结合起来。二是重点开展自治区重点项目《风电齿轮箱齿类零部件的再制造关键技术与装备》,推进《1MW 风机检修平台建设与应用》等6 个自主决策科技项目研发工作。三是积极探索风电产业科技研发和专利申报工作。
000862	2019-12-31	1	21	3.07	1.86177e+06	0.14		0	0		CNY
000868	2012-12-31	1			84848200	2.21					CNY
000868	2013-12-31	1			123774000	3.5					CNY
000868	2014-12-31	1			84280000	1.74					CNY
000868	2015-12-31	1	478	9.31	1.16564e+08	2.9		0	0		CNY	公司目前以发展新能源客车业务为主要方向,以研发安全、高效的电动客车产品为目标,进行电动客车整车结构设计与匹配、电驱动系统集成与优化、电子信息与智能控制以及整车安全管理的多学科系统集成技术,推动电动客车产业化。公司在创新整车系统集成技术,开发电动客车产品,突破整车结构、电驱动系统集成与优化、电子信息和智能控制技术、整车安全性等关键技术方面,处于行业领先水平。
000868	2016-12-31	1	509	10.06	1.54474e+08	3.25		0	0		CNY	公司以发展中高档豪华型客车、公交客车、校车和新能源客车业务为主要方向，2016年度一批有竞争力的新产品成功开 发，高档客车项目A9遵循“标杆导向、问题导向”的原则”德国专家全程指导参与开发，全新内外饰双层公交GS2项目、18米 BRT项目、12米G9三开门纯电动公交项目顺利完成开发。自主永磁电机的精准开发和自主ISG插电式混合动力系统开发及样 车验证两项新能源核心技术的突破标志着公司新能源研发能力迈上了新台阶，处于行业先进水平。
000868	2017-12-31	1	524	10.8	1.41377e+08	2.59		0	0		CNY	公司以发展中高档豪华型客车、公交客车、校车和新能源客车业务为主要方向,2017年,公司坚持市场导向,优化产品结构,全年完成新产品开发15项,产品线进一步丰富,有力增强了市场竞争优势。高端公路客车A9实现批量供应市场;完成多款纯电动客车、混合动力客车开发,新能源客车产品实现全覆盖,有效满足市场多层次需求。新技术研究及关键零部件的自主研发取得实质性突破。完成无人驾驶智能公交车、氢燃料客车研发;通过产学研合作,自主研发的第四代ISG插电式混合动力系统实现批量应用;100kW永磁同步电机实现批量量产。
000868	2018-12-31	1	369	12.44	1.24858e+08	3.97		0	0		CNY	公司以发展中高档豪华型客车、公交客车、校车和新能源客车业务为主要方向,2018年,公司坚持市场导向,优化产品结构,全年完成新产品开发15项,完成适应性开发240余项;全新开发A5中型客车平台;开发完成12米A6和10.5米A9团体客车;完成宝斯通K7产品升级研发;完成37款新标准纯电动客车开发;全新开发纯电动G6平台产品;完成8.5米和12米氢燃料客车开发。全年获得授权专利299项,其中发明专利83项。主持和参与国家及行业标准6项;顺利按工信部新标准通过了燃料电池、纯电动和插电式混合动力客车生产资质准入审查,率先成为行业同时具备纯电动、插电式混合动力和燃料电池客车生产全资质的企业。
000868	2019-12-31	1	353	14	1.01904e+08	3.02		0	0		CNY	公司以发展中高档豪华型客车、公交客车、校车和新能源客车业务为主要方向,2019年,公司坚持市场导向,优化产品结构,全年完成新产品开发8项,承担的科技部国家重点研发计划顺利完成阶段性目标;承担的安徽省智能驾驶公交项目完成样车及初始功能验证、12米宽温域长寿命燃料电池公交客车项目完成样车及可靠性验证;完成8.5米和10.5米氢燃料客车开发,打造出安徽首条氢燃料公交示范线运营车辆;新一代宝斯通开发项目完成样车试制;E9全新平台高端公交客车项目全面启动;完成A8公路车、8米及10.5米纯电动公交车、12米纯电动双层客车平台迭代升级,全年获得授权专利162项,其中发明专利20项,获得国家知识产权优势企业称号;参与修订国家、行业标准制3项。
000869	2012-12-31	1			11030000	0.2					CNY
000869	2013-12-31	1			12310000	0.3					CNY
000869	2014-12-31	1			13230000	0.31					CNY
000869	2018-12-31	1			4784118						CNY
000869	2019-12-31	1			6041116		6041116				CNY
000875	2015-12-31	1	67	1.32	8691700	0.2		7798000	89.72		CNY	报告期,本公司充分发挥科技创新的驱动作用,有效促进科技成果转化,开展瓶颈问题攻关,通过完善自主创新方法破解生产经营中急需解决的技术难题,完成冰冻对江西山地风电场的影响及应对策略研究、660MW超临界空冷机组电动给水泵节能技术研究、微波一次风煤粉浓度及煤粉流速在线监测研究、燃煤机组脱硝自动控制系统优化4个课题研发任务,完成360t锅炉高比例掺烧褐煤应用研究课题的立项可研、锅炉燃烧数值模拟研究、燃烧器布置优化研究、锅炉燃烧数值模拟研究等,有效解决了生产经营中急需解决的技术难题,通过科技创新有效驱动公司未来发展。
000875	2016-12-31	1	83	1.64	10278700	0.23		8767700	85.3		CNY	公司研发报告期，本公司以健全技术创新激励机制为工作重点，聚合创新要素，充分发挥科技创新的 驱动作用，有效促进科技成果转化，开展瓶颈问题攻关，通过完善自主创新方法破解生产经营中急需解决 的技术难题，完成直接空冷机组空冷系统防冻及余热利用研究、大容量背压机组高品位能高效利用研究、 锅炉入炉煤水份及低位发热量软测量技术应用研究、锅炉低氮燃烧试验与脱硝喷氨调节优化控制研究4项 研发任务，阶段性完成俄制360t/h锅炉高比例掺烧褐煤应用研究、太阳能光伏电池板积灰干式吹扫系统应 用研究2个研发课题，有效解决了生产技术难题，落实了创新驱动发展战略。
000875	2017-12-31	1	96	2.73	5322400	0.1		3997400	75.11		CNY	报告期,研发工作以支持公司核心业务经营发展、提升科技价值创造能力为目标,坚持引进、消化、吸收和自主创新相结合,重点开展火电及新能源机组安全、高效发电技术等方向的研究和先进适用技术的推广应用。成功参与申报国家重点研发项目“常规供热机组调节能力提升与电热综合协调调度技术”,在火电机组最小技术出力降低与调峰能力提升等方面开发工程示范及合作研发;有效推进科技项目进展,年度7个科技项目均已按期完成项目结题验收;积极争取外部科技创新资金投入,获得国家重点专项资金投入50万元,获得吉林省2017年节能减排和生态保护专项资金项目投资170万元;科技成果取得新突破,共获得国家电投及省部级奖励14项;知识产权保护成效显著,全年获得专利受理8项,其中科技开发分公司大型光伏电站电池板干式清洗系统及其控制方法获得发明专利授权。
000875	2018-12-31	1	128	2.77	19264800	0.26		10057100	52.2		CNY	报告期,研发工作以支持公司核心业务经营发展,提升科技的价值创造能力为目标,初步完成国家重点专项“常规/供热机组调节能力提升与电热综合协调调度技术研究项目”工程示范,完成白城发电公司2号机组低负荷燃烧调整试验,最低出力下降到30%额定负荷,研究低负荷调峰工况下涵盖机组安全、环保、效率的运行参数监控技术,确定锅炉汽水系统低负荷安全运行边界及改善措施,完成高压调门运行状态在线监测及故障预警系统开发,有效提高机组的调峰能力,为响应国家电力辅助服务市场运营相关政策要求、配合可再生能源消纳打下基础,完成ERP信息系统推广实施,ERP系统实用化评价在国家电投排名前列。增加信息化投入。
000875	2019-12-31	1	150	5.31	37643200	0.45		18984000	50.43		CNY	报告期,研发工作以支持公司核心业务经营发展,提升科技的价值创造能力为目标,实现大数据及智能应用技术在新能源场站落地,“基于大数据技术的风电机组性能优化”、“基于大数据分析的无人机智能巡检光伏电站运维、检修及管理系统的研究”、“风机偏航对风优化大数据应用”等科技项目取得明显进展和成效,“光伏发电最优控制策略研究”成果获得2019年“绿动未来”国家电投大数据与智能应用创新大赛奖励;完成国家重点专项“常规/供热机组调节能力提升与电热综合协调调度技术研究项目”工程示范项目实施,白城发电公司2号机组基本达到最低出力下降到30%额定负荷任务目标,“汽轮机安全监控及综合优化技术”成果通过中电联鉴定技术达到国际先进水平,为公司在电力市场竞争中占得技术高点。全面推广ERP系统实施及工业信息安全态势感知平台建设,“火电厂工业信息安全态势感知平台建设实践”荣获2019年电力企业信息技术应用创新优秀成果一等奖。
000876	2012-12-31	1			67870000	0.09	65925900	1944100			CNY
000876	2013-12-31	1			67932700	0.09	67550300	373400			CNY
000876	2014-12-31	1			65041800	0.09					CNY
000876	2015-12-31	1	489	0.85	7.88072e+07	0.13		0	0		CNY	2015年度公司以健康养殖、安全环保、资源高效利用、提升产品品质为目的,先后开展了无抗养殖技术研制、畜禽低排放配方技术研究与开发、原料价值评定及高效利用技术推广(大麦、高粱等)、添加剂评估及使用、配方模型比较研究、原料数据库建设等研发项目。这些研发项目均已通过验收,达到预期目的,这不仅提高了饲料资源利用率、降低了生产成本,还减少了抗生素的使用、降低了畜禽粪便污染。更重要的是,对于推动公司健康环保品牌形象的树立具有深远意义。2015年主要的技术创新如下:(1)配方数据库建设:为了保持公司技术的领先地位,公司与农业部饲料工业中心、动物营养国家重点实验室、中国农业科学院饲料研究所等单位签约合作,共同进行配方数据库开发。(2)肉鸡过料成因筛查及解决方案:针对普遍困扰肉鸡养殖业的过料问题,技术研发部成立专题项目组,对导致肉鸡出现过料的因素进行筛查,并及时研究出解决方案。(3)饲料营养成分的近红外光…
000876	2016-12-31	1	441	0.73	7.41407e+07	0.12		0	0		CNY	（1）功能性饲料关键性技术研究与开发 该项目针对我国现代畜牧业发展中存在的饲料资源短缺、利用效率低、畜产品质量及安全的问题，项目系统地开展了功 能性饲料研究开发与利用工作，开展研发项目12个，从氮、磷、重金属低排放、能量体系建设、理想氨基酸模型、低蛋白日 粮深入研究，取得了系列成果与进展，形成了提高饲料利用率、节约饲料资源、提高畜产品产量与安全性的功能性饲料关键 技术，开发了配套的生产工艺2套，设计出猪、禽等系列功能性饲料产品11个，产品在全国进行大范围示范和推广，对基层 养殖户开展广泛培训，指导农户合理使用产品。项目提高畜产品的安全质量，减少了动物废物的排放，创造了巨大的经济效益，为我国畜牧业健康可持续发展做出贡献，该项获得2016年国家科技进步二等奖。 （2）畜禽无抗日粮配方技术研究与开发 紧紧围绕绿色、有机、无公害的农产品供给开展技术攻关，深入实施无抗饲料的发展战略，从畜禽健康生产…
000876	2017-12-31	1	452	0.74	7.89865e+07	0.13		0	0		CNY	(1)反刍“TMR”技术研发及产品推广TMR技术根据反刍动物生理特性,保证阶段性生长的营养均衡,实现反刍饲料全程精确化、定量化和营养均衡化,解决传统饲料方法中精粗分饲、营养不均衡、难定量和效率低等问题。公司开创“TMR”全混合颗粒饲料研究,形新产品“羊羊得益”,实现每一颗饲料营养全面精准。(2)繁殖母猪围产期综合症解决技术针对繁殖母猪围产期采食量低、便秘、产程长、泌乳或无乳、断奶体重低等综合症,从缓解应激、优化采食量、健康肠道、改善乳质、提高断奶重等方面研发母猪料伴侣“月子餐”。(3)生物环保饲料技术体系开发生物环保饲料技术体系基于动物营养基本规律,从物质排泄规律为研究基础,集成生物发酵技术、氮和磷减排技术、生物酶的筛选及组合技术、重金属减排技术及排泄物恶臭减排技术等先进技术,研制出高消化率、健康安全且低污染的生物环保饲料。该技术获得2017年成都市人才计划“顶尖创新团队”和武侯“诸葛精…
000876	2018-12-31	1	464	0.75	9.49532e+07	0.14		0	0		CNY	公司始终把科技创新作为公司发展的动力源,坚持创新驱动战略,实现农牧传统产业发展的转型升级。2018年公司全面推动“科技引领” 战略,让科技成为公司发展核心驱动力,持续加大研发投入,依托完整的农牧产业链条,在饲料、猪产业、禽产业、信息技术、食品加工五个领域,构建了五大产业技术研究院。 公司已建立了集产业技术、产品技术、工艺技术等“多位一体” 的技术研发队伍,为公司研发创新和稳步发展打下了坚实的基础。同时,公司与中国农业大学、南京农业大学、中国农科院等大专院校、科研院所以及美国联合饲料、法国科普利信集团等开展了广泛、深度的交流与合作,还与中国工程院李德发、印遇龙2位院士、国家产业体系3位首席科学家建立紧密的产、学、研合作关系。 2018年公司各研究院共开展饲料、养猪、养禽等方向共计19项重点研究项目。其中饲料研究院开展了“近红外检测技术” 、“ 生物环保饲料产品开发与推广” 、“ 高效、生态…
000876	2019-12-31	1	711	1.01	1.74212e+08	0.21		0	0		CNY	公司始终把科技创新作为公司发展的动力源,坚持创新驱动战略,实现农牧传统产业发展的转型升级。自公司全面推动“科技引领”战略以来,全面布局育种、动保、大数据与智慧养殖、精准产品四大战略重点,科技逐步成为公司发展的核心驱动力,研发投入持续加大,五大产业技术研究院与动保中心、安全环保部依托完整的农牧产业链条,助力公司在饲料、猪产业、禽产业、信息技术、食品加工与安全、动保六个领域可持续发展。公司在自有“多位一体”技术研发队伍基础上,与浙江大学、中国农业大学、南京农业大学、中国农科院、爱荷华州立大学等大专院校、科研院所以及美国联合饲料、杜邦公司、法国科普利信集团等围绕动物营养、环保与疫病控制、肉制品加工等前沿领域开展了广泛、深度的交流与合作。2019年公司各科研单元开展饲料、养猪、养禽、信息、食品等方向共计35项重点研究项目。饲料研发方面,公司以“体系化建设”、“制度化建设”和“流程化建设”为工作抓…
000877	2012-12-31	1			301480000	3.64					CNY
000877	2013-12-31	1			363720000	4.6					CNY
000877	2014-12-31	1			348000000	5.32					CNY
000877	2015-12-31	1	686	6.53	202240000	4.01		15815300	7.82		CNY	报告期内公司研发重点放在生产系统技术优化、原物料替代、新产品研发、生产线节能技术改造和水泥窑协同处理等方面,目的在于推动技术进步,降低企业生产成本,生产满足用户需要的产品。目前多条生产线熟料综合电耗达到55度/吨以下,达到行业领先水平；水泥窑协同处理城市污泥和生活垃圾项目的投运,起到了较好的引领和示范作用；原物料替代有效降低了生产成本,通过对现有生产线的技改降低了企业能耗。2015年度研发费用共计支出20224万元,占公司最近一期经审计净资产的2.72%和营业收入的4.01%。
000877	2016-12-31	1	646	7.11	193010000	3.86		15480800	8.02		CNY	报告期内公司研发重点放在生产系统技术优化、原物料替代、新产品研发、生产线节能技术改造和 水泥窑协同处理，以及商混配比优化等方面，目的在于推动技术进步，降低企业生产成本，生产满足用 户需要的产品。目前多条生产线熟料综合电耗达到55度/吨以下，达到行业领先水平；水泥窑协同处理 城市污泥和生活垃圾项目的运营，起到了较好的引领和示范作用；原物料替代有效降低了生产成本，通 过对现有生产线的技改降低了能耗。2016年度研发费用共计支出19,301万元，占公司最近一期经审计净 资产的2.85%和营业收入的3.86%。 天山股份围绕节能减排和绿色环保推进新产品研发、新技术应用，实现水泥和商品混凝土生产的低 耗环保；同时推进污泥、城市垃圾、危废等废弃物处置项目，尽快实现水泥企业的升级转型；并依托公 司技术中心、博士后科研工作站和商混研发中心搭建的技术研发平台，进一步充实和扩大研发范围，加 快促进公司创新发…
000877	2017-12-31	1	590	7.5	228607000	3.23		18855000	8.25		CNY	报告期内公司研发重点放在生产系统技术优化、原物料替代、新产品研发、生产线节能技术改造和水泥窑协同处理,商混配比优化等方面,以推动技术进步,降低企业生产成本,生产满足用户需要的产品。目前多条生产线熟料综合电耗达到53度/吨以下,达到行业领先水平;水泥窑协同处理城市污泥和生活垃圾项目的投运,起到了较好的引领和示范作用;原物料替代有效降低了生产成本,通过对现有生产线的技改降低了企业能耗。2017年度研发费用共计支出22860.7万元,占公司最近一期经审计净资产的3.11%和营业收入的3.23%。天山股份围绕节能减排和绿色环保推进新产品研发、新技术应用,实现水泥生产的低耗环保;同时推进污泥、城市垃圾、危废等废弃物处置项目,实现水泥企业的升级转型;并依托公司技术中心、博士后科研工作站和商混研发中心搭建的技术研发平台,进一步充实和扩大研发范围,促进公司创新发展。
000877	2018-12-31	1	468	6.16	189600000	2.39		0	0		CNY	报告期内公司研发重点为生产系统技术优化、资源综合利用、生产线节能技术改造和满足客户特殊性能水泥研发等方面。以推动技术进步,降低企业生产成本,生产满足用户需要的产品。2018年公司石灰石生产线熟料综合电耗完成53.15kW.h/t,较2017年下降0.54kW.h/t,达到国内领先水平;水泥窑协同处理城市污泥和生活垃圾项目的投运,起到了较好的引领和示范作用;资源综合利用项目在达到节能环保的同时,也得到了良好的经济效益;通过对现有生产线的技改降低了企业能耗。2018年度研发投入18,960万元,占公司营业收入的2.39%。 天山股份围绕节能减排和绿色环保推进新产品研发、新技术应用,实现水泥生产的低耗环保;同时推进污泥、城市垃圾、危废等废弃物处置项目,推进实施水泥企业的升级转型;并依托公司技术中心、博士后科研工作站和商混研发中心搭建的技术研发平台,进一步充实和扩大研发范围,促进公司创新发展。
000877	2019-12-31	1	398	5.75	7.33491e+07	0.76		0	0		CNY	报告期内公司研发主要在资源综合利用、生产线节能技术改造、信息化办公系统优化和满足特殊性能水泥研发等方面,以推动技术进步,降低企业生产成本,生产满足用户需要的产品。2019年公司石灰石生产线熟料综合电耗完成50.52kW.h/t,较2018年下降0.48kW.h/t,达到国内领先水平;2019年天山股份窑协同处置危废及生活垃圾,创造了良好的社会效益。公司注重循环经济发展,通过在生产过程中的资源综合利用,在消纳企业所在地厂矿企业废渣的同时,创造了一定的经济效益。2019年度研发投入7,334.91万元,占公司营业收入的0.76%。公司围绕节能减排和绿色环保推进新产品研发、新技术应用,同时推进污泥、城市垃圾、危废等废弃物处置项目,提升公司可持续发展能力水平。2019年较2018年研发投入金额下降主要因新产品项目数量减少,且有2项未进行大规模中试,造成直接参与的人员减少和原材料、燃料、电力等投入…
000878	2009-12-31	1			200000						CNY
000878	2015-12-31	1	554	5.05	663400000	1.17		0	0		CNY	2015年度科技项目计划43个项目,其中承担集团重点项目10项,年度新增重点项目4项,共投入科技经费3963万元, 其中集团重点科技项目专项经费462.6万元,全年共创效5508.1万元。 全年以云铜技术中心冶金研究院和云南省铜冶金工程技术研究中心建设为核心,努力建设铜冶金资源综合利用与清洁 生产技术研究平台,铜冶金分析检测研究平台和铜冶金中试研究平台,围绕铜冶炼全流程高效、快节奏生产工艺技术、铜冶 炼全流程资源综合利用技术、铜冶炼"生态化"企业建设关键技术开展技术研究与攻关,开展了"冶炼污酸中铼提取新技术研 究"、"艾萨喷枪旋流器技术研究与应用开发"、"电解分厂极板修复工艺与设备开发工业化研究"、"稀贵废水中有价金属回收" 等科研项目,解决企业生存发展的紧迫问题,同时还开展了相关技术成果推广应用。 年内对玉溪矿业技术中心、云铜技术中心矿山研究院的专业人员进行优化组合,形成一支既能从事专…
000878	2016-12-31	1	548	4.73	615633539	1.04		0	0		CNY	“羊拉铜矿高效充填工艺研究”:开展了超细全尾砂的物理力学性能测试；超细全尾砂絮凝沉降性能及其添加方式试验研 究；全尾膏体流动性与稳定性能试验研究；全尾膏体流变性能与沿程阻力变化规律研究；全尾膏体强度测试和膏体配方研究； 全尾浓密方案研究；全尾膏体上扬式泵送系统水力学分析与现场测试；全尾膏体充填工艺流程研究；采场充填密闭挡墙压力 分析与现场测试；全尾膏体充填系统现场工业试验研究。充填成本40.11元/m³；充填输送的尾砂浓度65%~70%；建成羊拉铜 矿高效充填系统，并已投入正常运行；充填作业基本达到清洁生产要求；充填能力基本达到设计规模，基本达到采充平衡。 “基于三维矿业软件的资源储量动态测量管理系统应用研究”、“羊拉铜矿矿床成矿控矿构造及找矿方向研究”、“冶炼污酸中 铼提取新技术研究”、“进口设备备件国产化技术攻关”等项目按计划实施，各项指标均达到或优于预期，对于不断优化矿山 贫化率、…
000878	2017-12-31	1	523	4.43	532874300	0.93		0	0		CNY	2017年公司科技创新及研发投入紧扣公司“扭亏脱困、转型升级、精准管理、加快发展”年度工作总基调,以增强自主创新能力为核心,以推进结构调整为重点,加快建设具有云铜特色的科技创新体系;以加快技术和产品升级为主攻方向,以提升各项技术经济指标为切入点,以科技项目为载体,加大科技创新投入,突出重大攻关项目团队和负责人建设,加强对外合作,着力提高科技贡献率。2017年主要研发投入和科研完成情况:(1)强化科技项目的专业化管理,严控项目投入,提升项目实施效果。云南铜业2017年度科技项目计划39个项目,其中重点项目9项,项目计划完成率达到90%以上。(2)积极争取政策经费,全年共到位政策资助经费2179.291万元。(3)重视专利保护工作,全年申请专利54件,其中发明专利19件,实用新型专利35件;获授权专利32件,其中发明专利4件,实用新型专利28件。(4)科技成果显著,获中国有色金属工业协会科技…
000878	2018-12-31	1	1279	10.15	950382482	2		0	0		CNY	本期研发投入资本化金额较上期增长1,070.81%主要系本期增加中药经典名方研发投入所致。 报告期内,公司积极落实深化供给侧结构性改革,突出高质量发展,坚持去产能、去库存、去杠杆、降成本、补短板,优化存量资源配置,扩大优质增量供给,实现供需动态平衡;进一步加强科技创新工作,以项目为载体,突出关键共性技术、前沿引领技术、现代工程技术、颠覆性技术创新,着力于解决企业共性关键技术难题,加大了科技投入的力度。2018年公司的所属企业增加了迪庆有色、东南铜业二户。
000878	2019-12-31	1	1377	11.13	8.22683e+08	1.3		0	0		CNY	2019年,公司科技创新工作以强基础、精管理为基调,进一步加强具有云铜特色的科技创新体系建设,持续加快生产技术升级、产品质量提高、各项技术经济指标持续优化等重点攻关工作。公司2019年度科技项目计划91个项目,其中重点项目11项,年度科技项目经费投入4,218.59万元。
000880	2012-12-31	1			7.22882e+07	3.43					CNY
000880	2013-12-31	1			7.99687e+07	3.44					CNY	公司高度重视产品研发工作，根据公司战略发展规划，结合市场需求情况，报告期内，公司展开了旨在不断提高公司产品性能与质量的一系列研发工作。截止报告期末，公司各项研发项目进展顺利。
000880	2014-12-31	1			9.53206e+07	3.1					CNY
000880	2015-12-31	1	314	10.91	8.72794e+07	3.58		0	0		CNY	公司持续加强技术创新和新品开发,不断增强自主创新能力和技术竞争力,报告期内,公司研发投入为8727.94万元,占公司全年营业收入的3.58%。
000880	2016-12-31	1	332	11.7	9.12897e+07	5.23		9.35944e+06	10.25		CNY	公司持续加强技术创新和新品开发，不断增强自主创新能力和技术竞争力，报告期内，公司研发投入为9128.97万元，占公 司全年营业收入的5.23%。
000880	2017-12-31	1	372	13.37	1.22172e+08	6.18		1.302e+07	10.66		CNY	公司持续加强技术创新和新品开发,不断增强自主创新能力和技术竞争力,报告期内,公司研发投入12,217.17万元,占公司全年营业收入的6.18%。
000880	2018-12-31	1	381	13.43	1.49036e+08	6.29		1.90315e+07	12.77		CNY	公司持续加强技术创新和新品开发,不断增强自主创新能力和技术竞争力,报告期内,公司研发投入14,903.59万元,占公司全年营业收入的6.29%。
000880	2019-12-31	1	324	11.5	1.89506e+08	7.13		8.67528e+06	4.58		CNY	公司持续加强技术创新和新品开发,不断增强自主创新能力和技术竞争力,报告期内,公司研发投入18,950.56万元,占公司全年营业收入的7.13%。
000881	2016-12-31	1	403	9.35	1.41757e+08	4.69		5.23868e+07	36.96		CNY	报告期内，公司开展了改性高分子材料和加速器领域的多项研发活动，取得显著成效， 新增专利申请87项，其中发明专利66项；新增授权专利26项，其中发明专利23项，进一 步巩固了公司的行业领先地位，提升了公司的核心竞争力。
000881	2017-12-31	1	535	10.45	1.8968e+08	2.98		6.39527e+07	33.72		CNY	报告期内,公司开展了改性高分子材料和加速器领域的多项研发活动,取得显著成效,新增专利申请75项(其中,51项发明专利、24项实用新型),新增授权专利58项(其中22项为发明专利),进一步巩固了公司的行业领先地位,提升了公司的核心竞争力。
000881	2018-12-31	1	508	9.15	2.6223e+08	3.87		6.88038e+07	26.24		CNY	2018年度,围绕公司主要业务,以支撑公司整体战略目标为方向、以提高主营业务领域核心竞争力和可持续发展能力为目标,按照计划开展各项研发工作,确保掌握自主知识产权的核心技术与产品、支撑公司各业务领域的拓展。未来将有力支撑高质量发展、转型升级战略路径实施,完善加速器制造、辐照加工服务、改性高分子材料供应三大核心业务单元的国内布局,加速核医学等战略储备业务的落地,实现成为“全球核技术应用领跑者”战略目标。
000881	2019-12-31	1	463	10.46	2.63744e+08	3.76		5.07879e+07	19.26		CNY	2019年度,围绕公司“A+”战略,整合内外部研发资源,全力打造公司高新材料和加速器两大研究院,并与清华大学核研院联合成立“电子束及环境技术应用联合研究中心”,构建技术持续升级和引消吸的科技创新平台体系,确保存量业务提质增效、高端领域广泛布局。两大研究院作为技术持续升级和引消吸的载体,使中广核技高新材料、加速器存量业务提质增效,一直处于国内外领域的技术前沿,并不断孵化出新的新产业,支撑中广核技的材料、加速器产业高质量可持续发展,为公司不断地注入新产品和新技术。同时推动电子束技术在污染防治、核农学和医疗健康等领域的应用研究及产业化推广,加快成果转化,助推“更安全、更健康、更美丽”的核心价值观。通过优化产品结构,推进技术模式创新,开展A+核心工艺技术/装备研究,在电子束治理环境污染等全新A+应用方面取得重大成果。电子束处理工业废水技术荣获2019年中国核能行业协会科学技术奖技术发明一等奖,并…
000883	2012-12-31	1			19901200	0.19					CNY
000883	2013-12-31	1			26640000	0.24					CNY
000883	2014-12-31	1			26510000	0.36					CNY
000885	2012-12-31	1			475900	0.01					CNY
000885	2013-12-31	1			1.57823e+06	0.04					CNY
000885	2014-12-31	1			1.59571e+06	0.04					CNY
000885	2015-12-31	1	219	7.26	1.60267e+06	0.05		0	0		CNY	公司2015年的研发项目投入主要包括以下方面:1、节能降耗；2、减少二氧化硫、氮氧化物及粉尘排放；3、水泥新产品研 发；4、多适应性高性能混凝土的研究等方面。 节能降耗,污染物达标排放将有效提升同力水泥的竞争力,水泥新品种及多适应性高性能混凝土的研发,将有助于拓展公司 在高端水泥的市场份额,对公司今后的发展具有重要意义。
000885	2016-12-31	1	217	7.5	1.53563e+06	0.05		0	0		CNY	公司研发投入主要集中于生产技术升级改造、特种水泥等新产品研发，将有利于降低公司生产经营成本，增强公司产品竞争 力和盈利能力。
000886	2012-12-31	1			380000	0.11					CNY
000886	2013-12-31	1			480000						CNY
000886	2014-12-31	1			1148900	0.38					CNY
000887	2008-12-31	1	244								CNY
000887	2010-12-31	1	170	4.02							CNY
000887	2012-12-31	1			102310200						CNY
000887	2013-12-31	1			136632500						CNY
000887	2014-12-31	1			151836400						CNY
000887	2015-12-31	1	4127	31.02	2.49523e+08	3.81		0	0		CNY	本年发生研发支出24952.29万元,占销售收入的3.81%。
000887	2016-12-31	1	2157	14.74	2.98964e+08	3.57		0	0		CNY
000887	2017-12-31	1	2852	14.56	4.55877e+08	3.87		0	0		CNY
000887	2018-12-31	1	2925	14.61	5.5027e+08	4.45		0	0		CNY	本年发生研发支出55027.00万元,占销售收入的4.45%。
000887	2019-12-31	1	2930	14.74	5.70629e+08	4.87		0	0		CNY	本年发生研发支出57062.88万元,占销售收入的4.87%。
000889	2014-12-31	1			7007500	0.36					CNY
000889	2015-12-31	1	734	10.1	51485613	2.32		0	0		CNY	1、由于本期移动互联网软件开发及应用业务的开展,流量经营储备人员条件,长实通信纳入合并,本期研发人员增加较多。 2、为保障业务竞争力,提高技术服务水平,本期长实通信纳入合并,研发投入总额占营业收入的比重有所提高。
000889	2016-12-31	1	1081	18.03	83544133	4.6		0	0		CNY
000889	2017-12-31	1	1134	13.52	80223811	3.81		0			CNY	因本期研发投入略有减少、营收上升,研发投入总额占营业收入的比重较上年略有下降。
000889	2018-12-31	1	1135	12.34	104591101	3.45					CNY	公司对原有研发项目进行了彻底的梳理,积极调整研发方向和结构,加大投入力度重点推进新产品新技术 的的研发及本期合并范围内增加了嘉华信息。
000889	2019-12-31	1	850	14.63	89579005	2.83					CNY	研发投入总额占营业收入的比重较上年发生显著变化的原因公司对原有研发项目进行了全面的梳理,积极调整研发方向和结构,加大投入力度重点推进新产品新技术的研发。
000890	2015-12-31	1	44	2.07	1.02726e+07	0.72		0	0		CNY	2015年研发投入10,272,585.27元,占营业收入0.72%,主要用于公司新产品研发,保持公司市场竞争力。
000890	2016-12-31	1	43	4.82	1.17921e+07	0.62		0	0		CNY
000890	2017-12-31	1	49	5.33	2.31831e+07	1.16		0	0		CNY	2017年研发投入23,183,103.29元,占营业收入1.16%,主要用于公司新产品研发,保持公司市场竞争力。
000890	2019-12-31	1	8	1.93	967038	0.1		0	0		CNY	通过盘条无酸洗处理设备及相关生产技术的研发,开发出盘条无酸洗拉拔生产技术,并进一步对生产现场和生产流程进行重新规划,逐步推广应用无酸拉拔技术,可以减少集中盘条酸洗的环保压力,并最终实现盘条的无酸洗生产,改善生产环境,既符合国家环保政策,也可以保障公司的可持续发展。目前项目已基本完成,初步达到了工艺优化的预期目标,预计未来可大幅减轻企业的环保成本。
000892	2016-12-31	1	16								CNY
000892	2017-12-31	1			9.47558e+06						CNY
000892	2018-12-31	1			5.93169e+06						CNY
000893	2013-12-31	1			1.38015e+06	0.01					CNY
000893	2014-12-31	1			1.89583e+06	0.01					CNY
000893	2015-12-31	1	7	1.2	2.70533e+06	0.02		0	0		CNY	为提高技术水平、加强核心竞争力、扩大发展空间,公司在技术研发领域逐步加大投入,已建成现代化实验中心占地1000余平方米,组织成立了一套系统化的研发开发平台,致力于加工工艺、营养科学、精细化工、检测科学等领域的研发,成功申请获批"广东省粮油精深加工工程技术中心"及"广州市企业技术中心"。目前已有几十项技术及开发项目完成或在研,其中酶法脱胶项目已进入试产阶段、优脂豆粉项目进入养殖试验阶段。同时加强产学研合作,实现技术资源的整合,为公司未来实现产业升级奠定基础。公司本报告期管理费用中研发支出总计2,705,331.05元,较2014年增长42.70%,占2015年经审计净资产的0.06%、营业收入的0.02%。公司本年将其所持有的植之元实业100%股权和东凌销售100%股权转让给控股股东东凌实业的全资子公司植之元控股,公司研发中心所有油脂科技项目现已全部转到植之元实业研发中心继续开展。
000895	2012-12-31	1			389360000	0.98					CNY
000895	2013-12-31	1			396170000	0.88					CNY
000895	2014-12-31	1			397850000	0.87					CNY
000895	2015-12-31	1	228	0.45	3.9891e+08	0.89		930000	0.23		CNY	为了更好的适应个性化、多样化的市场消费需求,推进"调结构、扩网络、促转型、上规模"的发展战略,2015年重点从以下几个方面开发新产品: 一是引进美式产品,引领高端消费市场,美式产品选用美国进口原料肉,采用美式加工工艺技术生产加工,包括美式培根、美式火腿和美式烟熏香肠； 二是开发纯低温产品,包括无添加概念的灌肠系列、鸡肉类调理系列、具有传统特色腊味系列等,丰富低温产品群； 三是开发餐饮环节食材类产品,以贴近市场的价位进入大众餐饮市场,同时与高档餐饮对接开发定制化餐饮食材,使双汇肉制品进一步满足消费者的需求； 四是推出高档健康新概念的PVDC类产品,满足个性化需求,产品中添加DHA、加钙、牛奶、益生元、芝士等营养健康成份,同时不添加淀粉、合成色素、防腐剂等成份,形成双汇健康概念产品群； 五是升级现有休闲产品,提高产品内在品质,提升创新包装形象,丰富拓展品种规格； 六是生鲜品推出了适合餐饮、厨…
000895	2016-12-31	1	228	0.45	4.01265e+08	0.77		211370	0.05		CNY	围绕“稳高温、上低温、休闲产品更休闲、中式产品工业化”的调整方向，2016年重点从以下几 个方面开发新产品： 1、围绕高温产品，通过采取不添加淀粉、不添加合成色素、不添加防腐剂等措施，提升产品品质； 2、围绕低温产品，改进完善美式产品和西式产品来丰富口味品种，提升产品出品率； 3、围绕烤肠、圆火腿、方腿、脆皮肠，推进区域风味的升级改造，培育地方拳头产品； 4、围绕休闲产品，推进规格小型化、风味多样化； 5、围绕餐饮食材、中式产品，开发梅花肉排、鸡腿排、预卤猪副产品、中华菜肴、调理包系列等。
000895	2017-12-31	1	227	0.43	4.6422e+08	0.92		222676	0.05		CNY	围绕“稳高温、上低温、休闲产品更休闲、中式产品工业化、肉蛋奶菜粮相结合”的战略,2017年重点从以下几个方面开发新产品:1、围绕高温产品,通过工艺优化,采取多增加肉含量、营养物质等措施,融合中式产品,提升产品品质;2、围绕低温产品,改进完善美式产品和西式产品,丰富口味、品种及规格形式;3、围绕烤肠、圆火腿、方腿、脆皮肠,推进区域风味产品的升级改造,培育地方特色产品;4、围绕休闲产品,推进规格小型化、风味多样化、产品系列化;5、围绕中式产品、餐饮食材,开发猪头肉、猪蹄汤、猪排、牛排等。
000895	2018-12-31	1	190	0.35	4.86815e+08	1		257823	0.05	0	CNY	坚持“稳高温、上低温、中式产品工业化”的产品战略,2018年重点从以下几个方面开发产品: 1、高温产品方面,迎合营养、健康、个性化的消费需求,开发餐饮食材化、营养健康化的产品; 2、低温产品方面,以史密斯菲尔德品牌为依托,引进美式、西式产品,并根据国内消费需求对产品进行改造,打造中式、欧式、美式等高档低温系列产品; 3、中式产品方面,借助深加工优势和原料资源优势,开发中式熟食,引进烤肉等西式熟食进行中式化改造,丰富熟食品类; 4、休闲产品方面,以“休闲产品更休闲”为主线,丰富品种、升级品质,提高产品方便性、即食性; 5、速冻产品方面,丰富速冻品类,形成系列化产品群,落实“进餐饮、上餐桌”的战略。
000895	2019-12-31	1	178	0.41	4.978e+08	0.83		3.04818e+06	0.61		CNY	坚持“稳高温、上低温、中式产品工业化”的产品战略,2019年公司重点从以下几个方面开展产品研发工作:1、高温产品。加强开发高温食材化、“肉蛋奶菜粮”相结合的产品,落实“进家庭,上餐桌”产品结构转型策略。2、低温产品。加强高档产品的培育,丰富休闲产品、速冻产品,迎合新消费需求。3、中式产品。加强中式熟食产品的开发,借助深加工优势和原料资源优势,培育拳头产品,丰富产品品项。
000898	2012-12-31	1			2157000000	2.77					CNY
000898	2013-12-31	1			2108000000	2.8					CNY
000898	2014-12-31	1			2079000000	2.81					CNY
000898	2015-12-31	1	1898	5.02	1331000000	2.52		0	0		CNY
000898	2016-12-31	1	1789	5.86	1002000000	1.73					CNY
000898	2017-12-31	1	1555	5.39	1366000000	1.62					CNY	公司按照钢铁材料生产短流程、高效率、轻量化、节能降耗、洁净化、高性能化、多功能化的绿色方向发展趋势,以品种满足客户个性需求为导向,以工艺技术装备研发方向绿色化、生产能力大型化、控制手段精准化、设计研制数字化、设备运行可靠化为中心,以技术、工艺创新与产品全覆盖为核心,推进汽车、铁路、海洋工程及船舶、能源等领域实现主导产品全系列覆盖研发,不断满足下游用户新需求,努力使本公司成为资源节约、环境友好、可持续发展的绿色制造者。通过抓好开放课题运营、专业领域客座教授聘任、联合实验室建设、与高校联办基金项目、开展学术交流活动等工作,强化了“海洋装备用金属材料及其应用国家重点实验室”建设;耐蚀钢产业技术创新联盟成功晋级中国钢铁工业协会试点联盟;推进了汽车用钢试验室等重要的基础检测实验室升级,全面提升了检测和试验装备水平和能力;通过加强知识产权奖励等工作力度,增进了核心、前沿、引领、独有技术的掌控力度。这…
000898	2018-12-31	1	1638	5.47	1500000000	1.43					CNY	2018年,公司以大力培育和发展战略性钢铁产品,实现对下游产业全覆盖及开发高品质、高附加值、市场引领作用强的产品和明显提升工艺质量的技术为重点;以提升运用高新技术加快改造传统产线的能力,加快低碳、节能、减排技术和绿色制造技术发展步伐为根本目标,围绕生产经营的关键点、环保减排的发力点,深入开展了2025科技领军计划制定实施等重点科研工作。 (1)完成科技规划完整布局,加大研发投入。围绕“战略性、前瞻性、颠覆性”技术和高精尖产品开发,编制完成《2018-2020 科研项目规划》,全年共开展科研立项555 项,在研国家项目31个,完成钛钢复合板等2 个国家课题技术结题验收,科研项目结题验收84项。 (2)着重突破难点,加快技术领跑步伐。组织核电安注箱基板用18MND5 钢板、Q420qFNH 耐候耐极寒钢、双球头船用球扁钢 3 个产品实现全球首发,豪华邮轮用极宽极薄钢、90毫米止裂钢、40#非…
000898	2019-12-31	1	1630	5.56	1558000000	1.48					CNY	(1)技术新产品开发重点2019年,鞍钢股份实现研发投入人民币1,558百万元。为确保科技研发投入有效落地,下发了包括国家项目、省级项目、领军计划、技术中心自主管理项目、中央研究院北京分院项目在内共7批科研项目计划,包括145个项目(课题)。年度已完成44个快速立项、68个科研课题立项论证、161个科研课题结题验收等工作。为持续提升研发投入效能,制定了2019年研发费与科技支出目标计划。下发了《关于开展2019年度科技降本增效立项攻关工作的通知》,形成3批科技降本增效计划,年度实施科技降本增效项目596项。(2)产品技术开发成效显著新一代高强轻质双相汽车钢DP980-LITE全球首发;90mm超宽止裂钢国内首发,独家供货9条世界最大23000TEU集装箱船;68mm大厚度超高强低温钢FO460钢板国内首发,供货我国首次承建的壳牌公司FPSO项目;316H不锈钢应用于600MW级示范项目核…
000900	2012-12-31	1			2.44928e+06	0.14					CNY
000900	2013-12-31	1			4.21652e+06	0.24					CNY	随着环保新科技业务的进一步开展，研发支出加大。
000900	2014-12-31	1			4.33141e+06	0.1					CNY
000900	2015-12-31	1	16	0.57	4.4013e+06	0.07		0	0		CNY	报告期内,公司全资子公司现代环投主要研发项目有小型生活垃圾焚烧低压蒸汽发电研发项目和重金属污染农田修复技术研发项目。小型生活垃圾焚烧低压蒸汽发电研发项目已通过专家认证,并申请实用新型专利,已确定应用于湖南省靖州县垃圾焚烧场。重金属污染农田修复技术研发项目是采用ME钝化剂对重金属污染农田进行原位钝化修复,是国家环境保护部公益性课题-耕地土壤风险管控模式与成效评估方法研究子课题,目前已完成盆栽实验和大田实验的准备工作。小型生活垃圾焚烧低压蒸汽发电研发项目和重金属污染农田修复技术研发项目为现代环投在固废处理-中小规模(＜300吨/天)生活垃圾焚烧余热发电、重金属污染农田修复的业务拓展奠定基础。
000900	2016-12-31	1	13	0.44	5.09577e+06	0.05		0	0		CNY	1.获批3项专利。垃圾焚烧设备的供风系统，多功能实时检测地下水采样系 统，医疗废水处理系统。 2.重大技术攻关成果。公司与湖南农业大学联合开发的“分子空间固定技 术-土壤调理剂”入围湖南省农业资源与环境保护管理站公布的“2016年长株潭 重金属污染耕地修复治理新产品”；申报的“湖南省镉污染农田全过程管控清 洁修复技术研究”成为省环保厅重点科技攻关项目；“FHB高效萃取研究”、《AM 真菌-苎麻联合修复Cd污染土壤的技术研发》（省级）科研课题获批立项。 3.其他技术成果。公司的国家环境保护乡镇生活垃圾处理处置工程技术中 心在环保部指导下，完成年度乡镇生活垃圾处理处置领域环境保护技术发展报 告；公司与湖南省有色金属研究院联合申请的省发改委“有色金属绿色采选冶 及污染防治技术湖南省工程实验室”正式获批；完成湖南省环保厅2014年重点 科技攻关项目(新型高效生化处理系统+Fenton+BAF组合…
000900	2017-12-31	1	16	0.54	5.48428e+06	0.05		0	0		CNY	公司全资子公司现代环投研发实力不断增强,以双中心——“湖南省城乡生活垃圾处理处置工程技术研究中心”和“国家环境保护乡镇生活垃圾处理处置工程技术中心”及重点实验室——“有色金属绿色采选冶及污染防治技术湖南省工程实验室”为依托,不断提升技术实力。明确“十三五”期间技术研发重点方向为黑臭水体治理技术、农村污水治理技术、土壤治理技术、生活垃圾智能收转运及处理技术、废渣资源化技术。在自主研发的基础上,结合引进→消化→吸收→创新→改良的模式,实现产学研用的突破和转化,提升和扩充各项资质,实现了技术研发与市场开拓的全面对接。目前拥有专利十余项,参与国家级或省级科研项目十余项,获得了良好效果。
000900	2018-12-31	1	17	0.52	5.94767e+06	0.05		0	0		CNY	公司全资子公司现代环投研发实力不断增强,以双中心——“湖南省城乡生活垃圾处理处置工程技术研究中心”和“国家环境保护乡镇生活垃圾处理处置工程技术中心”及重点实验室——“有色金属绿色采选冶及污染防治技术湖南省工程实验室”为依托,不断提升技术实力。明确“十三五”期间技术研发重点方向为黑臭水体治理技术、农村污水治理技术、土壤治理技术、生活垃圾智能收转运及处理技术、废渣资源化技术。在自主研发的基础上,结合引进→消化→吸收→创新→改良的模式,实现产学研用的突破和转化,提升和扩充各项资质,实现了技术研发与市场开拓的全面对接。目前拥有专利十余项,参与国家级或省级科研项目十余项,获得了良好效果。
000900	2019-12-31	1	13	0.37	4.29086e+06	0.03		0	0		CNY	现代环科以三中心——“国家环境保护乡镇生活垃圾处理处置工程技术中心”、“湖南省城乡生活垃圾处理处置工程技术研究中心”和“长沙市企业技术中心”及一重点实验室——“有色金属绿色采选冶及污染防治技术湖南省工程实验室”为依托,与武汉大学、湖南大学、湖南农大等重点大学达成校企合作,与中国环境科学研究院、国家环境科学学会、湖南省环境科学研究院等达成院企合作。结合主营业务,重点针对土壤治理技术、生活垃圾智能收转运及处理技术、生活垃圾渗滤液技术、生物质热电联产技术、渗滤液处理新工艺、含砷危险废渣稳定化处理技术、生物质制气与成型燃料技术等方向进行研发。报告期,现代环科拥有专利技术共24项,其中发明专利5项,实用新型19项,2019年新增实用新型4项,新增发表核心论文4篇(其中1篇SCI)。在自主研发的基础上,结合引进→消化→吸收→创新→改良→应用的模式,实现产学研用的突破和转化。
000901	2008-12-31	1	96								CNY
000901	2012-12-31	1			65080000	5					CNY
000901	2013-12-31	1			60390000	4.55					CNY
000901	2014-12-31	1			61880000	4.1					CNY
000901	2015-12-31	1	630	25	1.06933e+08	5.91		4.37908e+07	40.95		CNY	2015年,公司共计投入研发经费10,693万元,占营业收入比例为5.91%,较去年同期增长72.81%,主要为智慧车联网技术研究及平台建设、军用无联网产品及技术研发、石油仪器研发等投入增加所致。
000901	2016-12-31	1	1030	17.99	3.15895e+08	5.76		8.3876e+07	26.55		CNY	从研发投入占营业收入比例来看，由于IEE公司从2015年7月开始才将AC公司纳入合并范围，即2016年公司合并口径营业收 入比2015年多出AC公司半个会计年度的营业收入，从而导致公司2016年研发投入占营业收入比例较2015年同比下降。
000901	2017-12-31	1	1036	17.04	3.27062e+08	5.64		6.32399e+07	19.34		CNY	报告期内,公司共计投入研发经费32,706万元,较2016年同比增长3.53%。本期研发经费主要投入方向为:汽车被动安全传感产品技术研发、航天产品应用技术研发、车联网及北斗综合应用技术研发、汽车组合仪表及智能电网产品的技术研发等方面。各项研发计划顺利完成,为公司技术实力提升以及市场拓展奠定了基础。
[truncated: 20,355 more rows]
