# Supplementary material for: The impact of digital transformation on open innovation performance: The intermediary role of digital innovation dynamic capability
Source: PLoS One. 2025 Mar 10;20(3):e0317785. doi: 10.1371/journal.pone.0317785 (PMC11892873; doi:10.1371/journal.pone.0317785)
Supplement: S1 Data — (ZIP) [file pone.0317785.s001.zip › data/5.xlsx]

## Sheet: 按地区和行业分高技术产业企业办研发机构情况
会计年度	地区	医药制造业_有研发机构的企业数(个)	医药制造业_机构数(个)	医药制造业_机构人员(人)	医药制造业_机构经费支出(万元)	医药制造业_仪器设备(万元)	航空、航天器及设备制造业_有研发机构的企业数(个)	航空、航天器及设备制造业_机构数(个)	航空、航天器及设备制造业_机构人员(人)	航空、航天器及设备制造业_机构经费支出(万元)	航空、航天器及设备制造业_仪器设备(万元)	电子及通信设备制造业_有研发机构的企业数(个)	电子及通信设备制造业_机构数(个)	电子及通信设备制造业_机构人员(人)	电子及通信设备制造业_机构经费支出(万元)	电子及通信设备制造业_仪器设备(万元)	计算机及办公设备制造_有研发机构的企业数(个)	计算机及办公设备制造_机构数(个)	计算机及办公设备制造_机构人员(人)	计算机及办公设备制造_机构经费支出(万元)	计算机及办公设备制造_仪器设备(万元)	医疗仪器设备及仪器仪表制造业_有研发机构的企业数(个)	医疗仪器设备及仪器仪表制造业_机构数(个)	医疗仪器设备及仪器仪表制造业_机构人员(人)	医疗仪器设备及仪器仪表制造业_机构经费支出(万元)	医疗仪器设备及仪器仪表制造业_仪器设备(万元)	信息化学品制造业_有研发机构的企业数(个)	信息化学品制造业_机构数(个)	信息化学品制造业_机构人员(人)	信息化学品制造业_机构经费支出(万元)	信息化学品制造业_仪器设备(万元)
2009	全国	1549	1839	68211	1073193.9	1078964.2	79	116	17977	262821.7	325887.3	1861	2250	228336	4915471.6	3468962.2	269	348	43025	790119.3	339628.3	1010	1207	47514	691720.4	497614.7
2009	东部地区	959	1069	43965	769254.3	763195.2	22	28	3597	51216.3	47073.9	1590	1905	198565	4538222.5	3176831.1	248	313	40964	773973.4	329217.4	814	954	36445	572230.4	316162.9
2009	中部地区	404	482	15551	184417	185792.7	13	22	5286	50498.1	106195.1	174	204	10654	126598.8	121706.8	17	31	1825	13669.5	8106	134	160	7809	75777.9	63062.5
2009	西部地区	186	288	8695	119522.6	129976.3	44	66	9094	161107.3	172618.3	97	141	19117	250650.3	170424.3	4	4	236	2476.4	2304.9	62	93	3260	43712.1	118389.3
2009	北京	58	64	2189	49225.5	16685.7	2	2	304	2864.7	166.1	65	89	5738	111636.5	78346.5	16	22	971	27850.2	2199.6	57	68	3045	53011	19306.9
2009	天津	38	51	2883	56902.9	25150	1	1	87	2058.4	311	29	33	1969	64830.3	26210.9	3	3	374	10572.8	240.1	14	21	597	11086.3	7393.9
2009	河北	33	35	3101	29011	39161.3	3	3	359	1110.6	1618.5	14	14	835	7689.3	19098.7	2	2	106	774.3	565	18	20	1063	9412.7	3868.2
2009	山西	17	17	867	4578.5	11706.4						3	3	243	1681.6	30789.6	1	3	236	502.5	250.1	7	10	284	3408.5	1255.5
2009	内蒙古	13	15	249	10504.5	6693.5						2	2	34	123.3	149.6
2009	辽宁	39	48	1484	17167.8	24036.2	3	5	1555	22777.1	24598	29	41	1927	53182.2	13865.4	1	1	32	10	20	22	26	912	16898.3	17253.9
2009	吉林	37	45	2062	22152.2	57030						6	6	926	9547.6	5586.2						2	2	62	514.8	145.2
2009	黑龙江	22	31	948	15388.8	15532.6	3	5	1149	10230.5	18013.5	4	6	229	2489.8	444.2						10	11	538	3456.9	2879.9
2009	上海	81	89	3473	65874.4	68952.9	4	5	287	9198.4	12795.6	114	140	16138	520797.5	683904.5	16	31	4469	113119.1	6472.8	63	72	3361	62534.7	24672.7
2009	江苏	164	205	7179	158339.8	126407.8	6	8	594	8111	6103.9	397	461	28274	509143.5	435379.4	54	59	5580	120026.6	86379.6	232	277	9247	176940.3	128274.8
2009	浙江	210	240	8421	143590.7	132734.3	1	2	23	368	1223.9	314	332	15071	229113	211634.4	37	39	3457	108674.2	55628.9	230	250	8627	94145.8	72685.1
2009	安徽	65	78	2182	27119.3	21403.1	2	3	146	7409.3		52	65	1911	17680.5	10368.8	3	11	495	5614.5	1026.2	26	32	839	10974.5	5598
2009	福建	39	40	1236	17704.9	21641.3						94	105	6932	118542.3	49749.1	24	34	5022	147457.5	83543.4	17	17	819	10909.3	3299.9
2009	江西	37	44	2388	25943.2	13167.4	2	2	1973	13160.5	69166.3	6	6	394	4138.7	2720	3	3	65	332	340	11	12	1214	12305.1	2966.8
2009	山东	123	143	8434	145075.5	172010.9						58	75	6127	329768.9	94268.1	7	12	2564	88196.1	31993.6	56	75	2734	44646.6	25396.3
2009	河南	88	117	3812	39729.5	34659.8	3	9	1150	8639.4	8714.5	39	50	2454	30468.6	25520.8	1	1	2	65	30	43	56	2812	24998.5	27782.1
2009	湖北	64	71	1966	24096.8	17821.6	2	2	462	8831	11.1	39	44	3618	42936	25512.6	4	6	198	3424.3	5089.5	16	18	1197	11015	20533.5
2009	湖南	61	79	1326	25408.7	14471.8	1	1	406	2227.4	10289.7	23	24	879	17656	20764.6	5	7	829	3731.2	1370.2	19	19	863	9104.6	1901.5
2009	广东	114	138	5087	78137.7	132400.7	2	2	388	4728.1	256.9	469	615	115554	2593519	1564374.1	88	110	18389	157292.6	62174.4	96	128	6040	92645.4	14011.2
2009	广西	44	52	1128	17406.9	11150.3						7	7	254	2766.8	1940.5						9	9	167	2344.8	1177.4
2009	海南	16	16	478	8224.1	4014.1
2009	重庆	38	44	1537	23739.9	31914						9	10	734	6350.6	5395	1	1	163	1761.1	2186	26	38	1235	14349.6	18901.6
2009	四川	58	61	1843	22328	19053.8	8	8	2259	50492.8	48400.6	52	59	12949	182892.3	89384.3	2	2	64	576	108.9	15	17	529	11703.6	13857.2
2009	贵州	11	14	537	5633.3	6656.8	17	18	2144	29502.6	66575.9	12	12	1187	12038.6	30600.4						2	2	80	670.7	203
2009	云南	30	32	868	15166.6	17597.6											1	1	9	139.3	10	1	1	56	724	100
2009	西藏	3	5	409	1333.5	3897.1
2009	陕西	22	30	960	13385.7	9810.1	19	40	4691	81111.9	57641.8	19	45	3255	31908.8	29895.6						13	21	744	10916.5	82064.8
2009	甘肃	11	15	534	5843.1	15893.7						4	5	609	7528.1	9066.9						2	2	138	192	335.3
2009	青海	3	3	40	361	239.1
2009	宁夏	5	11	538	3395.8	6652.1																2	2	299	2621.7	1730
2009	新疆	5	6	52	424.3	418.2						1	1	95	7041.8	3992						1	1	12	189.2	20
2010	全国	662	929	59036	1104926	902805	75	122	23062	382422	471884	1011	1439	234563	5800913	3890415	148	213	59788	1005461	326277	331	481	37191	490535	315330
2010	东部地区	394	584	39551	852439	657491	20	35	6404	141330	107757	876	1238	202711	5362822	3445810	136	192	57684	983340	313991	261	362	28622	399159	213768
2010	中部地区	187	246	13546	164672	175864	13	22	7188	100890	185657	83	109	14363	197767	253347	11	20	1944	20187	10067	47	71	6107	53502	56884
2010	西部地区	81	99	5939	87815	69450	42	65	9470	140202	178470	52	92	17489	240324	191258	1	1	160	1934	2219	23	48	2462	37874	44678
2010	北京	21	23	1383	58392.8	22732	2	2	316	3123.3	1825.9	36	45	5445	170905	68374.2	6	11	1559	98950.4	5815.5	18	23	2926	56740.3	21566.5
2010	天津	22	31	2465	57638.1	27628.6	1	1	188	826.7	3500	20	25	2642	53397.3	71040.5	2	3	643	23598.8	12193.3	1	1	78	502.5	766.3
2010	河北	18	19	3182	48953.6	40013.3	3	3	317	495.9	376	9	9	735	7066.1	16461.6	1	1	106	1491	586	4	8	749	5981.2	1898.9
2010	山西	10	10	657	5118	12444.8						3	4	117	1479.6	1580.3	1	3	253	654.6	17.7	3	4	223	2906.4	226.7
2010	内蒙古	8	8	228	3515	4855.9						1	1	8	845.4
2010	辽宁	15	20	999	12333	9598	3	6	3972	111338.3	68731	9	16	633	6871.9	2175.4						6	12	701	9249	11333
2010	吉林	13	13	1404	10223.4	37306.8						2	2	676	7961.8	70973.2						1	1	39	80
2010	黑龙江	11	19	973	16280	6612.9	3	5	1274	13215.2	20473.9						1	1	150	1294.1	143.8	2	2	253	1666.9	1903.8
2010	上海	27	30	2674	58887.5	43254.3	3	7	530	10777.9	23648.1	57	92	15521	514204.7	472619.1	6	15	3795	89267.4	73496.9	18	26	2203	39869.7	14383.4
2010	江苏	69	128	6038	156699.6	111440.7	5	13	616	8240.6	7788.3	229	311	28095	741735.5	284380.4	35	38	6631	147923	30661.6	85	130	8772	129347.3	83157.9
2010	浙江	66	111	6622	143618.7	132953.1	1	1	30	242	1223.9	137	165	12921	209061.8	155225.6	8	10	3460	113070	55035.2	81	101	6819	79020.1	48245.8
2010	安徽	19	31	1273	27869.1	24019.7	2	2	709	13500	21451	21	32	2056	28249.1	21933.6	1	7	685	4500	3370	5	9	624	6352.3	2599
2010	福建	11	12	632	10035.5	14090.8						46	56	6206	164753.5	112167.9	14	25	4807	156213.1	76485.2	6	8	474	6692.3	2173.8
2010	江西	19	26	2112	27437.3	13403.9	2	2	2812	21195.2	77395.2	5	5	644	5344.2	2936.3	1	1	36	46.8		6	14	914	4114	9613.9
2010	山东	60	90	8709	195127.4	166542.8	1	1	57	405.2	663.5	25	54	6361	339459.4	79540.3	4	14	2713	97308.9	31509.3	14	16	1506	19609.8	17606.4
2010	河南	51	68	3775	37074.1	37729.8	3	10	1209	15553.2	16237.3	20	25	2329	26632.5	9102.4	2	3	102	6878.4	3765	15	25	1715	15061.8	23820.9
2010	湖北	35	39	2113	23957.6	22975.1	2	2	458	8681.7		25	34	7931	122709.1	144723.5	1	1	37	1298	851.1	7	8	743	8839.8	16046.8
2010	湖南	21	32	1011	13197.3	16514.8	1	1	726	28745	50100	6	6	602	4545.4	2097.6	4	4	681	5515.2	1919.4	8	8	1596	14480.3	2672.5
2010	广东	60	89	5383	88396.2	75211.8	1	1	378	5879.6		305	456	123796	3150208.4	2181292	60	75	33970	255517.7	28208.2	26	35	4339	48903.4	11520.3
2010	广西	16	22	949	13793.4	11938.7						2	2	214	1711.5	2532.8						2	2	55	3243.6	1116
2010	海南	9	9	515	8562.9	2087.3						1	7	142	3447
2010	重庆	20	24	1281	18486.5	13115.5						5	10	474	4282.6	4079	1	1	160	1933.7	2219.1	8	22	1025	16214	27056.8
2010	四川	17	18	1070	14240.8	8644.1	9	11	2671	33159.9	64682.4	18	31	12515	193654.2	113329.9						3	3	144	5229.6	1968
2010	贵州	8	11	728	11498.7	7653.1	15	19	1934	11437	47486.4	6	7	1235	11498.3	48674.9						2	4	191	2170	1834.1
2010	云南	12	13	1101	20890	16797.4						2	2	105	1079	2950.6						1	1	53	957	100
2010	西藏	1	1	8	335.1	313
2010	陕西	10	11	774	6009.5	5746.8	17	34	4716	94094.8	64867.7	17	36	2544	20629	12790						7	15	923	12025.1	12758.6
2010	甘肃	8	10	473	9880.3	11175.3	1	1	149	1510.3	1433.9	3	5	559	1333	9433.3						1	2	42	10
2010	青海	1	1	8	80	575.1
2010	宁夏	3	9	493	6384.8	5312.2																1	1	84	1267.8	960
2010	新疆	1	1	3	9	117.6						1	1	57	7848.3
2011	全国	1472	1856	83959	1495647.3	1209896.4	83	120	25120	424455.9	523202.1	1817	2507	271557	6518644.1	2967130.1	226	307	39781	1195404.4	446239.6	920	1151	55326	825971.5	488512.2
2011	东部地区	936	1213	57030	1159911.9	863208.8	28	43	7068	178125.9	89182.8	1569	2157	235346	5904921	2499825.4	208	280	36955	1167119.2	431459.8	774	953	44523	696278.8	378015.4
2011	中部地区	391	478	20041	214392.4	256308.9	11	14	6972	102954.5	115358.7	169	225	15562	257717.7	217476.7	17	26	2667	26092.5	10708	106	141	7485	67214.9	67951.9
2011	西部地区	145	165	6888	121343	90378.7	44	63	11080	143375.5	318660.6	79	125	20649	356005.4	249828	1	1	159	2192.7	4071.8	40	57	3318	62477.8	42544.9
2011	北京	61	64	3181	65407.5	38826.2	4	6	746	36396.4	4800.5	74	99	7589	190702.4	109333.8	17	24	2373	143377.8	16656.1	54	63	3847	90732.1	32351.8
2011	天津	38	54	3649	45415.9	53107.3	2	2	275	2355.7	6204.9	30	40	3130	69953	101472.5						12	17	657	11725.4	7528.7
2011	河北	35	43	3762	55844.5	43825.1	3	3	354	1659.2	2834.8	14	15	446	4074.6	15552.8	3	3	222	2389.4	2187.5	10	14	943	5859.3	5250.8
2011	山西	14	14	1066	10624.8	12398.7						4	7	140	2680.3	2321.7						4	4	549	4258.3	2297.2
2011	内蒙古	12	15	383	6811.8	7298.7						1	2	50	98.5	636.3
2011	辽宁	25	29	800	14115.6	11114.9	3	6	3911	96188.1	45159.8	18	20	1449	18533.6	6258.7	2	2	79	429.1	67.5	13	20	615	7833.9	6054.9
2011	吉林	42	43	2351	24972.3	40498.7						4	6	780	5000.2	3015.1						2	2	155	1394.4	485.3
2011	黑龙江	24	32	1551	21016.8	12263.8	4	6	1533	13486.9	35303	2	2	45	195	519.8	1	1	187	428	23	9	9	485	4800.7	4511
2011	上海	58	65	3173	91830.7	60059.5	1	1	156	3674.8	2353.1	73	91	13635	508827.6	290161.4	7	9	763	87397	12714.6	35	40	1908	41785.4	17656.9
2011	江苏	191	273	10729	241918.4	157980.7	10	20	1294	33195.3	27401.5	419	528	27667	574303.6	559817.8	43	51	7208	305538.3	153137.1	280	357	15696	238763.6	171794.3
2011	浙江	210	240	10535	188617.8	150285.4	2	2	64	372.1	190.5	356	392	18943	318384	209309	31	33	4821	137924.6	61121	241	268	11914	150095.6	73826.4
2011	安徽	64	86	2588	26347.4	54889	2	2	1126	19000.5	30495	60	88	3273	49951.5	40872.8	3	3	1302	11506.8	2941.9	18	22	744	8824.3	7827.5
2011	福建	42	46	1555	22374.8	27610.4						76	94	8210	200274.9	159579.8	19	31	6090	143193.9	74755.7	14	19	714	11355.2	14266.3
2011	江西	33	42	2252	26014	16156.5	1	1	2016	28808.3	19866.1	13	16	1098	7314.5	3880.8	2	5	105	3828.8	2508.1	10	13	726	5187.5	3256.6
2011	山东	109	180	11462	265769.6	215922.2	2	2	23	263.8	175.1	56	94	9956	303341.1	153469	10	30	8914	246608.2	69078.7	39	56	2288	32237.4	26950.9
2011	河南	77	95	4567	47685.7	37018.8	2	3	1319	12098.2	9930.5	27	33	2246	26573.2	17492.8	3	4	162	3936.5	1722.6	37	55	2714	21972.1	35207.2
2011	湖北	62	75	3415	31588.9	43086	1	1	243	1992.6	5195.9	37	50	7347	157492.9	142388.1	4	5	154	792.5	1355.5	9	9	348	4471.5	4687.1
2011	湖南	63	76	1868	19330.7	32698.7	1	1	735	27568	14568.2	21	21	583	8411.6	6349.3	4	8	757	5599.9	2156.9	17	27	1764	16306.1	9680
2011	广东	106	151	5916	128338.9	73001.5	1	1	245	4020.5	62.6	444	769	143785	3709767	887627.2	74	95	6450	99165	41471.6	72	95	5787	105006.6	21937.5
2011	广西	44	50	1640	28686.3	26179.8						8	11	402	3729.2	6134.1	2	2	35	1095.9	270	4	4	154	884.3	396.9
2011	海南	17	18	628	11591.9	5295.8						1	4	134	3030	1109.3
2011	重庆	32	41	1408	25826.5	10474.4						10	17	474	4593.5	5457.1	1	1	159	2192.7	4071.8	15	23	1269	17477.9	14094.1
2011	四川	31	33	1119	26363	16944.6	6	9	2609	35864.7	57119.2	31	48	15304	285773.7	154913.7						3	3	86	1294.2	754.3
2011	贵州	13	17	850	13159.4	8980.9	16	18	2050	21167.4	158319.7	14	14	1569	13607.9	60880.1						3	4	326	1586.6	1670.7
2011	云南	28	29	1524	30688.9	22684.6						4	4	129	2151	2982.9						2	2	228	3300	12796
2011	西藏	1	1	35	264.4	384.7
2011	陕西	19	20	755	7494.5	8763.5	20	34	6119	82231.4	98591.7	19	39	2650	41655.7	20602.9		.				13	21	1194	36495.3	10993.8
2011	甘肃	10	10	550	9172.3	14680.5	2	2	302	4112	4630	1	3	523	8223.6	4991.3						3	3	102	31.2	199.1
2011	青海	1	1	14	99.6	575.1
2011	宁夏	7	10	585	8177.5	6526																1	1	113	2292.6	2036.9
2011	新疆	3	3	48	96.9	364.4
2012	全国	2090	2591	112722	2362275	1622836	115	171	34326	562922	528480	3608	4507	401374	9406999	4451013	416	511	73913	1763743	597538	1611	1928	85670	1413028	994863
2012	东部地区	1190	1508	71293	1769194	1150820	40	56	7001	158388	107145	3077	3780	348121	8482029	3782792	368	448	70163	1707076	573033	1314	1544	66861	1187789	740155
2012	中部地区	435	538	20596	244735	218088	12	14	7211	85068	56042	333	430	25410	423881	279255	29	38	2157	42110	12829	157	199	9390	108347	90305
2012	西部地区	324	379	14094	253137	160572	52	84	13614	196832	216086	154	244	24552	428132	337692	9	12	621	9551	5255	92	120	6338	89313	147733
2012	东北地区	141	166	6739	95208	93356	11	17	6500	122632	149205	44	53	3291	72956	51273	10	13	972	5004	6420	48	65	3081	27579	16668
2012	北京	64	69	3967	106596	49071	8	13	1103	50801	6451	78	97	8566	254779	120615	22	33	3113	168280	17963	58	75	4172	120214	44597
2012	天津	44	54	4992	105905	51391						50	59	5401	109769	139318	5	5	488	1216	108	25	32	1111	18993	12430
2012	河北	39	46	4035	71451	40793	3	3	529	1533	2460	27	30	1425	19213	19408	2	2	157	1801	435	23	29	1487	13305	10221
2012	山西	19	20	1283	13036	11836	1	1	287	4728	1848	9	13	393	7430	4822	1	3	100	86		6	6	549	5130	1290
2012	内蒙古	16	16	587	7518	9737						2	2	68	202	699	1	1	33	12	33	1	1	12	49	10
2012	辽宁	40	54	1431	21751	13827	4	8	4717	105436	117105	32	39	2558	66209	49345	5	8	208	1430	52	33	50	1876	18384	7287
2012	吉林	68	69	3462	40911	59750	1	1	38	1357		8	10	634	6217	605	2	2	376	566	6152	6	6	698	4704	2036
2012	黑龙江	33	43	1846	32545	19778	6	8	1745	15839	32100	4	4	99	529	1322	3	3	388	3007	216	9	9	507	4489	7344
2012	上海	74	86	4208	125319	69486	4	4	1109	22146	40287	105	144	18414	531134	623591	9	11	1219	21328	28434	57	60	4370	100302	15478
2012	江苏	332	418	15933	485694	293030	19	30	3615	69388	57176	1337	1557	75107	1667768	1380889	176	190	17634	612663	292740	610	709	26580	534146	325265
2012	浙江	228	285	12072	224215	174956	1	1	5			447	491	25141	458519	203468	35	39	5168	161686	62484	309	331	13933	197532	243268
2012	安徽	88	119	2994	39614	40964	2	2	620	7323	11369	120	171	7491	114515	48627	8	9	846	9334	5981	30	40	1601	33398	21515
2012	福建	49	56	1760	28029	24482						141	174	12647	279909	164661	20	33	6880	142280	79348	23	28	854	12929	7467
2012	江西	48	58	2910	39715	23863	2	2	3105	41079	24432	24	30	1941	25126	9355	2	2	78	1248	700	14	15	678	7361	2424
2012	山东	178	259	14388	398487	318979	2	2	22	172	175	134	209	16690	411393	244117	11	23	11921	241038	68250	99	129	5111	73852	48090
2012	河南	96	114	5485	61104	45986	2	3	1517	16445	12070	41	55	2749	26024	15337	5	6	327	5145	2386	50	70	3658	33591	34583
2012	湖北	98	123	5453	65360	56649	3	3	781	12621	5833	79	100	11148	228979	185558	5	5	263	19446	1129	24	25	1260	12235	15501
2012	湖南	86	104	2471	25903	38786	2	3	901	2870	487	60	61	1688	21805	15554	8	13	543	6849	2631	33	43	1644	16629	14991
2012	广东	157	208	8771	204302	117855	3	3	618	14345	594	757	1013	184538	4745984	885977	88	112	23583	356780	23268	110	151	9243	116512	33336
2012	广西	49	55	1686	36411	33232						14	26	527	5995	7904	3	3	126	1469	57	11	11	325	4537	4834
2012	海南	25	27	1167	19193	10772						1	6	192	3557	745
2012	重庆	42	50	1914	34874	18708						18	29	934	15931	12530	1	1	151	3013	4083	26	33	1758	22326	15052
2012	四川	80	91	3834	68880	30749	7	7	2683	41550	87241	69	107	17342	336444	217904	2	5	123	1351	782	22	25	1252	13649	2771
2012	贵州	19	22	1179	15730	9986	19	28	3092	61198	37301	16	16	1775	17780	56604						3	3	308	2054	2770
2012	云南	44	47	1860	50086	19620						3	3	106	1898	228	1	1	123	2973	300	5	5	249	4641	12815
2012	西藏	3	4	46	1463	1111
2012	陕西	41	52	1261	14472	13439	25	46	7698	91848	87567	26	53	3110	38007	32130	1	1	65	732		18	33	2069	38534	107156
2012	甘肃	14	23	649	14741	16693	1	3	141	2234	3976	5	7	652	11506	9688						3	6	118	575	40
2012	青海	3	3	38	515	284
2012	宁夏	8	11	964	7250	5335						1	1	38	366							3	3	247	2944	2281
2012	新疆	5	5	76	1193	1673
2013	全国	1935	2529	115460	2636900	1813529.5	101	148	32617	569438.7	704360.9	3236	4079	339268	9628702	4398349.1	346	419	50703	1226416	366042.8	1455	1797	76875	1394351.5	777840.7
2013	东部地区	1131	1523	74783	1903414.8	1245121.4	34	51	4682	121490.9	111805.4	2733	3414	292781	8652910.8	3587366.4	311	375	48008	1192311.6	347123.2	1215	1476	61256	1202136.4	602171.1
2013	中部地区	393	495	20952	354565.8	292025.6	9	12	7788	119140.1	119211.1	348	443	29733	648259.9	509843.5	22	30	2003	21623.6	6638	150	190	8244	97943.3	88859.7
2013	西部地区	286	337	13181	271478.2	190769.2	48	69	14421	219701.1	311119.3	124	180	14547	251170.3	287353	7	7	283	4141.8	1448.5	65	94	5298	69755.2	71801.3
2013	东北地区	125	174	6544	107441.2	85613.3	10	16	5726	109106.6	162225.1	31	42	2207	76361	13786.2	6	7	409	8339	10833.1	25	37	2077	24516.6	15008.6
2013	北京	60	66	4120	116771.6	54608	7	15	1137	41446.6	12840.6	56	79	7091	195141.3	102667.1	16	24	3250	157657.5	20213.2	52	66	4156	119458.2	45318.3
2013	天津	34	47	4785	104006.5	30492.2						38	47	4968	122733.4	175111	5	6	1848	444.9	3646.8	17	24	808	18019.4	11751.8
2013	河北	50	55	4314	89848.4	53260.5	3	3	529	2364.4	12444.9	30	34	1720	29919.7	26709	2	2	208	1924	494.1	22	28	1504	13899.1	9324.8
2013	山西	20	21	1210	25517	16078.4	1	1	291	2168	1848.8	9	10	557	9071.1	7739						5	7	566	2976.4	2331.6
2013	内蒙古	10	10	399	8677.5	6262.9						3	3	74	298.3	817.3	2	2	40	98.5	61	1	1	5	0.8	50
2013	辽宁	32	54	1520	27872.6	40415.9	4	8	4002	92449.7	128142.7	23	34	1937	75135.1	12077	2	3	104	2762	1969.9	12	24	1359	17162.3	4583.7
2013	吉林	58	71	3197	45033.1	25978.4						3	3	131	486.1	196	1	1	85	2500	8600	3	3	184	1758.8	2056.6
2013	黑龙江	35	49	1827	34535.5	19219	6	8	1724	16656.9	34082.4	5	5	139	739.8	1513.2	3	3	220	3077	263.2	10	10	534	5595.5	8368.3
2013	上海	54	62	3843	126064.2	78898.9	3	3	1197	28061.9	41262.4	75	89	14851	557812.3	695678.9	6	9	675	29973.2	16513.6	38	44	2528	68834	26559.5
2013	江苏	352	476	17627	475346.6	289279.1	15	24	1237	35063.9	28545.8	1301	1573	80185	1729597.3	1125679.7	154	172	14246	440691.9	136567.7	636	774	28384	577553.6	325132.5
2013	浙江	216	282	12678	246503.9	217376.1	2	2	64	1279.3	1924.9	461	518	31336	719836.6	329732.6	37	38	1229	16399.9	5912.2	272	296	13004	209059.4	97167.7
2013	安徽	85	113	3113	60381.7	62786.9	1	1	18	642	1954.6	119	161	7234	167727.9	80401.7	4	6	414	3720.2	1426.3	34	43	1072	19423.7	17778
2013	福建	42	57	1740	29139.1	26493.3						126	151	11991	328227.9	182316.3	17	28	6505	158391.6	27089	21	29	810	29678.9	8470.8
2013	江西	52	59	2374	32949.2	25511.3	2	2	3191	63659.4	20443.7	44	51	2834	41211.2	23260.6	1	1	40	150	95	16	18	948	5900.1	13368.7
2013	山东	167	259	15007	458114.8	354189.2	2	2	394	7552	14121.2	120	199	11925	389101.1	176055.5	9	12	11723	234603.2	84299.8	81	112	4054	79076.2	52494.4
2013	河南	89	110	5647	75178.9	57138.9	1	2	1040	16079.3	5127.1	47	62	5389	75568.9	46612.7	6	7	380	4834.7	2411.1	42	56	3007	31883	26901.3
2013	湖北	72	92	5796	104301.6	77712.3	2	2	2222	31226.2	63661	56	78	11557	319189.7	214313.9	3	3	79	813.2	977.5	16	17	750	12725.8	6447.7
2013	湖南	75	100	2812	56237.4	52797.8	2	4	1026	5365.2	26175.9	73	81	2162	35491.1	137515.6	8	13	1090	12105.5	1728.1	37	49	1901	25034.3	22032.4
2013	广东	135	197	9448	231223.7	122092.2	2	2	124	5722.8	665.6	524	717	128139	4570851.7	772419.3	65	84	8324	152225.4	52386.8	76	103	6008	86557.6	25951.3
2013	广西	39	46	1506	29786.9	29121.9						13	19	731	9184.2	20824.5	2	2	40	347.6	87.5	8	8	232	4627.2	4136.3
2013	海南	21	22	1221	26396	18431.9						2	7	575	9689.5	997
2013	重庆	45	63	2210	50052.6	20161.2						17	22	724	12231.7	16865.8						20	31	1720	15724.4	15206.7
2013	四川	62	74	2929	60350.9	40516.8	10	10	2528	46988.6	89544.3	55	76	8023	162213.2	149389.8	1	1	22	160	900	15	17	952	9629	4098.4
2013	贵州	12	16	1139	17751.4	11058.5	18	23	3351	78107.2	37077.3	10	11	1420	18124.2	59678.6						2	2	265	1405	890
2013	云南	40	46	1781	58755.5	26386						1	1	51	561.6	303	1	1	106	2812	300	1	1	6	31.3	5.8
2013	西藏	4	4	84	1297.4	141.6
2013	陕西	37	40	1190	16462.8	15598.5	20	36	8542	94605.3	184497.7	24	45	3104	45485	28646.5	1	1	75	723.7	100	13	29	1890	35503.1	44701.5
2013	甘肃	20	20	740	16301.6	30968.4						1	3	420	3072.1	10827.5						1	1	44	16	6.8
2013	青海	3	3	28	1150.2	818.5
2013	宁夏	7	8	986	8789.4	7735.6																3	3	158	2024.9	2698.5
2013	新疆	7	7	189	2102	1999.3																1	1	26	793.5	7.3
2014	全国	1999	2572	119821	2696350.7	2141737.4	112	165	32372	581368.6	958765.9	3575	4611	359230	10913485.3	6336057.8	353	453	52235	1072103.3	556140.3	1575	1984	81982	1478472.9	1261325.4
2014	东部地区	1179	1538	78973	1969621.7	1553895.5	45	66	5432	139515.7	171599.1	3003	3828	309080	9929424.7	5313929	310	397	48986	1029094.4	540591.2	1309	1620	66825	1292442.4	1050545.1
2014	中部地区	429	564	21083	346125.9	297441.9	13	23	9225	133094.5	257924	392	516	29727	637039.6	477540.1	23	32	2234	28602.5	10541	158	215	8036	97785.8	114999.8
2014	西部地区	290	348	13417	297451.8	220996.3	44	61	11531	198133.4	330828.3	151	226	18138	280051.9	526654	15	18	545	9230	4126.9	78	104	5061	73077.6	68681.2
2014	东北地区	101	122	6348	83151.3	69403.7	10	15	6184	110625	198414.5	29	41	2285	66969.1	17934.7	5	6	470	5176.4	881.2	30	45	2060	15167.1	27099.3
2014	北京	71	72	4966	129021.6	68218.8	7	16	1247	31629.7	16447.1	78	99	7534	223696.8	101074.8	19	27	3679	202052.9	26815.7	75	90	5362	133789.6	58444.8
2014	天津	30	40	4726	100813.1	40155.7	1	1	6	40	50	40	44	4294	103210.9	228876	6	6	2208	43071.8	12724.5	13	25	658	15283.4	9255.7
2014	河北	62	64	4827	118985.4	73870.7	3	3	974	12558	16575	38	42	2491	38564.1	36391.4	2	2	297	1396.4	544.1	31	37	2286	18337.5	12426.3
2014	山西	21	24	1225	30359.9	22838.8						6	19	378	8325.1	3776.1						6	9	414	3524.3	2261.4
2014	内蒙古	12	14	441	19699.5	13778.3	1	1	40	679.8	400						2	2	33	94.5	59.5	1	1	5	0.8	50
2014	辽宁	26	30	1092	25329.7	13625.9	4	7	4530	92043.3	162565.3	22	34	2073	65656	16421.8	1	2	44	1510.7	391.9	19	34	1448	8227.5	12676.7
2014	吉林	41	50	3090	33323.2	28859.3						2	2	89	517.9	78.8						2	2	83	1740.9	5793.4
2014	黑龙江	34	42	2166	24498.4	26918.5	6	8	1654	18581.7	35849.2	5	5	123	795.2	1434.1	4	4	426	3665.7	489.3	9	9	529	5198.7	8629.2
2014	上海	44	56	3114	87232.9	117602.3	3	3	1256	34165.8	60846.7	59	75	12168	503995.3	485825.9	7	10	460	13036.5	3501.6	25	29	1767	41100.2	41688.3
2014	江苏	388	507	19805	539795.5	380470.3	25	37	1586	48787	66809.5	1419	1776	83680	1857038.3	2358699.1	153	189	13770	245900.3	228110.4	683	855	29965	649504.9	646509.6
2014	浙江	229	307	13936	284479.8	245372.1	2	2	60	732.8	101.5	501	552	33540	818763.1	427308.5	32	32	1044	16761.3	7470.9	287	304	13263	229970.1	116967
2014	安徽	101	143	3753	51367.9	75000.9	1	1	21	350.2	20	162	205	8574	159288.7	98518.4	6	8	395	4305.7	807.2	41	48	1224	12576.2	14642.5
2014	福建	42	61	1772	32880.3	25980.6						131	158	13061	310121	278723.2	14	27	5796	156398.2	32436.2	26	34	988	18352.2	12018.8
2014	江西	60	66	2576	30060.1	28918.1	2	2	3718	69033.5	219547.4	62	72	3885	60975.4	45674.2	2	2	68	710	3295	21	35	1217	10706.2	8238.7
2014	山东	176	247	15912	405375.4	410835.9	2	2	234	3344.6	3512	126	202	11983	382904.9	197788.5	8	11	14322	232226.7	143279.4	84	120	4272	79725.1	88337.2
2014	河南	89	113	5467	62323.3	62020.2	2	4	1741	27121	7431.6	44	60	6272	97264.7	51028.6	4	5	313	5103.3	2449.5	37	56	2396	37746.7	36107
2014	湖北	70	95	4911	100721.7	60295.9	5	13	2900	23076.8	13191.6	39	69	7846	220055.9	226772.7	3	3	73	1906.6	1072	17	24	793	9201.1	21192.1
2014	湖南	88	123	3151	71293	48368	3	3	845	13513	17733.4	79	91	2772	91129.8	51770.1	8	14	1385	16576.9	2917.3	36	43	1992	24031.3	32558.1
2014	广东	124	171	9151	256352.7	186593.4	2	2	69	8257.8	7257.3	609	871	139788	5679583	1198619.6	69	93	7410	118250.3	85708.4	85	126	8264	106379.4	64897.4
2014	广西	34	39	1304	29964.5	32328.5						11	18	715	8402.2	5693.4	2	3	92	607.4	336	10	10	242	5937	3943.5
2014	海南	13	13	764	14685	4795.7						2	9	541	11547.3	622
2014	重庆	46	66	2946	58875.2	32433.4						23	26	667	9987.4	13024.9	9	11	233	4072.1	3355.4	25	38	1923	27498.2	22455.4
2014	四川	67	82	2709	44796.8	34730.2	6	6	2205	39673.3	78130.4	71	95	9039	164357.2	303431.3						24	28	1318	16841.6	7804.2
2014	贵州	12	18	838	18308.1	11573.6	18	19	2912	73384.5	68037.4	13	16	1646	20691.4	56309.6						2	2	258	1382.5	212
2014	云南	43	47	2030	54520	35386.8						2	2	40	1016.8	1218.7	1	1	102	2995	256	1	1	10	131.3	6.2
2014	西藏	2	2	20	225	137
2014	陕西	34	36	1214	35954.9	19887.9	19	35	6374	84395.8	184260.5	27	63	5489	71390.6	103939.9	1	1	85	1461	120	11	20	1137	19953.2	31951
2014	甘肃	22	22	754	22092.8	27183.9						3	5	530	4098.3	42586.2
2014	青海	2	2	25	772.1	1359.5
2014	宁夏	5	6	889	8887.8	7101.9																3	3	144	1323	1935.5
2014	新疆	11	14	247	3355.1	5095.3						1	1	12	108	450						1	1	24	10	323.4
2015	全国	2136	2781	125646	2967662.2	2973793.5	130	194	33208	679989.7	1092463.6	4183	5351	455005	14829696.3	8547510.7	423	565	56422	1299658.2	618190	1740	2164	90219	1811095	1254200.6	148	210	9822	286814.7	511436
2015	东部地区	1268	1674	84526	2218469.2	2204718.5	55	81	7073	168435.9	230691.3	3484	4402	392409	13579317	7331089.3	377	506	51969	1207834.5	588592.3	1433	1772	73826	1586085.8	1030058.8	107	146	6324	230875.4	415753.6
2015	中部地区	509	641	21897	375045.5	381675.1	19	29	9202	177596.6	280433.7	494	644	37391	890546.4	691848.6	24	32	2472	66767.4	13756.6	201	255	9730	137092.3	135114.8	23	31	1895	39681	48379.4
2015	西部地区	271	353	12592	270828.9	302016.8	46	71	10903	219936.9	366499.8	165	249	17166	255911.8	394154	18	22	1692	21010.7	15265	78	98	4683	68398.4	77190.1	16	31	1562	16058.7	46707
2015	东北地区	88	113	6631	103318.6	85383.1	10	13	6030	114020.3	214838.8	40	56	8039	103921.1	130418.8	4	5	289	4045.6	576.1	28	39	1980	19518.5	11836.9	2	2	41	199.6	596
2015	北京	72	73	4808	156941.5	98778.2	10	19	1627	40909.2	18915.4	79	102	6390	287177.8	250231.8	17	24	2852	225921.8	30316.5	75	93	5596	167745.2	71619.2	2	2	119	1194	1716.4
2015	天津	34	48	5384	110497.3	79914.4	3	4	410	6787.6	9367.6	43	50	5257	137100.9	263262.5	5	5	1819	59304	12681.3	20	29	967	30266.4	12337	3	3	209	5603.3	51819.1
2015	河北	66	74	4988	125512	78821.4	4	4	874	6941.2	27567	45	47	3941	46153.1	79429.8	2	2	344	1335.4	557.9	29	34	1893	25038.6	20598.1	6	6	650	10755.9	17530.5
2015	山西	27	29	1448	34311	28183.5						9	9	541	7242.9	8821.2						9	9	642	7454.3	21071.5
2015	内蒙古	17	19	713	18148.1	14052.6						2	2	52	435.4	784.4	2	3	53	89	79.5	2	2	19	250.8	3358	3	3	183	247.3	26829.1
2015	辽宁	22	26	1433	24725.8	17175.2	4	6	4189	96003.2	172883.6	29	44	7512	99312.6	124146.2	2	3	87	808.8	425.8	19	30	1524	14639	8205.2	1	1	15	162.8	228
2015	吉林	35	49	3229	45493.6	38275.9						5	6	329	2529	4673.6
2015	黑龙江	31	38	1969	33099.2	29932	6	7	1841	18017.1	41955.2	6	6	198	2079.5	1599	2	2	202	3236.8	150.3	9	9	456	4879.5	3631.7	1	1	26	36.8	368
2015	上海	45	58	3040	104744.4	79807.1	3	3	1481	38623.6	97620.6	67	79	14256	600484.6	958769.8	8	11	323	14922.2	2750.3	28	34	3451	121535.3	39604
2015	江苏	439	549	21910	626144.1	723018.3	28	37	1618	55655.3	45325.1	1427	1757	81584	1885702.1	2581323.7	150	171	10473	210003.2	181587.2	709	884	29112	660537	517332.5	57	91	3887	141208.2	283610.8
2015	浙江	217	302	14069	294498.8	276431.7	1	1	24	239.8	184.1	553	608	38248	963393.8	477950.6	44	44	1394	19289.9	12924.2	306	335	14934	266568.2	124780.2	18	18	582	37785.4	22428.6
2015	安徽	124	169	4396	68923.5	98992.6	4	4	117	1068.1	6420.4	203	277	11084	282068.6	278005.9	11	14	1022	42681.7	3922.3	53	62	1242	17372.9	19742.4	6	9	174	2331.7	729.3
2015	福建	43	60	1847	32109.2	29316						135	168	11736	362781.1	260810	16	31	6752	175757	36320	26	33	1198	14392.2	11013.7	2	2	8	264.9	728.6
2015	江西	61	74	2817	38186.9	27011	3	3	3694	54360.5	228776.4	71	89	3875	59414	53130.4	2	2	55	474.6	3295	21	30	978	9854.7	11294.9	3	5	276	7667.5	6777.6
2015	山东	171	246	15107	450344	461651.5	3	10	193	4623.6	15991.2	131	210	12663	407176.7	224567.6	10	12	16265	284016.3	208258	89	122	4787	87658.5	97860.2	10	13	496	21291	22195.2
2015	河南	114	143	6531	89536.4	86367	3	6	2071	38604.9	17419.7	57	75	7533	95623.4	80128.2	3	4	189	4009.6	2326.8	53	73	3717	47553	32667.4	8	9	698	16023.8	32068.9
2015	湖北	90	107	3529	69207.3	61927.8	6	13	2499	36490.1	17339.1	54	81	8611	232318.7	183908.9	3	3	61	1465.4	160.1	22	31	981	20240.7	25616.4	5	7	697	11658	8603.6
2015	湖南	93	119	3176	74880.4	79193.2	3	3	821	47073	10478.1	100	113	5747	213878.8	87854	5	9	1145	18136.1	4052.4	43	50	2170	34616.7	24722.2	1	1	50	2000	200
2015	广东	161	243	12349	297049.8	365600.2	3	3	846	14655.6	15720.3	1002	1375	217915	8880393.1	2234267.6	125	206	11747	217284.7	103196.9	150	207	11722	210830.8	134776	9	11	373	12772.7	15724.4
2015	广西	27	35	1415	22083	29408.9						13	22	839	7021.2	2251	1	1	10	96.9	182	8	9	243	3268.8	1739.1
2015	海南	20	21	1024	20628.1	11379.7						2	6	419	8953.8	475.9
2015	重庆	49	63	2707	77664	61032.5						34	46	2080	38273.9	34812	9	12	1210	13485	11608.4	25	31	1593	28587.3	20008.1	1	1	57	375.1	1921.7
2015	四川	59	95	2073	35757.3	30378.3	9	15	2764	58100.1	100592.2	62	85	7953	132063.7	124514.7	2	2	88	832.3	2808	21	26	1390	14876.2	6227.3	2	2	75	773.2	1405.9
2015	贵州	15	19	820	23261.3	6722.7	18	22	2846	74858.1	85028.8	14	20	1513	23387.7	68763.4						2	2	180	1387	3452
2015	云南	34	41	1617	38624.8	23059.9						3	3	66	594	2047.9	3	3	246	4954.5	457.3	4	4	174	2590.7	2100.6	1	3	120	117.2	12.3
2015	西藏	1	1	8	35.5	20
2015	陕西	32	37	1140	23503	17273	19	34	5293	86978.7	180878.8	31	63	3947	49037.9	96983.4	1	1	85	1553	129.8	12	20	972	15515.5	39538.4	3	5	176	5715.5	6208.3
2015	甘肃	21	21	827	13621.5	47644.1						2	4	637	4406.9	63146.8						1	1	44	9.6	17.2
2015	青海	2	2	23	3454.1	2787.7						1	1	40	254.8	341.6											1	4	56	300	120
2015	宁夏	7	10	980	10617.5	11858.9																2	2	44	1499.5	76.6	2	6	611	8409.6	5300.8
2015	新疆	7	10	269	4058.8	57778.2						3	3	39	436.3	508.8						1	1	24	413	672.8	3	7	284	120.8	4908.9
2016	全国	2310	3043	133133	3294408.7	3230751.5	149	200	32043	751947.3	1136344.3	5592	7059	533882	17811707.3	10100640.9	614	783	68371	1679883.2	1192272.1	1996	2423	100279	1997694	1645912	166	233	11722	334945	444186.7
2016	东部地区	1360	1804	88734	2452776.3	2286944.7	68	86	8048	261751.3	321138.1	4789	5968	465593	16453888.5	8784885.2	555	702	62686	1573839.3	1078787.1	1665	2001	81830	1746305	1361857.3	125	170	7582	253794.5	342156.4
2016	中部地区	567	756	25748	467182	483011.1	19	23	5265	105410.6	288346.4	546	730	45980	933571.4	929303.9	32	47	3118	78195.7	41745.7	213	272	10235	155399.3	128813.3	24	39	2251	50107.1	58480.5
2016	西部地区	298	369	12501	266835.3	367003.4	49	76	13156	238248.8	293420.3	220	311	17668	352811.8	335507.1	25	32	2411	24741.1	71581.5	89	111	4474	76701	134125.9	17	24	1889	31043.4	43549.8
2016	东北地区	85	114	6150	107615.1	93792.3	13	15	5574	146536.6	233439.5	37	50	4641	71435.6	50944.7	2	2	156	3107.1	157.8	29	39	3740	19288.7	21115.5
2016	北京	70	74	4735	157915.6	131446.7	9	17	1352	43563	8699	67	92	5529	263892.5	280957.6	13	19	2448	211667.5	12006.1	70	89	4636	121970.6	50985.2	2	2	118	1480.9	1657.6
2016	天津	35	46	5565	117218.7	108264.5	2	2	390	4065.1	10770.6	45	53	5137	137531.3	300303.5	2	2	53	443.3	1358.5	20	28	917	48504.4	59147.3	2	2	175	6648.9	12907
2016	河北	67	78	4921	131513.2	79857.5	4	4	1020	8563.5	37854.1	53	58	2958	34422.6	66784.1	3	3	230	1783.6	526.1	26	30	1594	20322.3	29377.2	6	9	957	12555.6	16976.1
2016	山西	35	38	1955	35073.3	39223.3	1	1	17	10	30.9	13	21	665	9760.1	9184.2						10	10	360	2348.9	2971.4	1	1	89	3691	345.5
2016	内蒙古	15	17	588	22302.2	9201.3						2	2	61	665.5	785.4	2	4	53	86	40.7	2	6	53	398.7	2618.3	2	2	125	167.9	6444
2016	辽宁	23	26	1153	20685.2	18444.4	7	9	4174	126837.2	194554.4	25	37	4142	64495.9	41885.9						19	28	2996	13303.3	13282.5
2016	吉林	36	50	3457	60041.8	48296.7						5	6	239	4233.3	5172.5						1	1	110	59.2	59.2
2016	黑龙江	26	38	1540	26888.1	27051.2	6	6	1400	19699.4	38885.1	7	7	260	2706.4	3886.3	2	2	156	3107.1	157.8	9	10	634	5926.2	7773.8
2016	上海	48	57	4002	137700.3	129695.2	3	3	1394	44794.5	101854	59	72	12597	668607.2	644452.2	6	8	369	14594.1	2739.2	21	23	2034	47285.2	27791
2016	江苏	449	573	21821	667285.5	522777.5	35	43	1770	66462.8	120680	1672	1985	86103	2054947.7	3347307.4	174	199	10294	294215.5	280871.6	790	928	30940	713857.2	656790.8	67	106	4105	155851.6	255012.3
2016	浙江	236	326	14721	334307.5	335534.1	3	4	83	809	2855.4	581	637	40570	1226132.7	592977.5	52	52	2279	49117.9	30349.4	310	352	15387	293418.5	212406.3	22	22	663	45119.8	23597.8
2016	安徽	139	220	5032	79978.7	133638.7	4	4	101	1418.7	2337.1	228	318	14831	346665.4	537563.4	17	27	1416	50620.6	33781.2	59	78	1768	35632.7	26128.9	4	7	200	1275.8	615.9
2016	福建	46	62	2446	35635	35609.5						141	182	16868	413789.5	306797	14	28	6735	195010.5	45833.4	28	34	1032	9550.2	14292.5	2	2	13	158	744
2016	江西	104	123	3540	58428.2	39093.5	1	1	1566	25164.7	220964	92	117	6997	115356.6	81787.5	2	2	62	327.6	121.8	25	29	1084	13762.6	16198.4	5	10	471	9674.4	8694.3
2016	山东	191	289	16295	489629.5	555277.2	3	3	571	7958.3	26459.8	136	226	12793	420173.6	185286.8	9	15	18266	376734.1	466722.9	95	130	4617	84623.9	89570.8	10	12	813	17701.9	19590.1
2016	河南	121	165	7013	117373.5	102397	6	9	1977	58513.7	21160.3	59	78	8094	108854.2	78311.6	4	5	342	6814.8	2820.7	51	70	3252	45628.4	33163.4	8	9	726	16445.8	37198.1
2016	湖北	81	104	4799	100366.9	85581.3	4	5	853	13341.4	12152	56	79	7850	248356	113207.7	4	4	107	1482.4	200.5	21	32	864	16270.6	17693.3	5	11	719	18154.6	11426.7
2016	湖南	87	106	3409	75961.4	83077.3	3	3	751	6962.1	31702.1	98	117	7543	104579.1	109249.5	5	9	1191	18950.3	4821.5	47	53	2907	41756.1	32657.9	1	1	46	865.5	200
2016	广东	204	285	13233	369737.4	378883.3	9	10	1468	85535.1	11965.2	2034	2662	282893	11229049.1	3059861.5	282	376	22012	430272.8	238379.9	305	387	20673	406772.7	221496.2	14	15	738	14277.8	11671.5
2016	广西	26	29	1423	19410.3	23882.2						10	13	617	4988	3434.3	1	1	6	52.5	182	7	7	133	2788.9	991.6
2016	海南	14	14	995	11833.6	9599.2						1	1	145	5342.3	157.6
2016	重庆	57	66	3075	94749.2	76989	1	1	28	422.1	303.4	64	80	2896	75796.6	50777.4	15	17	1288	13856.1	26741.7	27	37	1419	27968.9	25330.8	1	1	60	386.2	2906.6
2016	四川	70	103	2458	36077.7	108244	12	18	3152	59138.8	116186.9	83	107	8716	166912.3	142740.8	4	7	852	6516	43926.5	19	21	1061	11467.3	9169.3	1	1	67	1237	1488.6
2016	贵州	28	34	1096	32631.1	13883.5	14	16	2477	82772.4	37576.2	15	18	978	16990.7	49374.9						4	4	170	1421.2	4139
2016	云南	37	45	1265	23814.2	17032						6	6	155	4386.5	5272.9	3	3	212	4230.5	690.6	4	4	152	5418.8	3370.4	1	3	113	149	12.3
2016	西藏	1	1	7	37.8	26.1
2016	陕西	29	32	924	17465.2	16910.9	22	41	7499	95915.5	139353.8	32	72	3379	68602.8	48398.1						21	27	1194	23365.3	42073.5	3	5	198	4533.9	5575.9
2016	甘肃	17	19	680	10243.6	29128.5						2	4	719	13036.9	25657.3
2016	青海	6	7	73	1791.4	1586.6						4	7	120	1060.1	8716											2	2	67	1233.2	1217
2016	宁夏	6	9	738	6074.3	12254.1																3	3	259	3163.8	45756	4	5	876	15933.3	19649
2016	新疆	6	7	174	2238.3	57865.2						2	2	27	372.4	350						2	2	33	708.1	677	3	5	383	7402.9	6256.4
2018	全国	2427	3183	134799	4771896	3893957						7337	8772	658712	26711562	15293892	892	1076	79470	2037957	1470873	2293	2692	105328	2590414	1697276	73	91	4131	135558	127972
2018	东部地区	1375	1836	90673	3563957	2878094						6244	7402	552620	23554186	10922829	795	939	70216	1872869	1342945	1935	2252	89457	2270581	1452887	53	63	3144	108119	100262
2018	中部地区	677	875	26425	722518	632024						811	1030	68201	1735439	3702763	50	77	3950	94840	63878	235	278	9212	191822	132398	14	18	596	22774	17981
2018	西部地区	298	374	12738	364765	280515						242	292	33297	1355327	590405	44	52	4975	61982	63477	89	117	5124	107908	96752	5	9	356	4320	8501
2018	东北地区	77	98	4963	120656	103325						40	48	4594	66610	77895	3	8	329	8265	573	34	45	1535	20103	15239	1	1	35	345	1228
2018	北京	67	72	5131	260809	171822						52	66	4369	230326	386033	12	13	1219	92878	19008	54	63	2916	90598	40457	1	1	92	1786	735
2018	天津	31	36	4712	77966	66029						33	43	4656	176820	411987	3	3	2300	101342	23531	16	17	1205	27433	21592
2018	河北	52	63	5149	142127	97829						37	50	3649	81589	19005	4	5	250	3254	1695	23	27	1074	14918	14393	5	10	493	17419	18347
2018	山西	39	43	2373	60677	54886						13	13	1290	7860	19538	1	7	78	1899	281	6	6	276	4408	2114
2018	内蒙古	12	15	545	4502	9840						3	3	156	9738	4872
2018	辽宁	27	31	1163	33224	32749						31	38	3680	51426	40351	2	7	249	5423	424	27	36	1151	14817	11186
2018	吉林	34	45	2599	52277	46749						8	9	898	14969	37497						1	1	26	306	176
2018	黑龙江	16	22	1201	35155	23828						1	1	16	215	46	1	1	80	2842	149	6	8	358	4980	3877	1	1	35	345	1228
2018	上海	46	52	3570	183917	130145						58	67	7705	308001	279040	5	8	200	26560	16648	23	25	1049	47222	35691
2018	江苏	420	537	22252	1078431	874860						1624	1944	98534	2759462	3281615	166	190	14505	333398	201619	789	893	30118	791294	679626	24	27	1141	34592	41082
2018	浙江	235	287	14791	474413	424353						686	746	58652	1866208	758375	53	56	2299	73294	27126	363	397	18335	421066	297321	6	6	154	3306	3041
2018	安徽	200	292	6094	144762	169743						292	394	17661	552843	2922434	15	26	2244	66124	28014	65	82	1131	18640	16141	4	5	75	2871	6803
2018	福建	46	63	1996	52171	41933						182	223	23301	860434	579726	23	38	6404	210844	51813	40	41	1686	28345	15634	3	3	169	5069	9418
2018	江西	176	202	4360	145939	69608						251	295	11348	307053	176910	17	22	853	15212	17072	55	61	1979	31375	19012	3	3	51	3239	1363
2018	山东	174	306	16320	714068	557768						91	153	9418	323911	233813	14	21	16088	360064	451545	73	105	4238	79379	65995	2	2	461	22044	15545
2018	河南	99	137	5771	126344	136450						56	85	11668	221248	206351	3	4	260	1594	422	35	49	2553	56372	37921	1	1	51	1592	235
2018	湖北	89	112	5476	171817	139289						92	122	12523	456218	235232	3	3	22	393	511	23	29	731	18035	20112	4	4	213	7278	6002
2018	湖南	74	89	2351	72980	62049						107	121	13711	190216	142298	11	15	493	9619	17579	51	51	2542	62992	37098	2	5	206	7794	3579
2018	广东	285	401	15713	544076	501046						3480	4104	342217	16942406	4972742	515	605	26951	671235	549961	554	684	28836	770326	282179	12	14	634	23903	12094
2018	广西	16	23	769	9313	5132						17	22	1004	14466	7257	1	1	20	98	195	5	5	115	2247	1612
2018	海南	19	19	1039	35981	12310						1	6	119	5028	492
2018	重庆	57	71	2704	93120	77101						61	75	3801	156227	90089	30	36	2462	27043	21361	24	33	1188	26121	12057
2018	四川	87	117	3960	105976	79030						92	103	23141	1040956	304803	8	10	2193	30015	41343	31	34	1870	46761	28143	1	1	68	1385	1904
2018	贵州	32	39	1130	38005	12479						23	24	1120	22882	28834	1	1	20	282	19	3	3	97	4281	1573
2018	云南	38	47	1559	44319	25708						11	11	419	6926	12848	3	3	230	3957	545	7	7	142	2761	1291
2018	西藏
2018	陕西	30	34	890	20860	14758						21	29	2121	55780	61314	1	1	50	587	15	12	28	1288	16648	41986	2	4	184	1516	2816
2018	甘肃	14	16	517	23213	36412						3	5	774	18803	42912						1	1	20	697	400
2018	青海	2	2	22	97	151						5	10	287	3938	27586						1	1	8	84	68
2018	宁夏	6	6	324	5173	10922						4	5	404	25290	9265						3	3	352	7683	9581	1	1	24	889	281
2018	新疆	4	4	318	20188	8982						2	5	70	323	625						2	2	44	626	41	1	3	80	530	3500
