# Supplementary material for: The impact of digital transformation on open innovation performance: The intermediary role of digital innovation dynamic capability
Source: PLoS One. 2025 Mar 10;20(3):e0317785. doi: 10.1371/journal.pone.0317785 (PMC11892873; doi:10.1371/journal.pone.0317785)
Supplement: S1 Data — (ZIP) [file pone.0317785.s001.zip › data/6.xlsx]

## Sheet: 科研机构专利申请情况
Untname	Year	Invia	Umia	Desia	Invja	Umja	Desja
单位名称	会计年度	当年独立申请的发明数量	当年独立申请的实用新型数量	当年独立申请的外观设计数量	当年联合申请的发明数量	当年联合申请的实用新型数量	当年联合申请的外观设计数量
.鄢陵县林业科学研究所	2019	0	0	0	1	0	0
○一研究所	2001	0	0	0	0	0	1
430070武汉工学院	1990	1	0	0	0	0	0
AC生态研究所	2013	1	0	0	0	0	0
AGH科学技术大学	2014	1	0	0	0	0	0
AIT奥地利技术研究所	2008	2	0	0	0	0	0
AIT奥地利技术研究所	2013	1	0	0	0	0	0
AIT奥地利技术研究所	2017	1	0	0	0	0	0
ALS治疗发展研究所	2017	1	0	0	0	0	0
AN舍甫琴柯应用物理研究所	1987	1	0	0	0	0	0
API研究所	2012	1	0	0	0	0	0
ARC工程学院	2005	1	0	0	0	0	0
AT斯蒂尔大学	2014	1	0	0	0	0	0
AT斯蒂尔大学	2017	1	0	0	0	0	0
AVCR用户科学研究所	2010	0	0	0	1	0	0
AV石化合成托普契夫研究所	2001	0	0	0	1	0	0
AV石化合成托普契夫研究所	2004	0	0	0	3	0	0
AV石化合成托普契夫研究所	2005	0	0	0	3	0	0
BC肿瘤研究所	2004	1	0	0	0	0	0
BFIVDEH-应用研究院	2003	1	0	0	0	0	0
BFIVDEH-应用研究院	2004	1	0	0	0	0	0
BFIVDEH-应用研究院	2005	1	0	0	0	0	0
BRGM地质矿业研究所	2008	1	0	0	0	0	0
BRGM-地质矿业研究所	2006	2	0	0	0	0	0
C&C新药研究所	1997	1	0	0	0	0	0
CATHOLIC大学校产学协力团	2012	0	0	0	2	0	0
CBR生物医学研究所	2005	0	0	0	1	0	0
CBS完整建筑解决方案研究所	2011	1	0	0	0	0	0
CC鉴定研究所	2008	0	0	0	1	0	0
CC新药研究所	1995	1	0	0	0	0	0
CC新药研究所	1997	1	0	0	0	0	0
CC新药研究所	2009	1	0	0	0	0	0
CC新药研究所	2012	1	0	0	0	0	0
CIC节能建筑研究所	2013	1	0	0	0	0	0
CIS微感研究所	2016	1	0	0	0	0	0															.
CPE里昂继续培训与研究学院	2012	0	0	0	1	0	0
CP凯尔科药物学科学院	1999	1	0	0	0	0	0
CP凯尔科药物学科学院	2000	2	0	0	0	0	0
CP凯尔科药物学科学院	2001	1	0	0	0	0	0
D/B/A爵硕大学药学院DUM	2006	0	0	0	1	0	0
D′AIX马赛大学	2018	0	0	0	1	0	0
DV埃弗里莫夫电子物理装置研究院	2003	1	0	0	0	0	0
DV叶夫列莫夫电生理仪器研究所股份	2015	0	0	0	2	0	0
DWI莱布尼茨互动材料研究所EV	2014	1	0	0	0	0	0
DWI莱布尼茨互动材料研究所协会	2016	1	0	0	0	0	0
DYETEC研究院	2015	0	0	0	1	0	0
EMPA瑞士联邦材料科学与技术研究所	2015	0	0	0	1	0	0
EO帕通电子焊接研究院电子束工艺国际中心	1997	1	0	0	0	0	0
ETH苏黎世苏黎世联邦理工学院	2011	0	0	0	1	0	0
EV汉斯诺尔研究院HKI莱布尼茨天然产物研究和感染生物学研究所	2006	1	0	0	0	0	0
FCBA技术研究所	2011	0	0	0	1	0	0
FHS圣加伦应用科学大学RPD研究所	2006	1	0	0	0	0	0
FOI国防研究所	2009	1	0	0	0	0	0
FP创新研究所	2016	2	0	0	0	0	0
FP创新研究所	2017	8	0	0	0	0	0
FTB研究所株式会社	2011	1	0	0	0	0	0
FTB研究所株式会社	2018	0	0	0	1	0	0
GD阿农齐奥基耶蒂研究院	1993	0	0	0	2	0	0
GM科尔吉扎诺夫斯基国家能源科学研究所	1987	1	0	0	0	0	0
GM科尔吉扎诺夫斯基国家能源科学研究所	1990	1	0	0	0	0	0
GPDV叶夫列莫瓦电物理仪器科学研究所	1997	0	0	0	1	0	0
HANBAT大学校产学协力团	2009	1	0	0	0	0	0
HC技术研究所	2010	0	0	0	1	0	0
HL特里维迪博士移植科学研究所	2009	0	0	0	2	0	0
H李莫菲特癌症中心研究所	2008	0	0	0	1	0	0
H李莫菲特癌症中心研究所	2012	1	0	0	0	0	0
H李莫菲特癌症中心研究所	2014	1	0	0	0	0	0
H李莫菲特癌症中心研究所	2015	0	0	0	1	0	0
H李莫菲特癌症中心研究所	2017	0	0	0	1	0	0
H李莫菲特癌症中心研究院	2015	0	0	0	1	0	0
H李莫菲特癌症中心与研究所	2015	0	0	0	1	0	0
H李莫菲特癌症中心与研究所	2017	1	0	0	0	0	0
I3研究所	2012	6	0	0	0	0	0
I3研究所	2013	1	0	0	0	0	0
I3研究所	2014	1	0	0	0	0	0
I3研究所	2015	2	0	0	0	0	0
I3研究所	2017	3	0	0	0	0	0
IBSA生化研究所	2011	0	0	0	1	0	0
ID-莱利斯塔德动物保健及动物育种研究所	2001	1	0	0	0	0	0
ID-莱利斯塔德动物育种及动物保健研究所	1999	2	0	0	0	0	0
ID-莱利斯塔德动物育种及动物保健研究所	2000	1	0	0	0	0	0
IHP/莱布尼茨创新微电子研究所	2012	1	0	0	1	0	0
IHP/莱布尼茨创新微电子研究所	2018	0	0	0	1	0	0
IIT研究院	2017	0	0	0	1	0	0
IMBA莫利库尔生物技术研究所	2018	2	0	0	0	0	0
IMB分子生物技术研究所协会	2003	1	0	0	0	0	0
IMP分子病理研究所	2013	0	0	0	2	0	0
IMP分子病理研究所	2014	0	0	0	1	0	0
INETEC学院核工艺学	2005	3	0	0	0	0	0
INJE大学校产学协力团	2007	3	0	0	0	0	0
IN弗兰特塞维奇材料科学研究所	1994	1	0	0	0	0	0
IOF光学研究所股份	1997	1	0	0	0	0	0
IPH高能电工测试研究所	2016	0	0	0	1	0	0
IPU生产研究院	2001	0	0	0	1	0	0
IRB生物技术研究院	2000	1	0	0	0	0	0
IRCCS国立肿瘤研究所基金会	2010	1	0	0	0	0	0
IRCCS研究和治疗肿瘤国家研究所乔瓦尼帕斯卡莱基金会	2011	0	0	0	1	0	0
IRCSS国立肿瘤研究所基金会	2009	1	0	0	0	0	0
ITCF纺织化学和化学纤维研究所	2005	1	0	0	0	0	0
IUCFHYU汉阳大学校产学协力团	2014	1	0	0	0	0	0
IUCFHYU汉阳大学校产学协力团	2015	0	0	0	1	0	0
J大卫格莱斯顿研究所根据J大卫格莱斯顿遗嘱的遗嘱信托	2016	0	0	0	1	0	0
J大卫格莱斯顿研究所根据J大卫格莱斯顿遗嘱的遗嘱信托	2017	1	0	0	0	0	0
J克莱格凡特研究所	1999	0	0	0	1	0	0
J克莱格凡特研究所	2006	0	0	0	2	0	0
J克莱格凡特研究所	2007	0	0	0	1	0	0
J克雷格文特尔学院	2006	1	0	0	0	0	0
J克雷格文特尔研究所	2011	2	0	0	0	0	0
J克雷格文特尔研究院	2006	1	0	0	0	0	0
KINGSAUDUNIVERSITY沙特阿拉伯国王大学	2009	0	0	0	1	0	0
KOC大学	2011	1	0	0	0	0	0
KOC大学	2013	2	0	0	0	0	0
KOC大学	2014	1	0	0	0	0	0
KOC大学	2015	1	0	0	0	0	0
KOC大学	2016	1	0	0	0	0	0
KOJ听力治疗研究院股份	2015	1	0	0	0	0	0
LVMH研究所	2005	1	0	0	0	0	0
LVMH研究所	2007	1	0	0	0	0	0
LVMH研究所	2008	2	0	0	0	0	0
MM谢苗雅基娜及JA奥伏契宁柯娃生物有机化学学院	1995	1	0	0	0	0	0
MS拉迈亚高等研究学院	2011	1	0	0	0	0	0
MTA科学与自然研究酶学研究所	2010	0	0	0	1	0	0
NE朱可夫斯基教授中央航空流体力学学院	1997	0	0	0	1	0	0
NE朱可夫斯基教授中央航空流体力学学院	1999	0	0	0	1	0	0
NPO法人熟年体育大学研究所	2006	0	0	0	2	0	0
NTT创新研究院	2016	0	0	0	1	0	0
NVI荷兰疫苗研究所	2005	1	0	0	0	0	0
OAONIIC-尿素和有机合成物的研究和设计研究院股份	2001	1	0	0	0	0	0
PIAP工业自动化与测量研究院	2013	1	0	0	0	0	0
PIAP工业自动化与测量研究院	2014	1	0	0	0	0	0
PI技术研究所	2007	0	0	0	1	0	0
PI技术研究所	2008	0	0	0	1	0	0
PI技术研究所	2009	0	0	0	1	0	0
P安杰莱蒂分子生物学研究所	1999	1	0	0	0	0	0
P安杰莱蒂分子生物学研究所	2002	3	0	0	3	0	0
P安杰莱蒂分子生物学研究所	2003	1	0	0	0	0	0
P安杰莱蒂分子生物学研究所	2004	7	0	0	1	0	0
P安杰莱蒂分子生物学研究所	2005	7	0	0	5	0	0
P安杰莱蒂分子生物学研究所	2006	4	0	0	0	0	0
P安杰莱蒂分子生物学研究所	2007	9	0	0	4	0	0
P安杰莱蒂分子生物学研究所	2008	6	0	0	1	0	0
P安杰莱蒂分子生物学研究所	2009	0	0	0	3	0	0
RAS无线工程及电子研究院	2004	0	0	0	1	0	0
SEOUL大学教产学协力团	2007	2	0	0	0	0	0
SEOUL大学教产学协力团	2008	1	0	0	0	0	0
SEOUL大学教产学协力团	2011	1	0	0	0	0	0
SEOUL大学教产学协力团	2014	1	0	0	0	0	0
SEOUL大学校	2004	1	0	0	0	0	0
SEOUL大学校	2015	0	0	0	1	0	0
SEOUL大学校产学协力财团	2001	1	0	0	0	0	0
SEOUL大学校产学协力财团	2011	1	0	0	0	0	0
SEOUL大学校产学协力团	2008	1	0	0	0	0	0
SEOUL大学校产学协力团	2012	1	0	0	0	0	0
SEOUL大学校精密机械共同设计研究所	2003	0	0	0	1	0	0
SMTGR多斯及SMTKM玛塔肾病研究所及研究中心	2009	0	0	0	2	0	0
SM基洛夫哈萨克国立大学	1989	1	0	0	0	0	0
SP瑞典技术研究所	2009	0	0	0	1	0	0
SV列贝迪夫中央合成橡胶研究所	1995	0	0	0	4	0	0
SYG研究所	2016	1	0	0	0	0	0
TCEGE大学	2014	1	0	0	0	0	0
TCL美国研究所	2012	5	0	0	0	0	0
TCL美国研究所	2014	2	0	0	0	0	0
TOBB经济技术大学	2017	2	0	0	0	0	0
TRICHEMICAL研究所	2010	0	0	0	1	0	0
TRI化学研究所	2006	1	0	0	0	0	0
TRON美因茨约翰尼斯古腾堡大学附属转化肿瘤医学院公益	2013	0	0	0	2	0	0
TRON美因茨约翰尼斯古腾堡大学附属转化肿瘤医学院公益	2014	0	0	0	2	0	0
TRON美因茨约翰尼斯古腾堡大学附属转化肿瘤医学院公益	2015	0	0	0	1	0	0
TRON美因茨约翰尼斯古腾堡大学附属转化肿瘤医学院公益	2016	0	0	0	2	0	0
UC3加的夫大学学院咨询	1999	1	0	0	0	0	0
VDEH应用研究院	2011	1	0	0	0	0	0
VDEH运筹学研究院	2014	1	0	0	0	0	0
VDEH运筹学研究院	2015	0	0	0	1	0	0
VEG气体研究所	1986	1	0	0	0	0	0
VEG气体研究所	1987	0	0	0	2	0	0
VEG气体研究所	1990	0	0	0	2	0	0
VIAM全俄航空材料研究院	1998	0	0	0	1	0	0
VIB研究所	2004	0	0	0	1	0	0
VIB研究所	2009	0	0	0	1	0	0
VIB研究所	2010	0	0	0	3	0	0
VIB研究所	2011	0	0	0	1	0	0
VIB研究所	2012	0	0	0	3	0	0
VRIJE布鲁塞尔大学	2001	1	0	0	0	0	0
VRIJE布鲁塞尔大学	2008	1	0	0	0	0	0
VRIJE布鲁塞尔大学	2010	0	0	0	2	0	0
VRIJE布鲁塞尔大学	2014	2	0	0	0	0	0
VRIJE布鲁塞尔大学	2015	1	0	0	0	0	0
VSB奥斯特拉瓦技术大学	2012	0	0	0	1	0	0
VU自由大学医学中心基金会	2015	0	0	0	1	0	0
WILAN研究所	2012	1	0	0	0	0	0
WILAN研究所	2013	2	0	0	0	0	0
WILAN研究所	2014	1	0	0	0	0	0
X射线光学系统学院	2005	1	0	0	0	0	0
YM研究所株式会社	2012	0	0	0	1	0	1
YM研究所株式会社	2017	0	0	1	0	0	0
ZAONPVZ乌拉尔梅卡诺布工业学院	2005	0	0	0	1	0	0
Z机械技术研究所	2014	0	0	0	1	0	0
阿阿斯科钦斯基采矿研究所	1988	1	0	0	0	0	0
阿坝藏族羌族自治州科学技术研究院	2011	3	0	0	0	0	0
阿坝藏族羌族自治州科学技术研究院	2012	0	1	0	0	0	0
阿坝藏族羌族自治州科学技术研究院	2013	0	1	1	0	0	0
阿坝藏族羌族自治州林业科学技术研究所	2016	1	0	0	0	0	0
阿坝藏族羌族自治州林业科学技术研究所	2017	0	3	0	0	0	0
阿坝藏族羌族自治州林业科学技术研究所	2018	0	4	0	0	0	0
阿坝藏族羌族自治州林业科学技术研究所	2019	0	1	0	0	0	0
阿坝藏族羌族自治州林业科学研究所	2005	1	0	0	0	0	0
阿坝藏族羌族自治州畜牧科学技术研究所	2014	0	0	1	0	0	0
阿坝藏族羌族自治州畜牧科学技术研究所	2016	1	1	1	0	0	0
阿坝藏族羌族自治州畜牧科学技术研究所	2017	2	0	2	0	0	0
阿坝藏族羌族自治州畜牧科学技术研究所	2018	0	1	0	1	1	0
阿坝藏族羌族自治州畜牧兽医科学研究所	1997	1	0	0	0	0	0
阿坝师范学院	2015	5	0	0	0	0	0
阿坝师范学院	2016	4	60	0	0	0	0
阿坝师范学院	2017	1	59	3	0	0	0
阿坝师范学院	2018	10	37	4	0	0	0
阿坝师范学院	2019	4	11	2	0	0	0
阿坝州科学技术研究院旅游经济研究所	2007	0	0	4	0	0	0
阿伯丁大学	1995	1	0	0	0	0	0
阿伯丁大学	1998	1	0	0	0	0	0
阿伯丁大学	1999	1	0	0	0	0	0
阿伯丁大学	2002	1	0	0	0	0	0
阿伯丁大学	2006	1	0	0	0	0	0
阿伯丁大学	2014	0	0	0	1	0	0
阿伯丁大学大学评议会	2007	1	0	0	0	0	0
阿伯丁大学大学评议会	2008	1	0	0	0	0	0
阿伯丁大学大学评议会	2010	1	0	0	0	0	0
阿伯丁大学董事会	2004	1	0	0	0	0	0
阿伯丁大学法院	2000	0	0	0	1	0	0
阿伯丁大学理事会	1996	2	0	0	0	0	0
阿伯丁大学理事会	2002	3	0	0	0	0	0
阿伯丁大学理事会	2005	2	0	0	0	0	0
阿伯丁大学理事会	2009	1	0	0	0	0	0
阿伯丁大学理事会	2011	1	0	0	0	0	0
阿伯丁大学理事会	2014	2	0	0	0	0	0
阿伯丁大学评议会	2014	0	0	0	1	0	0
阿伯丁大学校董事会	2008	1	0	0	0	0	0
阿伯里斯特维斯大学	2000	0	0	0	1	0	0
阿伯里斯特维斯大学	2011	2	0	0	0	0	0
阿卜杜拉国王大学	2011	0	0	0	1	0	0
阿卜杜拉国王科技大学	2010	1	0	0	0	0	0
阿卜杜拉国王科技大学	2012	6	0	0	1	0	0
阿卜杜拉国王科技大学	2013	5	0	0	0	0	0
阿卜杜拉国王科技大学	2014	14	0	0	1	0	0
阿卜杜拉国王科技大学	2015	8	0	0	0	0	0
阿卜杜拉国王科技大学	2016	7	0	0	1	0	0
阿卜杜拉国王科技大学	2017	3	0	0	2	0	0
阿卜杜拉国王科技大学	2018	4	0	0	1	0	0
阿卜杜拉国王科技大学	2019	0	0	0	1	0	0
阿卜杜勒阿齐兹国王大学	2013	0	0	0	1	0	0
阿卜杜勒阿齐兹国王大学	2014	0	0	0	1	0	0
阿德莱德大学	2016	3	0	0	2	0	0
阿德莱德大学	2017	3	0	0	1	0	0
阿德莱德大学	2018	3	0	0	0	0	0
阿德兰斯研究学院	2007	2	0	0	0	0	0
阿德兰斯研究学院	2010	1	0	0	0	0	0
阿德兰斯研究院	2001	1	0	0	0	0	0
阿德兰斯研究院	2002	1	0	0	0	0	0
阿德兰斯研究院	2005	1	0	0	0	0	0
阿恩涅斯梅亚诺夫苏联科学院有机元素化合物研究所	1988	0	0	0	1	0	0
阿尔堡大学	2003	1	0	0	0	0	0
阿尔堡大学	2004	1	0	0	0	0	0
阿尔堡大学	2007	1	0	0	0	0	0
阿尔堡大学	2009	1	0	0	0	0	0
阿尔堡大学	2012	1	0	0	0	0	0
阿尔卑斯格勒诺布尔大学	2017	1	0	0	1	0	0
阿尔贝特路德维希斯弗赖堡大学	2008	0	0	0	1	0	0
阿尔贝特路德维希斯弗赖堡大学	2010	0	0	0	1	0	0
阿尔贝特路德维希斯弗赖堡大学	2011	0	0	0	1	0	0
阿尔贝特路德维希斯弗赖堡大学	2012	1	0	0	0	0	0
阿尔贝特路德维希斯弗赖堡大学	2015	1	0	0	0	0	0
阿尔贝特-路德维希斯弗赖堡大学	2004	0	0	0	1	0	0
阿尔伯爱因斯坦医科叶希瓦大学	2000	0	0	0	3	0	0
阿尔伯爱因斯坦医科叶希瓦大学	2003	0	0	0	1	0	0
阿尔伯爱因斯坦医科叶希瓦大学	2004	0	0	0	1	0	0
阿尔伯爱因斯坦医科叶希瓦大学	2007	0	0	0	2	0	0
阿尔伯爱因斯坦医科叶希瓦大学	2010	0	0	0	1	0	0
阿尔伯达大学董事会	2013	1	0	0	1	0	0
阿尔伯达大学董事会	2014	1	0	0	0	0	0
阿尔伯达研究院	2005	1	0	0	0	0	0
阿尔伯格大学	2001	1	0	0	0	0	0
阿尔伯塔大学	2016	1	0	0	0	0	0
阿尔伯塔大学董事会	2012	1	0	0	0	0	0
阿尔伯塔大学董事会	2014	0	0	0	1	0	0
阿尔伯塔大学董事会	2017	0	0	0	1	0	0
阿尔伯塔大学理事会	2008	1	0	0	0	0	0
阿尔伯塔大学理事会	2014	2	0	0	0	0	0
阿尔伯特爱因斯坦医学院	2015	7	0	0	1	0	0
阿尔伯特爱因斯坦医学院	2016	1	0	0	2	0	0
阿尔伯特爱因斯坦医学院	2017	1	0	0	0	0	0
阿尔伯特路德维希的弗赖堡大学	2008	0	0	0	1	0	0
阿尔伯特路德维希的弗赖堡大学	2009	0	0	0	1	0	0
阿尔伯特路德维希的弗赖堡大学	2011	0	0	0	1	0	0
阿尔伯特路德维希的弗赖堡大学	2012	0	0	0	1	0	0
阿尔伯特路德维希弗莱堡大学	2010	1	0	0	0	0	0
阿尔伯特路德维希弗莱堡大学	2013	0	0	0	1	0	0
阿尔伯特路德维希弗莱堡大学	2015	1	0	0	2	0	0
阿尔伯特路德维希弗莱堡大学	2017	0	0	0	1	0	0
阿尔伯特-路德维希-弗莱堡大学	2016	0	0	0	1	0	0
阿尔伯特路德维希弗赖堡大学	2017	1	0	0	0	0	0
阿尔布莱希特路德维希弗莱堡大学	2011	0	0	0	1	0	0
阿尔布莱希特路德维希弗莱堡大学	2012	0	0	0	2	0	0
阿尔布莱希特路德维希弗莱堡大学	2013	0	0	0	1	0	0
阿尔布莱希特路德维希弗莱堡大学	2016	0	0	0	1	0	0
阿尔布莱希特路德维希弗莱堡大学	2017	0	0	0	1	0	0
阿尔法家务产品及处理发展研究所	1986	2	0	0	0	0	0
阿尔法萨尔大学	2017	0	0	0	1	0	0
阿尔法研究所	1992	1	0	0	0	0	0
阿尔卡拉德埃纳雷斯大学	2011	0	0	0	1	0	0
阿尔芒弗拉皮耶研究所	1992	1	0	0	0	0	0
阿尔梅里亚大学	2009	0	0	0	1	0	0
阿尔斯特大学	2008	0	0	0	1	0	0
阿尔斯特大学	2009	1	0	0	0	0	0
阿尔斯特大学	2012	1	0	0	2	0	0
阿尔斯特大学	2015	3	0	0	0	0	0
阿尔斯特大学	2016	4	0	0	0	0	0
阿尔特斯物理能源研究所	2017	1	0	0	0	0	0
阿尔图瓦大学	2017	0	0	0	1	0	0
阿尔托大学基金会	2008	3	0	0	0	0	0
阿尔托大学基金会	2009	1	0	0	1	0	0
阿尔托大学基金会	2011	3	0	0	0	0	0
阿尔托大学基金会	2012	1	0	0	0	0	0
阿尔托大学基金会	2013	1	0	0	0	0	0
阿尔托大学基金会	2014	0	0	0	2	0	0
阿尔托大学基金会	2015	5	0	0	0	0	0
阿尔托大学基金会	2017	1	0	0	1	0	0
阿尔托大学基金会	2018	0	0	0	1	0	0
阿尔托大学基金会SR	2017	1	0	0	0	0	0
阿尔托大学理工学院	2009	1	0	0	0	0	0
阿尔托大学理工学院	2012	1	0	0	0	0	0
阿尔托大学理工学院	2013	1	0	0	0	0	0
阿尔托大学注册基金会	2017	3	0	0	0	0	0
阿尔托大学注册基金会	2018	1	0	0	1	0	0
阿尔瓦利斯植物研究院	2010	0	0	0	1	0	0
阿根廷科尔多瓦天主教大学	2009	0	0	0	1	0	0
阿克雷奥研究院股份	2000	1	0	0	0	0	0
阿克隆大学	2009	1	0	0	0	0	0
阿克隆大学	2012	0	0	0	1	0	0
阿克伦大学	1993	1	0	0	0	0	0
阿克伦大学	1998	1	0	0	0	0	0
阿克伦大学	1999	1	0	0	0	0	0
阿克伦大学	2000	1	0	0	0	0	0
阿克伦大学	2001	0	0	0	1	0	0
阿克伦大学	2002	1	0	0	0	0	0
阿克伦大学	2003	1	0	0	0	0	0
阿克伦大学	2004	8	0	0	0	0	0
阿克伦大学	2005	4	0	0	0	0	0
阿克伦大学	2006	8	0	0	0	0	0
阿克伦大学	2007	11	0	0	4	0	0
阿克伦大学	2008	9	0	0	1	0	0
阿克伦大学	2009	2	0	0	0	0	0
阿克伦大学	2010	8	0	0	1	0	0
阿克伦大学	2011	4	0	0	0	0	0
阿克伦大学	2012	12	0	0	0	0	0
阿克伦大学	2013	12	0	0	0	0	0
阿克伦大学	2014	3	0	0	0	0	0
阿克伦大学	2015	3	0	0	1	0	0
阿克伦大学	2016	4	0	0	1	0	0
阿克伦大学	2017	3	0	0	1	0	0
阿克伦大学	2018	2	0	0	1	0	0
阿克伦大学	2019	0	0	0	1	0	0
阿克提伯拉戈特光学研究所	1997	1	0	0	0	0	0
阿肯色大学	2013	0	0	0	1	1	0
阿肯色大学董事会	2002	0	0	0	1	0	0
阿肯色大学董事会	2006	1	0	0	0	0	0
阿肯色大学董事会	2007	0	0	0	1	0	0
阿肯色大学董事会	2009	2	0	0	0	0	0
阿肯色大学董事会	2013	2	0	0	0	0	0
阿肯色大学董事会	2015	1	0	0	0	0	0
阿肯色大学董事会	2017	1	0	0	0	0	0
阿肯色大学理事会	2009	1	0	0	0	0	0
阿肯色大学理事会	2017	1	0	0	1	0	0
阿肯色大学评议会	1998	2	0	0	0	0	0
阿肯色大学评议会	2001	1	0	0	0	0	0
阿肯色大学评议会	2003	0	0	0	1	0	0
阿肯色大学评议会	2007	3	0	0	0	0	0
阿肯色大学评议会	2008	0	0	0	2	0	0
阿肯色大学评议会	2011	1	0	0	1	0	0
阿肯色大学评议会	2012	1	0	0	0	0	0
阿肯色大学评议会	2013	2	0	0	0	0	0
阿肯色大学评议会	2014	0	0	0	2	0	0
阿肯色大学评议会	2015	1	0	0	1	0	0
阿肯色大学托管委员会	2009	1	0	0	0	0	0
阿肯色大学托管委员会	2010	1	0	0	0	0	0
阿肯色州大学	2001	1	0	0	0	0	0
阿肯色州大学技术发展基金会	2007	3	0	0	0	0	0
阿肯色州立大学托管会	1999	1	0	0	0	0	0
阿肯色州立大学托管会	2010	1	0	0	0	0	0
阿肯色州立大学托管会	2012	1	0	0	0	0	0
阿奎坦阿尔法诺夫光学学院	2017	0	0	0	1	0	0
阿拉巴马大学	2002	1	0	0	0	0	0
阿拉巴马大学	2004	1	0	0	0	0	0
阿拉巴马大学	2005	1	0	0	0	0	0
阿拉巴马大学	2006	4	0	0	0	0	0
阿拉巴马大学	2008	1	0	0	0	0	0
阿拉巴马大学	2011	0	0	0	1	0	0
阿拉巴马大学	2012	0	0	0	1	0	0
阿拉巴马大学董事会	2006	2	0	0	0	0	0
阿拉巴马大学董事会	2008	1	0	0	0	0	0
阿拉巴马大学理事会	2012	1	0	0	1	0	0
阿拉巴马大学校董会	2013	0	0	0	1	0	0
阿拉巴马州立大学伯明翰研究基金会	2004	0	0	0	1	0	0
阿拉巴马州立大学伯明翰研究基金会	2006	0	0	0	1	0	0
阿拉巴马州立大学伯明翰研究基金会	2013	1	0	0	0	0	0
阿拉巴玛州立大学伯明翰研究基金会	2002	1	0	0	0	0	0
阿拉伯联合酋长国大学	2016	0	0	0	2	0	0
阿拉伯联合酋长国大学	2018	2	0	0	0	0	0
阿拉木图亚丁土木建筑研究所	1989	1	0	0	0	0	0
阿拉善盟蒙医医院阿拉善盟蒙医药研究所	2018	3	0	0	0	0	0
阿拉善盟蒙医医院阿拉善盟蒙医药研究所	2019	1	0	0	0	0	0
阿拉善职业技术学院	2018	1	3	0	0	0	0
阿拉善中科适用新技术研究院	2015	0	0	0	4	0	0
阿拉善中科适用新技术研究院	2016	0	0	0	1	0	0
阿拉斯加大学安克雷奇分校	2017	1	0	0	0	0	0
阿莱格亨尼健康科学大学	1998	1	0	0	0	0	0
阿勒格尼辛格研究所	2006	0	0	0	1	0	0
阿勒格尼辛格研究所	2014	1	0	0	0	0	0
阿勒格尼辛格研究所	2015	1	0	0	0	0	0
阿勒明塔萨无线电技术研究所	1990	0	0	3	0	0	0
阿勒明塔萨无线技术研究所	1990	0	0	1	0	0	0
阿里埃勒大学研究与发展	2016	2	0	0	0	0	0
阿利坎特大学	2013	2	0	0	0	0	0
阿利坎特大学	2017	1	0	0	0	0	0
阿利桑那州立大学校董会	2009	0	0	0	1	0	0
阿联酋大学	2012	2	0	0	0	0	0
阿联酋大学	2014	1	0	0	0	0	0
阿联酋大学	2015	1	0	0	0	0	0
阿联酋大学	2016	1	0	0	0	0	0
阿伦大学	2013	0	0	0	2	0	0
阿伦大学	2015	0	0	0	1	0	0
阿姆斯特丹病毒基因组学研究院	2004	1	0	0	0	0	0
阿姆斯特丹大学	1996	1	0	0	0	0	0
阿姆斯特丹大学	2004	1	0	0	0	0	0
阿姆斯特丹大学	2008	2	0	0	0	0	0
阿姆斯特丹大学	2009	0	0	0	1	0	0
阿姆斯特丹大学	2011	1	0	0	0	0	0
阿姆斯特丹大学	2012	3	0	0	0	0	0
阿姆斯特丹大学	2013	1	0	0	0	0	0
阿姆斯特丹大学	2017	0	0	0	1	0	0
阿姆斯特丹大学附属医院	2009	2	0	0	0	0	0
阿姆斯特丹大学学术医疗中心	2010	0	0	0	1	0	0
阿姆斯特丹大学学术医学中心	2009	1	0	0	0	0	0
阿姆斯特丹大学学术医学中心	2010	2	0	0	0	0	0
阿姆斯特丹大学学术医学中心	2011	2	0	0	0	0	0
阿姆斯特丹大学学术医学中心	2013	1	0	0	1	0	0
阿姆斯特丹大学学术医学中心	2014	1	0	0	0	0	0
阿姆斯特丹大学学术医学中心	2015	0	0	0	1	0	0
阿姆斯特丹大学学术医学中心	2018	1	0	0	0	0	0
阿姆斯特丹大学医学院	2005	0	0	0	1	0	0
阿姆斯特丹自由大学基金会	2016	1	0	0	0	0	0
阿姆斯特丹自由大学基金会	2017	0	0	0	1	0	0
阿姆斯特丹自由大学及阿姆斯特丹自由大学医疗中心基金会	2011	1	0	0	0	0	0
阿姆斯特丹自由大学及阿姆斯特丹自由大学医疗中心基金会	2012	0	0	0	2	0	0
阿姆斯特丹自由大学及阿姆斯特丹自由大学医疗中心基金会	2014	1	0	0	0	0	0
阿姆斯特丹自由大学医学中心基金会	2015	0	0	0	1	0	0
阿姆斯特丹自由大学医学中心基金会	2018	1	0	0	0	0	0
阿纳大学	2010	0	0	0	1	0	0
阿纳多卢大学雷克多卢库	2016	1	0	0	0	0	0
阿塞拜疆科学院涅弗特扬机器制造所	1988	1	0	0	0	0	0
阿塞拜疆科学院研究和设计院涅弗特扬机器制造所	1988	1	0	0	0	0	0
阿塞拜疆水问题科学研究所	1989	0	0	0	1	0	0
阿什凯隆基础学院注册捐款基金会	2017	0	0	0	1	0	0
阿斯顿大学	2007	1	0	0	0	0	0
阿斯顿大学	2008	0	0	0	1	0	0
阿斯顿大学	2009	1	0	0	0	0	0
阿斯顿大学	2010	2	0	0	0	0	0
阿斯顿大学	2011	2	0	0	0	0	0
阿斯顿大学	2012	1	0	0	0	0	0
阿斯顿大学	2013	1	0	0	0	0	0
阿斯顿大学	2014	1	0	0	0	0	0
阿斯顿大学	2015	1	0	0	0	0	0
阿斯顿大学	2016	4	0	0	0	0	0
阿斯顿大学	2017	1	0	0	0	0	0
阿塔特克大学科学研究项目单元	2017	0	0	0	1	0	0
阿图瓦大学	2017	0	0	0	1	0	0
阿万扎蒂西萨国际高级学院	2004	0	0	0	1	0	0
阿万扎蒂-西萨国际高级学院	2004	0	0	0	1	0	0
阿威罗大学	2009	2	0	0	0	0	0
阿威罗大学	2010	0	0	0	1	0	0
阿维利诺研究所	2011	1	0	0	0	0	0
阿维罗大学	2016	0	0	0	1	0	0
阿维尼翁大学	2003	0	0	0	1	0	0
阿维尼翁大学	2007	0	0	0	1	0	0
阿维尼翁大学	2017	0	0	0	1	0	0
阿维尼翁沃克吕斯国立大学	2016	0	0	0	2	0	0
埃伯哈德-卡尔斯-蒂宾根大学	2004	1	0	0	0	0	0
埃伯哈德卡尔斯蒂宾根大学医学院	2013	0	0	0	1	0	0
埃伯哈德卡尔斯蒂宾根大学医学院	2017	1	0	0	0	0	0
埃博学术大学	2010	1	0	0	0	0	0
埃博学术大学	2014	0	0	0	1	0	0
埃博学术大学	2015	1	0	0	0	0	0
埃博学术大学	2016	0	0	0	1	0	0
埃博学院	2009	0	0	0	1	0	0
埃迪斯科文大学	2006	0	0	0	2	0	0
埃迪斯科文大学	2010	0	0	0	1	0	0
埃迪斯科文大学	2012	0	0	0	1	0	0
埃尔兰根纽伦堡弗雷德里希亚历山大大学	2010	0	0	0	2	0	0
埃尔兰根纽伦堡弗雷德里希亚历山大大学	2016	0	0	0	1	0	0
埃尔兰根纽伦堡弗雷德里希亚历山大大学	2017	0	0	0	6	0	0
埃尔朗根大学附属医院	2011	0	0	0	1	0	0
埃尔朗根纽伦堡大学	2011	0	0	0	1	0	0
埃尔朗根纽伦堡大学	2017	0	0	0	1	0	0
埃尔朗根纽伦堡弗里德里希亚历山大大学	2009	0	0	0	2	0	0
埃尔朗根纽伦堡弗里德里希亚历山大大学	2010	0	0	0	1	0	0
埃尔朗根纽伦堡弗里德里希亚历山大大学	2011	0	0	0	6	0	0
埃尔朗根纽伦堡弗里德里希亚历山大大学	2012	0	0	0	1	0	0
埃尔朗根纽伦堡弗里德里希亚历山大大学	2016	1	0	0	0	0	0
埃尔朗根纽伦堡弗里德里希亚历山大大学	2017	2	0	0	1	0	0
埃尔朗根纽伦堡弗里德里希亚历山大大学	2018	1	0	0	1	0	0
埃尔朗根纽伦堡弗里德希亚历山大大学	2010	0	0	0	2	0	0
埃尔朗根纽伦堡弗里德希亚历山大大学	2011	0	0	0	3	0	0
埃尔朗根纽伦堡弗里德希亚历山大大学	2012	0	0	0	1	0	0
埃尔朗根纽伦堡弗里德希亚历山大大学	2013	0	0	0	1	0	0
埃尔切市大学总医院基金会	2008	0	0	0	1	0	0
埃夫里瓦尔德艾松大学	2015	0	0	0	1	0	0
埃夫里瓦尔德艾松大学	2016	0	0	0	1	0	0
埃夫里瓦尔德艾松大学	2017	0	0	0	2	0	0
埃克塞特大学	2007	1	0	0	0	0	0
埃克塞特大学	2008	1	0	0	0	0	0
埃克塞特大学	2010	1	0	0	0	0	0
埃克塞特大学	2013	1	0	0	1	0	0
埃克塞特大学	2014	0	0	0	1	0	0
埃克斯马赛大学	2011	1	0	0	3	0	0
埃克斯马赛大学	2012	1	0	0	3	0	0
埃克斯马赛大学	2013	0	0	0	1	0	0
埃克斯马赛大学	2014	0	0	0	3	0	0
埃克斯马赛大学	2015	0	0	0	7	0	0
埃克斯马赛大学	2016	0	0	0	2	0	0
埃克斯马赛大学	2017	0	0	0	2	0	0
埃克斯马赛大学	2018	0	0	0	1	0	0
埃克斯马赛第二大学	2007	0	0	0	1	0	0
埃克斯马赛第三大学	2014	0	0	0	1	0	0
埃克斯特大学	2013	0	0	0	1	0	0
埃朗根大学附属医院	2017	0	0	0	1	0	0
埃朗根纽伦堡大学	2006	1	0	0	0	0	0
埃朗根纽伦堡弗里德里克亚历山大大学	2007	1	0	0	1	0	0
埃朗根-纽伦堡弗里德里克-亚历山大大学	2009	0	0	0	1	0	0
埃朗根纽伦堡弗里德里希亚力山大大学	2011	0	0	0	3	0	0
埃朗根纽伦堡弗里德里希亚力山大大学	2012	1	0	0	0	0	0
埃朗根纽伦堡弗里德里希亚力山大大学	2014	0	0	0	1	0	0
埃朗根纽伦堡弗里德里希亚力山大大学	2015	0	0	0	3	0	0
埃朗根纽伦堡弗里德里希亚力山大大学	2017	0	0	0	1	0	0
埃朗根纽伦堡弗里德里希亚历山大大学	2008	0	0	0	1	0	0
埃朗根纽伦堡弗里德里希亚历山大大学	2009	0	0	0	1	0	0
埃朗根纽伦堡弗里德里希亚历山大大学	2013	0	0	0	1	0	0
埃朗根纽伦堡弗里德里希亚历山大大学	2014	0	0	0	1	0	0
埃朗根纽伦堡弗里德里希亚历山大大学	2015	0	0	0	1	0	0
埃朗根纽伦堡弗里德里希亚历山大大学	2016	2	0	0	1	0	0
埃朗根纽伦堡弗里德里希亚历山大大学	2017	1	0	0	3	0	0
埃朗根纽伦堡弗里德里希亚历山大大学	2018	0	0	0	1	0	0
埃朗根-纽伦堡弗里德里希亚历山大大学	2005	0	0	0	1	0	0
埃朗根纽伦堡弗里克德里亚历山大大学	2006	1	0	0	0	0	0
埃里亚应用研究所	2014	1	0	0	0	0	0
埃莫里大学	1992	6	0	0	0	0	0
埃莫里大学	1993	3	0	0	0	0	0
埃莫里大学	1995	1	0	0	0	0	0
埃莫里大学	1997	0	0	0	1	0	0
埃莫里大学	1998	1	0	0	1	0	0
埃莫里大学	1999	1	0	0	3	0	0
埃莫里大学	2005	3	0	0	0	0	0
埃莫里大学	2006	1	0	0	0	0	0
埃莫里大学	2008	0	0	0	3	0	0
埃莫里大学	2012	2	0	0	2	0	0
埃莫里大学	2015	1	0	0	0	0	0
埃默大学	1999	1	0	0	0	0	0
埃默里大学	1986	1	0	0	0	0	0
埃默里大学	1987	1	0	0	0	0	0
埃默里大学	1991	1	0	0	0	0	0
埃默里大学	1992	2	0	0	0	0	0
埃默里大学	1997	0	0	0	1	0	0
埃默里大学	1999	0	0	0	1	0	0
埃默里大学	2000	2	0	0	0	0	0
埃默里大学	2001	1	0	0	0	0	0
埃默里大学	2003	1	0	0	1	0	0
埃默里大学	2005	0	0	0	1	0	0
埃默里大学	2006	0	0	0	3	0	0
埃默里大学	2007	1	0	0	2	0	0
埃默里大学	2008	2	0	0	3	0	0
埃默里大学	2009	0	0	0	6	0	0
埃默里大学	2010	0	0	0	1	0	0
埃默里大学	2012	2	0	0	2	0	0
埃默里大学	2013	0	0	0	2	0	0
埃默里大学	2014	0	0	0	1	0	0
埃默里大学	2015	1	0	0	4	0	0
埃默里大学	2016	2	0	0	4	0	0
埃默里大学	2017	3	0	0	1	0	0
埃塞克斯大学	1989	0	0	0	1	0	0
埃塞克斯大学	1991	0	0	0	1	0	0
埃塞克斯大学	1993	1	0	0	0	0	0
埃斯特雷马杜拉大学	2001	1	0	0	0	0	0
埃斯特雷马杜拉大学	2012	1	0	0	0	0	0
埃斯特雷马杜拉大学	2017	0	0	0	1	0	0
埃武拉大学	2006	1	0	0	0	0	0
埃因霍芬理工大学	2009	1	0	0	0	0	0
埃因霍温科技大学	2002	1	0	0	0	0	0
埃因霍温科技大学	2008	1	0	0	0	0	0
埃因霍温科技大学	2009	1	0	0	0	0	0
埃因霍温科技大学	2010	1	0	0	0	0	0
埃因霍温科技大学	2012	2	0	0	0	0	0
埃因霍温科技大学	2015	4	0	0	0	0	0
埃因霍温科技大学	2016	2	0	0	0	0	0
埃因霍温科技大学	2017	1	0	0	4	2	0
埃因霍温科技大学	2018	1	0	0	0	0	0
癌症研究所	1994	2	0	0	0	0	0
癌症研究所	2003	0	0	0	1	0	0
癌症研究所	2004	0	0	0	4	0	0
癌症研究所	2009	0	0	0	1	0	0
癌症研究所皇家癌症医院	2004	0	0	0	1	0	0
癌症研究所皇家癌症医院	2007	0	0	0	7	0	0
癌症研究所皇家癌症医院	2008	0	0	0	3	0	0
癌症研究所皇家癌症医院	2011	1	0	0	0	0	0
癌症研究所皇家病症医院	2008	0	0	0	1	0	0
癌症医学和细胞生物学百年研究所	2016	0	0	0	1	0	0
癌症疫苗研究院	2014	1	0	0	0	0	0
艾奥华大学研究基金会	1997	1	0	0	1	0	0
艾奥华大学研究基金会	2011	0	0	0	2	0	0
艾奥华大学研究基金会	2013	1	0	0	0	0	0
艾奥瓦大学研究基金会	2017	1	0	0	0	0	0
艾伯塔大学	1994	1	0	0	0	0	0
艾伯塔大学	1997	1	0	0	1	0	0
艾伯塔大学	2003	0	0	0	1	0	0
艾伯塔大学董事会	1990	1	0	0	0	0	0
艾伯塔大学董事会	2002	1	0	0	0	0	0
艾伯塔大学董事会	2004	1	0	0	0	0	0
艾伯塔大学理事会	2003	1	0	0	0	0	0
艾伯塔大学理事会	2016	1	0	0	0	0	0
艾伯塔大学理事会	2017	2	0	0	0	0	0
艾伯塔大学校董	1998	0	0	0	2	0	0
艾伯塔大学校董	1999	0	0	0	1	0	0
艾伯塔大学校董	2001	1	0	0	0	0	0
艾伯塔大学校董	2004	1	0	0	0	0	0
艾伯塔大学校董	2006	1	0	0	0	0	0
艾伯塔大学校董	2007	3	0	0	0	0	0
艾伯塔大学校董	2008	1	0	0	0	0	0
艾伯塔大学校董	2013	0	0	0	1	0	0
艾伯塔大学校董	2015	1	0	0	0	0	0
艾伯塔大学校董事会	1994	0	0	0	1	0	0
艾伯塔大学校董事会	2008	1	0	0	0	0	0
艾伯塔大学校董事会	2011	2	0	0	0	0	0
艾伯塔大学校董事会	2014	2	0	0	0	0	0
艾伯塔大学校董事会	2017	1	0	0	1	0	0
艾伯特爱恩斯坦医学院	1993	0	0	0	1	0	0
艾伯特爱恩斯坦医学院	1999	0	0	0	1	0	0
艾伯特路德维格斯弗赖堡大学	2013	0	0	0	2	0	0
艾伯特路德维格斯弗赖堡大学	2017	0	0	0	1	0	0
艾伯特路德维希斯弗赖堡大学	2014	0	0	0	1	0	0
艾伯特森特-乔尔吉医科大学	1998	0	0	0	1	0	0
艾伯特叶史瓦大学爱因斯坦医学院	2013	2	0	0	0	0	0
艾恩德霍芬技术大学	2000	1	0	0	0	0	0
艾恩德霍芬技术大学	2004	0	0	0	1	0	0
艾恩德霍芬技术大学	2007	1	0	0	0	0	0
艾恩德霍芬技术大学	2009	1	0	0	0	0	0
艾恩德霍芬科技大学	2005	0	0	0	1	0	0
艾恩德霍芬科技大学	2007	2	0	0	0	0	0
艾恩德霍芬理工大学	2008	1	0	0	0	0	0
艾恩德霍芬理工大学	2009	1	0	0	0	0	0
艾恩德霍芬理工大学	2011	0	0	0	2	0	0
艾尔弗雷德韦格纳研究所赫尔姆霍茨极地与海洋研究中心	2015	1	0	0	0	0	0
艾菲克特细胞研究所	2001	1	0	0	0	0	0
艾菲克特细胞研究所	2003	0	0	0	1	0	0
艾菲克特细胞研究所	2004	2	0	0	0	0	0
艾菲克特细胞研究所	2005	2	0	0	0	0	0
艾菲克特细胞研究所	2006	1	0	0	0	0	0
艾克斯马赛大学	2008	2	0	0	0	0	0
艾克斯马赛大学	2010	0	0	0	4	0	0
艾克斯马赛大学	2011	0	0	0	3	0	0
艾克斯马赛大学	2012	0	0	0	5	0	0
艾克斯马赛大学	2013	1	0	0	0	0	0
艾克斯马赛大学	2014	0	0	0	7	0	0
艾克斯马赛大学	2015	1	0	0	4	0	0
艾克斯马赛大学	2016	0	0	0	8	0	0
艾克斯马赛大学	2017	0	0	0	4	0	0
艾克斯马赛大学	2018	0	0	0	1	0	0
艾克斯-马赛大学	2012	0	0	0	1	0	0
艾克斯-马赛大学	2015	0	0	0	2	0	0
艾克斯-马赛大学	2016	0	0	0	3	0	0
艾克斯-马赛大学	2017	0	0	0	1	0	0
艾克斯马赛第一大学	2015	0	0	0	1	0	0
艾里尔大学研究与开发	2013	2	0	0	1	0	0
艾里尔大学研究与开发	2014	1	0	0	0	0	0
艾里尔大学研究与开发	2015	1	0	0	0	0	0
艾玛拜爱斯基金会高等生物技术和健康研究地中海研究所	2007	0	0	0	1	0	0
艾米塔米学院研发	2011	1	0	0	0	0	0
艾米塔米学院研发	2014	1	0	0	0	0	0
艾默瑞大学	2004	1	0	0	0	0	0
艾帕特玛普波尔图大学分子病理学和免疫学研究所	2016	1	0	0	0	0	0
艾因株式会社综合研究所	2003	2	0	0	0	0	0
艾因株式会社综合研究所	2004	1	0	0	0	0	0
艾滋基金会研究所	2016	1	0	0	0	0	0
艾滋基金会研究所	2017	1	0	0	0	0	0
爱阿华州立大学研究机构	1999	2	0	0	0	0	0
爱达荷大学	2008	0	0	0	1	0	0
爱达荷州大学	2012	1	0	0	0	0	0
爱德华王子岛大学	2008	0	0	0	1	0	0
爱德林智慧能源研究院山西	2017	1	0	0	0	0	0
爱迪生焊接研究所	2001	0	0	0	1	0	0
爱迪生焊接研究所	2013	1	0	0	0	0	0
爱迪生焊接研究所	2015	1	0	0	0	0	0
爱丁堡大学	2003	2	0	0	1	0	0
爱丁堡大学	2011	1	0	0	0	0	0
爱丁堡大学	2016	0	0	0	1	0	0
爱丁堡大学董事会	2003	1	0	0	1	0	0
爱丁堡大学董事会	2004	1	0	0	0	0	0
爱丁堡大学董事会	2005	2	0	0	0	0	0
爱丁堡大学董事会	2007	4	0	0	0	0	0
爱丁堡大学董事会	2008	2	0	0	0	0	0
爱丁堡大学董事会	2011	2	0	0	0	0	0
爱丁堡大学董事会	2012	1	0	0	0	0	0
爱丁堡大学董事会	2013	1	0	0	0	0	0
爱丁堡大学董事会	2014	3	0	0	1	0	0
爱丁堡大学董事会	2015	3	0	0	1	0	0
爱丁堡大学董事会	2016	4	0	0	0	0	0
爱丁堡大学董事会	2017	6	0	0	0	0	0
爱丁堡大学董事会	2018	1	0	0	0	0	0
爱丁堡大学管理处	2004	1	0	0	0	0	0
爱丁堡大学管理处	2005	2	0	0	0	0	0
爱丁堡大学管理处	2006	1	0	0	0	0	0
爱丁堡大学管理处	2007	3	0	0	0	0	0
爱丁堡大学管理处	2009	1	0	0	0	0	0
爱丁堡大学管理处	2011	1	0	0	0	0	0
爱丁堡大学管理处	2017	2	0	0	0	0	0
爱丁堡大学老学院理事会	2008	0	0	0	1	0	0
爱丁堡大学理事会	2012	0	0	0	4	0	0
爱丁堡大学评议会	2006	1	0	0	0	0	0
爱丁堡大学评议会	2008	2	0	0	0	0	0
爱丁堡大学评议会	2011	0	0	0	1	0	0
爱丁堡大学评议会	2012	0	0	0	1	0	0
爱儿乐研究所	2018	1	0	0	0	0	4
爱尔兰都柏林国立大学	2010	0	0	0	2	0	0
爱尔兰都柏林国立大学	2013	0	0	0	1	0	0
爱尔兰都柏林国立大学	2016	0	0	0	1	0	0
爱尔兰都柏林国立大学-都柏林大学	2004	2	0	0	0	0	0
爱尔兰都柏林国立大学-都柏林大学	2005	1	0	0	0	0	0
爱尔兰都柏林国立大学都柏林学院	2000	0	0	0	1	0	0
爱尔兰都柏林国立大学都柏林学院	2016	1	0	0	0	0	0
爱尔兰戈尔韦国立大学	2000	0	0	0	2	0	0
爱尔兰戈尔韦国立大学	2016	1	0	0	0	0	0
爱尔兰国家大学科克学院	2003	1	0	0	0	0	0
爱尔兰国家大学科克学院	2005	1	0	0	0	0	0
爱尔兰国家大学科克学院	2009	1	0	0	0	0	0
爱尔兰国立大学	2004	0	0	0	1	0	0
爱尔兰国立大学	2008	0	0	0	1	0	0
爱尔兰国立大学	2010	0	0	0	1	0	0
爱尔兰国立大学都柏林大学学院	2015	1	0	0	0	0	0
爱尔兰国立都柏林大学	2011	1	0	0	0	0	0
爱尔兰国立都柏林大学	2015	2	0	0	1	0	0
爱尔兰国立都柏林大学	2016	1	0	0	0	0	0
爱尔兰国立都柏林大学	2017	1	0	0	0	0	0
爱尔兰国立高威大学	2009	2	0	0	0	0	0
爱尔兰国立高威大学	2012	2	0	0	0	0	0
爱尔兰国立高威大学	2014	2	0	0	0	0	0
爱尔兰国立高威大学	2015	2	0	0	0	0	0
爱尔兰国立高威大学	2016	2	0	0	0	0	0
爱尔兰国立高威大学	2017	3	0	0	0	0	0
爱尔兰国立高威大学	2018	2	0	0	0	0	0
爱尔兰国立科克大学	2010	1	0	0	0	0	0
爱尔兰国立科克大学	2016	0	0	0	2	0	0
爱尔兰国立梅努斯大学	2010	0	0	0	1	0	0
爱尔兰国立梅努斯大学	2014	0	0	0	1	0	0
爱尔兰皇家外科医学院	2008	1	0	0	0	0	0
爱尔兰皇家外科医学院	2012	1	0	0	0	0	0
爱尔兰科克国立大学	2014	0	0	0	1	0	0
爱尔兰科克国立大学科克学院	1998	0	0	0	1	0	0
爱尔兰科克国立大学科克学院	2001	1	0	0	0	0	0
爱尔兰梅努斯国立大学	2007	1	0	0	0	0	0
爱尔兰梅努斯国立大学	2015	0	0	0	1	0	0
爱尔兰梅努斯国立大学	2016	1	0	0	0	0	0
爱荷华大学研究基金会	2004	2	0	0	0	0	0
爱荷华大学研究基金会	2006	2	0	0	0	0	0
爱荷华大学研究基金会	2011	2	0	0	2	0	0
爱荷华大学研究基金会	2012	0	0	0	2	0	0
爱荷华大学研究基金会	2014	3	0	0	3	0	0
爱荷华大学研究基金会	2016	2	0	0	0	0	0
爱荷华大学研究基金会	2017	2	0	0	2	0	0
爱荷华州立大学研究基金会	2005	0	0	0	1	0	0
爱荷华州立大学研究基金会	2013	3	0	0	0	0	0
爱荷华州立大学研究基金会	2014	3	0	0	1	0	0
爱荷华州立大学研究基金会	2015	1	0	0	3	0	0
爱荷华州立大学研究基金会	2016	0	0	0	1	0	0
爱荷华州立大学研究基金会	2017	0	0	0	3	0	0
爱吉技术研究所	1992	1	0	0	0	0	0
爱吉技术研究所	1993	1	0	0	0	0	0
爱丽达维纱瓦伟德雅佩大学	2009	0	0	0	2	0	0
爱莫里大学	1999	0	0	0	2	0	0
爱莫里大学	2000	2	0	0	0	0	0
爱莫里大学	2001	1	0	0	0	0	0
爱莫里大学	2003	0	0	0	1	0	0
爱莫里大学	2004	1	0	0	0	0	0
爱莫里大学	2005	1	0	0	0	0	0
爱莫里大学	2008	1	0	0	0	0	0
爱莫里大学	2009	1	0	0	0	0	0
爱莫里大学	2015	0	0	0	1	0	0
爱默蕾大学	2004	2	0	0	0	0	0
爱默蕾大学	2005	1	0	0	0	0	0
爱默蕾大学	2008	2	0	0	0	0	0
爱默蕾大学	2009	3	0	0	0	0	0
爱默蕾大学	2010	4	0	0	0	0	0
爱默蕾大学	2011	4	0	0	4	0	0
爱默蕾大学	2012	0	0	0	3	0	0
爱默蕾大学	2013	3	0	0	2	0	0
爱默蕾大学	2014	1	0	0	1	0	0
爱默蕾大学	2015	3	0	0	1	0	0
爱默蕾大学	2016	1	0	0	1	0	0
爱默蕾大学	2017	3	0	0	0	0	0
爱默蕾大学	2018	1	0	0	0	0	0
爱沙尼亚农业和土壤改良科学研究院	1989	1	0	0	0	0	0
爱沙尼亚生命科学大学	2007	0	0	0	1	0	0
安大略理工大学	2012	1	0	0	0	0	0
安大略省癌症研究所	2016	2	0	0	0	0	0
安大略省东区研究院儿童医院	2010	0	0	0	1	0	0
安德鲁斯街大学管理处	2002	0	0	0	1	0	0
安蒂奥基亚大学	2018	0	0	0	1	0	0
安蒂奥基亚专上学院	2013	0	0	0	1	0	0
安东大学校产学协力团	2005	0	0	0	1	0	0
安东大学校产学协力团	2009	0	0	0	1	0	0
安东尼奥泽维尔化学与生物技术学院	2015	0	0	0	1	0	0
安格德德夫古鲁兽医和动物科学大学	2010	0	0	0	1	0	0
安格尔耿切夫保加利亚高等技术学院	1988	1	0	0	0	0	0
安哈尔特大学	2015	1	0	0	0	0	0
安华新材料产业研究院江苏	2018	1	0	0	0	0	0
安徽安全生产科学研究院安徽安全事故调查分析技术中心	2018	0	1	0	0	0	0
安徽爸吡爱儿童中医研究院	2017	2	6	12	0	0	0
安徽百奥秘科生物医药研究院	2018	1	0	0	0	0	0
安徽蚌埠工业自动化研究所	1992	0	1	0	0	0	0
安徽蚌埠解放军汽车管理学院	1987	0	1	0	0	0	0
安徽蚌埠食品研究所	1987	1	0	0	0	0	0
安徽蚌埠新能源材料研究所	1987	1	0	0	0	0	0
安徽财经大学	2007	0	1	0	0	0	0
安徽财经大学	2011	0	0	0	0	1	0
安徽财经大学	2014	2	2	6	1	2	0
安徽财经大学	2015	1	2	34	0	0	0
安徽财经大学	2016	3	17	137	0	0	0
安徽财经大学	2017	4	12	51	0	0	0
安徽财经大学	2018	16	22	43	0	1	0
安徽财经大学	2019	1	1	25	7	1	0
安徽财贸学院	1992	1	0	0	0	0	0
安徽财贸职业学院	2013	0	0	0	1	0	0
安徽财贸职业学院	2018	1	0	0	0	0	0
安徽产品质量监督检验研究院	2007	0	0	0	1	1	0
安徽产品质量监督检验研究院	2012	2	1	0	0	0	0
安徽产品质量监督检验研究院	2015	2	1	0	0	0	0
安徽产品质量监督检验研究院	2016	1	1	0	0	2	0
安徽产品质量监督检验研究院	2017	1	0	0	0	1	0
安徽产品质量监督检验研究院国家排灌及节水设备产品质量监督检验中心	2018	1	0	0	0	0	0
安徽巢湖伤骨科研究所	1987	0	0	0	0	1	0
安徽巢湖伤骨科研究所	1988	0	2	0	0	0	0
安徽城建设计研究院	2013	3	3	0	0	0	0
安徽城建设计研究院	2014	5	5	0	0	0	0
安徽城建设计研究院	2015	2	0	0	0	0	0
安徽城市管理职业学院	2015	0	0	0	1	0	0
安徽城乡规划设计研究院	2019	0	0	0	1	0	0
安徽滁县地区农业机械研究所	1986	0	1	0	0	0	0
安徽春谷3D打印智能装备产业技术研究院	2015	50	0	0	0	0	0
安徽春谷3D打印智能装备产业技术研究院	2016	49	0	0	0	0	0
安徽春谷3D打印智能装备产业技术研究院	2018	0	0	0	2	0	0
安徽春谷3D打印智能装备产业技术研究院	2019	0	0	0	1	0	0
安徽大浦现代农业研究院	2015	1	1	0	0	0	0
安徽大浦现代农业研究院	2016	2	1	0	0	0	0
安徽大学	1994	1	0	0	0	0	0
安徽大学	1999	1	0	0	0	0	0
安徽大学	2000	1	1	0	0	0	0
安徽大学	2001	1	1	0	1	0	0
安徽大学	2002	5	1	0	1	1	0
安徽大学	2003	4	2	0	0	0	0
安徽大学	2004	1	0	0	0	0	0
安徽大学	2005	8	0	0	0	1	0
安徽大学	2006	13	0	0	2	0	0
安徽大学	2007	13	0	0	0	0	0
安徽大学	2008	22	1	0	7	2	0
安徽大学	2009	12	2	0	4	1	0
安徽大学	2010	13	1	0	3	0	0
安徽大学	2011	32	4	0	4	0	0
安徽大学	2012	48	13	0	12	1	0
安徽大学	2013	97	23	0	14	0	0
安徽大学	2014	92	28	1	15	4	0
安徽大学	2015	135	37	0	22	5	0
安徽大学	2016	241	39	0	22	3	0
安徽大学	2017	325	62	0	31	3	0
安徽大学	2018	392	80	10	30	6	0
安徽大学	2019	287	14	1	27	1	0
安徽大学电子信息工程学院	2012	0	0	0	0	1	0
安徽大学高分子材料研究所	1989	0	0	0	1	0	0
安徽大学恒泰精细化工	1999	1	0	0	0	0	0
安徽大学江淮学院	2014	0	2	0	0	0	0
安徽大学江淮学院	2018	1	1	0	0	0	0
安徽大学特种电视技术研究中心	2003	1	2	0	0	0	0
安徽大学特种电视技术研究中心	2013	0	1	0	0	0	0
安徽大学艺术与传媒学院	2015	0	3	0	0	0	0
安徽大学艺术与传媒学院	2016	0	0	2	0	0	0
安徽大学艺术与传媒学院	2017	0	0	4	0	0	0
安徽砀山果源果乐技术研究院	2012	2	0	0	0	0	0
安徽砀山果源果乐技术研究院	2015	1	0	0	0	0	0
安徽地矿地热能源勘查研究院	2019	0	0	0	3	5	0
安徽电力科学研究院	2005	2	5	0	0	0	0
安徽电力科学研究院	2006	1	1	0	0	0	0
安徽电力科学研究院	2007	0	3	0	0	0	0
安徽电力科学研究院	2008	1	2	1	0	0	0
安徽电力科学研究院	2009	0	4	0	1	5	1
安徽电力科学研究院	2010	2	6	0	1	4	1
安徽电力科学研究院	2011	8	9	0	1	2	2
安徽电力科学研究院	2012	6	7	0	10	13	0
安徽电力科学研究院	2013	11	12	0	1	7	0
安徽电力试验研究所	1999	0	1	0	0	0	0
安徽电力试验研究所电器厂	1997	0	1	0	0	0	0
安徽电气工程职业技术学院	2009	0	1	0	0	0	0
安徽电气工程职业技术学院	2010	1	1	0	0	0	0
安徽电气工程职业技术学院	2011	1	2	0	1	1	0
安徽电气工程职业技术学院	2012	0	1	0	0	0	0
安徽电气工程职业技术学院	2013	0	0	0	1	0	0
安徽电气工程职业技术学院	2014	0	0	0	3	2	0
安徽电气工程职业技术学院	2015	2	0	0	6	9	0
安徽电气工程职业技术学院	2016	0	0	0	12	15	0
安徽电气工程职业技术学院	2017	0	1	0	9	9	0
安徽电气工程职业技术学院	2018	1	1	0	19	19	0
安徽电气工程职业技术学院	2019	0	0	0	14	8	0
安徽电子科学研究所	2013	1	0	0	0	0	0
安徽电子科学研究所	2016	0	1	1	0	0	0
安徽电子科学研究所	2018	1	0	0	0	0	0
安徽电子科学研究所	2019	0	0	0	1	1	0
安徽电子信息职业技术学院	2007	0	0	0	2	2	0
安徽电子信息职业技术学院	2008	0	0	0	1	1	0
安徽电子信息职业技术学院	2010	0	0	0	1	1	0
安徽电子信息职业技术学院	2014	0	0	0	0	1	0
安徽电子信息职业技术学院	2016	0	3	0	0	0	0
安徽电子信息职业技术学院	2017	0	2	0	0	0	0
安徽电子信息职业技术学院	2018	0	8	0	0	0	0
安徽电子信息职业技术学院	2019	1	1	0	0	1	0
安徽鼎恒再制造产业技术研究院	2014	30	4	0	0	0	0
安徽鼎恒再制造产业技术研究院	2015	30	0	0	0	0	0
安徽鼎恒再制造产业技术研究院	2016	50	4	0	0	0	0
安徽鼎恒再制造产业技术研究院	2017	50	0	0	0	0	0
安徽鼎恒再制造产业技术研究院	2018	50	0	0	0	0	0
安徽儿童医院安徽新华医院、安徽儿科医学研究所	2018	1	5	2	0	0	0
安徽芳奎环境治理研究所	2018	1	8	6	0	0	0
安徽芳奎环境治理研究所	2019	2	0	0	0	0	0
安徽纺织工业科学研究所	1989	0	2	0	0	0	0
安徽纺织工业科学研究所	1992	0	1	0	0	0	0
安徽阜阳农业机械研究所	2003	0	1	0	0	0	0
安徽工程大学	2010	2	10	122	1	1	0
安徽工程大学	2011	7	36	5	0	0	0
安徽工程大学	2012	88	106	17	1	2	0
安徽工程大学	2013	165	255	78	0	2	0
安徽工程大学	2014	166	273	62	3	4	0
安徽工程大学	2015	175	302	38	3	1	0
安徽工程大学	2016	260	332	54	10	15	0
安徽工程大学	2017	522	325	51	29	25	1
安徽工程大学	2018	669	187	32	36	15	0
安徽工程大学	2019	249	35	15	40	0	0
安徽工程大学宣城产业技术研究院	2019	4	0	0	0	0	0
安徽工程科技学院	2003	0	1	0	0	0	1
安徽工程科技学院	2005	0	1	0	0	0	0
安徽工程科技学院	2008	5	8	0	0	0	0
安徽工程科技学院	2009	0	4	24	0	0	0
安徽工程科技学院	2010	1	12	0	0	0	0
安徽工贸职业技术学院	2012	2	5	16	0	0	0
安徽工贸职业技术学院	2013	230	49	21	0	0	0
安徽工贸职业技术学院	2014	0	9	1	0	0	0
安徽工贸职业技术学院	2015	0	2	0	0	0	0
安徽工贸职业技术学院	2016	0	5	1	0	0	0
安徽工贸职业技术学院	2018	0	1	0	0	0	0
安徽工贸职业技术学院	2019	1	0	0	0	0	0
安徽工商职业学院	2015	0	4	0	0	0	0
安徽工商职业学院	2016	0	4	2	0	0	0
安徽工商职业学院	2017	1	5	4	0	1	0
安徽工商职业学院	2018	1	7	1	0	0	0
安徽工商职业学院	2019	3	1	0	1	0	0
安徽工学院	1987	0	1	0	0	0	0
安徽工学院	1988	1	0	0	0	0	0
安徽工学院	1989	0	1	0	0	0	0
安徽工学院	1990	0	1	0	0	0	0
安徽工学院	1991	0	1	0	0	0	0
安徽工学院	1993	0	1	0	0	0	0
安徽工学院	1996	1	1	0	0	0	0
安徽工学院工业技术研究所	1994	0	0	0	1	0	0
安徽工学院生物机电工程研究所	1994	1	0	0	0	0	0
安徽工业大学	2001	1	1	0	0	0	0
安徽工业大学	2002	1	3	0	0	0	0
安徽工业大学	2003	2	8	0	0	1	0
安徽工业大学	2004	5	4	1	0	2	0
安徽工业大学	2005	21	4	0	2	0	0
安徽工业大学	2006	12	2	0	2	1	0
安徽工业大学	2007	19	1	0	3	0	0
安徽工业大学	2008	22	4	0	9	2	0
安徽工业大学	2009	19	3	0	9	5	0
安徽工业大学	2010	35	9	0	2	2	0
安徽工业大学	2011	71	12	0	6	1	0
安徽工业大学	2012	96	24	3	9	1	0
安徽工业大学	2013	128	35	1	13	1	0
安徽工业大学	2014	153	42	0	11	2	0
安徽工业大学	2015	228	60	0	8	0	0
安徽工业大学	2016	274	80	4	10	1	0
安徽工业大学	2017	351	100	16	17	9	0
安徽工业大学	2018	419	129	6	33	10	0
安徽工业大学	2019	280	16	0	35	0	0
安徽工业大学华冶自动化工程	2002	1	0	0	0	0	0
安徽工业经济职业技术学院	2015	0	3	0	0	0	0
安徽工业经济职业技术学院	2016	0	1	0	0	0	0
安徽工业经济职业技术学院	2017	1	4	0	0	0	0
安徽工业经济职业技术学院	2018	0	21	0	0	0	0
安徽工业经济职业技术学院	2019	0	5	0	3	5	0
安徽工业职业技术学院	2008	0	0	0	1	1	0
安徽工业职业技术学院	2009	1	1	0	0	0	0
安徽工业职业技术学院	2010	2	2	0	0	0	0
安徽工业职业技术学院	2011	0	1	0	0	0	0
安徽工业职业技术学院	2018	0	1	0	0	0	0
安徽公安厅刑事科学技术研究所	1990	0	0	0	0	1	0
安徽公安职业学院	2017	0	2	0	0	0	0
安徽公安职业学院	2018	0	3	0	0	0	0
安徽公共交通安全科学研究院	2013	0	1	0	0	0	0
安徽公众检验研究院	2016	0	3	0	0	0	0
安徽公众检验研究院	2017	1	4	0	0	0	0
安徽公众检验研究院	2018	5	0	0	0	0	0
安徽共生众服供应链技术研究院	2018	13	0	0	0	0	0
安徽共生众服供应链技术研究院	2019	5	0	0	0	0	0
安徽光电技术研究所	1987	0	0	0	0	1	0
安徽光纤光缆传输技术研究所中国电子科技第八研究所	2018	7	5	0	0	0	0
安徽光纤光缆传输技术研究所中国电子科技第八研究所	2019	7	1	0	0	0	0
安徽广播电视大学	2017	2	0	0	0	2	0
安徽广播电视大学	2018	0	0	1	0	0	0
安徽广播电视大学	2019	0	0	0	0	3	0
安徽广播影视职业技术学院	2015	0	2	0	0	0	0
安徽广播影视职业技术学院	2017	0	2	0	0	0	0
安徽国防科技职业学院	2012	2	1	0	0	0	0
安徽国防科技职业学院	2013	0	7	0	0	0	0
安徽国防科技职业学院	2014	2	18	0	0	0	0
安徽国防科技职业学院	2015	4	28	0	0	0	0
安徽国防科技职业学院	2016	0	46	1	0	0	0
安徽国防科技职业学院	2017	9	51	0	0	0	0
安徽国防科技职业学院	2018	3	11	0	0	0	0
安徽国防科技职业学院	2019	10	1	0	0	0	0
安徽国际商务职业学院	2013	0	0	0	1	0	0
安徽国际商务职业学院	2017	0	2	0	0	0	0
安徽国际商务职业学院	2018	1	6	0	0	2	0
安徽国际商务职业学院	2019	2	0	0	0	0	0
安徽国源节能技术研究院	2014	1	0	0	0	0	0
安徽海螺建材设计研究院	2009	5	5	0	0	0	0
安徽海螺建材设计研究院	2010	0	0	0	6	8	1
安徽海螺建材设计研究院	2011	2	1	0	1	1	0
安徽海螺建材设计研究院	2012	4	2	0	1	0	0
安徽海螺建材设计研究院	2013	0	1	0	3	27	0
安徽海螺建材设计研究院	2014	1	0	0	0	0	0
安徽海螺建材设计研究院	2015	1	2	0	1	0	0
安徽海螺建材设计研究院	2016	8	7	1	3	19	0
安徽海螺建材设计研究院	2017	8	13	1	2	3	0
安徽海螺建材设计研究院	2018	13	9	0	20	14	1
安徽海螺建材设计研究院	2019	7	0	0	10	7	4
安徽合巢氢产业应用技术研究院	2018	1	1	0	0	0	0
安徽合能电气研究所	1994	0	1	0	0	0	0
安徽宏实紫晶光电研究所	2012	1	1	0	0	0	0
安徽宏实紫晶光电研究所	2013	2	2	0	0	0	0
安徽宏实紫晶光电研究所	2014	0	3	0	0	0	0
安徽宏实紫晶光电研究所	2016	1	0	0	0	0	0
安徽宏实紫晶光电研究所	2017	2	5	1	0	0	0
安徽宏实紫晶光电研究所	2018	0	0	0	1	1	0
安徽宏泰交通工程设计研究院	2016	1	0	0	0	0	0
安徽宏泰交通工程设计研究院	2018	1	0	0	0	0	0
安徽鸿昇3D技术应用研究院	2016	1	1	0	0	0	0
安徽后青春工业设计研究院	2016	0	0	20	0	0	0
安徽后青春工业设计研究院	2017	8	8	21	0	0	0
安徽后青春工业设计研究院	2018	0	3	16	0	0	0
安徽华辰检测技术研究院	2018	5	0	0	0	0	0
安徽华东光电产业研究院	2016	4	1	0	0	0	0
安徽华东光电产业研究院	2017	0	3	0	0	0	0
安徽华东光电技术研究所	2005	5	2	0	0	0	0
安徽华东光电技术研究所	2006	0	2	0	0	0	0
安徽华东光电技术研究所	2007	7	22	0	0	0	0
安徽华东光电技术研究所	2008	1	9	0	0	0	0
安徽华东光电技术研究所	2009	28	44	0	0	0	0
安徽华东光电技术研究所	2010	28	68	0	0	0	0
安徽华东光电技术研究所	2011	36	54	0	0	0	0
安徽华东光电技术研究所	2012	38	63	0	0	0	0
安徽华东光电技术研究所	2013	29	56	0	1	0	0
安徽华东光电技术研究所	2014	39	51	0	0	0	0
安徽华东光电技术研究所	2015	28	46	0	0	0	0
安徽华东光电技术研究所	2016	32	46	0	0	0	0
安徽华东光电技术研究所	2017	48	18	0	0	0	0
安徽华东光电技术研究所	2018	47	10	0	0	0	0
安徽华东光电技术研究所	2019	26	0	0	0	0	0
安徽华夏养生学术研究所	2004	1	0	0	0	0	0
安徽华夏养生学术研究所	2005	1	0	0	0	0	0
安徽化工研究所	1986	1	0	0	0	0	0
安徽化工研究院	1993	0	0	0	1	0	0
安徽化工研究院	1995	0	0	0	1	0	0
安徽化工研究院	1996	1	0	0	0	0	0
安徽化工研究院	1999	1	0	0	0	0	0
安徽化工研究院	2000	1	0	0	0	0	0
安徽化工研究院	2007	1	0	0	0	0	0
安徽化工研究院	2011	3	0	0	0	0	0
安徽化工研究院	2013	1	0	0	0	0	0
安徽化工研究院	2014	7	0	0	0	0	0
安徽化工研究院	2015	6	1	0	0	0	0
安徽化工研究院	2016	3	2	0	0	0	0
安徽化工研究院	2017	1	12	0	0	0	0
安徽化工研究院	2018	4	0	0	1	0	0
安徽淮南煤炭化工研究所	1990	0	0	0	1	0	0
安徽淮南煤炭化工研究所	2015	1	0	0	0	0	0
安徽淮南农业科学研究所	1989	0	0	0	1	0	0
安徽环境科技研究院	2017	5	5	0	0	0	0
安徽环境科学研究院	2009	0	2	0	0	0	0
安徽环境科学研究院	2010	2	4	0	2	0	0
安徽环境科学研究院	2011	2	1	0	0	0	0
安徽环境科学研究院	2012	1	0	0	0	0	0
安徽环境科学研究院	2014	7	0	0	1	0	0
安徽环境科学研究院	2015	3	2	0	2	0	0
安徽环境科学研究院	2016	9	11	0	0	0	0
安徽环境科学研究院	2017	12	13	0	1	0	0
安徽环境科学研究院	2018	3	3	0	1	0	0
安徽环境科学研究院	2019	2	0	0	2	0	0
安徽黄梅戏艺术职业学院	2017	1	0	0	0	0	0
安徽徽博文物修复研究所	2017	1	10	0	0	0	0
安徽徽博文物修复研究所	2018	9	0	0	0	0	0
安徽徽派休闲食品研究所	2002	1	0	0	0	0	0
安徽惠洲地质安全研究院	2014	5	1	0	0	0	0
安徽惠洲地质安全研究院	2015	7	2	0	0	0	0
安徽惠洲地质安全研究院	2016	9	5	0	0	0	0
安徽惠洲地质安全研究院	2017	1	0	0	0	0	0
安徽惠洲地质安全研究院	2018	5	5	0	0	0	0
安徽慧通轨道交通研究院	2018	0	0	0	0	5	0
安徽慧通轨道交通研究院	2019	0	0	0	3	0	0
安徽机电学院	1989	0	2	0	0	0	0
安徽机电学院	1996	0	1	0	0	0	0
安徽机电学院	2001	0	0	0	0	1	0
安徽机电学院饮料实验工厂	1995	0	0	1	0	0	0
安徽机电学院中心研究所	1998	0	0	1	0	0	0
安徽机电职业技术学院	2011	0	2	4	0	0	0
安徽机电职业技术学院	2012	0	8	0	0	0	0
安徽机电职业技术学院	2013	9	42	0	0	0	0
安徽机电职业技术学院	2014	22	42	11	0	0	0
安徽机电职业技术学院	2015	118	283	35	0	0	0
安徽机电职业技术学院	2016	189	354	8	0	0	0
安徽机电职业技术学院	2017	292	108	1	0	0	0
安徽机电职业技术学院	2018	202	83	0	1	0	0
安徽机电职业技术学院	2019	66	8	1	0	0	0
安徽机械科学研究所	1987	0	1	0	0	0	0
安徽机械科学研究所	1988	1	0	0	0	0	0
安徽机械科学研究所	1990	1	0	0	0	0	0
安徽机械科学研究所	1992	0	1	0	0	0	0
安徽机械科学研究所	1993	1	0	0	0	0	0
安徽机械科学研究所	1998	0	1	0	0	1	0
安徽计量科学研究院	2011	0	2	0	0	0	0
安徽计量科学研究院	2012	1	1	0	0	0	0
安徽计量科学研究院	2014	2	2	0	0	0	0
安徽计量科学研究院	2015	0	0	0	1	1	0
安徽计量科学研究院	2018	0	1	0	0	1	0
安徽计量科学研究院	2019	1	1	0	0	2	0
安徽技术师范学院	2004	0	0	0	1	1	0
安徽建设工程测试研究院	2017	1	1	0	1	2	0
安徽建设工程测试研究院	2018	5	2	0	0	0	0
安徽建筑材料科学技术研究所	1991	0	1	0	0	0	0
安徽建筑材料科学技术研究所	1997	0	1	0	0	0	0
安徽建筑材料科学技术研究所	1998	0	1	0	0	0	0
安徽建筑大学	2013	9	12	0	0	0	0
安徽建筑大学	2014	23	21	1	2	1	0
安徽建筑大学	2015	64	48	0	2	5	0
安徽建筑大学	2016	75	59	3	10	12	0
安徽建筑大学	2017	81	122	5	21	9	0
安徽建筑大学	2018	224	160	8	10	6	0
安徽建筑大学	2019	139	36	3	15	4	0
安徽建筑大学城市建设学院	2017	0	0	0	1	2	0
安徽建筑大学城市建设学院	2018	1	3	0	0	0	0
安徽建筑大学城市建设学院	2019	8	12	0	0	0	0
安徽建筑工业学院	2004	1	6	0	0	0	0
安徽建筑工业学院	2005	3	0	0	0	0	0
安徽建筑工业学院	2007	1	0	0	3	0	0
安徽建筑工业学院	2008	1	0	0	2	0	0
安徽建筑工业学院	2009	1	3	0	1	0	0
安徽建筑工业学院	2010	5	6	0	0	2	0
安徽建筑工业学院	2011	2	21	0	0	2	0
安徽建筑工业学院	2012	14	18	0	2	9	0
安徽建筑工业学院	2013	2	9	0	0	0	0
安徽建筑科学研究所	1986	1	0	0	0	0	0
安徽建筑科学研究所	1987	0	1	0	0	0	0
安徽建筑设计研究院	2014	0	3	0	0	0	0
安徽建筑设计研究院	2015	0	2	0	1	1	0
安徽建筑设计研究院	2016	0	0	0	0	1	0
安徽建筑设计研究院	2017	0	0	0	0	1	0
安徽江淮湿地与生态研究院	2018	1	3	0	0	0	0
安徽交通规划设计研究院	2010	0	4	0	0	1	0
安徽交通规划设计研究院	2011	0	4	0	0	0	0
安徽交通规划设计研究院	2012	1	2	0	0	2	0
安徽交通规划设计研究院	2013	1	4	0	2	5	2
安徽交通规划设计研究院	2014	0	2	0	0	0	0
安徽交通科学研究所	1988	1	0	0	0	0	0
安徽交通科学研究所	1992	0	1	0	0	0	0
安徽交通科学研究所	1993	0	1	0	0	0	0
安徽交通科学研究所	1994	0	1	0	0	0	0
安徽交通科学研究院	2018	0	8	0	0	0	0
安徽交通职业技术学院	2004	0	0	0	0	0	1
安徽交通职业技术学院	2013	0	0	0	0	1	0
安徽交通职业技术学院	2014	0	5	0	0	0	0
安徽交通职业技术学院	2015	0	1	0	0	0	0
安徽交通职业技术学院	2016	0	3	0	0	0	0
安徽交通职业技术学院	2017	0	0	0	2	1	0
安徽交通职业技术学院	2018	0	10	2	0	0	0
安徽交通职业技术学院	2019	2	1	0	0	0	0
安徽金标准检测研究院	2018	0	3	0	0	0	0
安徽精准医疗产业研究院	2016	6	6	0	0	0	0
安徽精准医疗产业研究院	2018	33	26	0	0	0	0
安徽九方药物研究院	2015	1	0	0	0	0	0
安徽九方药物研究院	2016	1	0	0	0	0	0
安徽九华山佛教医药研究所	2017	0	0	0	1	0	0
安徽科必达机电研究所	1994	0	1	0	0	0	0
安徽科博产品检测研究院	2017	1	6	0	0	0	0
安徽科创药物研究所	2013	1	0	0	0	0	0
安徽科创药物研究所	2015	0	0	0	1	0	0
安徽科创药物研究所	2017	1	0	0	1	0	0
安徽科创中药天然药物研究所	2004	4	0	0	0	0	0
安徽科创中药天然药物研究所	2005	11	0	0	0	0	0
安徽科创中药天然药物研究所	2006	5	0	0	0	0	0
安徽科创中药天然药物研究所	2010	7	0	43	0	0	0
安徽科技学院	2006	0	5	0	0	0	0
安徽科技学院	2009	0	0	0	1	0	0
安徽科技学院	2010	0	1	0	2	0	0
安徽科技学院	2011	7	6	0	4	0	0
安徽科技学院	2012	41	16	0	5	0	1
安徽科技学院	2013	71	47	1	1	1	0
安徽科技学院	2014	175	45	0	3	0	0
安徽科技学院	2015	194	89	1	2	1	0
安徽科技学院	2016	129	104	1	2	1	0
安徽科技学院	2017	85	107	5	5	9	0
安徽科技学院	2018	178	155	10	15	12	0
安徽科技学院	2019	186	60	7	19	3	0
安徽科隆药物研究所	2011	1	0	0	0	0	0
安徽科学技术研究院	2008	1	0	0	0	0	0
安徽科学技术研究院	2009	2	0	0	2	0	0
安徽科学技术研究院	2010	0	0	0	1	0	0
安徽科学技术研究院	2011	0	0	0	1	0	0
安徽科学技术研究院	2012	1	0	0	0	0	0
安徽科学技术研究院	2015	3	0	0	0	0	0
安徽科学技术研究院	2018	1	0	0	0	0	0
安徽科学技术研究院	2019	5	0	0	0	0	0
安徽矿业职业技术学院	2013	0	1	0	0	0	0
安徽理工大学	2003	0	0	0	1	1	0
安徽理工大学	2004	0	1	0	0	0	0
安徽理工大学	2005	1	0	0	0	1	0
安徽理工大学	2006	4	1	0	1	1	0
安徽理工大学	2007	0	0	0	1	0	0
安徽理工大学	2008	11	10	0	1	1	0
安徽理工大学	2009	9	15	0	4	1	0
安徽理工大学	2010	12	44	0	2	0	0
安徽理工大学	2011	50	149	3	4	4	0
安徽理工大学	2012	100	400	47	12	14	0
安徽理工大学	2013	189	367	3	18	17	0
安徽理工大学	2014	237	543	0	18	26	0
安徽理工大学	2015	336	769	2	21	43	0
安徽理工大学	2016	577	995	1	19	15	0
安徽理工大学	2017	753	566	2	10	12	0
安徽理工大学	2018	764	229	4	35	21	0
安徽理工大学	2019	701	106	1	29	7	0
安徽理工大学爆破工程与器材研究所	2013	1	5	0	0	0	0
安徽理工大学电子设备厂	2011	0	4	0	0	0	0
安徽理工大学电子设备厂	2013	1	0	0	0	0	0
安徽理工大学电子设备厂	2014	0	8	0	0	0	0
安徽理工大学高科技中心	2011	2	4	0	0	0	0
安徽联和特种泵阀产业技术研究院	2015	1	3	0	0	0	0
安徽粮食工程职业学院	2014	0	1	0	0	0	0
安徽粮食工程职业学院	2017	1	2	0	0	0	0
安徽粮食工程职业学院	2018	2	2	0	0	0	0
安徽粮油科学研究所	1991	0	1	0	0	0	0
安徽粮油科学研究所	1994	1	0	0	0	0	0
安徽粮油科学研究所	2007	1	0	0	0	0	0
安徽粮油科学研究所	2017	2	0	0	0	0	0
安徽粮油科学研究所	2018	0	0	0	2	2	0
安徽林业科学研究院	2010	1	0	0	0	0	0
安徽林业科学研究院	2014	1	0	0	0	0	0
安徽林业科学研究院	2015	1	0	0	0	0	0
安徽林业科学研究院	2017	0	0	0	1	0	0
安徽林业科学研究院	2018	2	0	0	1	0	0
安徽林苑虫草研究所	2000	5	0	0	0	0	0
安徽林苑虫草研究所	2002	2	0	0	0	0	0
安徽溜溜梅研究院	2017	2	8	0	0	0	0
安徽溜溜梅研究院	2019	1	0	0	0	0	0
安徽绿能技术研究院	2010	1	0	0	0	0	0
安徽绿能技术研究院	2011	7	10	0	0	0	0
安徽绿能技术研究院	2015	2	0	0	0	0	0
安徽绿能技术研究院	2019	8	0	0	0	0	0
安徽煤炭科学研究院	2010	1	1	0	0	0	0
安徽煤炭科学研究院	2011	0	0	0	1	1	0
安徽煤炭科学研究院	2012	3	0	0	0	0	0
安徽煤炭科学研究院	2013	3	1	0	0	0	0
安徽煤炭科学研究院	2014	0	0	0	1	0	0
安徽煤炭科学研究院	2015	1	2	0	0	0	0
安徽煤炭科学研究院	2016	3	1	0	0	0	0
安徽煤炭科学研究院	2017	0	0	0	2	0	0
安徽煤炭科学研究院	2019	0	0	0	9	0	0
安徽蒙城县农机研究所	2000	0	1	0	0	0	0
安徽农化新技术研究所	1994	1	0	0	0	0	0
安徽农科院农产品加工研究所	2014	2	0	0	0	0	0
安徽农学院	1991	2	0	0	0	0	0
安徽农学院	1993	2	0	0	1	0	0
安徽农学院	1994	1	0	0	0	0	0
安徽农业大学	1996	0	1	0	0	0	0
安徽农业大学	1998	1	0	0	0	0	0
安徽农业大学	2000	2	0	0	0	0	0
安徽农业大学	2003	2	0	0	0	0	0
安徽农业大学	2004	6	0	0	0	0	0
安徽农业大学	2005	9	1	0	1	0	0
安徽农业大学	2006	6	6	0	0	0	0
安徽农业大学	2007	5	2	0	0	0	0
安徽农业大学	2008	4	4	0	2	0	0
安徽农业大学	2009	29	10	0	2	2	0
安徽农业大学	2010	35	12	0	6	0	0
安徽农业大学	2011	82	56	5	5	3	0
安徽农业大学	2012	91	18	4	6	6	0
安徽农业大学	2013	151	31	1	7	13	0
安徽农业大学	2014	159	55	0	4	0	0
安徽农业大学	2015	270	78	1	7	3	0
安徽农业大学	2016	262	99	2	14	11	0
安徽农业大学	2017	194	111	4	33	28	0
安徽农业大学	2018	289	137	18	21	20	2
安徽农业大学	2019	236	43	5	19	1	0
安徽农业大学大别山试验站	2019	0	0	0	2	0	0
安徽农业大学工学院	2006	0	1	0	0	0	0
安徽农业大学经济技术学院	2015	0	3	0	0	0	0
安徽农业大学经济技术学院	2016	0	3	0	0	0	0
安徽农业大学经济技术学院	2017	0	2	0	0	0	0
安徽农业大学经济技术学院	2018	0	1	0	0	0	0
安徽农业机械化研究所	1987	0	1	0	0	0	0
安徽农业机械研究所	1990	0	1	0	0	0	0
安徽农业机械研究所	1991	0	0	0	0	1	0
安徽农业机械研究所	1992	0	1	0	0	1	0
安徽农业机械研究所	1994	0	1	0	0	0	0
安徽农业机械研究所	1996	0	1	0	0	1	0
安徽农业机械研究所	1997	0	0	0	0	1	0
安徽农业机械研究所	1999	0	0	0	0	1	0
安徽农业机械研究所	2001	0	1	0	0	1	1
安徽农业科学院	1999	1	0	0	0	0	0
安徽农业科学院	2000	2	0	0	1	0	0
安徽农业科学院	2001	1	0	0	0	0	0
安徽农业科学院蚕桑研究所	2002	2	0	0	1	0	0
安徽农业科学院蚕桑研究所	2004	2	2	0	1	0	0
安徽农业科学院蚕桑研究所	2006	4	0	0	0	0	0
安徽农业科学院蚕桑研究所	2008	2	0	0	0	0	0
安徽农业科学院蚕桑研究所	2009	3	0	0	0	0	0
安徽农业科学院蚕桑研究所	2011	0	0	0	2	0	0
安徽农业科学院蚕桑研究所	2013	1	0	0	0	0	0
安徽农业科学院蚕桑研究所	2014	5	1	0	0	0	0
安徽农业科学院蚕桑研究所	2015	3	0	0	2	0	0
安徽农业科学院蚕桑研究所	2016	5	2	0	0	0	0
安徽农业科学院蚕桑研究所	2017	14	3	0	0	0	0
安徽农业科学院蚕桑研究所	2018	9	11	0	0	0	0
安徽农业科学院蚕桑研究所	2019	11	1	0	0	0	0
安徽农业科学院茶叶研究所	2010	1	0	0	0	0	0
安徽农业科学院茶叶研究所	2011	0	1	0	3	1	0
安徽农业科学院茶叶研究所	2012	2	2	0	0	0	0
安徽农业科学院茶叶研究所	2013	3	0	0	0	0	0
安徽农业科学院茶叶研究所	2014	3	3	0	2	0	0
安徽农业科学院茶叶研究所	2015	7	1	0	1	0	0
安徽农业科学院茶叶研究所	2016	1	2	0	1	0	0
安徽农业科学院茶叶研究所	2017	4	5	0	3	3	0
安徽农业科学院茶叶研究所	2018	8	9	0	2	2	0
安徽农业科学院茶叶研究所	2019	1	0	0	5	0	0
安徽农业科学院绿色食品工程研究所	2000	1	0	0	0	0	0
安徽农业科学院绿色食品工程研究所	2001	1	0	0	0	0	0
安徽农业科学院绿色食品工程研究所	2006	1	0	0	1	0	0
安徽农业科学院绿色食品工程研究所	2007	0	1	0	0	0	0
安徽农业科学院绿色食品工程研究所	2008	1	1	0	0	0	0
安徽农业科学院棉花研究所	2008	0	0	0	0	1	0
安徽农业科学院棉花研究所	2015	2	1	0	0	0	0
安徽农业科学院棉花研究所	2016	2	2	0	0	0	0
安徽农业科学院棉花研究所	2017	5	0	0	0	0	0
安徽农业科学院棉花研究所	2018	6	10	0	4	0	0
安徽农业科学院棉花研究所	2019	13	0	0	4	0	0
安徽农业科学院农产品加工研究所	2010	1	0	0	0	0	0
安徽农业科学院农产品加工研究所	2011	6	0	0	0	0	0
安徽农业科学院农产品加工研究所	2012	6	0	0	0	0	0
安徽农业科学院农产品加工研究所	2013	5	0	0	0	0	0
安徽农业科学院农产品加工研究所	2014	14	0	0	0	0	0
安徽农业科学院农产品加工研究所	2015	8	0	0	2	0	0
安徽农业科学院农产品加工研究所	2016	7	0	0	0	0	0
安徽农业科学院农产品加工研究所	2017	9	3	0	2	0	0
安徽农业科学院农产品加工研究所	2018	10	7	0	3	9	0
安徽农业科学院农产品加工研究所	2019	2	0	0	2	0	0
安徽农业科学院农业工程研究所	2014	22	21	0	0	0	0
安徽农业科学院农业工程研究所	2015	3	8	0	2	0	0
安徽农业科学院农业工程研究所	2016	8	6	0	0	0	0
安徽农业科学院农业工程研究所	2017	6	7	0	0	0	0
安徽农业科学院农业工程研究所	2018	15	21	0	5	2	0
安徽农业科学院农业工程研究所	2019	7	2	0	7	3	0
安徽农业科学院农业经济与信息研究所	2014	0	0	0	2	0	0
安徽农业科学院农业经济与信息研究所	2015	1	1	0	0	0	0
安徽农业科学院农业经济与信息研究所	2018	0	7	0	0	0	0
安徽农业科学院农业经济与信息研究所	2019	1	0	0	0	0	0
安徽农业科学院情报研究所	2013	0	0	0	1	0	0
安徽农业科学院情报研究所	2014	0	0	0	1	0	0
安徽农业科学院桑蚕研究所	2016	1	0	0	0	0	0
安徽农业科学院水产研究所	2008	2	0	0	0	0	0
安徽农业科学院水产研究所	2009	1	0	0	0	0	0
安徽农业科学院水产研究所	2011	0	3	0	0	0	0
安徽农业科学院水产研究所	2012	2	0	0	0	0	0
安徽农业科学院水产研究所	2013	0	0	0	1	0	0
安徽农业科学院水产研究所	2014	4	3	0	3	0	0
安徽农业科学院水产研究所	2015	3	2	0	0	0	0
安徽农业科学院水产研究所	2016	14	4	0	0	0	0
安徽农业科学院水产研究所	2017	15	1	0	6	3	0
安徽农业科学院水产研究所	2018	51	61	0	3	7	0
安徽农业科学院水产研究所	2019	14	8	0	4	0	0
安徽农业科学院水稻所	2013	3	0	0	0	0	0
安徽农业科学院水稻研究所	2000	1	0	0	0	0	0
安徽农业科学院水稻研究所	2002	1	0	0	0	0	0
安徽农业科学院水稻研究所	2003	1	0	0	0	0	0
安徽农业科学院水稻研究所	2004	0	0	0	1	0	0
安徽农业科学院水稻研究所	2005	1	0	0	0	0	0
安徽农业科学院水稻研究所	2006	1	0	0	0	0	0
安徽农业科学院水稻研究所	2007	1	0	0	0	0	0
安徽农业科学院水稻研究所	2008	2	0	0	0	0	0
安徽农业科学院水稻研究所	2009	3	0	0	0	0	0
安徽农业科学院水稻研究所	2010	3	0	0	0	0	0
安徽农业科学院水稻研究所	2011	5	0	0	0	0	0
安徽农业科学院水稻研究所	2012	5	0	0	1	0	0
安徽农业科学院水稻研究所	2013	16	2	0	0	0	0
安徽农业科学院水稻研究所	2014	38	0	0	0	0	0
安徽农业科学院水稻研究所	2015	43	1	0	1	0	0
安徽农业科学院水稻研究所	2016	32	1	0	1	0	0
安徽农业科学院水稻研究所	2017	19	1	0	7	0	0
安徽农业科学院水稻研究所	2018	15	0	0	9	0	0
安徽农业科学院水稻研究所	2019	8	0	0	6	0	0
安徽农业科学院土壤肥料研究所	1996	1	0	0	0	0	0
安徽农业科学院土壤肥料研究所	2007	2	0	0	0	0	0
安徽农业科学院土壤肥料研究所	2008	1	0	0	0	0	0
安徽农业科学院土壤肥料研究所	2009	2	0	0	0	0	0
安徽农业科学院土壤肥料研究所	2010	6	0	0	0	0	0
安徽农业科学院土壤肥料研究所	2011	2	0	0	0	0	0
安徽农业科学院土壤肥料研究所	2012	2	0	0	0	0	0
安徽农业科学院土壤肥料研究所	2013	1	0	0	0	0	0
安徽农业科学院土壤肥料研究所	2014	7	0	0	0	0	0
安徽农业科学院土壤肥料研究所	2015	6	0	0	0	0	0
安徽农业科学院土壤肥料研究所	2016	5	0	0	1	0	0
安徽农业科学院土壤肥料研究所	2017	12	3	0	0	0	0
安徽农业科学院土壤肥料研究所	2018	22	3	0	6	0	0
安徽农业科学院土壤肥料研究所	2019	8	2	0	7	0	0
安徽农业科学院畜牧兽医研究所	2005	1	0	0	0	0	0
安徽农业科学院畜牧兽医研究所	2008	1	0	0	0	0	0
安徽农业科学院畜牧兽医研究所	2010	2	0	0	0	0	0
安徽农业科学院畜牧兽医研究所	2011	4	0	0	0	0	0
安徽农业科学院畜牧兽医研究所	2013	3	0	0	0	0	0
安徽农业科学院畜牧兽医研究所	2014	6	9	0	0	0	0
安徽农业科学院畜牧兽医研究所	2015	12	13	0	0	1	0
安徽农业科学院畜牧兽医研究所	2016	11	6	0	5	0	0
安徽农业科学院畜牧兽医研究所	2017	8	4	0	11	0	0
安徽农业科学院畜牧兽医研究所	2018	8	1	0	6	0	0
安徽农业科学院畜牧兽医研究所	2019	13	2	0	0	0	0
安徽农业科学院畜牧研究所	1989	0	1	0	0	0	0
安徽农业科学院烟草研究所	2009	1	0	0	0	0	0
安徽农业科学院烟草研究所	2010	3	0	0	0	0	0
安徽农业科学院烟草研究所	2012	1	0	0	0	0	0
安徽农业科学院烟草研究所	2013	1	0	0	2	1	0
安徽农业科学院烟草研究所	2014	0	0	0	2	0	0
安徽农业科学院烟草研究所	2015	4	0	0	2	1	0
安徽农业科学院烟草研究所	2016	5	2	0	4	0	0
安徽农业科学院烟草研究所	2017	16	4	0	1	1	0
安徽农业科学院烟草研究所	2018	16	3	0	2	1	0
安徽农业科学院烟草研究所	2019	7	0	0	1	0	0
安徽农业科学院园艺研究所	2011	1	0	0	0	0	0
安徽农业科学院园艺研究所	2013	6	0	0	0	0	0
安徽农业科学院园艺研究所	2014	34	26	2	0	0	0
安徽农业科学院园艺研究所	2015	12	18	3	0	0	0
安徽农业科学院园艺研究所	2016	20	30	0	0	0	0
安徽农业科学院园艺研究所	2017	9	8	0	2	0	0
安徽农业科学院园艺研究所	2018	17	38	0	6	0	0
安徽农业科学院园艺研究所	2019	11	3	0	0	0	0
安徽农业科学院原子能农业应用研究所	2002	1	0	0	0	0	0
安徽农业科学院原子能农业应用研究所	2003	1	0	0	0	0	0
安徽农业科学院原子能农业应用研究所	2005	2	0	0	1	0	0
安徽农业科学院原子能农业应用研究所	2009	0	0	0	1	0	0
安徽农业科学院植物保护研究所	2008	2	0	0	0	0	0
安徽农业科学院植物保护研究所	2009	2	0	0	0	0	0
安徽农业科学院植物保护研究所	2010	1	0	0	0	0	0
安徽农业科学院植物保护研究所	2011	2	0	0	1	0	0
安徽农业科学院植物保护研究所	2012	1	0	0	0	0	0
安徽农业科学院植物保护与农产品质量安全研究所	2012	3	0	0	0	0	0
安徽农业科学院植物保护与农产品质量安全研究所	2013	13	1	0	1	0	0
安徽农业科学院植物保护与农产品质量安全研究所	2014	22	0	0	2	0	0
安徽农业科学院植物保护与农产品质量安全研究所	2015	25	0	0	1	0	0
安徽农业科学院植物保护与农产品质量安全研究所	2016	22	0	0	4	0	0
安徽农业科学院植物保护与农产品质量安全研究所	2017	20	0	0	8	0	0
安徽农业科学院植物保护与农产品质量安全研究所	2018	30	12	0	12	0	0
安徽农业科学院植物保护与农产品质量安全研究所	2019	10	0	0	4	0	0
安徽农业科学院作物研究所	1997	1	0	0	0	0	0
安徽农业科学院作物研究所	1998	1	0	0	0	0	0
安徽农业科学院作物研究所	2009	1	0	0	0	0	0
安徽农业科学院作物研究所	2011	0	1	0	0	0	0
安徽农业科学院作物研究所	2014	5	0	0	0	0	0
安徽农业科学院作物研究所	2015	3	2	0	0	0	0
安徽农业科学院作物研究所	2016	3	0	0	0	0	0
安徽农业科学院作物研究所	2017	11	10	0	0	0	0
安徽农业科学院作物研究所	2018	7	4	0	3	2	0
安徽农业科学院作物研究所	2019	5	9	0	2	0	0
安徽祁门县蛇伤研究所	2013	6	0	0	0	0	0
安徽祁门县蛇伤研究所	2019	1	0	0	0	0	0
安徽启光能源科技研究院	2013	9	14	0	0	0	0
安徽启光能源科技研究院	2014	31	17	0	0	0	0
安徽气象科学研究所	2016	1	0	0	2	0	0
安徽气象科学研究所	2017	1	0	0	0	0	0
安徽汽车职业技术学院	2017	0	0	0	1	1	0
安徽轻工科学技术研究所	2014	1	0	0	0	0	0
安徽轻工业技师学院	2017	2	5	0	0	0	0
安徽荃银农业高科技研究所	2003	1	0	0	0	0	0
安徽人防建筑设计研究院	2018	11	8	0	0	0	0
安徽人民医院脑立体定向研究所	1987	0	0	0	0	1	0
安徽瑞研新材料技术研究院	2014	31	0	0	0	0	0
安徽瑞研新材料技术研究院	2015	56	0	0	0	0	0
安徽瑞研新材料技术研究院	2016	55	0	0	0	0	0
安徽瑞研新材料技术研究院	2017	5	7	0	0	0	0
安徽瑞研新材料技术研究院	2019	1	0	0	0	0	0
安徽睿科智能制造技术研究院	2018	25	13	0	0	0	0
安徽赛迪冷沥青道路材料研究所	2010	1	6	0	0	0	0
安徽三联事故预防研究所	1993	5	0	0	0	0	0
安徽三联事故预防研究所	1995	0	1	0	0	0	0
安徽三联事故预防研究所	1996	0	0	6	0	0	0
安徽三联事故预防研究所	1998	0	1	1	0	0	0
安徽三联事故预防研究所	2003	1	0	0	0	0	0
安徽三联事故预防研究所	2005	0	0	0	1	0	0
安徽三联事故预防研究所	2009	0	0	0	2	1	0
安徽三联事故预防研究所	2012	0	0	0	1	1	0
安徽三联事故预防研究所	2013	0	0	0	0	0	2
安徽三联学院	2009	0	0	0	2	1	0
安徽三联学院	2012	0	0	0	1	1	0
安徽三联学院	2013	0	1	0	0	0	0
安徽三联学院	2014	0	1	0	0	0	0
安徽三联学院	2015	0	21	2	0	0	0
安徽三联学院	2016	6	122	4	0	0	0
安徽三联学院	2017	10	134	10	0	4	0
安徽三联学院	2018	19	15	2	0	0	0
安徽三联学院	2019	14	7	0	0	0	0
安徽商贸职业技术学院	2013	0	1	0	0	0	0
安徽商贸职业技术学院	2014	0	1	0	0	0	0
安徽商贸职业技术学院	2015	1	43	8	0	0	0
安徽商贸职业技术学院	2016	7	242	22	0	0	0
安徽商贸职业技术学院	2017	9	77	3	0	0	1
安徽商贸职业技术学院	2018	45	42	14	5	0	0
安徽商贸职业技术学院	2019	67	5	15	0	0	0
安徽商业科技研究所	1986	2	0	0	0	0	0
安徽审计职业学院	2017	0	2	0	0	0	0
安徽生物肽产业研究院	2015	10	0	0	0	0	0
安徽生物肽产业研究院	2016	9	6	0	0	0	0
安徽生物肽产业研究院	2017	32	0	8	0	0	0
安徽生物肽产业研究院	2018	1	0	6	0	0	0
安徽生物研究所	1985	1	0	0	0	0	0
安徽生物研究所	1992	1	0	0	0	0	0
安徽生物研究所	1993	0	0	0	1	0	0
安徽生物研究所	1994	1	0	0	0	0	0
安徽生物研究所	1996	2	0	0	0	0	0
安徽生物医学研究所	2002	4	0	0	0	0	0
安徽生物医学研究所	2004	2	1	0	0	0	0
安徽生物医学研究所	2005	4	0	0	1	0	0
安徽生物医学研究所	2006	6	0	0	7	0	0
安徽生物医学研究所	2007	0	0	0	4	0	0
安徽生物医学研究所	2008	0	0	0	1	0	0
安徽盛德能源互联网研究院	2018	10	1	0	0	0	0
安徽盛德能源互联网研究院	2019	2	0	0	0	0	0
安徽师范大学	1990	1	0	0	1	0	0
安徽师范大学	1994	1	0	0	0	0	0
安徽师范大学	2004	5	0	0	0	0	0
安徽师范大学	2005	1	0	0	0	0	0
安徽师范大学	2006	2	0	0	0	0	0
安徽师范大学	2007	4	0	0	0	0	0
安徽师范大学	2008	8	0	0	0	0	0
安徽师范大学	2009	13	5	0	0	0	0
安徽师范大学	2010	31	9	0	0	0	0
安徽师范大学	2011	37	9	43	0	0	0
安徽师范大学	2012	41	19	45	0	1	0
安徽师范大学	2013	71	50	7	0	0	0
安徽师范大学	2014	130	85	33	1	0	0
安徽师范大学	2015	165	130	16	1	7	0
安徽师范大学	2016	224	214	11	3	0	0
安徽师范大学	2017	308	358	5	3	2	1
安徽师范大学	2018	291	96	4	1	0	0
安徽师范大学	2019	181	3	0	4	0	0
安徽师范大学皖江学院	2016	2	5	0	0	0	0
安徽师范大学皖江学院	2017	0	4	2	0	0	0
安徽师范大学皖江学院	2018	0	5	0	0	0	0
安徽食品发酵研究所	1991	1	0	0	0	0	0
安徽食品药品检验研究院	2014	1	0	0	0	0	0
安徽食品药品检验研究院	2016	0	0	0	1	0	0
安徽食品药品检验研究院	2017	1	0	0	1	1	0
安徽食品药品检验研究院	2018	3	0	0	5	2	0
安徽水利部淮河水利委员会水利科学研究院	2006	0	1	0	0	0	0
安徽水利部淮河水利委员会水利科学研究院	2009	3	3	0	1	0	0
安徽水利部淮河水利委员会水利科学研究院	2010	2	6	0	0	0	0
安徽水利部淮河水利委员会水利科学研究院	2011	2	2	0	6	8	0
安徽水利部淮河水利委员会水利科学研究院	2012	2	2	0	2	4	0
安徽水利部淮河水利委员会水利科学研究院	2013	0	0	0	7	18	0
安徽水利部淮河水利委员会水利科学研究院	2014	4	4	0	3	5	0
安徽水利部淮河水利委员会水利科学研究院	2015	0	3	0	0	0	0
安徽水利部淮河水利委员会水利科学研究院	2016	2	5	0	0	0	0
安徽水利部淮河水利委员会水利科学研究院	2017	0	0	0	2	1	0
安徽水利部淮河水利委员会水利科学研究院	2018	0	1	0	1	1	0
安徽水利部淮河水利委员会水利科学研究院	2019	0	0	0	2	0	0
安徽水利部淮河水利委员会水利科学研究院安徽水利工程质量检测中心站	2015	0	0	0	1	0	0
安徽水利部淮河水利委员会水利科学研究院安徽水利工程质量检测中心站	2016	5	6	1	0	0	0
安徽水利部淮河水利委员会水利科学研究院安徽水利工程质量检测中心站	2017	10	7	0	1	0	0
安徽水利部淮河水利委员会水利科学研究院安徽水利工程质量检测中心站	2018	14	17	0	2	4	0
安徽水利部淮河水利委员会水利科学研究院安徽水利工程质量检测中心站	2019	7	2	0	1	0	0
安徽水利科学研究所	1992	0	1	0	0	0	0
安徽水利水电职业技术学院	2012	0	1	0	0	0	0
安徽水利水电职业技术学院	2014	0	3	0	0	0	0
安徽水利水电职业技术学院	2015	1	3	0	0	0	0
安徽水利水电职业技术学院	2016	0	4	0	0	0	0
安徽水利水电职业技术学院	2018	0	1	0	0	1	0
安徽水利水电职业技术学院	2019	1	1	0	0	0	0
安徽思普瑞工程技术研究院	2019	1	0	0	0	0	0
安徽宿县地区应用技术研究所	1988	0	1	0	0	0	0
安徽宿县地区应用技术研究所	1991	0	1	0	0	0	0
安徽宿州复合材料研究所	1993	0	0	0	1	0	0
安徽宿州复合材料研究所	1994	0	2	0	0	1	0
安徽宿州复合材料研究所	1995	0	4	0	0	0	0
安徽陶铝新材料研究院	2018	0	0	0	1	0	0
安徽陶铝新材料研究院	2019	0	0	0	1	0	0
安徽特种电缆产业技术研究院	2018	0	1	0	0	0	0
安徽特种农业装备产业技术研究院	2017	6	9	1	0	0	0
安徽特种农业装备产业技术研究院	2019	1	0	1	0	0	0
安徽天科药物研究所	2002	0	0	0	1	0	0
安徽天科药物研究所	2003	0	0	0	1	0	0
安徽天尊医药科技研究所	2002	1	0	0	0	0	0
安徽桐城市水稻研究所	2016	0	0	0	1	0	0
安徽皖江蔬菜产业技术研究院	2015	6	0	0	0	0	0
安徽皖江水产技术研究院	2016	1	0	0	0	0	0
安徽万通汽车专修学院	2015	0	4	0	0	0	0
安徽万通汽车专修学院	2016	0	1	0	0	0	0
安徽万通汽车专修学院	2017	0	4	0	0	0	0
安徽万通汽车专修学院	2018	0	4	0	0	0	0
安徽文达信息工程学院	2012	0	0	0	0	3	0
安徽文达信息工程学院	2016	0	1	0	0	0	0
安徽文达信息工程学院	2017	0	4	0	0	0	0
安徽文达信息工程学院	2018	4	9	1	0	0	0
安徽文达信息工程学院	2019	0	5	0	0	1	0
安徽芜湖仪器仪表研究所	1992	0	1	0	0	0	0
安徽芜湖仪器仪表研究所	2009	4	8	0	0	0	0
安徽芜湖仪器仪表研究所	2010	12	12	13	0	0	0
安徽芜湖仪器仪表研究所	2011	3	3	0	0	0	0
安徽芜湖仪器仪表研究所	2012	0	0	2	0	0	0
安徽芜湖仪器仪表研究所	2013	0	1	0	0	0	0
安徽芜湖仪器仪表研究所	2014	14	7	0	0	0	0
安徽芜湖仪器仪表研究所	2016	1	1	0	0	0	0
安徽现代农业装备产业技术研究院	2017	11	3	0	0	0	0
安徽现代农业装备产业技术研究院	2018	2	0	0	0	0	0
安徽现代青少年视力保健研究所	1995	1	0	0	0	0	0
安徽香博士芳香技术研究院	2017	4	0	0	0	0	0
安徽协同创新设计研究院	2019	33	0	0	0	0	0
安徽新华学院	2010	1	0	0	0	0	0
安徽新华学院	2011	1	1	0	0	0	0
安徽新华学院	2012	0	1	0	0	0	0
安徽新华学院	2013	3	3	0	0	0	0
安徽新华学院	2014	7	7	2	0	0	0
安徽新华学院	2015	8	25	10	0	2	0
安徽新华学院	2016	16	46	24	1	1	0
安徽新华学院	2017	22	40	17	1	0	0
安徽新华学院	2018	36	71	16	0	0	0
安徽新华学院	2019	11	7	10	0	0	0
安徽新闻出版职业技术学院	2012	0	1	1	0	0	0
安徽新闻出版职业技术学院	2014	1	3	0	0	0	0
安徽新闻出版职业技术学院	2016	0	1	0	0	0	0
安徽新闻出版职业技术学院	2017	0	1	1	0	0	0
安徽新闻出版职业技术学院	2018	1	2	0	0	0	0
安徽新芜精密装备制造产业技术研究院	2016	0	1	0	0	0	0
安徽新芜精密装备制造产业技术研究院	2017	5	0	0	0	0	0
安徽新芜精密装备制造产业技术研究院	2018	15	0	0	0	0	0
安徽新药研究院	2001	1	0	0	0	0	0
安徽新药研究院	2003	1	0	0	0	0	0
安徽胸科医院省结核病防治研究所	2017	0	2	0	0	0	0
安徽血吸虫病防治研究所	2016	0	0	3	0	0	0
安徽血吸虫病防治研究所	2019	1	0	0	0	0	0
安徽扬子职业技术学院	2016	2	2	0	0	0	0
安徽扬子职业技术学院	2018	40	0	0	0	0	0
安徽药物研究所	2002	1	0	0	0	0	0
安徽药物研究所	2003	2	0	0	2	0	0
安徽药物研究所	2004	0	0	0	1	0	0
安徽药物研究所	2005	1	0	0	1	0	0
安徽药物研究所	2006	0	0	0	2	0	0
安徽药物研究所	2007	1	0	0	0	0	0
安徽药物研究所	2008	0	0	0	1	0	0
安徽药物研究所	2009	3	0	0	0	0	0
安徽药物研究所	2010	2	0	0	3	0	0
安徽药物研究所	2011	0	0	0	2	0	0
安徽药物研究所	2013	1	0	0	0	0	0
安徽冶金科技职业学院马钢控股卫生学校	2018	0	2	0	0	0	0
安徽冶金科学研究所	2009	1	0	0	0	0	0
安徽冶金科学研究所	2010	0	0	0	2	0	0
安徽医科大学	1988	0	0	0	0	1	0
安徽医科大学	2003	2	0	0	0	0	0
安徽医科大学	2004	2	0	0	2	0	0
安徽医科大学	2005	5	0	0	0	0	0
安徽医科大学	2006	3	0	0	1	0	0
安徽医科大学	2007	4	1	0	1	0	0
安徽医科大学	2008	0	0	0	2	0	0
安徽医科大学	2009	1	1	0	0	0	0
安徽医科大学	2010	4	2	0	0	0	0
安徽医科大学	2011	3	0	0	2	0	0
安徽医科大学	2012	3	3	0	0	0	0
安徽医科大学	2013	5	0	0	0	0	0
安徽医科大学	2014	8	1	0	4	0	0
安徽医科大学	2015	12	1	0	0	1	0
安徽医科大学	2016	12	1	0	0	0	0
安徽医科大学	2017	17	0	0	2	0	0
安徽医科大学	2018	26	2	0	4	0	0
安徽医科大学	2019	17	0	0	6	0	0
安徽医科大学第二附属医院	2014	0	1	0	0	0	0
安徽医科大学第二附属医院	2017	1	4	0	0	0	0
安徽医科大学第二附属医院	2018	2	5	0	0	1	0
安徽医科大学第二附属医院	2019	3	0	0	0	0	0
安徽医科大学第四附属医院	2019	0	2	0	0	0	0
安徽医科大学第一附属医院	1999	2	0	0	0	0	0
安徽医科大学第一附属医院	2004	0	0	0	1	1	0
安徽医科大学第一附属医院	2010	2	0	0	0	0	0
安徽医科大学第一附属医院	2011	0	0	0	1	0	0
安徽医科大学第一附属医院	2012	1	1	0	1	0	0
安徽医科大学第一附属医院	2013	1	1	0	1	0	0
安徽医科大学第一附属医院	2014	3	12	0	0	0	0
安徽医科大学第一附属医院	2015	1	17	0	0	5	0
安徽医科大学第一附属医院	2016	5	24	0	1	12	0
安徽医科大学第一附属医院	2017	3	37	1	2	4	0
安徽医科大学第一附属医院	2018	12	73	1	0	8	0
安徽医科大学第一附属医院	2019	32	34	4	6	2	0
安徽医科大学附属巢湖医院	2015	0	1	0	0	0	0
安徽医科大学附属巢湖医院	2016	0	3	0	0	0	0
安徽医科大学附属巢湖医院	2017	0	3	0	0	0	0
安徽医科大学附属巢湖医院	2019	2	0	0	0	0	0
安徽医科大学临床药理研究所	1988	1	0	0	0	0	0
安徽医科大学临床药理研究所	2008	0	0	0	1	0	0
安徽医科大学皮肤病研究所	2007	1	0	0	0	0	0
安徽医科大学皮肤病研究所	2008	1	0	0	0	0	0
安徽医科大学皮肤病研究所	2009	1	0	0	0	0	0
安徽医学科学研究所	1996	1	0	0	0	0	0
安徽医学科学研究所	2003	0	0	0	2	0	0
安徽应用技术研究所	1993	0	1	0	0	0	0
安徽应用技术研究所	1995	2	1	0	0	0	0
安徽应用技术研究所	1996	1	0	0	0	0	0
安徽应用技术研究所	1997	0	5	0	0	0	0
安徽应用技术研究院	2013	2	0	0	0	0	0
安徽应用技术研究院	2014	1	0	0	0	0	0
安徽应用技术研究院	2015	1	0	0	0	0	0
安徽应用技术研究院	2016	1	0	0	0	0	0
安徽应用技术研究院	2017	3	3	0	0	0	0
安徽应用技术研究院	2018	1	3	0	0	0	0
安徽颍上县医养康护技术研究所	2016	2	3	0	0	0	0
安徽邮电职业技术学院	2017	0	1	0	0	2	0
安徽邮电职业技术学院	2019	0	1	0	0	0	0
安徽宇辉建筑产业现代化设计研究院	2016	1	1	0	0	0	0
安徽再制造技术研究院	2014	3	3	0	0	0	0
安徽再制造技术研究院	2015	0	2	0	0	0	0
安徽职业技术学院	2015	0	1	0	0	0	0
安徽职业技术学院	2016	0	1	0	0	0	0
安徽职业技术学院	2017	6	14	5	0	0	0
安徽职业技术学院	2018	36	61	33	0	0	0
安徽职业技术学院	2019	23	18	0	0	0	0
安徽志同道合中医药研究院	2016	1	0	0	0	0	0
安徽质量和标准化研究院	2018	0	0	0	1	0	0
安徽智慧产业研究院	2019	2	4	0	1	0	0
安徽中澳科技职业学院	2011	0	0	0	0	1	0
安徽中澳科技职业学院	2015	0	2	0	0	0	0
安徽中澳科技职业学院	2018	0	2	0	0	0	0
安徽中汇规划勘测设计研究院	2016	2	9	0	0	0	0
安徽中科智能感知产业技术研究院	2018	1	0	1	0	0	0
安徽中科智能感知产业技术研究院	2019	6	1	0	0	0	0
安徽中科智能感知大数据产业技术研究院	2018	10	7	6	0	0	0
安徽中领环保技术研究院	2018	0	1	0	0	0	0
安徽中南环保科技研究所	2010	0	0	0	0	1	0
安徽中南环保科技研究所	2011	1	1	0	1	1	0
安徽中日维丰新技术研究院	2010	0	9	0	0	0	0
安徽中盛非金属材料研究所	2013	0	0	0	2	0	0
安徽中伟科计算机研究院	2017	2	2	0	0	0	0
安徽中医学院	1991	0	1	0	0	0	0
安徽中医学院	2003	1	0	0	0	0	0
安徽中医学院	2004	1	0	0	0	0	0
安徽中医学院	2005	2	0	0	0	0	0
安徽中医学院	2007	1	0	0	0	0	0
安徽中医学院	2008	2	0	0	0	0	0
安徽中医学院	2009	1	0	0	0	0	0
安徽中医学院	2010	3	0	0	0	0	0
安徽中医学院	2011	4	0	0	2	0	0
安徽中医学院	2012	3	0	0	2	4	0
安徽中医学院	2013	1	0	0	3	0	0
安徽中医学院第一附属医院	2003	1	0	0	0	0	0
安徽中医学院第一附属医院	2011	2	1	0	0	0	0
安徽中医学院第一附属医院	2012	1	0	0	0	0	0
安徽中医学院第一附属医院	2013	2	0	0	0	0	0
安徽中医学院第一附属医院安徽中医院	2010	1	0	0	0	0	0
安徽中医学院附属针灸医院	2011	1	0	0	0	0	0
安徽中医药大学	2013	4	1	0	4	0	0
安徽中医药大学	2014	16	0	0	3	0	0
安徽中医药大学	2015	6	3	0	8	4	0
安徽中医药大学	2016	13	5	3	2	2	0
安徽中医药大学	2017	12	2	0	6	0	0
安徽中医药大学	2018	20	2	0	9	2	0
安徽中医药大学	2019	12	1	0	9	0	0
安徽中医药大学第二附属医院	2013	0	2	0	0	0	0
安徽中医药大学第二附属医院	2016	0	0	0	2	0	0
安徽中医药大学第二附属医院	2017	0	5	0	0	0	0
安徽中医药大学第二附属医院安徽针灸医院	2018	2	4	0	0	0	0
安徽中医药大学第一附属医院	2014	4	0	0	0	0	0
安徽中医药大学第一附属医院	2015	1	0	0	0	0	0
安徽中医药大学第一附属医院	2016	2	2	0	0	0	0
安徽中医药大学第一附属医院	2017	0	4	0	0	0	0
安徽中医药大学第一附属医院	2018	5	3	0	0	0	0
安徽中医药大学第一附属医院	2019	7	0	0	0	0	0
安徽中医药大学神经病学研究所附属医院	2014	0	0	0	1	0	0
安徽中医药大学神经病学研究所附属医院	2015	1	0	0	0	0	0
安徽中医药大学神经病学研究所附属医院	2018	0	0	0	1	0	0
安徽筑梦三维智能制造研究院	2019	0	0	0	1	0	0
安徽筑砼装配式建筑研究院	2018	1	1	0	0	0	0
安吉县水土保持科学研究所	2017	1	0	0	0	0	0
安捷电维智能科技研究院广州	2019	0	1	0	0	0	0
安康地区药用植物开发研究所	1990	0	0	0	1	0	0
安康地区药用植物开发研究所	1991	1	0	0	4	0	0
安康农业科学研究所	2013	1	0	0	0	0	0
安康农业科学研究所	2017	4	0	0	0	0	0
安康农业科学研究所	2018	8	0	0	0	0	0
安康学院	2009	1	0	0	0	0	0
安康学院	2010	2	0	0	0	0	0
安康学院	2011	2	0	0	1	0	0
安康学院	2012	0	1	1	0	0	0
安康学院	2013	5	1	0	0	0	0
安康学院	2014	3	5	0	0	0	0
安康学院	2015	11	41	0	0	1	1
安康学院	2016	9	20	0	0	0	0
安康学院	2017	9	17	0	0	0	0
安康学院	2018	28	31	0	0	0	0
安康学院	2019	29	17	0	2	0	0
安康职业技术学院	2017	0	1	0	0	0	0
安康志朗生物资源应用研究所	2004	1	0	0	0	0	0
安康志朗生物资源应用研究所	2006	2	0	0	0	0	0
安康志朗生物资源应用研究所	2009	1	0	0	0	0	0
安康志朗生物资源应用研究所	2012	1	0	0	1	0	0
安科工程技术研究所北京	2015	0	0	0	1	0	0
安科工程技术研究院北京	2014	0	0	0	1	2	0
安科工程技术研究院北京	2015	1	1	0	1	1	0
安科工程技术研究院北京	2016	1	3	0	2	3	0
安科工程技术研究院北京	2017	1	0	0	0	1	0
安科工程技术研究院北京	2018	2	2	0	4	2	0
安科工程技术研究院北京	2019	0	0	0	2	1	0
安陆市农业机械科学研究院	2015	0	1	0	0	0	0
安陆市农业机械科学研究院	2017	1	2	0	0	0	0
安陆市农业机械科学研究院	2018	1	1	0	0	0	0
安那大学	2011	0	0	0	1	0	0
安纽研究院	2008	1	0	0	0	0	0
安诺优达生命科学研究院	2018	0	0	0	1	0	0
安诺优达生命科学研究院	2019	0	0	0	3	0	0
安庆和兴化工研究所	2001	1	0	0	0	0	0
安庆山泉水生蔬菜研究所	2016	1	1	0	0	0	0
安庆师范大学	2016	57	38	0	1	0	0
安庆师范大学	2017	107	192	7	0	0	0
安庆师范大学	2018	71	143	7	3	0	0
安庆师范大学	2019	55	45	1	4	1	0
安庆师范学院	2009	2	0	0	0	0	0
安庆师范学院	2010	0	1	0	0	0	0
安庆师范学院	2013	6	4	0	1	0	0
安庆师范学院	2014	31	42	3	3	0	0
安庆师范学院	2015	54	87	1	8	0	0
安庆师范学院	2016	46	69	0	1	0	0
安庆石油化工总厂设计研究院	1990	1	0	0	0	0	0
安庆石油化工总公厂研究院	1993	1	0	0	0	0	0
安庆同博特种汽车研究院	2014	1	2	0	0	0	0
安庆新技术开发研究所	1990	0	1	0	0	0	0
安庆新技术开发研究所	1991	1	0	0	0	0	0
安庆延龄堂肝病研究所	2014	1	0	0	0	0	0
安庆职业技术学院	2014	3	4	0	0	0	0
安庆职业技术学院	2015	2	8	0	0	0	0
安庆职业技术学院	2016	2	8	0	0	0	0
安庆职业技术学院	2017	0	2	0	0	0	0
安庆职业技术学院	2018	1	2	0	0	1	0
安庆职业技术学院	2019	2	5	0	0	0	0
安庆中医药镇痛消瘤研究所	2008	0	0	0	1	0	0
安丘市金达新型建材研究所	2000	0	1	0	0	0	0
安丘县纺织助剂研究所	1993	1	0	0	0	0	0
安顺地区农业机械化研究所	1999	0	1	0	0	0	0
安顺机械工程研究所	1992	0	1	0	0	0	0
安顺农业科学院	2017	0	0	0	1	1	0
安顺西秀区黔中民族医药研究所	2004	0	0	0	1	0	0
安顺学院	2011	0	0	0	0	1	0
安顺学院	2013	2	2	0	0	0	0
安顺学院	2014	3	8	0	1	0	2
安顺学院	2015	5	7	0	1	0	0
安顺学院	2016	7	21	4	0	2	0
安顺学院	2017	7	39	25	0	2	0
安顺学院	2018	10	75	27	0	1	0
安顺学院	2019	1	3	10	2	0	0
安顺职业技术学院	2015	0	7	4	0	0	0
安顺职业技术学院	2016	1	5	0	0	0	0
安顺职业技术学院	2017	3	3	3	0	0	0
安顺职业技术学院	2018	1	8	0	1	1	0
安特卫普阿特赛斯普朗坦学院	2013	0	0	0	1	0	0
安特卫普大学	2009	0	0	0	2	0	0
安特卫普大学	2010	0	0	0	1	0	0
安特卫普大学	2012	2	0	0	0	0	0
安特卫普大学	2013	0	0	0	2	0	0
安特卫普大学	2014	0	0	0	1	0	0
安特卫普大学	2015	1	0	0	2	0	0
安特卫普大学	2016	2	0	0	2	0	0
安特卫普大学	2017	0	0	0	4	0	0
安田斯研究所	2016	1	0	0	0	0	0
安托法加斯塔大学	2016	1	0	0	0	0	0
安托法加斯塔大学	2017	1	0	0	0	0	0
安微省农业科学院烟草研究所	2013	0	0	0	0	1	0
安阳材料保护研究所	2011	1	0	0	0	0	0
安阳工学院	2009	0	2	0	0	0	0
安阳工学院	2010	1	0	0	0	0	0
安阳工学院	2011	2	0	0	0	0	0
安阳工学院	2012	4	5	1	0	0	0
安阳工学院	2013	9	3	12	0	0	0
安阳工学院	2014	31	25	15	3	0	0
安阳工学院	2015	58	43	2	1	1	0
安阳工学院	2016	30	36	4	3	4	0
安阳工学院	2017	61	45	12	3	4	0
安阳工学院	2018	75	30	12	8	4	0
安阳工学院	2019	69	41	13	4	1	0
安阳机械研究所	1991	0	1	0	0	0	0
安阳机械研究所研制中心	2006	0	0	0	0	1	1
安阳农业科学院	2012	0	1	0	0	0	0
安阳农业科学院	2015	1	0	0	0	0	0
安阳农业科学院	2016	3	0	0	0	1	0
安阳农业科学院	2017	1	6	0	0	0	0
安阳农业科学院	2018	2	6	0	0	0	0
安阳农业科学院	2019	1	1	0	0	0	0
安阳师范学院	2009	2	1	0	0	0	0
安阳师范学院	2010	1	0	0	0	0	0
安阳师范学院	2012	1	0	0	0	0	0
安阳师范学院	2013	5	0	0	0	1	0
安阳师范学院	2014	6	0	0	2	2	0
安阳师范学院	2015	21	17	0	1	0	0
安阳师范学院	2016	46	32	0	0	1	0
安阳师范学院	2017	38	24	0	0	0	0
安阳师范学院	2018	83	40	0	0	0	0
安阳师范学院	2019	58	10	0	1	1	0
安阳师范学院人文管理学院	2017	0	0	1	0	0	0
安阳水产技术推广服务中心安阳水产科学研究所	2017	3	3	0	0	0	0
安阳水产科学研究所	2015	1	1	0	0	0	0
安阳文物考古研究所	2018	1	0	0	0	0	0
安阳鑫河科技研究院	2006	1	0	0	0	1	1
安阳鑫河科技研究院	2007	1	0	0	0	0	0
安阳鑫河科技研究院	2008	2	0	0	0	0	0
安阳鑫河科技研究院	2009	1	0	0	0	0	0
安阳学院	2017	0	1	0	0	0	0
安阳学院	2018	0	1	5	0	0	0
安阳逸龙新材料研究所	1991	0	1	0	0	0	0
安阳职业技术学院	2014	0	1	0	0	0	0
安阳职业技术学院	2015	0	4	0	0	0	0
安阳职业技术学院	2017	0	7	0	0	0	0
安阳职业技术学院	2018	0	9	0	0	0	0
安阳职业技术学院	2019	0	3	0	0	0	0
安岳县柠檬科学技术研究所	2018	0	1	0	0	0	0
安兹耶因大学	2011	0	0	0	1	0	0
安兹耶因大学	2013	1	0	0	0	0	0
安兹耶因大学	2016	1	0	0	1	0	0
安兹耶因大学	2017	0	0	0	3	0	0
鞍钢安全技术处劳动保护研究所	1989	0	0	0	1	0	0
鞍钢鞍山矿山研究所	2004	0	1	0	0	0	0
鞍钢鞍山矿业研究所	2001	0	1	0	0	0	0
鞍钢鞍山矿业研究所	2003	1	1	0	0	0	0
鞍钢北京研究院	2019	7	0	0	0	0	0
鞍钢房产规划设计研究所	1995	0	0	0	0	1	0
鞍钢附属企业产品开发研究所	1991	0	1	0	0	0	0
鞍钢钢铁研究所	1985	0	0	0	4	0	0
鞍钢钢铁研究所	1986	0	0	0	0	1	0
鞍钢环保研究所	1985	0	0	0	1	0	0
鞍钢机械制造材料工艺研究所	1994	0	0	0	0	3	0
鞍钢机械制造设计研究所	1990	0	0	0	1	1	0
鞍钢机械制造设计研究所	1991	0	0	0	0	1	0
鞍钢机械制造设计研究所	1993	0	0	0	1	0	0
鞍钢机械制造设计研究院	2001	1	2	0	0	0	0
鞍钢矿山研究所	1986	0	0	0	1	2	0
鞍钢矿山研究所	1987	0	0	0	0	1	0
鞍钢矿山研究所	1988	0	0	0	0	1	0
鞍钢矿山研究所	1989	0	0	0	0	2	0
鞍钢矿山研究所	1991	0	0	0	0	1	0
鞍钢矿山研究所	1992	0	0	0	0	3	0
鞍钢矿山研究所	1995	0	0	0	0	1	0
鞍钢矿业设计研究院	2011	1	1	0	0	0	0
鞍钢矿业设计研究院	2012	2	1	0	0	0	0
鞍钢矿业设计研究院	2015	1	1	0	0	0	0
鞍钢矿业设计研究院	2018	4	0	0	0	0	0
鞍钢矿业设计研究院	2019	0	0	0	1	0	0
鞍钢劳动卫生研究所	2017	0	2	0	0	0	0
鞍钢设计研究院	2006	0	2	0	0	0	0
鞍钢设计研究院	2007	1	12	0	0	0	0
鞍钢设计研究院	2008	2	17	0	0	1	0
鞍钢设计研究院	2009	0	8	0	0	0	0
鞍钢设计研究院鞍钢	2007	0	1	0	0	0	0
鞍钢设计研究院中钢鞍山热能研究院	2007	0	1	0	0	0	0
鞍钢铁路设备检修冶金运输研究所	2005	0	0	0	0	1	0
鞍钢铁路设备检修冶金运输研究所	2006	0	0	0	0	1	0
鞍钢未来钢铁研究院	2016	14	0	0	0	0	0
鞍钢未来钢铁研究院	2017	6	0	0	0	0	0
鞍钢未来钢铁研究院	2018	6	5	0	0	0	0
鞍钢未来钢铁研究院	2019	9	0	0	0	0	0
鞍钢职工工学院	1985	0	0	0	1	0	0
鞍钢职工工学院	1992	0	0	0	1	0	0
鞍钢职工工学院校办工厂	1994	1	0	0	0	0	0
鞍山安全报警器材研究所	1992	1	0	0	0	0	0
鞍山安全报警器材研究所	1993	0	1	0	0	0	0
鞍山北方安全报警技术研究所	1997	0	0	2	0	0	0
鞍山电子技术研究所	1987	0	1	0	0	0	0
鞍山电子技术研究所	1988	0	1	0	0	0	0
鞍山东方巨业高级陶瓷辽宁科技大学内蒙古包钢钢联	2007	0	1	0	0	0	0
鞍山东林技术研究所	1993	0	1	0	0	0	0
鞍山钢铁钢铁研究所	1985	0	0	0	0	1	0
鞍山钢铁钢铁研究所	1987	0	0	0	0	2	0
鞍山钢铁钢铁研究所	1988	0	0	0	6	8	0
鞍山钢铁钢铁研究所	1989	0	0	0	3	5	0
[truncated: 108,422 more rows]
