# Supplementary material for: The impact of digital transformation on open innovation performance: The intermediary role of digital innovation dynamic capability
Source: PLoS One. 2025 Mar 10;20(3):e0317785. doi: 10.1371/journal.pone.0317785 (PMC11892873; doi:10.1371/journal.pone.0317785)
Supplement: S1 Data — (ZIP) [file pone.0317785.s001.zip › data/7.csv]

´´ÐÂÆóÒµ±êÊ¶Âë	µØÇø´úÂë	Ê¡£¨×ÔÖÎÇø¡¢Ö±Ï½ÊÐ£©	µØ£¨Çø¡¢ÊÐ¡¢ÖÝ¡¢ÃË£©	µÇ¼Ç×¢²áÀàÐÍ´úÂë	µÇ¼Ç×¢²áÀàÐÍÃû³Æ	ÐÐÒµÃÅÀà´úÂë	ÐÐÒµÃÅÀàÃû³Æ	ÐÐÒµ´óÀà´úÂë	ÐÐÒµ´óÀàÃû³Æ	ÐÐÒµÖÐÀà´úÂë	ÐÐÒµÖÐÀàÃû³Æ	ÐÐÒµÐ¡Àà´úÂë	ÐÐÒµÐ¡ÀàÃû³Æ	·¢Ã÷×¨ÀûÉêÇëÊý	·¢Ã÷×¨ÀûÊÚÈ¨Êý	·¢Ã÷×¨Àû·ÇÊÚÈ¨Êý
ZL0000001959847139	4.50107E+11	¹ãÎ÷×³×å×ÔÖÎÇø	ÄÏÄþÊÐ	110	¹úÓÐÆóÒµ	C	ÖÆÔìÒµ	36	Æû³µÖÆÔìÒµ	362	¸Ä×°Æû³µÖÆÔì	3620	¸Ä×°Æû³µÖÆÔì	2	6	2
ZL0000001969656515	4.11303E+11	ºÓÄÏÊ¡	ÄÏÑôÊÐ	110	¹úÓÐÆóÒµ	D	µçÁ¦¡¢ÈÈÁ¦¡¢È¼Æø¼°Ë®Éú²úºÍ¹©Ó¦Òµ	44	µçÁ¦¡¢ÈÈÁ¦Éú²úºÍ¹©Ó¦Òµ	442	µçÁ¦¹©Ó¦	4420	µçÁ¦¹©Ó¦	0	2	0
ZL0000001993633882	4.10305E+11	ºÓÄÏÊ¡	ÂåÑôÊÐ	159	ÆäËûÓÐÏÞÔðÈÎ¹«Ë¾	C	ÖÆÔìÒµ	32	ÓÐÉ«½ðÊôÒ±Á¶ºÍÑ¹ÑÓ¼Ó¹¤Òµ	323	Ï¡ÓÐÏ¡ÍÁ½ðÊôÒ±Á¶	3231	ÎÙîâÒ±Á¶	1	8	1
ZL0000001997473256	3.41302E+11	°²»ÕÊ¡	ËÞÖÝÊÐ	160	¹É·ÝÓÐÏÞ¹«Ë¾	C	ÖÆÔìÒµ	35	×¨ÓÃÉè±¸ÖÆÔìÒµ	351	²É¿ó¡¢Ò±½ð¡¢½¨Öþ×¨ÓÃÉè±¸ÖÆÔì	3511	¿óÉ½»úÐµÖÆÔì	5	0	5
ZL0000001997497803	3.50502E+11	¸£½¨Ê¡	ÈªÖÝÊÐ	159	ÆäËûÓÐÏÞÔðÈÎ¹«Ë¾	C	ÖÆÔìÒµ	40	ÒÇÆ÷ÒÇ±íÖÆÔìÒµ	401	Í¨ÓÃÒÇÆ÷ÒÇ±íÖÆÔì	4012	µç¹¤ÒÇÆ÷ÒÇ±íÖÆÔì	0	1	0
ZL0000001997624759	4.10103E+11	ºÓÄÏÊ¡	Ö£ÖÝÊÐ	160	¹É·ÝÓÐÏÞ¹«Ë¾	C	ÖÆÔìÒµ	40	ÒÇÆ÷ÒÇ±íÖÆÔìÒµ	401	Í¨ÓÃÒÇÆ÷ÒÇ±íÖÆÔì	4014	ÊµÑé·ÖÎöÒÇÆ÷ÖÆÔì	2	4	2
ZL0000001998156272	2.3011E+11	ºÚÁú½­Ê¡	¹þ¶û±õÊÐ	173	Ë½ÓªÓÐÏÞÔðÈÎ¹«Ë¾	C	ÖÆÔìÒµ	34	Í¨ÓÃÉè±¸ÖÆÔìÒµ	349	ÆäËûÍ¨ÓÃÉè±¸ÖÆÔìÒµ	3490	ÆäËûÍ¨ÓÃÉè±¸ÖÆÔìÒµ	0	1	0
ZL0000001998156567	2.30108E+11	ºÚÁú½­Ê¡	¹þ¶û±õÊÐ	310	ÖÐÍâºÏ×Ê¾­ÓªÆóÒµ	C	ÖÆÔìÒµ	36	Æû³µÖÆÔìÒµ	361	Æû³µÕû³µÖÆÔì	3610	Æû³µÕû³µÖÆÔì	4	9	4
ZL0000001998497804	3.50502E+11	¸£½¨Ê¡	ÈªÖÝÊÐ	173	Ë½ÓªÓÐÏÞÔðÈÎ¹«Ë¾	C	ÖÆÔìÒµ	35	×¨ÓÃÉè±¸ÖÆÔìÒµ	354	Ó¡Ë¢¡¢ÖÆÒ©¡¢ÈÕ»¯¼°ÈÕÓÃÆ·Éú²ú×¨ÓÃÉè±¸ÖÆÔì	3541	ÖÆ½¬ºÍÔìÖ½×¨ÓÃÉè±¸ÖÆÔì	3	0	3
ZL0000001999142470	2.20104E+11	¼ªÁÖÊ¡	³¤´ºÊÐ	159	ÆäËûÓÐÏÞÔðÈÎ¹«Ë¾	D	µçÁ¦¡¢ÈÈÁ¦¡¢È¼Æø¼°Ë®Éú²úºÍ¹©Ó¦Òµ	45	È¼ÆøÉú²úºÍ¹©Ó¦Òµ	450	È¼ÆøÉú²úºÍ¹©Ó¦Òµ	4500	È¼ÆøÉú²úºÍ¹©Ó¦Òµ	3	0	2
ZL0000001999624762	4.10102E+11	ºÓÄÏÊ¡	Ö£ÖÝÊÐ	171	Ë½Óª¶À×ÊÆóÒµ	C	ÖÆÔìÒµ	40	ÒÇÆ÷ÒÇ±íÖÆÔìÒµ	401	Í¨ÓÃÒÇÆ÷ÒÇ±íÖÆÔì	4019	¹©Ó¦ÓÃÒÇ±í¼°ÆäËûÍ¨ÓÃÒÇÆ÷ÖÆÔì	0	1	0
ZL0000002000628474	4.10183E+11	ºÓÄÏÊ¡	Ö£ÖÝÊÐ	173	Ë½ÓªÓÐÏÞÔðÈÎ¹«Ë¾	C	ÖÆÔìÒµ	30	·Ç½ðÊô¿óÎïÖÆÆ·Òµ	308	ÄÍ»ð²ÄÁÏÖÆÆ·ÖÆÔì	3089	ÄÍ»ðÌÕ´ÉÖÆÆ·¼°ÆäËûÄÍ»ð²ÄÁÏÖÆÔì	0	1	0
ZL0000002001141393	2.20104E+11	¼ªÁÖÊ¡	³¤´ºÊÐ	159	ÆäËûÓÐÏÞÔðÈÎ¹«Ë¾	C	ÖÆÔìÒµ	27	Ò½Ò©ÖÆÔìÒµ	276	ÉúÎïÒ©Æ·ÖÆÔì	2760	ÉúÎïÒ©Æ·ÖÆÔì	0	1	0
ZL0000002001625817	4.10108E+11	ºÓÄÏÊ¡	Ö£ÖÝÊÐ	159	ÆäËûÓÐÏÞÔðÈÎ¹«Ë¾	C	ÖÆÔìÒµ	35	×¨ÓÃÉè±¸ÖÆÔìÒµ	351	²É¿ó¡¢Ò±½ð¡¢½¨Öþ×¨ÓÃÉè±¸ÖÆÔì	3513	½¨Öþ¹¤³ÌÓÃ»úÐµÖÆÔì	3	0	3
ZL0000002001676106	4.20115E+11	ºþ±±Ê¡	ÎäººÊÐ	159	ÆäËûÓÐÏÞÔðÈÎ¹«Ë¾	C	ÖÆÔìÒµ	40	ÒÇÆ÷ÒÇ±íÖÆÔìÒµ	401	Í¨ÓÃÒÇÆ÷ÒÇ±íÖÆÔì	4019	¹©Ó¦ÓÃÒÇ±í¼°ÆäËûÍ¨ÓÃÒÇÆ÷ÖÆÔì	0	2	0
ZL0000002002356426	3.30205E+11	Õã½­Ê¡	Äþ²¨ÊÐ	230	¸Û°ÄÌ¨¶À×ÊÆóÒµ	C	ÖÆÔìÒµ	33	½ðÊôÖÆÆ·Òµ	332	½ðÊô¹¤¾ßÖÆÔì	3322	ÊÖ¹¤¾ßÖÆÔì	0	6	0
ZL0000002002366763	3.30226E+11	Õã½­Ê¡	Äþ²¨ÊÐ	310	ÖÐÍâºÏ×Ê¾­ÓªÆóÒµ	C	ÖÆÔìÒµ	27	Ò½Ò©ÖÆÔìÒµ	276	ÉúÎïÒ©Æ·ÖÆÔì	2760	ÉúÎïÒ©Æ·ÖÆÔì	2	0	2
ZL0000002002497813	3.50502E+11	¸£½¨Ê¡	ÈªÖÝÊÐ	173	Ë½ÓªÓÐÏÞÔðÈÎ¹«Ë¾	C	ÖÆÔìÒµ	39	¼ÆËã»ú¡¢Í¨ÐÅºÍÆäËûµç×ÓÉè±¸ÖÆÔìÒµ	397	µç×ÓÔª¼þÖÆÔì	3971	µç×ÓÔª¼þ¼°×é¼þÖÆÔì	5	2	5
ZL0000002002497814	3.50502E+11	¸£½¨Ê¡	ÈªÖÝÊÐ	173	Ë½ÓªÓÐÏÞÔðÈÎ¹«Ë¾	C	ÖÆÔìÒµ	39	¼ÆËã»ú¡¢Í¨ÐÅºÍÆäËûµç×ÓÉè±¸ÖÆÔìÒµ	397	µç×ÓÔª¼þÖÆÔì	3971	µç×ÓÔª¼þ¼°×é¼þÖÆÔì	10	0	10
ZL0000002002624766	4.10102E+11	ºÓÄÏÊ¡	Ö£ÖÝÊÐ	159	ÆäËûÓÐÏÞÔðÈÎ¹«Ë¾	C	ÖÆÔìÒµ	35	×¨ÓÃÉè±¸ÖÆÔìÒµ	356	µç×ÓºÍµç¹¤»úÐµ×¨ÓÃÉè±¸ÖÆÔì	3561	µç¹¤»úÐµ×¨ÓÃÉè±¸ÖÆÔì	0	2	0
ZL0000002002625287	4.10105E+11	ºÓÄÏÊ¡	Ö£ÖÝÊÐ	159	ÆäËûÓÐÏÞÔðÈÎ¹«Ë¾	C	ÖÆÔìÒµ	30	·Ç½ðÊô¿óÎïÖÆÆ·Òµ	309	Ê¯Ä«¼°ÆäËû·Ç½ðÊô¿óÎïÖÆÆ·ÖÆÔì	3099	ÆäËû·Ç½ðÊô¿óÎïÖÆÆ·ÖÆÔì	0	2	0
ZL0000002002757339	4.40305E+11	¹ã¶«Ê¡	ÉîÛÚÊÐ	159	ÆäËûÓÐÏÞÔðÈÎ¹«Ë¾	C	ÖÆÔìÒµ	17	·ÄÖ¯Òµ	177	¼ÒÓÃ·ÄÖ¯ÖÆ³ÉÆ·ÖÆÔì	0	0	2	0	2
ZL0000002002848569	4.50122E+11	¹ãÎ÷×³×å×ÔÖÎÇø	ÄÏÄþÊÐ	159	ÆäËûÓÐÏÞÔðÈÎ¹«Ë¾	C	ÖÆÔìÒµ	37	ÌúÂ·¡¢´¬²°¡¢º½¿Õº½ÌìºÍÆäËûÔËÊäÉè±¸ÖÆÔìÒµ	375	Ä¦ÍÐ³µÖÆÔì	3751	Ä¦ÍÐ³µÕû³µÖÆÔì	0	2	0
ZL0000002003091189	1.50581E+11	ÄÚÃÉ¹Å×ÔÖÎÇø	Í¨ÁÉÊÐ	159	ÆäËûÓÐÏÞÔðÈÎ¹«Ë¾	C	ÖÆÔìÒµ	30	·Ç½ðÊô¿óÎïÖÆÆ·Òµ	309	Ê¯Ä«¼°ÆäËû·Ç½ðÊô¿óÎïÖÆÆ·ÖÆÔì	3091	Ê¯Ä«¼°Ì¼ËØÖÆÆ·ÖÆÔì	1	0	1
ZL0000002003142476	2.20104E+11	¼ªÁÖÊ¡	³¤´ºÊÐ	190	ÆäËûÆóÒµ	C	ÖÆÔìÒµ	34	Í¨ÓÃÉè±¸ÖÆÔìÒµ	342	½ðÊô¼Ó¹¤»úÐµÖÆÔì	3422	½ðÊô³ÉÐÎ»ú´²ÖÆÔì	1	0	1
ZL0000002003142478	2.20104E+11	¼ªÁÖÊ¡	³¤´ºÊÐ	310	ÖÐÍâºÏ×Ê¾­ÓªÆóÒµ	C	ÖÆÔìÒµ	31	ºÚÉ«½ðÊôÒ±Á¶ºÍÑ¹ÑÓ¼Ó¹¤Òµ	314	¸ÖÑ¹ÑÓ¼Ó¹¤	3140	¸ÖÑ¹ÑÓ¼Ó¹¤	1	0	1
ZL0000002003356431	3.30205E+11	Õã½­Ê¡	Äþ²¨ÊÐ	173	Ë½ÓªÓÐÏÞÔðÈÎ¹«Ë¾	C	ÖÆÔìÒµ	38	µçÆø»úÐµºÍÆ÷²ÄÖÆÔìÒµ	382	ÊäÅäµç¼°¿ØÖÆÉè±¸ÖÆÔì	3821	±äÑ¹Æ÷¡¢ÕûÁ÷Æ÷ºÍµç¸ÐÆ÷ÖÆÔì	1	0	1
ZL0000002003457310	3.40223E+11	°²»ÕÊ¡	ÎßºþÊÐ	173	Ë½ÓªÓÐÏÞÔðÈÎ¹«Ë¾	C	ÖÆÔìÒµ	38	µçÆø»úÐµºÍÆ÷²ÄÖÆÔìÒµ	382	ÊäÅäµç¼°¿ØÖÆÉè±¸ÖÆÔì	3821	±äÑ¹Æ÷¡¢ÕûÁ÷Æ÷ºÍµç¸ÐÆ÷ÖÆÔì	0	1	0
ZL0000002003461037	3.40504E+11	°²»ÕÊ¡	Âí°°É½ÊÐ	173	Ë½ÓªÓÐÏÞÔðÈÎ¹«Ë¾	C	ÖÆÔìÒµ	40	ÒÇÆ÷ÒÇ±íÖÆÔìÒµ	401	Í¨ÓÃÒÇÆ÷ÒÇ±íÖÆÔì	4011	¹¤Òµ×Ô¶¯¿ØÖÆÏµÍ³×°ÖÃÖÆÔì	3	0	3
ZL0000002003624769	4.10103E+11	ºÓÄÏÊ¡	Ö£ÖÝÊÐ	160	¹É·ÝÓÐÏÞ¹«Ë¾	C	ÖÆÔìÒµ	35	×¨ÓÃÉè±¸ÖÆÔìÒµ	351	²É¿ó¡¢Ò±½ð¡¢½¨Öþ×¨ÓÃÉè±¸ÖÆÔì	3511	¿óÉ½»úÐµÖÆÔì	6	5	6
ZL0000002003624770	4.10103E+11	ºÓÄÏÊ¡	Ö£ÖÝÊÐ	159	ÆäËûÓÐÏÞÔðÈÎ¹«Ë¾	C	ÖÆÔìÒµ	34	Í¨ÓÃÉè±¸ÖÆÔìÒµ	346	ºæÂ¯¡¢·ç»ú¡¢ºâÆ÷¡¢°ü×°µÈÉè±¸ÖÆÔì	3464	ÖÆÀä¡¢¿Õµ÷Éè±¸ÖÆÔì	2	1	2
ZL0000002003625993	4.10122E+11	ºÓÄÏÊ¡	Ö£ÖÝÊÐ	174	Ë½Óª¹É·ÝÓÐÏÞ¹«Ë¾	C	ÖÆÔìÒµ	26	»¯Ñ§Ô­ÁÏºÍ»¯Ñ§ÖÆÆ·ÖÆÔìÒµ	262	·ÊÁÏÖÆÔì	2624	¸´»ì·ÊÁÏÖÆÔì	2	0	2
ZL0000002003654926	4.11203E+11	ºÓÄÏÊ¡	ÈýÃÅÏ¿ÊÐ	159	ÆäËûÓÐÏÞÔðÈÎ¹«Ë¾	C	ÖÆÔìÒµ	39	¼ÆËã»ú¡¢Í¨ÐÅºÍÆäËûµç×ÓÉè±¸ÖÆÔìÒµ	397	µç×ÓÔª¼þÖÆÔì	3972	Ó¡ÖÆµçÂ·°åÖÆÔì	2	0	2
ZL0000002003676109	4.20111E+11	ºþ±±Ê¡	ÎäººÊÐ	173	Ë½ÓªÓÐÏÞÔðÈÎ¹«Ë¾	C	ÖÆÔìÒµ	35	×¨ÓÃÉè±¸ÖÆÔìÒµ	351	²É¿ó¡¢Ò±½ð¡¢½¨Öþ×¨ÓÃÉè±¸ÖÆÔì	3512	Ê¯ÓÍ×ê²É×¨ÓÃÉè±¸ÖÆÔì	1	0	1
ZL0000002003924069	6.10113E+11	ÉÂÎ÷Ê¡	Î÷°²ÊÐ	151	¹úÓÐ¶À×Ê¹«Ë¾	C	ÖÆÔìÒµ	16	ÑÌ²ÝÖÆÆ·Òµ	162	¾íÑÌÖÆÔì	1620	¾íÑÌÖÆÔì	4	1	4
ZL0000002004366804	3.30226E+11	Õã½­Ê¡	Äþ²¨ÊÐ	173	Ë½ÓªÓÐÏÞÔðÈÎ¹«Ë¾	C	ÖÆÔìÒµ	36	Æû³µÖÆÔìÒµ	366	Æû³µÁã²¿¼þ¼°Åä¼þÖÆÔì	3660	Æû³µÁã²¿¼þ¼°Åä¼þÖÆÔì	1	0	1
ZL0000002004366805	3.30226E+11	Õã½­Ê¡	Äþ²¨ÊÐ	173	Ë½ÓªÓÐÏÞÔðÈÎ¹«Ë¾	C	ÖÆÔìÒµ	29	Ïð½ººÍËÜÁÏÖÆÆ·Òµ	292	ËÜÁÏÖÆÆ·Òµ	2928	ËÜÁÏÁã¼þÖÆÔì	1	1	1
ZL0000002004366809	3.30226E+11	Õã½­Ê¡	Äþ²¨ÊÐ	173	Ë½ÓªÓÐÏÞÔðÈÎ¹«Ë¾	C	ÖÆÔìÒµ	35	×¨ÓÃÉè±¸ÖÆÔìÒµ	352	»¯¹¤¡¢Ä¾²Ä¡¢·Ç½ðÊô¼Ó¹¤×¨ÓÃÉè±¸ÖÆÔì	3525	Ä£¾ßÖÆÔì	0	21	0			.
ZL0000002004366817	3.30226E+11	Õã½­Ê¡	Äþ²¨ÊÐ	173	Ë½ÓªÓÐÏÞÔðÈÎ¹«Ë¾	C	ÖÆÔìÒµ	36	Æû³µÖÆÔìÒµ	366	Æû³µÁã²¿¼þ¼°Åä¼þÖÆÔì	3660	Æû³µÁã²¿¼þ¼°Åä¼þÖÆÔì	2	0	2
ZL0000002004484710	3.50111E+11	¸£½¨Ê¡	¸£ÖÝÊÐ	173	Ë½ÓªÓÐÏÞÔðÈÎ¹«Ë¾	C	ÖÆÔìÒµ	38	µçÆø»úÐµºÍÆ÷²ÄÖÆÔìÒµ	382	ÊäÅäµç¼°¿ØÖÆÉè±¸ÖÆÔì	3824	µçÁ¦µç×ÓÔªÆ÷¼þÖÆÔì	0	1	0
ZL0000002004624775	4.10102E+11	ºÓÄÏÊ¡	Ö£ÖÝÊÐ	159	ÆäËûÓÐÏÞÔðÈÎ¹«Ë¾	C	ÖÆÔìÒµ	37	ÌúÂ·¡¢´¬²°¡¢º½¿Õº½ÌìºÍÆäËûÔËÊäÉè±¸ÖÆÔìÒµ	374	º½¿Õ¡¢º½ÌìÆ÷¼°Éè±¸ÖÆÔì	3743	º½¿Õ¡¢º½ÌìÏà¹ØÉè±¸ÖÆÔì	9	0	9
ZL0000002004633892	4.10305E+11	ºÓÄÏÊ¡	ÂåÑôÊÐ	159	ÆäËûÓÐÏÞÔðÈÎ¹«Ë¾	C	ÖÆÔìÒµ	32	ÓÐÉ«½ðÊôÒ±Á¶ºÍÑ¹ÑÓ¼Ó¹¤Òµ	326	ÓÐÉ«½ðÊôÑ¹ÑÓ¼Ó¹¤	3261	Í­Ñ¹ÑÓ¼Ó¹¤	1	0	1
ZL0000002004633894	4.10305E+11	ºÓÄÏÊ¡	ÂåÑôÊÐ	173	Ë½ÓªÓÐÏÞÔðÈÎ¹«Ë¾	C	ÖÆÔìÒµ	34	Í¨ÓÃÉè±¸ÖÆÔìÒµ	346	ºæÂ¯¡¢·ç»ú¡¢ºâÆ÷¡¢°ü×°µÈÉè±¸ÖÆÔì	3463	ÆøÌå¡¢ÒºÌå·ÖÀë¼°´¿¾»Éè±¸ÖÆÔì	0	1	0
ZL0000002004633896	4.10305E+11	ºÓÄÏÊ¡	ÂåÑôÊÐ	310	ÖÐÍâºÏ×Ê¾­ÓªÆóÒµ	C	ÖÆÔìÒµ	35	×¨ÓÃÉè±¸ÖÆÔìÒµ	351	²É¿ó¡¢Ò±½ð¡¢½¨Öþ×¨ÓÃÉè±¸ÖÆÔì	3511	¿óÉ½»úÐµÖÆÔì	0	3	0
ZL0000002004636664	4.10381E+11	ºÓÄÏÊ¡	ÂåÑôÊÐ	173	Ë½ÓªÓÐÏÞÔðÈÎ¹«Ë¾	C	ÖÆÔìÒµ	26	»¯Ñ§Ô­ÁÏºÍ»¯Ñ§ÖÆÆ·ÖÆÔìÒµ	264	Í¿ÁÏ¡¢ÓÍÄ«¡¢ÑÕÁÏ¼°ÀàËÆ²úÆ·ÖÆÔì	2641	Í¿ÁÏÖÆÔì	3	0	3
ZL0000002004641594	4.10506E+11	ºÓÄÏÊ¡	°²ÑôÊÐ	330	Íâ×Ê£¨¶À×Ê£©ÆóÒµ	C	ÖÆÔìÒµ	26	»¯Ñ§Ô­ÁÏºÍ»¯Ñ§ÖÆÆ·ÖÆÔìÒµ	261	»ù´¡»¯Ñ§Ô­ÁÏÖÆÔì	2614	ÓÐ»ú»¯Ñ§Ô­ÁÏÖÆÔì	1	0	1
ZL0000002004642114	4.10612E+11	ºÓÄÏÊ¡	º×±ÚÊÐ	310	ÖÐÍâºÏ×Ê¾­ÓªÆóÒµ	C	ÖÆÔìÒµ	36	Æû³µÖÆÔìÒµ	366	Æû³µÁã²¿¼þ¼°Åä¼þÖÆÔì	3660	Æû³µÁã²¿¼þ¼°Åä¼þÖÆÔì	2	0	2
ZL0000002004650392	4.10902E+11	ºÓÄÏÊ¡	å§ÑôÊÐ	159	ÆäËûÓÐÏÞÔðÈÎ¹«Ë¾	C	ÖÆÔìÒµ	26	»¯Ñ§Ô­ÁÏºÍ»¯Ñ§ÖÆÆ·ÖÆÔìÒµ	261	»ù´¡»¯Ñ§Ô­ÁÏÖÆÔì	2614	ÓÐ»ú»¯Ñ§Ô­ÁÏÖÆÔì	3	0	3
ZL0000002004654064	4.11103E+11	ºÓÄÏÊ¡	äðºÓÊÐ	159	ÆäËûÓÐÏÞÔðÈÎ¹«Ë¾	C	ÖÆÔìÒµ	38	µçÆø»úÐµºÍÆ÷²ÄÖÆÔìÒµ	382	ÊäÅäµç¼°¿ØÖÆÉè±¸ÖÆÔì	3821	±äÑ¹Æ÷¡¢ÕûÁ÷Æ÷ºÍµç¸ÐÆ÷ÖÆÔì	1	0	1
ZL0000002004847889	4.50107E+11	¹ãÎ÷×³×å×ÔÖÎÇø	ÄÏÄþÊÐ	173	Ë½ÓªÓÐÏÞÔðÈÎ¹«Ë¾	C	ÖÆÔìÒµ	14	Ê³Æ·ÖÆÔìÒµ	149	ÆäËûÊ³Æ·ÖÆÔì	1492	±£½¡Ê³Æ·ÖÆÔì	1	0	1
ZL0000002005142483	2.20104E+11	¼ªÁÖÊ¡	³¤´ºÊÐ	173	Ë½ÓªÓÐÏÞÔðÈÎ¹«Ë¾	C	ÖÆÔìÒµ	39	¼ÆËã»ú¡¢Í¨ÐÅºÍÆäËûµç×ÓÉè±¸ÖÆÔìÒµ	396	µç×ÓÆ÷¼þÖÆÔì	3969	¹âµç×ÓÆ÷¼þ¼°ÆäËûµç×ÓÆ÷¼þÖÆÔì	3	1	3
ZL0000002005356456	3.30205E+11	Õã½­Ê¡	Äþ²¨ÊÐ	160	¹É·ÝÓÐÏÞ¹«Ë¾	C	ÖÆÔìÒµ	38	µçÆø»úÐµºÍÆ÷²ÄÖÆÔìÒµ	381	µç»úÖÆÔì	3819	Î¢µç»ú¼°ÆäËûµç»úÖÆÔì	1	0	1
ZL0000002005497831	3.50502E+11	¸£½¨Ê¡	ÈªÖÝÊÐ	230	¸Û°ÄÌ¨¶À×ÊÆóÒµ	C	ÖÆÔìÒµ	29	Ïð½ººÍËÜÁÏÖÆÆ·Òµ	292	ËÜÁÏÖÆÆ·Òµ	2927	ÈÕÓÃËÜÁÏÖÆÆ·ÖÆÔì	0	8	0
ZL0000002005624176	4.10104E+11	ºÓÄÏÊ¡	Ö£ÖÝÊÐ	159	ÆäËûÓÐÏÞÔðÈÎ¹«Ë¾	C	ÖÆÔìÒµ	16	ÑÌ²ÝÖÆÆ·Òµ	162	¾íÑÌÖÆÔì	1620	¾íÑÌÖÆÔì	128	60	128
ZL0000002005633898	4.10305E+11	ºÓÄÏÊ¡	ÂåÑôÊÐ	310	ÖÐÍâºÏ×Ê¾­ÓªÆóÒµ	C	ÖÆÔìÒµ	39	¼ÆËã»ú¡¢Í¨ÐÅºÍÆäËûµç×ÓÉè±¸ÖÆÔìÒµ	396	µç×ÓÆ÷¼þÖÆÔì	3969	¹âµç×ÓÆ÷¼þ¼°ÆäËûµç×ÓÆ÷¼þÖÆÔì	2	0	2
ZL0000002005643019	4.10702E+11	ºÓÄÏÊ¡	ÐÂÏçÊÐ	159	ÆäËûÓÐÏÞÔðÈÎ¹«Ë¾	C	ÖÆÔìÒµ	33	½ðÊôÖÆÆ·Òµ	339	ÆäËû½ðÊôÖÆÆ·ÖÆÔì	3391	¶Í¼þ¼°·ÛÄ©Ò±½ðÖÆÆ·ÖÆÔì	4	0	4
ZL0000002005647217	4.10825E+11	ºÓÄÏÊ¡	½¹×÷ÊÐ	159	ÆäËûÓÐÏÞÔðÈÎ¹«Ë¾	C	ÖÆÔìÒµ	13	Å©¸±Ê³Æ·¼Ó¹¤Òµ	131	¹ÈÎïÄ¥ÖÆ	1310	¹ÈÎïÄ¥ÖÆ	1	0	1
ZL0000002005648278	4.10883E+11	ºÓÄÏÊ¡	½¹×÷ÊÐ	159	ÆäËûÓÐÏÞÔðÈÎ¹«Ë¾	C	ÖÆÔìÒµ	27	Ò½Ò©ÖÆÔìÒµ	274	ÖÐ³ÉÒ©Éú²ú	2740	ÖÐ³ÉÒ©Éú²ú	0	1	0
ZL0000002005656271	4.11302E+11	ºÓÄÏÊ¡	ÄÏÑôÊÐ	173	Ë½ÓªÓÐÏÞÔðÈÎ¹«Ë¾	C	ÖÆÔìÒµ	40	ÒÇÆ÷ÒÇ±íÖÆÔìÒµ	401	Í¨ÓÃÒÇÆ÷ÒÇ±íÖÆÔì	4011	¹¤Òµ×Ô¶¯¿ØÖÆÏµÍ³×°ÖÃÖÆÔì	1	0	1
ZL0000002005656820	4.11303E+11	ºÓÄÏÊ¡	ÄÏÑôÊÐ	220	ºÏ×÷¾­ÓªÆóÒµ£¨¸Û»ò°ÄÌ¨×Ê£©	C	ÖÆÔìÒµ	39	¼ÆËã»ú¡¢Í¨ÐÅºÍÆäËûµç×ÓÉè±¸ÖÆÔìÒµ	397	µç×ÓÔª¼þÖÆÔì	3971	µç×ÓÔª¼þ¼°×é¼þÖÆÔì	2	2	2
ZL0000002005659563	4.11381E+11	ºÓÄÏÊ¡	ÄÏÑôÊÐ	173	Ë½ÓªÓÐÏÞÔðÈÎ¹«Ë¾	C	ÖÆÔìÒµ	14	Ê³Æ·ÖÆÔìÒµ	146	µ÷Î¶Æ·¡¢·¢½ÍÖÆÆ·ÖÆÔì	1462	½´ÓÍ¡¢Ê³´×¼°ÀàËÆÖÆÆ·ÖÆÔì	0	1	0
ZL0000002005676114	4.20111E+11	ºþ±±Ê¡	ÎäººÊÐ	240	¸Û°ÄÌ¨ÉÌÍ¶×Ê¹É·ÝÓÐÏÞ¹«Ë¾	C	ÖÆÔìÒµ	39	¼ÆËã»ú¡¢Í¨ÐÅºÍÆäËûµç×ÓÉè±¸ÖÆÔìÒµ	399	ÆäËûµç×ÓÉè±¸ÖÆÔì	3990	ÆäËûµç×ÓÉè±¸ÖÆÔì	4	20	4
ZL0000002005676117	4.20111E+11	ºþ±±Ê¡	ÎäººÊÐ	310	ÖÐÍâºÏ×Ê¾­ÓªÆóÒµ	C	ÖÆÔìÒµ	36	Æû³µÖÆÔìÒµ	366	Æû³µÁã²¿¼þ¼°Åä¼þÖÆÔì	3660	Æû³µÁã²¿¼þ¼°Åä¼þÖÆÔì	2	0	2
ZL0000002005685855	4.20684E+11	ºþ±±Ê¡	Ïå·®ÊÐ	173	Ë½ÓªÓÐÏÞÔðÈÎ¹«Ë¾	C	ÖÆÔìÒµ	13	Å©¸±Ê³Æ·¼Ó¹¤Òµ	132	ËÇÁÏ¼Ó¹¤	1320	ËÇÁÏ¼Ó¹¤	0	1	0
ZL0000002005685859	4.20684E+11	ºþ±±Ê¡	Ïå·®ÊÐ	210	ºÏ×Ê¾­ÓªÆóÒµ£¨¸Û»ò°ÄÌ¨×Ê£©	C	ÖÆÔìÒµ	17	·ÄÖ¯Òµ	177	¼ÒÓÃ·ÄÖ¯ÖÆ³ÉÆ·ÖÆÔì	1772	Ã«½íÀàÖÆÆ·ÖÆÔì	2	0	2
ZL0000002005687741	4.20804E+11	ºþ±±Ê¡	¾£ÃÅÊÐ	173	Ë½ÓªÓÐÏÞÔðÈÎ¹«Ë¾	C	ÖÆÔìÒµ	35	×¨ÓÃÉè±¸ÖÆÔìÒµ	359	»·±£¡¢Éç»á¹«¹²·þÎñ¼°ÆäËû×¨ÓÃÉè±¸ÖÆÔì	3599	ÆäËû×¨ÓÃÉè±¸ÖÆÔì	1	0	1
ZL0000002005687742	4.20804E+11	ºþ±±Ê¡	¾£ÃÅÊÐ	173	Ë½ÓªÓÐÏÞÔðÈÎ¹«Ë¾	C	ÖÆÔìÒµ	39	¼ÆËã»ú¡¢Í¨ÐÅºÍÆäËûµç×ÓÉè±¸ÖÆÔìÒµ	399	ÆäËûµç×ÓÉè±¸ÖÆÔì	3990	ÆäËûµç×ÓÉè±¸ÖÆÔì	1	1	1
ZL0000002005700138	4.21303E+11	ºþ±±Ê¡	ËæÖÝÊÐ	160	¹É·ÝÓÐÏÞ¹«Ë¾	C	ÖÆÔìÒµ	39	¼ÆËã»ú¡¢Í¨ÐÅºÍÆäËûµç×ÓÉè±¸ÖÆÔìÒµ	397	µç×ÓÔª¼þÖÆÔì	3971	µç×ÓÔª¼þ¼°×é¼þÖÆÔì	5	0	5
ZL0000002005818245	4.41881E+11	¹ã¶«Ê¡	ÇåÔ¶ÊÐ	230	¸Û°ÄÌ¨¶À×ÊÆóÒµ	C	ÖÆÔìÒµ	24	ÎÄ½Ì¡¢¹¤ÃÀ¡¢ÌåÓýºÍÓéÀÖÓÃÆ·ÖÆÔìÒµ	245	Íæ¾ßÖÆÔì	2450	Íæ¾ßÖÆÔì	2	0	2
ZL0000002005847156	4.50107E+11	¹ãÎ÷×³×å×ÔÖÎÇø	ÄÏÄþÊÐ	159	ÆäËûÓÐÏÞÔðÈÎ¹«Ë¾	C	ÖÆÔìÒµ	35	×¨ÓÃÉè±¸ÖÆÔìÒµ	351	²É¿ó¡¢Ò±½ð¡¢½¨Öþ×¨ÓÃÉè±¸ÖÆÔì	3511	¿óÉ½»úÐµÖÆÔì	0	3	0
ZL0000002005848935	4.50125E+11	¹ãÎ÷×³×å×ÔÖÎÇø	ÄÏÄþÊÐ	159	ÆäËûÓÐÏÞÔðÈÎ¹«Ë¾	C	ÖÆÔìÒµ	17	·ÄÖ¯Òµ	174	Ë¿¾î·ÄÖ¯¼°Ó¡È¾¾«¼Ó¹¤	1741	çÒË¿¼Ó¹¤	1	0	1
ZL0000002005849906	4.50204E+11	¹ãÎ÷×³×å×ÔÖÎÇø	ÁøÖÝÊÐ	159	ÆäËûÓÐÏÞÔðÈÎ¹«Ë¾	C	ÖÆÔìÒµ	13	Å©¸±Ê³Æ·¼Ó¹¤Òµ	132	ËÇÁÏ¼Ó¹¤	1320	ËÇÁÏ¼Ó¹¤	1	0	1
ZL0000002005853699	4.50502E+11	¹ãÎ÷×³×å×ÔÖÎÇø	±±º£ÊÐ	173	Ë½ÓªÓÐÏÞÔðÈÎ¹«Ë¾	C	ÖÆÔìÒµ	30	·Ç½ðÊô¿óÎïÖÆÆ·Òµ	309	Ê¯Ä«¼°ÆäËû·Ç½ðÊô¿óÎïÖÆÆ·ÖÆÔì	3091	Ê¯Ä«¼°Ì¼ËØÖÆÆ·ÖÆÔì	2	1	2
ZL0000002005853706	4.50502E+11	¹ãÎ÷×³×å×ÔÖÎÇø	±±º£ÊÐ	330	Íâ×Ê£¨¶À×Ê£©ÆóÒµ	C	ÖÆÔìÒµ	39	¼ÆËã»ú¡¢Í¨ÐÅºÍÆäËûµç×ÓÉè±¸ÖÆÔìÒµ	395	ÊÓÌýÉè±¸ÖÆÔì	3951	µçÊÓ»úÖÆÔì	0	3	0
ZL0000002005876804	5.10124E+11	ËÄ´¨Ê¡	³É¶¼ÊÐ	159	ÆäËûÓÐÏÞÔðÈÎ¹«Ë¾	C	ÖÆÔìÒµ	34	Í¨ÓÃÉè±¸ÖÆÔìÒµ	341	¹øÂ¯¼°Ô­¶¯Éè±¸ÖÆÔì	3412	ÄÚÈ¼»ú¼°Åä¼þÖÆÔì	0	4	0
ZL0000002005876811	5.10107E+11	ËÄ´¨Ê¡	³É¶¼ÊÐ	159	ÆäËûÓÐÏÞÔðÈÎ¹«Ë¾	C	ÖÆÔìÒµ	39	¼ÆËã»ú¡¢Í¨ÐÅºÍÆäËûµç×ÓÉè±¸ÖÆÔìÒµ	397	µç×ÓÔª¼þÖÆÔì	3971	µç×ÓÔª¼þ¼°×é¼þÖÆÔì	1	0	1
ZL0000002005881523	5.10124E+11	ËÄ´¨Ê¡	³É¶¼ÊÐ	159	ÆäËûÓÐÏÞÔðÈÎ¹«Ë¾	C	ÖÆÔìÒµ	27	Ò½Ò©ÖÆÔìÒµ	272	»¯Ñ§Ò©Æ·ÖÆ¼ÁÖÆÔì	2720	»¯Ñ§Ò©Æ·ÖÆ¼ÁÖÆÔì	1	1	1
ZL0000002005881524	5.10124E+11	ËÄ´¨Ê¡	³É¶¼ÊÐ	159	ÆäËûÓÐÏÞÔðÈÎ¹«Ë¾	C	ÖÆÔìÒµ	43	½ðÊôÖÆÆ·¡¢»úÐµºÍÉè±¸ÐÞÀíÒµ	434	ÌúÂ·¡¢´¬²°¡¢º½¿Õº½ÌìµÈÔËÊäÉè±¸ÐÞÀí	4343	º½¿Õº½ÌìÆ÷ÐÞÀí	0	1	0
ZL0000002005881526	5.10124E+11	ËÄ´¨Ê¡	³É¶¼ÊÐ	173	Ë½ÓªÓÐÏÞÔðÈÎ¹«Ë¾	C	ÖÆÔìÒµ	39	¼ÆËã»ú¡¢Í¨ÐÅºÍÆäËûµç×ÓÉè±¸ÖÆÔìÒµ	393	¹ã²¥µçÊÓÉè±¸ÖÆÔì	3939	Ó¦ÓÃµçÊÓÉè±¸¼°ÆäËû¹ã²¥µçÊÓÉè±¸ÖÆÔì	2	8	2
ZL0000002005881527	5.10107E+11	ËÄ´¨Ê¡	³É¶¼ÊÐ	160	¹É·ÝÓÐÏÞ¹«Ë¾	C	ÖÆÔìÒµ	39	¼ÆËã»ú¡¢Í¨ÐÅºÍÆäËûµç×ÓÉè±¸ÖÆÔìÒµ	399	ÆäËûµç×ÓÉè±¸ÖÆÔì	3990	ÆäËûµç×ÓÉè±¸ÖÆÔì	8	5	8
ZL0000002006156884	2.30108E+11	ºÚÁú½­Ê¡	¹þ¶û±õÊÐ	159	ÆäËûÓÐÏÞÔðÈÎ¹«Ë¾	C	ÖÆÔìÒµ	34	Í¨ÓÃÉè±¸ÖÆÔìÒµ	341	¹øÂ¯¼°Ô­¶¯Éè±¸ÖÆÔì	3411	¹øÂ¯¼°¸¨ÖúÉè±¸ÖÆÔì	0	2	0
ZL0000002006473263	3.41302E+11	°²»ÕÊ¡	ËÞÖÝÊÐ	159	ÆäËûÓÐÏÞÔðÈÎ¹«Ë¾	C	ÖÆÔìÒµ	38	µçÆø»úÐµºÍÆ÷²ÄÖÆÔìÒµ	382	ÊäÅäµç¼°¿ØÖÆÉè±¸ÖÆÔì	3821	±äÑ¹Æ÷¡¢ÕûÁ÷Æ÷ºÍµç¸ÐÆ÷ÖÆÔì	0	1	0
ZL0000002006516056	3.50982E+11	¸£½¨Ê¡	ÄþµÂÊÐ	159	ÆäËûÓÐÏÞÔðÈÎ¹«Ë¾	D	µçÁ¦¡¢ÈÈÁ¦¡¢È¼Æø¼°Ë®Éú²úºÍ¹©Ó¦Òµ	44	µçÁ¦¡¢ÈÈÁ¦Éú²úºÍ¹©Ó¦Òµ	441	µçÁ¦Éú²ú	4411	»ðÁ¦·¢µç	0	1	0
ZL0000002006633659	4.10303E+11	ºÓÄÏÊ¡	ÂåÑôÊÐ	159	ÆäËûÓÐÏÞÔðÈÎ¹«Ë¾	C	ÖÆÔìÒµ	33	½ðÊôÖÆÆ·Òµ	333	¼¯×°Ïä¼°½ðÊô°ü×°ÈÝÆ÷ÖÆÔì	3332	½ðÊôÑ¹Á¦ÈÝÆ÷ÖÆÔì	1	0	1
ZL0000002006634244	4.10311E+11	ºÓÄÏÊ¡	ÂåÑôÊÐ	173	Ë½ÓªÓÐÏÞÔðÈÎ¹«Ë¾	C	ÖÆÔìÒµ	30	·Ç½ðÊô¿óÎïÖÆÆ·Òµ	308	ÄÍ»ð²ÄÁÏÖÆÆ·ÖÆÔì	3089	ÄÍ»ðÌÕ´ÉÖÆÆ·¼°ÆäËûÄÍ»ð²ÄÁÏÖÆÔì	2	3	2
ZL0000002006634246	4.10311E+11	ºÓÄÏÊ¡	ÂåÑôÊÐ	173	Ë½ÓªÓÐÏÞÔðÈÎ¹«Ë¾	C	ÖÆÔìÒµ	34	Í¨ÓÃÉè±¸ÖÆÔìÒµ	345	Öá³Ð¡¢³ÝÂÖºÍ´«¶¯²¿¼þÖÆÔì	3451	Öá³ÐÖÆÔì	0	1	0
ZL0000002006634960	4.10323E+11	ºÓÄÏÊ¡	ÂåÑôÊÐ	160	¹É·ÝÓÐÏÞ¹«Ë¾	C	ÖÆÔìÒµ	34	Í¨ÓÃÉè±¸ÖÆÔìÒµ	345	Öá³Ð¡¢³ÝÂÖºÍ´«¶¯²¿¼þÖÆÔì	3451	Öá³ÐÖÆÔì	6	1	6
ZL0000002006638270	4.10422E+11	ºÓÄÏÊ¡	Æ½¶¥É½ÊÐ	159	ÆäËûÓÐÏÞÔðÈÎ¹«Ë¾	C	ÖÆÔìÒµ	26	»¯Ñ§Ô­ÁÏºÍ»¯Ñ§ÖÆÆ·ÖÆÔìÒµ	265	ºÏ³É²ÄÁÏÖÆÔì	2651	³õ¼¶ÐÎÌ¬ËÜÁÏ¼°ºÏ³ÉÊ÷Ö¬ÖÆÔì	1	1	1
ZL0000002006643023	4.10702E+11	ºÓÄÏÊ¡	ÐÂÏçÊÐ	310	ÖÐÍâºÏ×Ê¾­ÓªÆóÒµ	C	ÖÆÔìÒµ	27	Ò½Ò©ÖÆÔìÒµ	271	»¯Ñ§Ò©Æ·Ô­ÁÏÒ©ÖÆÔì	2710	»¯Ñ§Ò©Æ·Ô­ÁÏÒ©ÖÆÔì	0	2	0
ZL0000002006644556	4.10727E+11	ºÓÄÏÊ¡	ÐÂÏçÊÐ	174	Ë½Óª¹É·ÝÓÐÏÞ¹«Ë¾	C	ÖÆÔìÒµ	34	Í¨ÓÃÉè±¸ÖÆÔìÒµ	343	ÎïÁÏ°áÔËÉè±¸ÖÆÔì	3432	ÆðÖØ»úÖÆÔì	1	1	1
ZL0000002006645859	4.10804E+11	ºÓÄÏÊ¡	½¹×÷ÊÐ	159	ÆäËûÓÐÏÞÔðÈÎ¹«Ë¾	C	ÖÆÔìÒµ	30	·Ç½ðÊô¿óÎïÖÆÆ·Òµ	309	Ê¯Ä«¼°ÆäËû·Ç½ðÊô¿óÎïÖÆÆ·ÖÆÔì	3091	Ê¯Ä«¼°Ì¼ËØÖÆÆ·ÖÆÔì	0	1	0
ZL0000002006651503	4.11025E+11	ºÓÄÏÊ¡	Ðí²ýÊÐ	160	¹É·ÝÓÐÏÞ¹«Ë¾	C	ÖÆÔìÒµ	34	Í¨ÓÃÉè±¸ÖÆÔìÒµ	346	ºæÂ¯¡¢·ç»ú¡¢ºâÆ÷¡¢°ü×°µÈÉè±¸ÖÆÔì	3461	ºæÂ¯¡¢ÈÛÂ¯¼°µçÂ¯ÖÆÔì	1	0	1
ZL0000002006658205	4.11327E+11	ºÓÄÏÊ¡	ÄÏÑôÊÐ	173	Ë½ÓªÓÐÏÞÔðÈÎ¹«Ë¾	C	ÖÆÔìÒµ	29	Ïð½ººÍËÜÁÏÖÆÆ·Òµ	292	ËÜÁÏÖÆÆ·Òµ	2922	ËÜÁÏ°å¡¢¹Ü¡¢ÐÍ²ÄÖÆÔì	0	2	0
ZL0000002006807660	4.41283E+11	¹ã¶«Ê¡	ÕØÇìÊÐ	310	ÖÐÍâºÏ×Ê¾­ÓªÆóÒµ	C	ÖÆÔìÒµ	30	·Ç½ðÊô¿óÎïÖÆÆ·Òµ	303	×©Íß¡¢Ê¯²ÄµÈ½¨Öþ²ÄÁÏÖÆÔì	3032	½¨ÖþÌÕ´ÉÖÆÆ·ÖÆÔì	2	0	2
ZL0000002006847907	4.50107E+11	¹ãÎ÷×³×å×ÔÖÎÇø	ÄÏÄþÊÐ	159	ÆäËûÓÐÏÞÔðÈÎ¹«Ë¾	C	ÖÆÔìÒµ	26	»¯Ñ§Ô­ÁÏºÍ»¯Ñ§ÖÆÆ·ÖÆÔìÒµ	268	ÈÕÓÃ»¯Ñ§²úÆ·ÖÆÔì	2684	ÏãÁÏ¡¢Ïã¾«ÖÆÔì	1	0	1
ZL0000002006848588	4.50122E+11	¹ãÎ÷×³×å×ÔÖÎÇø	ÄÏÄþÊÐ	173	Ë½ÓªÓÐÏÞÔðÈÎ¹«Ë¾	C	ÖÆÔìÒµ	20	Ä¾²Ä¼Ó¹¤ºÍÄ¾¡¢Öñ¡¢ÌÙ¡¢×Ø¡¢²ÝÖÆÆ·Òµ	202	ÈËÔì°åÖÆÔì	2021	½ººÏ°åÖÆÔì	13	2	13
ZL0000002006853713	4.50502E+11	¹ãÎ÷×³×å×ÔÖÎÇø	±±º£ÊÐ	230	¸Û°ÄÌ¨¶À×ÊÆóÒµ	C	ÖÆÔìÒµ	39	¼ÆËã»ú¡¢Í¨ÐÅºÍÆäËûµç×ÓÉè±¸ÖÆÔìÒµ	392	Í¨ÐÅÉè±¸ÖÆÔì	3922	Í¨ÐÅÖÕ¶ËÉè±¸ÖÆÔì	0	1	0
ZL0000002006879677	5.10115E+11	ËÄ´¨Ê¡	³É¶¼ÊÐ	159	ÆäËûÓÐÏÞÔðÈÎ¹«Ë¾	C	ÖÆÔìÒµ	13	Å©¸±Ê³Æ·¼Ó¹¤Òµ	132	ËÇÁÏ¼Ó¹¤	1320	ËÇÁÏ¼Ó¹¤	1	0	1
ZL0000002006879690	5.10115E+11	ËÄ´¨Ê¡	³É¶¼ÊÐ	159	ÆäËûÓÐÏÞÔðÈÎ¹«Ë¾	C	ÖÆÔìÒµ	35	×¨ÓÃÉè±¸ÖÆÔìÒµ	353	Ê³Æ·¡¢ÒûÁÏ¡¢ÑÌ²Ý¼°ËÇÁÏÉú²ú×¨ÓÃÉè±¸ÖÆÔì¡¡¡¡¡¡	3531	Ê³Æ·¡¢¾Æ¡¢ÒûÁÏ¼°²èÉú²ú×¨ÓÃÉè±¸ÖÆÔì	3	1	3
ZL0000002006881531	5.10124E+11	ËÄ´¨Ê¡	³É¶¼ÊÐ	173	Ë½ÓªÓÐÏÞÔðÈÎ¹«Ë¾	C	ÖÆÔìÒµ	13	Å©¸±Ê³Æ·¼Ó¹¤Òµ	139	ÆäËûÅ©¸±Ê³Æ·¼Ó¹¤	1399	ÆäËûÎ´ÁÐÃ÷Å©¸±Ê³Æ·¼Ó¹¤	0	1	0
ZL0000002007156580	2.30108E+11	ºÚÁú½­Ê¡	¹þ¶û±õÊÐ	159	ÆäËûÓÐÏÞÔðÈÎ¹«Ë¾	C	ÖÆÔìÒµ	36	Æû³µÖÆÔìÒµ	366	Æû³µÁã²¿¼þ¼°Åä¼þÖÆÔì	3660	Æû³µÁã²¿¼þ¼°Åä¼þÖÆÔì	0	1	0
ZL0000002007661771	4.11502E+11	ºÓÄÏÊ¡	ÐÅÑôÊÐ	310	ÖÐÍâºÏ×Ê¾­ÓªÆóÒµ	C	ÖÆÔìÒµ	37	ÌúÂ·¡¢´¬²°¡¢º½¿Õº½ÌìºÍÆäËûÔËÊäÉè±¸ÖÆÔìÒµ	371	ÌúÂ·ÔËÊäÉè±¸ÖÆÔì	3713	ÌúÂ·»ú³µ³µÁ¾Åä¼þÖÆÔì	1	0	1
ZL0000002007667282	4.11725E+11	ºÓÄÏÊ¡	×¤ÂíµêÊÐ	173	Ë½ÓªÓÐÏÞÔðÈÎ¹«Ë¾	C	ÖÆÔìÒµ	29	Ïð½ººÍËÜÁÏÖÆÆ·Òµ	292	ËÜÁÏÖÆÆ·Òµ	2922	ËÜÁÏ°å¡¢¹Ü¡¢ÐÍ²ÄÖÆÔì	1	0	1
ZL0000002007848603	4.50122E+11	¹ãÎ÷×³×å×ÔÖÎÇø	ÄÏÄþÊÐ	173	Ë½ÓªÓÐÏÞÔðÈÎ¹«Ë¾	C	ÖÆÔìÒµ	20	Ä¾²Ä¼Ó¹¤ºÍÄ¾¡¢Öñ¡¢ÌÙ¡¢×Ø¡¢²ÝÖÆÆ·Òµ	202	ÈËÔì°åÖÆÔì	2021	½ººÏ°åÖÆÔì	2	1	2
ZL0000002007848609	4.50122E+11	¹ãÎ÷×³×å×ÔÖÎÇø	ÄÏÄþÊÐ	159	ÆäËûÓÐÏÞÔðÈÎ¹«Ë¾	C	ÖÆÔìÒµ	30	·Ç½ðÊô¿óÎïÖÆÆ·Òµ	303	×©Íß¡¢Ê¯²ÄµÈ½¨Öþ²ÄÁÏÖÆÔì	3032	½¨ÖþÌÕ´ÉÖÆÆ·ÖÆÔì	1	0	1
ZL0000002007879710	5.10115E+11	ËÄ´¨Ê¡	³É¶¼ÊÐ	159	ÆäËûÓÐÏÞÔðÈÎ¹«Ë¾	C	ÖÆÔìÒµ	27	Ò½Ò©ÖÆÔìÒµ	271	»¯Ñ§Ò©Æ·Ô­ÁÏÒ©ÖÆÔì	2710	»¯Ñ§Ò©Æ·Ô­ÁÏÒ©ÖÆÔì	2	2	2
ZL0000002007879711	5.10115E+11	ËÄ´¨Ê¡	³É¶¼ÊÐ	159	ÆäËûÓÐÏÞÔðÈÎ¹«Ë¾	C	ÖÆÔìÒµ	14	Ê³Æ·ÖÆÔìÒµ	149	ÆäËûÊ³Æ·ÖÆÔì	1492	±£½¡Ê³Æ·ÖÆÔì	2	0	2
ZL0000002012616695	3.716E+11	É½¶«Ê¡	±õÖÝÊÐ	159	ÆäËûÓÐÏÞÔðÈÎ¹«Ë¾	C	ÖÆÔìÒµ	17	·ÄÖ¯Òµ	178	·Ç¼ÒÓÃ·ÄÖ¯ÖÆ³ÉÆ·ÖÆÔì	1781	·ÇÖ¯Ôì²¼ÖÆÔì	0	1	0
ZL0000002012616697	3.716E+11	É½¶«Ê¡	±õÖÝÊÐ	173	Ë½ÓªÓÐÏÞÔðÈÎ¹«Ë¾	C	ÖÆÔìÒµ	38	µçÆø»úÐµºÍÆ÷²ÄÖÆÔìÒµ	384	µç³ØÖÆÔì	0	0	0	1	0
ZL0000092007466080	3.40826E+11	°²»ÕÊ¡	°²ÇìÊÐ	159	ÆäËûÓÐÏÞÔðÈÎ¹«Ë¾	C	ÖÆÔìÒµ	38	µçÆø»úÐµºÍÆ÷²ÄÖÆÔìÒµ	389	ÆäËûµçÆø»úÐµ¼°Æ÷²ÄÖÆÔì	3899	ÆäËûÎ´ÁÐÃ÷µçÆø»úÐµ¼°Æ÷²ÄÖÆÔì	9	2	9
ZL0004522005466082	3.40826E+11	°²»ÕÊ¡	°²ÇìÊÐ	159	ÆäËûÓÐÏÞÔðÈÎ¹«Ë¾	C	ÖÆÔìÒµ	13	Å©¸±Ê³Æ·¼Ó¹¤Òµ	131	¹ÈÎïÄ¥ÖÆ	1310	¹ÈÎïÄ¥ÖÆ	4	0	4
ZL0009012005892762	5.10903E+11	ËÄ´¨Ê¡	ËìÄþÊÐ	173	Ë½ÓªÓÐÏÞÔðÈÎ¹«Ë¾	C	ÖÆÔìÒµ	35	×¨ÓÃÉè±¸ÖÆÔìÒµ	351	²É¿ó¡¢Ò±½ð¡¢½¨Öþ×¨ÓÃÉè±¸ÖÆÔì	3512	Ê¯ÓÍ×ê²É×¨ÓÃÉè±¸ÖÆÔì	0	1	0
ZL0010001998847913	4.50107E+11	¹ãÎ÷×³×å×ÔÖÎÇø	ÄÏÄþÊÐ	173	Ë½ÓªÓÐÏÞÔðÈÎ¹«Ë¾	C	ÖÆÔìÒµ	34	Í¨ÓÃÉè±¸ÖÆÔìÒµ	341	¹øÂ¯¼°Ô­¶¯Éè±¸ÖÆÔì	3411	¹øÂ¯¼°¸¨ÖúÉè±¸ÖÆÔì	0	1	0
ZL0010002001545540	3.70281E+11	É½¶«Ê¡	ÇàµºÊÐ	159	ÆäËûÓÐÏÞÔðÈÎ¹«Ë¾	C	ÖÆÔìÒµ	26	»¯Ñ§Ô­ÁÏºÍ»¯Ñ§ÖÆÆ·ÖÆÔìÒµ	262	·ÊÁÏÖÆÔì	2624	¸´»ì·ÊÁÏÖÆÔì	1	0	1
ZL0010002004852847	4.50403E+11	¹ãÎ÷×³×å×ÔÖÎÇø	ÎàÖÝÊÐ	173	Ë½ÓªÓÐÏÞÔðÈÎ¹«Ë¾	C	ÖÆÔìÒµ	35	×¨ÓÃÉè±¸ÖÆÔìÒµ	352	»¯¹¤¡¢Ä¾²Ä¡¢·Ç½ðÊô¼Ó¹¤×¨ÓÃÉè±¸ÖÆÔì	3525	Ä£¾ßÖÆÔì	0	1	0
ZL0010002005583736	3.70831E+11	É½¶«Ê¡	¼ÃÄþÊÐ	159	ÆäËûÓÐÏÞÔðÈÎ¹«Ë¾	C	ÖÆÔìÒµ	40	ÒÇÆ÷ÒÇ±íÖÆÔìÒµ	401	Í¨ÓÃÒÇÆ÷ÒÇ±íÖÆÔì	4011	¹¤Òµ×Ô¶¯¿ØÖÆÏµÍ³×°ÖÃÖÆÔì	1	0	1
ZL0010002006157226	2.30111E+11	ºÚÁú½­Ê¡	¹þ¶û±õÊÐ	159	ÆäËûÓÐÏÞÔðÈÎ¹«Ë¾	C	ÖÆÔìÒµ	30	·Ç½ðÊô¿óÎïÖÆÆ·Òµ	303	×©Íß¡¢Ê¯²ÄµÈ½¨Öþ²ÄÁÏÖÆÔì	3031	Õ³ÍÁ×©Íß¼°½¨ÖþÆö¿éÖÆÔì	0	2	0
ZL0010002007464463	3.40811E+11	°²»ÕÊ¡	°²ÇìÊÐ	159	ÆäËûÓÐÏÞÔðÈÎ¹«Ë¾	C	ÖÆÔìÒµ	26	»¯Ñ§Ô­ÁÏºÍ»¯Ñ§ÖÆÆ·ÖÆÔìÒµ	266	×¨ÓÃ»¯Ñ§²úÆ·ÖÆÔì	2662	×¨Ïî»¯Ñ§ÓÃÆ·ÖÆÔì	2	0	2
ZL0010010000707339	4.30121E+11	ºþÄÏÊ¡	³¤É³ÊÐ	160	¹É·ÝÓÐÏÞ¹«Ë¾	C	ÖÆÔìÒµ	32	ÓÐÉ«½ðÊôÒ±Á¶ºÍÑ¹ÑÓ¼Ó¹¤Òµ	325	ÓÐÉ«½ðÊôÖýÔì	3250	ÓÐÉ«½ðÊôÖýÔì	2	0	2
ZL0010011940144967	2.20203E+11	¼ªÁÖÊ¡	¼ªÁÖÊÐ	159	ÆäËûÓÐÏÞÔðÈÎ¹«Ë¾	C	ÖÆÔìÒµ	22	ÔìÖ½ºÍÖ½ÖÆÆ·Òµ	222	ÔìÖ½	2221	»úÖÆÖ½¼°Ö½°åÖÆÔì	1	0	1
ZL0010011958215844	3.20203E+11	½­ËÕÊ¡	ÎÞÎýÊÐ	160	¹É·ÝÓÐÏÞ¹«Ë¾	C	ÖÆÔìÒµ	34	Í¨ÓÃÉè±¸ÖÆÔìÒµ	341	¹øÂ¯¼°Ô­¶¯Éè±¸ÖÆÔì	3412	ÄÚÈ¼»ú¼°Åä¼þÖÆÔì	7	7	7
ZL0010011970946125	6.40202E+11	ÄþÏÄ»Ø×å×ÔÖÎÇø	Ê¯×ìÉ½ÊÐ	160	¹É·ÝÓÐÏÞ¹«Ë¾	C	ÖÆÔìÒµ	38	µçÆø»úÐµºÍÆ÷²ÄÖÆÔìÒµ	381	µç»úÖÆÔì	3812	µç¶¯»úÖÆÔì	3	0	3
ZL0010011981340854	3.30108E+11	Õã½­Ê¡	º¼ÖÝÊÐ	159	ÆäËûÓÐÏÞÔðÈÎ¹«Ë¾	C	ÖÆÔìÒµ	34	Í¨ÓÃÉè±¸ÖÆÔìÒµ	346	ºæÂ¯¡¢·ç»ú¡¢ºâÆ÷¡¢°ü×°µÈÉè±¸ÖÆÔì	3463	ÆøÌå¡¢ÒºÌå·ÖÀë¼°´¿¾»Éè±¸ÖÆÔì	0	2	0
ZL0010011986142485	2.20104E+11	¼ªÁÖÊ¡	³¤´ºÊÐ	110	¹úÓÐÆóÒµ	C	ÖÆÔìÒµ	40	ÒÇÆ÷ÒÇ±íÖÆÔìÒµ	402	×¨ÓÃÒÇÆ÷ÒÇ±íÖÆÔì	4023	µ¼º½¡¢ÆøÏó¼°º£Ñó×¨ÓÃÒÇÆ÷ÖÆÔì	0	1	0
ZL0010011990851493	4.50305E+11	¹ãÎ÷×³×å×ÔÖÎÇø	¹ðÁÖÊÐ	240	¸Û°ÄÌ¨ÉÌÍ¶×Ê¹É·ÝÓÐÏÞ¹«Ë¾	C	ÖÆÔìÒµ	30	·Ç½ðÊô¿óÎïÖÆÆ·Òµ	309	Ê¯Ä«¼°ÆäËû·Ç½ðÊô¿óÎïÖÆÆ·ÖÆÔì	3099	ÆäËû·Ç½ðÊô¿óÎïÖÆÆ·ÖÆÔì	4	0	4
ZL0010011993543210	3.70212E+11	É½¶«Ê¡	ÇàµºÊÐ	310	ÖÐÍâºÏ×Ê¾­ÓªÆóÒµ	C	ÖÆÔìÒµ	40	ÒÇÆ÷ÒÇ±íÖÆÔìÒµ	402	×¨ÓÃÒÇÆ÷ÒÇ±íÖÆÔì	4028	µç×Ó²âÁ¿ÒÇÆ÷ÖÆÔì	2	0	2
ZL0010011993777553	4.40514E+11	¹ã¶«Ê¡	ÉÇÍ·ÊÐ	220	ºÏ×÷¾­ÓªÆóÒµ£¨¸Û»ò°ÄÌ¨×Ê£©	C	ÖÆÔìÒµ	41	ÆäËûÖÆÔìÒµ	411	ÈÕÓÃÔÓÆ·ÖÆÔì	4111	××Ã«¼Ó¹¤¡¢ÖÆË¢¼°ÇåÉ¨¹¤¾ßÖÆÔì	5	0	5
ZL0010011995543212	3.70214E+11	É½¶«Ê¡	ÇàµºÊÐ	210	ºÏ×Ê¾­ÓªÆóÒµ£¨¸Û»ò°ÄÌ¨×Ê£©	C	ÖÆÔìÒµ	24	ÎÄ½Ì¡¢¹¤ÃÀ¡¢ÌåÓýºÍÓéÀÖÓÃÆ·ÖÆÔìÒµ	241	ÎÄ½Ì°ì¹«ÓÃÆ·ÖÆÔì	2411	ÎÄ¾ßÖÆÔì	1	0	1
ZL0010011996141541	2.20104E+11	¼ªÁÖÊ¡	³¤´ºÊÐ	159	ÆäËûÓÐÏÞÔðÈÎ¹«Ë¾	C	ÖÆÔìÒµ	39	¼ÆËã»ú¡¢Í¨ÐÅºÍÆäËûµç×ÓÉè±¸ÖÆÔìÒµ	396	µç×ÓÆ÷¼þÖÆÔì	3969	¹âµç×ÓÆ÷¼þ¼°ÆäËûµç×ÓÆ÷¼þÖÆÔì	5	0	5
ZL0010011996777560	4.40514E+11	¹ã¶«Ê¡	ÉÇÍ·ÊÐ	159	ÆäËûÓÐÏÞÔðÈÎ¹«Ë¾	C	ÖÆÔìÒµ	26	»¯Ñ§Ô­ÁÏºÍ»¯Ñ§ÖÆÆ·ÖÆÔìÒµ	268	ÈÕÓÃ»¯Ñ§²úÆ·ÖÆÔì	2682	»¯×±Æ·ÖÆÔì	1	1	1
ZL0010011996777561	4.40514E+11	¹ã¶«Ê¡	ÉÇÍ·ÊÐ	173	Ë½ÓªÓÐÏÞÔðÈÎ¹«Ë¾	C	ÖÆÔìÒµ	26	»¯Ñ§Ô­ÁÏºÍ»¯Ñ§ÖÆÆ·ÖÆÔìÒµ	268	ÈÕÓÃ»¯Ñ§²úÆ·ÖÆÔì	2681	·ÊÔí¼°ºÏ³ÉÏ´µÓ¼ÁÖÆÔì	0	1	0
ZL0010011996852928	4.50403E+11	¹ãÎ÷×³×å×ÔÖÎÇø	ÎàÖÝÊÐ	160	¹É·ÝÓÐÏÞ¹«Ë¾	C	ÖÆÔìÒµ	27	Ò½Ò©ÖÆÔìÒµ	274	ÖÐ³ÉÒ©Éú²ú	2740	ÖÐ³ÉÒ©Éú²ú	3	24	3
ZL0010011997312172	3.21003E+11	½­ËÕÊ¡	ÑïÖÝÊÐ	173	Ë½ÓªÓÐÏÞÔðÈÎ¹«Ë¾	C	ÖÆÔìÒµ	39	¼ÆËã»ú¡¢Í¨ÐÅºÍÆäËûµç×ÓÉè±¸ÖÆÔìÒµ	391	¼ÆËã»úÖÆÔì	3913	¼ÆËã»úÍâÎ§Éè±¸ÖÆÔì	0	1	0
ZL0010011999467484	3.41004E+11	°²»ÕÊ¡	»ÆÉ½ÊÐ	159	ÆäËûÓÐÏÞÔðÈÎ¹«Ë¾	C	ÖÆÔìÒµ	35	×¨ÓÃÉè±¸ÖÆÔìÒµ	354	Ó¡Ë¢¡¢ÖÆÒ©¡¢ÈÕ»¯¼°ÈÕÓÃÆ·Éú²ú×¨ÓÃÉè±¸ÖÆÔì	3542	Ó¡Ë¢×¨ÓÃÉè±¸ÖÆÔì	2	0	2
ZL0010011999468343	3.41102E+11	°²»ÕÊ¡	³üÖÝÊÐ	173	Ë½ÓªÓÐÏÞÔðÈÎ¹«Ë¾	C	ÖÆÔìÒµ	35	×¨ÓÃÉè±¸ÖÆÔìÒµ	352	»¯¹¤¡¢Ä¾²Ä¡¢·Ç½ðÊô¼Ó¹¤×¨ÓÃÉè±¸ÖÆÔì	3525	Ä£¾ßÖÆÔì	1	0	1
ZL0010011999775575	4.40507E+11	¹ã¶«Ê¡	ÉÇÍ·ÊÐ	159	ÆäËûÓÐÏÞÔðÈÎ¹«Ë¾	C	ÖÆÔìÒµ	29	Ïð½ººÍËÜÁÏÖÆÆ·Òµ	292	ËÜÁÏÖÆÆ·Òµ	2926	ËÜÁÏ°ü×°Ïä¼°ÈÝÆ÷ÖÆÔì	0	1	0
ZL0010012000468347	3.41102E+11	°²»ÕÊ¡	³üÖÝÊÐ	173	Ë½ÓªÓÐÏÞÔðÈÎ¹«Ë¾	C	ÖÆÔìÒµ	35	×¨ÓÃÉè±¸ÖÆÔìÒµ	352	»¯¹¤¡¢Ä¾²Ä¡¢·Ç½ðÊô¼Ó¹¤×¨ÓÃÉè±¸ÖÆÔì	3525	Ä£¾ßÖÆÔì	3	2	3
ZL0010012000475576	3.41503E+11	°²»ÕÊ¡	Áù°²ÊÐ	110	¹úÓÐÆóÒµ	C	ÖÆÔìÒµ	30	·Ç½ðÊô¿óÎïÖÆÆ·Òµ	302	Ê¯¸à¡¢Ë®ÄàÖÆÆ·¼°ÀàËÆÖÆÆ·ÖÆÔì	3021	Ë®ÄàÖÆÆ·ÖÆÔì	1	0	1
ZL0010012000634157	4.10306E+11	ºÓÄÏÊ¡	ÂåÑôÊÐ	160	¹É·ÝÓÐÏÞ¹«Ë¾	C	ÖÆÔìÒµ	25	Ê¯ÓÍ¼Ó¹¤¡¢Á¶½¹ºÍºËÈ¼ÁÏ¼Ó¹¤Òµ	251	¾«Á¶Ê¯ÓÍ²úÆ·ÖÆÔì	2511	Ô­ÓÍ¼Ó¹¤¼°Ê¯ÓÍÖÆÆ·ÖÆÔì	0	1	0
ZL0010012000680198	4.20504E+11	ºþ±±Ê¡	ÒË²ýÊÐ	159	ÆäËûÓÐÏÞÔðÈÎ¹«Ë¾	C	ÖÆÔìÒµ	38	µçÆø»úÐµºÍÆ÷²ÄÖÆÔìÒµ	383	µçÏß¡¢µçÀÂ¡¢¹âÀÂ¼°µç¹¤Æ÷²ÄÖÆÔì	3831	µçÏß¡¢µçÀÂÖÆÔì	0	1	0
ZL0010012000851495	4.50305E+11	¹ãÎ÷×³×å×ÔÖÎÇø	¹ðÁÖÊÐ	159	ÆäËûÓÐÏÞÔðÈÎ¹«Ë¾	C	ÖÆÔìÒµ	30	·Ç½ðÊô¿óÎïÖÆÆ·Òµ	309	Ê¯Ä«¼°ÆäËû·Ç½ðÊô¿óÎïÖÆÆ·ÖÆÔì	3099	ÆäËû·Ç½ðÊô¿óÎïÖÆÆ·ÖÆÔì	3	8	3
ZL0010012000940054	6.20981E+11	¸ÊËàÊ¡	¾ÆÈªÊÐ	159	ÆäËûÓÐÏÞÔðÈÎ¹«Ë¾	C	ÖÆÔìÒµ	26	»¯Ñ§Ô­ÁÏºÍ»¯Ñ§ÖÆÆ·ÖÆÔìÒµ	266	×¨ÓÃ»¯Ñ§²úÆ·ÖÆÔì	2661	»¯Ñ§ÊÔ¼ÁºÍÖú¼ÁÖÆÔì	0	1	0
ZL0010012000949116	6.50203E+11	ÐÂ½®Î¬Îá¶û×ÔÖÎÇø	¿ËÀ­ÂêÒÀÊÐ	159	ÆäËûÓÐÏÞÔðÈÎ¹«Ë¾	B	²É¿óÒµ	11	¿ª²É¸¨Öú»î¶¯	112	Ê¯ÓÍºÍÌìÈ»Æø¿ª²É¸¨Öú»î¶¯	1120	Ê¯ÓÍºÍÌìÈ»Æø¿ª²É¸¨Öú»î¶¯	1	0	1
ZL0010012001355461	3.30211E+11	Õã½­Ê¡	Äþ²¨ÊÐ	159	ÆäËûÓÐÏÞÔðÈÎ¹«Ë¾	C	ÖÆÔìÒµ	40	ÒÇÆ÷ÒÇ±íÖÆÔìÒµ	401	Í¨ÓÃÒÇÆ÷ÒÇ±íÖÆÔì	4019	¹©Ó¦ÓÃÒÇ±í¼°ÆäËûÍ¨ÓÃÒÇÆ÷ÖÆÔì	1	0	1
ZL0010012001458437	3.40311E+11	°²»ÕÊ¡	°ö²ºÊÐ	173	Ë½ÓªÓÐÏÞÔðÈÎ¹«Ë¾	C	ÖÆÔìÒµ	29	Ïð½ººÍËÜÁÏÖÆÆ·Òµ	292	ËÜÁÏÖÆÆ·Òµ	2922	ËÜÁÏ°å¡¢¹Ü¡¢ÐÍ²ÄÖÆÔì	2	1	2
ZL0010012001568411	3.70684E+11	É½¶«Ê¡	ÑÌÌ¨ÊÐ	171	Ë½Óª¶À×ÊÆóÒµ	C	ÖÆÔìÒµ	32	ÓÐÉ«½ðÊôÒ±Á¶ºÍÑ¹ÑÓ¼Ó¹¤Òµ	324	ÓÐÉ«½ðÊôºÏ½ðÖÆÔì	3240	ÓÐÉ«½ðÊôºÏ½ðÖÆÔì	5	0	5
ZL0010012001680240	4.20505E+11	ºþ±±Ê¡	ÒË²ýÊÐ	159	ÆäËûÓÐÏÞÔðÈÎ¹«Ë¾	C	ÖÆÔìÒµ	35	×¨ÓÃÉè±¸ÖÆÔìÒµ	356	µç×ÓºÍµç¹¤»úÐµ×¨ÓÃÉè±¸ÖÆÔì	3562	µç×Ó¹¤Òµ×¨ÓÃÉè±¸ÖÆÔì	0	2	0
ZL0010012001851498	4.50305E+11	¹ãÎ÷×³×å×ÔÖÎÇø	¹ðÁÖÊÐ	173	Ë½ÓªÓÐÏÞÔðÈÎ¹«Ë¾	C	ÖÆÔìÒµ	35	×¨ÓÃÉè±¸ÖÆÔìÒµ	358	Ò½ÁÆÒÇÆ÷Éè±¸¼°Æ÷ÐµÖÆÔì	3582	¿ÚÇ»¿ÆÓÃÉè±¸¼°Æ÷¾ßÖÆÔì	1	3	1
ZL0010012002130909	2.10911E+11	ÁÉÄþÊ¡	¸·ÐÂÊÐ	210	ºÏ×Ê¾­ÓªÆóÒµ£¨¸Û»ò°ÄÌ¨×Ê£©	C	ÖÆÔìÒµ	27	Ò½Ò©ÖÆÔìÒµ	271	»¯Ñ§Ò©Æ·Ô­ÁÏÒ©ÖÆÔì	2710	»¯Ñ§Ò©Æ·Ô­ÁÏÒ©ÖÆÔì	1	0	1
ZL0010012002210434	3.20114E+11	½­ËÕÊ¡	ÄÏ¾©ÊÐ	159	ÆäËûÓÐÏÞÔðÈÎ¹«Ë¾	C	ÖÆÔìÒµ	39	¼ÆËã»ú¡¢Í¨ÐÅºÍÆäËûµç×ÓÉè±¸ÖÆÔìÒµ	392	Í¨ÐÅÉè±¸ÖÆÔì	3921	Í¨ÐÅÏµÍ³Éè±¸ÖÆÔì	1	1	1
ZL0010012002598654	3.71311E+11	É½¶«Ê¡	ÁÙÒÊÊÐ	159	ÆäËûÓÐÏÞÔðÈÎ¹«Ë¾	C	ÖÆÔìÒµ	33	½ðÊôÖÆÆ·Òµ	333	¼¯×°Ïä¼°½ðÊô°ü×°ÈÝÆ÷ÖÆÔì	3332	½ðÊôÑ¹Á¦ÈÝÆ÷ÖÆÔì	0	1	0
ZL0010012002621711	3.71724E+11	É½¶«Ê¡	ºÊÔóÊÐ	173	Ë½ÓªÓÐÏÞÔðÈÎ¹«Ë¾	C	ÖÆÔìÒµ	36	Æû³µÖÆÔìÒµ	362	¸Ä×°Æû³µÖÆÔì	3620	¸Ä×°Æû³µÖÆÔì	0	2	0
ZL0010012002711567	4.30204E+11	ºþÄÏÊ¡	ÖêÖÞÊÐ	159	ÆäËûÓÐÏÞÔðÈÎ¹«Ë¾	C	ÖÆÔìÒµ	36	Æû³µÖÆÔìÒµ	366	Æû³µÁã²¿¼þ¼°Åä¼þÖÆÔì	3660	Æû³µÁã²¿¼þ¼°Åä¼þÖÆÔì	0	1	0
ZL0010012003499153	3.50504E+11	¸£½¨Ê¡	ÈªÖÝÊÐ	230	¸Û°ÄÌ¨¶À×ÊÆóÒµ	C	ÖÆÔìÒµ	39	¼ÆËã»ú¡¢Í¨ÐÅºÍÆäËûµç×ÓÉè±¸ÖÆÔìÒµ	392	Í¨ÐÅÉè±¸ÖÆÔì	3922	Í¨ÐÅÖÕ¶ËÉè±¸ÖÆÔì	1	0	1
ZL0010012003543225	3.70212E+11	É½¶«Ê¡	ÇàµºÊÐ	160	¹É·ÝÓÐÏÞ¹«Ë¾	C	ÖÆÔìÒµ	37	ÌúÂ·¡¢´¬²°¡¢º½¿Õº½ÌìºÍÆäËûÔËÊäÉè±¸ÖÆÔìÒµ	373	´¬²°¼°Ïà¹Ø×°ÖÃÖÆÔì	3734	´¬ÓÃÅäÌ×Éè±¸ÖÆÔì	8	15	8
ZL0010012003611641	3.71482E+11	É½¶«Ê¡	µÂÖÝÊÐ	173	Ë½ÓªÓÐÏÞÔðÈÎ¹«Ë¾	C	ÖÆÔìÒµ	35	×¨ÓÃÉè±¸ÖÆÔìÒµ	357	Å©¡¢ÁÖ¡¢ÄÁ¡¢Óæ×¨ÓÃ»úÐµÖÆÔì	3572	»úÐµ»¯Å©Òµ¼°Ô°ÒÕ»ú¾ßÖÆÔì	1	0	1
ZL0010012003747467	4.40116E+11	¹ã¶«Ê¡	¹ãÖÝÊÐ	240	¸Û°ÄÌ¨ÉÌÍ¶×Ê¹É·ÝÓÐÏÞ¹«Ë¾	C	ÖÆÔìÒµ	27	Ò½Ò©ÖÆÔìÒµ	274	ÖÐ³ÉÒ©Éú²ú	2740	ÖÐ³ÉÒ©Éú²ú	0	1	0
ZL0010012003774031	4.40403E+11	¹ã¶«Ê¡	Öéº£ÊÐ	159	ÆäËûÓÐÏÞÔðÈÎ¹«Ë¾	C	ÖÆÔìÒµ	38	µçÆø»úÐµºÍÆ÷²ÄÖÆÔìÒµ	381	µç»úÖÆÔì	3812	µç¶¯»úÖÆÔì	43	16	43
ZL0010012003776959	4.40513E+11	¹ã¶«Ê¡	ÉÇÍ·ÊÐ	173	Ë½ÓªÓÐÏÞÔðÈÎ¹«Ë¾	C	ÖÆÔìÒµ	35	×¨ÓÃÉè±¸ÖÆÔìÒµ	359	»·±£¡¢Éç»á¹«¹²·þÎñ¼°ÆäËû×¨ÓÃÉè±¸ÖÆÔì	3594	ÉÌÒµ¡¢ÒûÊ³¡¢·þÎñ×¨ÓÃÉè±¸ÖÆÔì	1	1	1
ZL0010012003801860	4.40802E+11	¹ã¶«Ê¡	Õ¿½­ÊÐ	159	ÆäËûÓÐÏÞÔðÈÎ¹«Ë¾	C	ÖÆÔìÒµ	22	ÔìÖ½ºÍÖ½ÖÆÆ·Òµ	223	Ö½ÖÆÆ·ÖÆÔì	2231	Ö½ºÍÖ½°åÈÝÆ÷ÖÆÔì	0	1	0
ZL0010012003916719	5.30126E+11	ÔÆÄÏÊ¡	À¥Ã÷ÊÐ	173	Ë½ÓªÓÐÏÞÔðÈÎ¹«Ë¾	C	ÖÆÔìÒµ	13	Å©¸±Ê³Æ·¼Ó¹¤Òµ	137	Êß²Ë¡¢Ë®¹ûºÍ¼á¹û¼Ó¹¤	1372	Ë®¹ûºÍ¼á¹û¼Ó¹¤	0	1	0
ZL0010012003928885	6.10403E+11	ÉÂÎ÷Ê¡	ÏÌÑôÊÐ	159	ÆäËûÓÐÏÞÔðÈÎ¹«Ë¾	C	ÖÆÔìÒµ	26	»¯Ñ§Ô­ÁÏºÍ»¯Ñ§ÖÆÆ·ÖÆÔìÒµ	262	·ÊÁÏÖÆÔì	2629	ÆäËû·ÊÁÏÖÆÔì	0	3	0
ZL0010012004089629	1.50404E+11	ÄÚÃÉ¹Å×ÔÖÎÇø	³à·åÊÐ	159	ÆäËûÓÐÏÞÔðÈÎ¹«Ë¾	D	µçÁ¦¡¢ÈÈÁ¦¡¢È¼Æø¼°Ë®Éú²úºÍ¹©Ó¦Òµ	44	µçÁ¦¡¢ÈÈÁ¦Éú²úºÍ¹©Ó¦Òµ	443	ÈÈÁ¦Éú²úºÍ¹©Ó¦	4430	ÈÈÁ¦Éú²úºÍ¹©Ó¦	1	0	1
ZL0010012004258644	3.20507E+11	½­ËÕÊ¡	ËÕÖÝÊÐ	173	Ë½ÓªÓÐÏÞÔðÈÎ¹«Ë¾	C	ÖÆÔìÒµ	38	µçÆø»úÐµºÍÆ÷²ÄÖÆÔìÒµ	385	¼ÒÓÃµçÁ¦Æ÷¾ßÖÆÔì	3855	¼ÒÓÃÇå½àÎÀÉúµçÆ÷¾ßÖÆÔì	0	1	0
ZL0010012004468359	3.41102E+11	°²»ÕÊ¡	³üÖÝÊÐ	173	Ë½ÓªÓÐÏÞÔðÈÎ¹«Ë¾	C	ÖÆÔìÒµ	35	×¨ÓÃÉè±¸ÖÆÔìÒµ	352	»¯¹¤¡¢Ä¾²Ä¡¢·Ç½ðÊô¼Ó¹¤×¨ÓÃÉè±¸ÖÆÔì	3525	Ä£¾ßÖÆÔì	8	1	8
ZL0010012004488578	3.50203E+11	¸£½¨Ê¡	ÏÃÃÅÊÐ	230	¸Û°ÄÌ¨¶À×ÊÆóÒµ	C	ÖÆÔìÒµ	27	Ò½Ò©ÖÆÔìÒµ	276	ÉúÎïÒ©Æ·ÖÆÔì	2760	ÉúÎïÒ©Æ·ÖÆÔì	2	1	2
ZL0010012004489801	3.50206E+11	¸£½¨Ê¡	ÏÃÃÅÊÐ	330	Íâ×Ê£¨¶À×Ê£©ÆóÒµ	C	ÖÆÔìÒµ	39	¼ÆËã»ú¡¢Í¨ÐÅºÍÆäËûµç×ÓÉè±¸ÖÆÔìÒµ	396	µç×ÓÆ÷¼þÖÆÔì	3969	¹âµç×ÓÆ÷¼þ¼°ÆäËûµç×ÓÆ÷¼þÖÆÔì	0	62	0
ZL0010012004544256	3.70214E+11	É½¶«Ê¡	ÇàµºÊÐ	210	ºÏ×Ê¾­ÓªÆóÒµ£¨¸Û»ò°ÄÌ¨×Ê£©	C	ÖÆÔìÒµ	22	ÔìÖ½ºÍÖ½ÖÆÆ·Òµ	223	Ö½ÖÆÆ·ÖÆÔì	2231	Ö½ºÍÖ½°åÈÝÆ÷ÖÆÔì	6	0	6
ZL0010012004681481	4.20581E+11	ºþ±±Ê¡	ÒË²ýÊÐ	210	ºÏ×Ê¾­ÓªÆóÒµ£¨¸Û»ò°ÄÌ¨×Ê£©	C	ÖÆÔìÒµ	27	Ò½Ò©ÖÆÔìÒµ	274	ÖÐ³ÉÒ©Éú²ú	2740	ÖÐ³ÉÒ©Éú²ú	2	2	2
ZL0010012004807676	4.41283E+11	¹ã¶«Ê¡	ÕØÇìÊÐ	173	Ë½ÓªÓÐÏÞÔðÈÎ¹«Ë¾	C	ÖÆÔìÒµ	33	½ðÊôÖÆÆ·Òµ	331	½á¹¹ÐÔ½ðÊôÖÆÆ·ÖÆÔì	3311	½ðÊô½á¹¹ÖÆÔì	0	1	0
ZL0010012004854724	4.50703E+11	¹ãÎ÷×³×å×ÔÖÎÇø	ÇÕÖÝÊÐ	160	¹É·ÝÓÐÏÞ¹«Ë¾	C	ÖÆÔìÒµ	30	·Ç½ðÊô¿óÎïÖÆÆ·Òµ	307	ÌÕ´ÉÖÆÆ·ÖÆÔì	3079	Ô°ÁÖ¡¢³ÂÉèÒÕÊõ¼°ÆäËûÌÕ´ÉÖÆÆ·ÖÆÔì	0	1	0
ZL0010012005244515	3.20411E+11	½­ËÕÊ¡	³£ÖÝÊÐ	230	¸Û°ÄÌ¨¶À×ÊÆóÒµ	C	ÖÆÔìÒµ	39	¼ÆËã»ú¡¢Í¨ÐÅºÍÆäËûµç×ÓÉè±¸ÖÆÔìÒµ	393	¹ã²¥µçÊÓÉè±¸ÖÆÔì	3932	¹ã²¥µçÊÓ½ÓÊÕÉè±¸¼°Æ÷²ÄÖÆÔì	0	3	0
ZL0010012005244517	3.20411E+11	½­ËÕÊ¡	³£ÖÝÊÐ	210	ºÏ×Ê¾­ÓªÆóÒµ£¨¸Û»ò°ÄÌ¨×Ê£©	C	ÖÆÔìÒµ	35	×¨ÓÃÉè±¸ÖÆÔìÒµ	352	»¯¹¤¡¢Ä¾²Ä¡¢·Ç½ðÊô¼Ó¹¤×¨ÓÃÉè±¸ÖÆÔì	3525	Ä£¾ßÖÆÔì	2	0	2
ZL0010012005244520	3.20411E+11	½­ËÕÊ¡	³£ÖÝÊÐ	230	¸Û°ÄÌ¨¶À×ÊÆóÒµ	C	ÖÆÔìÒµ	35	×¨ÓÃÉè±¸ÖÆÔìÒµ	358	Ò½ÁÆÒÇÆ÷Éè±¸¼°Æ÷ÐµÖÆÔì	3586	¼ÙÖ«¡¢ÈË¹¤Æ÷¹Ù¼°Ö²£¨½é£©ÈëÆ÷ÐµÖÆÔì	1	1	1
ZL0010012005466663	3.40881E+11	°²»ÕÊ¡	°²ÇìÊÐ	173	Ë½ÓªÓÐÏÞÔðÈÎ¹«Ë¾	C	ÖÆÔìÒµ	29	Ïð½ººÍËÜÁÏÖÆÆ·Òµ	292	ËÜÁÏÖÆÆ·Òµ	2922	ËÜÁÏ°å¡¢¹Ü¡¢ÐÍ²ÄÖÆÔì	1	0	1
ZL0010012005468368	3.41102E+11	°²»ÕÊ¡	³üÖÝÊÐ	173	Ë½ÓªÓÐÏÞÔðÈÎ¹«Ë¾	C	ÖÆÔìÒµ	38	µçÆø»úÐµºÍÆ÷²ÄÖÆÔìÒµ	385	¼ÒÓÃµçÁ¦Æ÷¾ßÖÆÔì	3857	¼ÒÓÃµçÁ¦Æ÷¾ß×¨ÓÃÅä¼þÖÆÔì	2	0	2
ZL0010012005469886	3.41181E+11	°²»ÕÊ¡	³üÖÝÊÐ	173	Ë½ÓªÓÐÏÞÔðÈÎ¹«Ë¾	C	ÖÆÔìÒµ	39	¼ÆËã»ú¡¢Í¨ÐÅºÍÆäËûµç×ÓÉè±¸ÖÆÔìÒµ	397	µç×ÓÔª¼þÖÆÔì	3971	µç×ÓÔª¼þ¼°×é¼þÖÆÔì	2	2	2
ZL0010012005698751	4.21202E+11	ºþ±±Ê¡	ÏÌÄþÊÐ	159	ÆäËûÓÐÏÞÔðÈÎ¹«Ë¾	C	ÖÆÔìÒµ	14	Ê³Æ·ÖÆÔìÒµ	149	ÆäËûÊ³Æ·ÖÆÔì	1499	ÆäËûÎ´ÁÐÃ÷Ê³Æ·ÖÆÔì	1	0	1
ZL0010012005851500	4.50305E+11	¹ãÎ÷×³×å×ÔÖÎÇø	¹ðÁÖÊÐ	173	Ë½ÓªÓÐÏÞÔðÈÎ¹«Ë¾	C	ÖÆÔìÒµ	27	Ò½Ò©ÖÆÔìÒµ	276	ÉúÎïÒ©Æ·ÖÆÔì	2760	ÉúÎïÒ©Æ·ÖÆÔì	3	5	3
ZL0010012006244525	3.20411E+11	½­ËÕÊ¡	³£ÖÝÊÐ	330	Íâ×Ê£¨¶À×Ê£©ÆóÒµ	C	ÖÆÔìÒµ	37	ÌúÂ·¡¢´¬²°¡¢º½¿Õº½ÌìºÍÆäËûÔËÊäÉè±¸ÖÆÔìÒµ	375	Ä¦ÍÐ³µÖÆÔì	3752	Ä¦ÍÐ³µÁã²¿¼þ¼°Åä¼þÖÆÔì	1	0	1
ZL0010012006467492	3.41004E+11	°²»ÕÊ¡	»ÆÉ½ÊÐ	160	¹É·ÝÓÐÏÞ¹«Ë¾	C	ÖÆÔìÒµ	15	¾Æ¡¢ÒûÁÏºÍ¾«ÖÆ²èÖÆÔìÒµ	153	¾«ÖÆ²è¼Ó¹¤	1530	¾«ÖÆ²è¼Ó¹¤	2	1	2
ZL0010012006472508	3.41282E+11	°²»ÕÊ¡	¸·ÑôÊÐ	173	Ë½ÓªÓÐÏÞÔðÈÎ¹«Ë¾	C	ÖÆÔìÒµ	14	Ê³Æ·ÖÆÔìÒµ	146	µ÷Î¶Æ·¡¢·¢½ÍÖÆÆ·ÖÆÔì	1461	Î¶¾«ÖÆÔì	0	1	0
ZL0010012006517579	3.50982E+11	¸£½¨Ê¡	ÄþµÂÊÐ	159	ÆäËûÓÐÏÞÔðÈÎ¹«Ë¾	D	µçÁ¦¡¢ÈÈÁ¦¡¢È¼Æø¼°Ë®Éú²úºÍ¹©Ó¦Òµ	44	µçÁ¦¡¢ÈÈÁ¦Éú²úºÍ¹©Ó¦Òµ	441	µçÁ¦Éú²ú	4413	ºËÁ¦·¢µç	2	4	2
ZL0010012006706516	4.30105E+11	ºþÄÏÊ¡	³¤É³ÊÐ	173	Ë½ÓªÓÐÏÞÔðÈÎ¹«Ë¾	C	ÖÆÔìÒµ	39	¼ÆËã»ú¡¢Í¨ÐÅºÍÆäËûµç×ÓÉè±¸ÖÆÔìÒµ	396	µç×ÓÆ÷¼þÖÆÔì	3961	µç×ÓÕæ¿ÕÆ÷¼þÖÆÔì	0	3	0
ZL0010012006707344	4.30121E+11	ºþÄÏÊ¡	³¤É³ÊÐ	159	ÆäËûÓÐÏÞÔðÈÎ¹«Ë¾	C	ÖÆÔìÒµ	35	×¨ÓÃÉè±¸ÖÆÔìÒµ	359	»·±£¡¢Éç»á¹«¹²·þÎñ¼°ÆäËû×¨ÓÃÉè±¸ÖÆÔì	3594	ÉÌÒµ¡¢ÒûÊ³¡¢·þÎñ×¨ÓÃÉè±¸ÖÆÔì	13	1	13
ZL0010012006757347	4.40305E+11	¹ã¶«Ê¡	ÉîÛÚÊÐ	160	¹É·ÝÓÐÏÞ¹«Ë¾	C	ÖÆÔìÒµ	35	×¨ÓÃÉè±¸ÖÆÔìÒµ	359	»·±£¡¢Éç»á¹«¹²·þÎñ¼°ÆäËû×¨ÓÃÉè±¸ÖÆÔì	3596	½»Í¨°²È«¡¢¹ÜÖÆ¼°ÀàËÆ×¨ÓÃÉè±¸ÖÆÔì	0	1	0
ZL0010012007041216	1.30108E+11	ºÓ±±Ê¡	Ê¯¼Ò×¯ÊÐ	159	ÆäËûÓÐÏÞÔðÈÎ¹«Ë¾	C	ÖÆÔìÒµ	39	¼ÆËã»ú¡¢Í¨ÐÅºÍÆäËûµç×ÓÉè±¸ÖÆÔìÒµ	397	µç×ÓÔª¼þÖÆÔì	3971	µç×ÓÔª¼þ¼°×é¼þÖÆÔì	0	1	0
ZL0010012007138229	2.11302E+11	ÁÉÄþÊ¡	³¯ÑôÊÐ	151	¹úÓÐ¶À×Ê¹«Ë¾	C	ÖÆÔìÒµ	39	¼ÆËã»ú¡¢Í¨ÐÅºÍÆäËûµç×ÓÉè±¸ÖÆÔìÒµ	397	µç×ÓÔª¼þÖÆÔì	3971	µç×ÓÔª¼þ¼°×é¼þÖÆÔì	2	4	2
ZL0010012007415694	3.30624E+11	Õã½­Ê¡	ÉÜÐËÊÐ	173	Ë½ÓªÓÐÏÞÔðÈÎ¹«Ë¾	C	ÖÆÔìÒµ	18	·ÄÖ¯·þ×°¡¢·þÊÎÒµ	181	»úÖ¯·þ×°ÖÆÔì	1810	»úÖ¯·þ×°ÖÆÔì	0	1	0
ZL0010012007528491	3.60821E+11	½­Î÷Ê¡	¼ª°²ÊÐ	173	Ë½ÓªÓÐÏÞÔðÈÎ¹«Ë¾	C	ÖÆÔìÒµ	33	½ðÊôÖÆÆ·Òµ	335	½¨Öþ¡¢°²È«ÓÃ½ðÊôÖÆÆ·ÖÆÔì	3352	½¨Öþ×°ÊÎ¼°Ë®Å¯¹ÜµÀÁã¼þÖÆÔì	0	1	0
ZL0010012007945513	6.40105E+11	ÄþÏÄ»Ø×å×ÔÖÎÇø	Òø´¨ÊÐ	159	ÆäËûÓÐÏÞÔðÈÎ¹«Ë¾	C	ÖÆÔìÒµ	34	Í¨ÓÃÉè±¸ÖÆÔìÒµ	343	ÎïÁÏ°áÔËÉè±¸ÖÆÔì	3432	ÆðÖØ»úÖÆÔì	1	0	1
ZL0010012008459797	3.40403E+11	°²»ÕÊ¡	»´ÄÏÊÐ	160	¹É·ÝÓÐÏÞ¹«Ë¾	C	ÖÆÔìÒµ	26	»¯Ñ§Ô­ÁÏºÍ»¯Ñ§ÖÆÆ·ÖÆÔìÒµ	261	»ù´¡»¯Ñ§Ô­ÁÏÖÆÔì	2612	ÎÞ»ú¼îÖÆÔì	1	0	1
ZL0010012008468387	3.41102E+11	°²»ÕÊ¡	³üÖÝÊÐ	173	Ë½ÓªÓÐÏÞÔðÈÎ¹«Ë¾	C	ÖÆÔìÒµ	34	Í¨ÓÃÉè±¸ÖÆÔìÒµ	342	½ðÊô¼Ó¹¤»úÐµÖÆÔì	3429	ÆäËû½ðÊô¼Ó¹¤»úÐµÖÆÔì	0	1	0
ZL0010012008489813	3.50206E+11	¸£½¨Ê¡	ÏÃÃÅÊÐ	159	ÆäËûÓÐÏÞÔðÈÎ¹«Ë¾	C	ÖÆÔìÒµ	33	½ðÊôÖÆÆ·Òµ	339	ÆäËû½ðÊôÖÆÆ·ÖÆÔì	3399	ÆäËûÎ´ÁÐÃ÷½ðÊôÖÆÆ·ÖÆÔì	0	1	0
ZL0010012008707345	4.30121E+11	ºþÄÏÊ¡	³¤É³ÊÐ	159	ÆäËûÓÐÏÞÔðÈÎ¹«Ë¾	C	ÖÆÔìÒµ	36	Æû³µÖÆÔìÒµ	366	Æû³µÁã²¿¼þ¼°Åä¼þÖÆÔì	3660	Æû³µÁã²¿¼þ¼°Åä¼þÖÆÔì	2	1	2
ZL0010012008937522	6.20201E+11	¸ÊËàÊ¡	¼ÎÓø¹ØÊÐ	159	ÆäËûÓÐÏÞÔðÈÎ¹«Ë¾	C	ÖÆÔìÒµ	31	ºÚÉ«½ðÊôÒ±Á¶ºÍÑ¹ÑÓ¼Ó¹¤Òµ	315	ÌúºÏ½ðÒ±Á¶	3150	ÌúºÏ½ðÒ±Á¶	0	1	0
ZL0010012009130963	2.10911E+11	ÁÉÄþÊ¡	¸·ÐÂÊÐ	173	Ë½ÓªÓÐÏÞÔðÈÎ¹«Ë¾	C	ÖÆÔìÒµ	34	Í¨ÓÃÉè±¸ÖÆÔìÒµ	344	±Ã¡¢·§ÃÅ¡¢Ñ¹Ëõ»ú¼°ÀàËÆ»úÐµÖÆÔì	3444	ÒºÑ¹ºÍÆøÑ¹¶¯Á¦»úÐµ¼°Ôª¼þÖÆÔì	1	0	1
ZL0010012009488579	3.50203E+11	¸£½¨Ê¡	ÏÃÃÅÊÐ	173	Ë½ÓªÓÐÏÞÔðÈÎ¹«Ë¾	C	ÖÆÔìÒµ	38	µçÆø»úÐµºÍÆ÷²ÄÖÆÔìÒµ	383	µçÏß¡¢µçÀÂ¡¢¹âÀÂ¼°µç¹¤Æ÷²ÄÖÆÔì	3833	¾øÔµÖÆÆ·ÖÆÔì	4	0	4
ZL0010012009587783	3.70921E+11	É½¶«Ê¡	Ì©°²ÊÐ	159	ÆäËûÓÐÏÞÔðÈÎ¹«Ë¾	C	ÖÆÔìÒµ	26	»¯Ñ§Ô­ÁÏºÍ»¯Ñ§ÖÆÆ·ÖÆÔìÒµ	262	·ÊÁÏÖÆÔì	2621	µª·ÊÖÆÔì	1	0	1
ZL0010012009689015	4.20881E+11	ºþ±±Ê¡	¾£ÃÅÊÐ	159	ÆäËûÓÐÏÞÔðÈÎ¹«Ë¾	C	ÖÆÔìÒµ	30	·Ç½ðÊô¿óÎïÖÆÆ·Òµ	306	²£Á§ÏËÎ¬ºÍ²£Á§ÏËÎ¬ÔöÇ¿ËÜÁÏÖÆÆ·ÖÆÔì	3062	²£Á§ÏËÎ¬ÔöÇ¿ËÜÁÏÖÆÆ·ÖÆÔì	1	0	1
ZL0010012009816756	4.41781E+11	¹ã¶«Ê¡	Ñô½­ÊÐ	159	ÆäËûÓÐÏÞÔðÈÎ¹«Ë¾	C	ÖÆÔìÒµ	31	ºÚÉ«½ðÊôÒ±Á¶ºÍÑ¹ÑÓ¼Ó¹¤Òµ	314	¸ÖÑ¹ÑÓ¼Ó¹¤	3140	¸ÖÑ¹ÑÓ¼Ó¹¤	1	0	1
ZL0010012009939665	6.20821E+11	¸ÊËàÊ¡	Æ½Á¹ÊÐ	173	Ë½ÓªÓÐÏÞÔðÈÎ¹«Ë¾	C	ÖÆÔìÒµ	17	·ÄÖ¯Òµ	171	ÃÞ·ÄÖ¯¼°Ó¡È¾¾«¼Ó¹¤	1711	ÃÞ·ÄÉ´¼Ó¹¤	1	0	1
ZL0010012010466670	3.40881E+11	°²»ÕÊ¡	°²ÇìÊÐ	173	Ë½ÓªÓÐÏÞÔðÈÎ¹«Ë¾	C	ÖÆÔìÒµ	29	Ïð½ººÍËÜÁÏÖÆÆ·Òµ	292	ËÜÁÏÖÆÆ·Òµ	2921	ËÜÁÏ±¡Ä¤ÖÆÔì	0	3	0
ZL0010012010489815	3.50206E+11	¸£½¨Ê¡	ÏÃÃÅÊÐ	210	ºÏ×Ê¾­ÓªÆóÒµ£¨¸Û»ò°ÄÌ¨×Ê£©	C	ÖÆÔìÒµ	22	ÔìÖ½ºÍÖ½ÖÆÆ·Òµ	223	Ö½ÖÆÆ·ÖÆÔì	2239	ÆäËûÖ½ÖÆÆ·ÖÆÔì	1	0	1
ZL0010012010557722	3.70322E+11	É½¶«Ê¡	×Í²©ÊÐ	159	ÆäËûÓÐÏÞÔðÈÎ¹«Ë¾	C	ÖÆÔìÒµ	30	·Ç½ðÊô¿óÎïÖÆÆ·Òµ	306	²£Á§ÏËÎ¬ºÍ²£Á§ÏËÎ¬ÔöÇ¿ËÜÁÏÖÆÆ·ÖÆÔì	3061	²£Á§ÏËÎ¬¼°ÖÆÆ·ÖÆÔì	1	0	1
ZL0010012010949680	6.52201E+11	ÐÂ½®Î¬Îá¶û×ÔÖÎÇø	¹þÃÜµØÇø	173	Ë½ÓªÓÐÏÞÔðÈÎ¹«Ë¾	C	ÖÆÔìÒµ	38	µçÆø»úÐµºÍÆ÷²ÄÖÆÔìÒµ	381	µç»úÖÆÔì	3811	·¢µç»ú¼°·¢µç»ú×éÖÆÔì	0	1	0
ZL0010012011131008	2.10911E+11	ÁÉÄþÊ¡	¸·ÐÂÊÐ	173	Ë½ÓªÓÐÏÞÔðÈÎ¹«Ë¾	C	ÖÆÔìÒµ	34	Í¨ÓÃÉè±¸ÖÆÔìÒµ	342	½ðÊô¼Ó¹¤»úÐµÖÆÔì	3422	½ðÊô³ÉÐÎ»ú´²ÖÆÔì	1	1	1
ZL0010012011485177	3.50121E+11	¸£½¨Ê¡	¸£ÖÝÊÐ	173	Ë½ÓªÓÐÏÞÔðÈÎ¹«Ë¾	C	ÖÆÔìÒµ	33	½ðÊôÖÆÆ·Òµ	339	ÆäËû½ðÊôÖÆÆ·ÖÆÔì	3391	¶Í¼þ¼°·ÛÄ©Ò±½ðÖÆÆ·ÖÆÔì	1	0	1
ZL0010012011928891	6.10403E+11	ÉÂÎ÷Ê¡	ÏÌÑôÊÐ	159	ÆäËûÓÐÏÞÔðÈÎ¹«Ë¾	C	ÖÆÔìÒµ	13	Å©¸±Ê³Æ·¼Ó¹¤Òµ	137	Êß²Ë¡¢Ë®¹ûºÍ¼á¹û¼Ó¹¤	1371	Êß²Ë¼Ó¹¤	1	0	1
ZL0010012013753651	4.40205E+11	¹ã¶«Ê¡	ÉØ¹ØÊÐ	159	ÆäËûÓÐÏÞÔðÈÎ¹«Ë¾	C	ÖÆÔìÒµ	33	½ðÊôÖÆÆ·Òµ	335	½¨Öþ¡¢°²È«ÓÃ½ðÊôÖÆÆ·ÖÆÔì	3359	ÆäËû½¨Öþ¡¢°²È«ÓÃ½ðÊôÖÆÆ·ÖÆÔì	1	0	1
ZL0010012013878593	5.10113E+11	ËÄ´¨Ê¡	³É¶¼ÊÐ	110	¹úÓÐÆóÒµ	D	µçÁ¦¡¢ÈÈÁ¦¡¢È¼Æø¼°Ë®Éú²úºÍ¹©Ó¦Òµ	44	µçÁ¦¡¢ÈÈÁ¦Éú²úºÍ¹©Ó¦Òµ	441	µçÁ¦Éú²ú	4419	ÆäËûµçÁ¦Éú²ú	1	1	1
ZL0010021941235541	3.20302E+11	½­ËÕÊ¡	ÐìÖÝÊÐ	190	ÆäËûÆóÒµ	C	ÖÆÔìÒµ	14	Ê³Æ·ÖÆÔìÒµ	146	µ÷Î¶Æ·¡¢·¢½ÍÖÆÆ·ÖÆÔì	1462	½´ÓÍ¡¢Ê³´×¼°ÀàËÆÖÆÆ·ÖÆÔì	1	0	1
ZL0010021953670965	4.20104E+11	ºþ±±Ê¡	ÎäººÊÐ	330	Íâ×Ê£¨¶À×Ê£©ÆóÒµ	C	ÖÆÔìÒµ	26	»¯Ñ§Ô­ÁÏºÍ»¯Ñ§ÖÆÆ·ÖÆÔìÒµ	261	»ù´¡»¯Ñ§Ô­ÁÏÖÆÔì	2619	ÆäËû»ù´¡»¯Ñ§Ô­ÁÏÖÆÔì	1	0	1
ZL0010021961402284	3.30483E+11	Õã½­Ê¡	¼ÎÐËÊÐ	110	¹úÓÐÆóÒµ	D	µçÁ¦¡¢ÈÈÁ¦¡¢È¼Æø¼°Ë®Éú²úºÍ¹©Ó¦Òµ	44	µçÁ¦¡¢ÈÈÁ¦Éú²úºÍ¹©Ó¦Òµ	442	µçÁ¦¹©Ó¦	4420	µçÁ¦¹©Ó¦	0	2	0
ZL0010021969540361	3.70126E+11	É½¶«Ê¡	¼ÃÄÏÊÐ	110	¹úÓÐÆóÒµ	D	µçÁ¦¡¢ÈÈÁ¦¡¢È¼Æø¼°Ë®Éú²úºÍ¹©Ó¦Òµ	44	µçÁ¦¡¢ÈÈÁ¦Éú²úºÍ¹©Ó¦Òµ	442	µçÁ¦¹©Ó¦	4420	µçÁ¦¹©Ó¦	0	8	0
ZL0010021970637746	4.10411E+11	ºÓÄÏÊ¡	Æ½¶¥É½ÊÐ	160	¹É·ÝÓÐÏÞ¹«Ë¾	C	ÖÆÔìÒµ	38	µçÆø»úÐµºÍÆ÷²ÄÖÆÔìÒµ	382	ÊäÅäµç¼°¿ØÖÆÉè±¸ÖÆÔì	3823	Åäµç¿ª¹Ø¿ØÖÆÉè±¸ÖÆÔì	31	67	31
ZL0010021970909492	5.20602E+11	¹óÖÝÊ¡	Í­ÈÊÊÐ	220	ºÏ×÷¾­ÓªÆóÒµ£¨¸Û»ò°ÄÌ¨×Ê£©	C	ÖÆÔìÒµ	26	»¯Ñ§Ô­ÁÏºÍ»¯Ñ§ÖÆÆ·ÖÆÔìÒµ	266	×¨ÓÃ»¯Ñ§²úÆ·ÖÆÔì	2661	»¯Ñ§ÊÔ¼ÁºÍÖú¼ÁÖÆÔì	0	1	0
ZL0010021991207958	3.20104E+11	½­ËÕÊ¡	ÄÏ¾©ÊÐ	310	ÖÐÍâºÏ×Ê¾­ÓªÆóÒµ	C	ÖÆÔìÒµ	33	½ðÊôÖÆÆ·Òµ	339	ÆäËû½ðÊôÖÆÆ·ÖÆÔì	3399	ÆäËûÎ´ÁÐÃ÷½ðÊôÖÆÆ·ÖÆÔì	9	2	9
ZL0010021992711570	4.30204E+11	ºþÄÏÊ¡	ÖêÖÞÊÐ	110	¹úÓÐÆóÒµ	C	ÖÆÔìÒµ	37	ÌúÂ·¡¢´¬²°¡¢º½¿Õº½ÌìºÍÆäËûÔËÊäÉè±¸ÖÆÔìÒµ	371	ÌúÂ·ÔËÊäÉè±¸ÖÆÔì	3714	ÌúÂ·×¨ÓÃÉè±¸¼°Æ÷²Ä¡¢Åä¼þÖÆÔì	0	5	0
ZL0010021993926168	6.10116E+11	ÉÂÎ÷Ê¡	Î÷°²ÊÐ	151	¹úÓÐ¶À×Ê¹«Ë¾	C	ÖÆÔìÒµ	34	Í¨ÓÃÉè±¸ÖÆÔìÒµ	344	±Ã¡¢·§ÃÅ¡¢Ñ¹Ëõ»ú¼°ÀàËÆ»úÐµÖÆÔì	3443	·§ÃÅºÍÐýÈûÖÆÔì	4	1	4
ZL0010021995211076	3.20115E+11	½­ËÕÊ¡	ÄÏ¾©ÊÐ	173	Ë½ÓªÓÐÏÞÔðÈÎ¹«Ë¾	C	ÖÆÔìÒµ	38	µçÆø»úÐµºÍÆ÷²ÄÖÆÔìÒµ	387	ÕÕÃ÷Æ÷¾ßÖÆÔì	3872	ÕÕÃ÷µÆ¾ßÖÆÔì	5	0	5
ZL0010021996633665	4.10303E+11	ºÓÄÏÊ¡	ÂåÑôÊÐ	159	ÆäËûÓÐÏÞÔðÈÎ¹«Ë¾	C	ÖÆÔìÒµ	39	¼ÆËã»ú¡¢Í¨ÐÅºÍÆäËûµç×ÓÉè±¸ÖÆÔìÒµ	399	ÆäËûµç×ÓÉè±¸ÖÆÔì	3990	ÆäËûµç×ÓÉè±¸ÖÆÔì	5	2	5
ZL0010021996854513	4.50702E+11	¹ãÎ÷×³×å×ÔÖÎÇø	ÇÕÖÝÊÐ	173	Ë½ÓªÓÐÏÞÔðÈÎ¹«Ë¾	C	ÖÆÔìÒµ	40	ÒÇÆ÷ÒÇ±íÖÆÔìÒµ	401	Í¨ÓÃÒÇÆ÷ÒÇ±íÖÆÔì	4011	¹¤Òµ×Ô¶¯¿ØÖÆÏµÍ³×°ÖÃÖÆÔì	2	2	2
ZL0010021997757348	4.40305E+11	¹ã¶«Ê¡	ÉîÛÚÊÐ	159	ÆäËûÓÐÏÞÔðÈÎ¹«Ë¾	D	µçÁ¦¡¢ÈÈÁ¦¡¢È¼Æø¼°Ë®Éú²úºÍ¹©Ó¦Òµ	44	µçÁ¦¡¢ÈÈÁ¦Éú²úºÍ¹©Ó¦Òµ	441	µçÁ¦Éú²ú	4411	»ðÁ¦·¢µç	5	3	5
ZL0010021997760210	4.40306E+11	¹ã¶«Ê¡	ÉîÛÚÊÐ	173	Ë½ÓªÓÐÏÞÔðÈÎ¹«Ë¾	C	ÖÆÔìÒµ	39	¼ÆËã»ú¡¢Í¨ÐÅºÍÆäËûµç×ÓÉè±¸ÖÆÔìÒµ	396	µç×ÓÆ÷¼þÖÆÔì	3969	¹âµç×ÓÆ÷¼þ¼°ÆäËûµç×ÓÆ÷¼þÖÆÔì	0	1	0
ZL0010021997926170	6.10116E+11	ÉÂÎ÷Ê¡	Î÷°²ÊÐ	159	ÆäËûÓÐÏÞÔðÈÎ¹«Ë¾	C	ÖÆÔìÒµ	39	¼ÆËã»ú¡¢Í¨ÐÅºÍÆäËûµç×ÓÉè±¸ÖÆÔìÒµ	392	Í¨ÐÅÉè±¸ÖÆÔì	3921	Í¨ÐÅÏµÍ³Éè±¸ÖÆÔì	1	0	1
ZL0010021998291016	3.20682E+11	½­ËÕÊ¡	ÄÏÍ¨ÊÐ	159	ÆäËûÓÐÏÞÔðÈÎ¹«Ë¾	C	ÖÆÔìÒµ	36	Æû³µÖÆÔìÒµ	361	Æû³µÕû³µÖÆÔì	3610	Æû³µÕû³µÖÆÔì	0	1	0
ZL0010021998490872	3.50212E+11	¸£½¨Ê¡	ÏÃÃÅÊÐ	173	Ë½ÓªÓÐÏÞÔðÈÎ¹«Ë¾	C	ÖÆÔìÒµ	38	µçÆø»úÐµºÍÆ÷²ÄÖÆÔìÒµ	382	ÊäÅäµç¼°¿ØÖÆÉè±¸ÖÆÔì	3823	Åäµç¿ª¹Ø¿ØÖÆÉè±¸ÖÆÔì	1	1	1
ZL0010021999568417	3.70684E+11	É½¶«Ê¡	ÑÌÌ¨ÊÐ	173	Ë½ÓªÓÐÏÞÔðÈÎ¹«Ë¾	C	ÖÆÔìÒµ	14	Ê³Æ·ÖÆÔìÒµ	149	ÆäËûÊ³Æ·ÖÆÔì	1499	ÆäËûÎ´ÁÐÃ÷Ê³Æ·ÖÆÔì	1	0	1
ZL0010021999711576	4.30204E+11	ºþÄÏÊ¡	ÖêÖÞÊÐ	151	¹úÓÐ¶À×Ê¹«Ë¾	C	ÖÆÔìÒµ	38	µçÆø»úÐµºÍÆ÷²ÄÖÆÔìÒµ	382	ÊäÅäµç¼°¿ØÖÆÉè±¸ÖÆÔì	3821	±äÑ¹Æ÷¡¢ÕûÁ÷Æ÷ºÍµç¸ÐÆ÷ÖÆÔì	0	24	0
ZL0010021999747490	4.40116E+11	¹ã¶«Ê¡	¹ãÖÝÊÐ	173	Ë½ÓªÓÐÏÞÔðÈÎ¹«Ë¾	C	ÖÆÔìÒµ	35	×¨ÓÃÉè±¸ÖÆÔìÒµ	358	Ò½ÁÆÒÇÆ÷Éè±¸¼°Æ÷ÐµÖÆÔì	3581	Ò½ÁÆÕï¶Ï¡¢¼à»¤¼°ÖÎÁÆÉè±¸ÖÆÔì	2	2	2
ZL0010022000458051	3.40302E+11	°²»ÕÊ¡	°ö²ºÊÐ	160	¹É·ÝÓÐÏÞ¹«Ë¾	C	ÖÆÔìÒµ	35	×¨ÓÃÉè±¸ÖÆÔìÒµ	359	»·±£¡¢Éç»á¹«¹²·þÎñ¼°ÆäËû×¨ÓÃÉè±¸ÖÆÔì	3595	Éç»á¹«¹²°²È«Éè±¸¼°Æ÷²ÄÖÆÔì	1	0	1
ZL0010022000851504	4.50305E+11	¹ãÎ÷×³×å×ÔÖÎÇø	¹ðÁÖÊÐ	173	Ë½ÓªÓÐÏÞÔðÈÎ¹«Ë¾	C	ÖÆÔìÒµ	39	¼ÆËã»ú¡¢Í¨ÐÅºÍÆäËûµç×ÓÉè±¸ÖÆÔìÒµ	392	Í¨ÐÅÉè±¸ÖÆÔì	3921	Í¨ÐÅÏµÍ³Éè±¸ÖÆÔì	2	1	2
ZL0010022000924658	6.10111E+11	ÉÂÎ÷Ê¡	Î÷°²ÊÐ	159	ÆäËûÓÐÏÞÔðÈÎ¹«Ë¾	C	ÖÆÔìÒµ	17	·ÄÖ¯Òµ	171	ÃÞ·ÄÖ¯¼°Ó¡È¾¾«¼Ó¹¤	1712	ÃÞÖ¯Ôì¼Ó¹¤	1	4	1
ZL0010022001219468	3.20206E+11	½­ËÕÊ¡	ÎÞÎýÊÐ	171	Ë½Óª¶À×ÊÆóÒµ	C	ÖÆÔìÒµ	35	×¨ÓÃÉè±¸ÖÆÔìÒµ	351	²É¿ó¡¢Ò±½ð¡¢½¨Öþ×¨ÓÃÉè±¸ÖÆÔì	3511	¿óÉ½»úÐµÖÆÔì	10	0	10
ZL0010022001260783	3.20507E+11	½­ËÕÊ¡	ËÕÖÝÊÐ	159	ÆäËûÓÐÏÞÔðÈÎ¹«Ë¾	C	ÖÆÔìÒµ	34	Í¨ÓÃÉè±¸ÖÆÔìÒµ	346	ºæÂ¯¡¢·ç»ú¡¢ºâÆ÷¡¢°ü×°µÈÉè±¸ÖÆÔì	3463	ÆøÌå¡¢ÒºÌå·ÖÀë¼°´¿¾»Éè±¸ÖÆÔì	0	2	0
ZL0010022001386678	3.30381E+11	Õã½­Ê¡	ÎÂÖÝÊÐ	159	ÆäËûÓÐÏÞÔðÈÎ¹«Ë¾	D	µçÁ¦¡¢ÈÈÁ¦¡¢È¼Æø¼°Ë®Éú²úºÍ¹©Ó¦Òµ	44	µçÁ¦¡¢ÈÈÁ¦Éú²úºÍ¹©Ó¦Òµ	442	µçÁ¦¹©Ó¦	4420	µçÁ¦¹©Ó¦	2	3	2
ZL0010022002242798	3.20404E+11	½­ËÕÊ¡	³£ÖÝÊÐ	173	Ë½ÓªÓÐÏÞÔðÈÎ¹«Ë¾	C	ÖÆÔìÒµ	38	µçÆø»úÐµºÍÆ÷²ÄÖÆÔìÒµ	381	µç»úÖÆÔì	3811	·¢µç»ú¼°·¢µç»ú×éÖÆÔì	5	0	5
ZL0010022002438770	3.31004E+11	Õã½­Ê¡	Ì¨ÖÝÊÐ	330	Íâ×Ê£¨¶À×Ê£©ÆóÒµ	C	ÖÆÔìÒµ	36	Æû³µÖÆÔìÒµ	366	Æû³µÁã²¿¼þ¼°Åä¼þÖÆÔì	3660	Æû³µÁã²¿¼þ¼°Åä¼þÖÆÔì	8	2	8
ZL0010022002637756	4.10411E+11	ºÓÄÏÊ¡	Æ½¶¥É½ÊÐ	159	ÆäËûÓÐÏÞÔðÈÎ¹«Ë¾	C	ÖÆÔìÒµ	38	µçÆø»úÐµºÍÆ÷²ÄÖÆÔìÒµ	382	ÊäÅäµç¼°¿ØÖÆÉè±¸ÖÆÔì	3823	Åäµç¿ª¹Ø¿ØÖÆÉè±¸ÖÆÔì	0	2	0
ZL0010022002760214	4.40306E+11	¹ã¶«Ê¡	ÉîÛÚÊÐ	173	Ë½ÓªÓÐÏÞÔðÈÎ¹«Ë¾	C	ÖÆÔìÒµ	39	¼ÆËã»ú¡¢Í¨ÐÅºÍÆäËûµç×ÓÉè±¸ÖÆÔìÒµ	397	µç×ÓÔª¼þÖÆÔì	3971	µç×ÓÔª¼þ¼°×é¼þÖÆÔì	1	1	1
ZL0010022002805476	4.40983E+11	¹ã¶«Ê¡	Ã¯ÃûÊÐ	174	Ë½Óª¹É·ÝÓÐÏÞ¹«Ë¾	C	ÖÆÔìÒµ	39	¼ÆËã»ú¡¢Í¨ÐÅºÍÆäËûµç×ÓÉè±¸ÖÆÔìÒµ	397	µç×ÓÔª¼þÖÆÔì	3971	µç×ÓÔª¼þ¼°×é¼þÖÆÔì	0	3	0
ZL0010022003258692	3.20506E+11	½­ËÕÊ¡	ËÕÖÝÊÐ	210	ºÏ×Ê¾­ÓªÆóÒµ£¨¸Û»ò°ÄÌ¨×Ê£©	C	ÖÆÔìÒµ	34	Í¨ÓÃÉè±¸ÖÆÔìÒµ	348	Í¨ÓÃÁã²¿¼þÖÆÔì	3489	ÆäËûÍ¨ÓÃÁã²¿¼þÖÆÔì	0	2	0
ZL0010022003489822	3.50203E+11	¸£½¨Ê¡	ÏÃÃÅÊÐ	173	Ë½ÓªÓÐÏÞÔðÈÎ¹«Ë¾	C	ÖÆÔìÒµ	29	Ïð½ººÍËÜÁÏÖÆÆ·Òµ	292	ËÜÁÏÖÆÆ·Òµ	2927	ÈÕÓÃËÜÁÏÖÆÆ·ÖÆÔì	1	5	1
ZL0010022004360960	3.30212E+11	Õã½­Ê¡	Äþ²¨ÊÐ	160	¹É·ÝÓÐÏÞ¹«Ë¾	C	ÖÆÔìÒµ	36	Æû³µÖÆÔìÒµ	366	Æû³µÁã²¿¼þ¼°Åä¼þÖÆÔì	3660	Æû³µÁã²¿¼þ¼°Åä¼þÖÆÔì	0	1	0
ZL0010022004469888	3.41181E+11	°²»ÕÊ¡	³üÖÝÊÐ	173	Ë½ÓªÓÐÏÞÔðÈÎ¹«Ë¾	C	ÖÆÔìÒµ	34	Í¨ÓÃÉè±¸ÖÆÔìÒµ	344	±Ã¡¢·§ÃÅ¡¢Ñ¹Ëõ»ú¼°ÀàËÆ»úÐµÖÆÔì	3441	±Ã¼°Õæ¿ÕÉè±¸ÖÆÔì	3	0	3
ZL0010022004589605	3.70983E+11	É½¶«Ê¡	Ì©°²ÊÐ	159	ÆäËûÓÐÏÞÔðÈÎ¹«Ë¾	C	ÖÆÔìÒµ	15	¾Æ¡¢ÒûÁÏºÍ¾«ÖÆ²èÖÆÔìÒµ	152	ÒûÁÏÖÆÔì	1523	¹û²ËÖ­¼°¹û²ËÖ­ÒûÁÏÖÆÔì	0	1	0
ZL0010022004706800	4.30104E+11	ºþÄÏÊ¡	³¤É³ÊÐ	160	¹É·ÝÓÐÏÞ¹«Ë¾	C	ÖÆÔìÒµ	38	µçÆø»úÐµºÍÆ÷²ÄÖÆÔìÒµ	383	µçÏß¡¢µçÀÂ¡¢¹âÀÂ¼°µç¹¤Æ÷²ÄÖÆÔì	3831	µçÏß¡¢µçÀÂÖÆÔì	2	0	2
ZL0010022004946139	6.40202E+11	ÄþÏÄ»Ø×å×ÔÖÎÇø	Ê¯×ìÉ½ÊÐ	173	Ë½ÓªÓÐÏÞÔðÈÎ¹«Ë¾	C	ÖÆÔìÒµ	31	ºÚÉ«½ðÊôÒ±Á¶ºÍÑ¹ÑÓ¼Ó¹¤Òµ	313	ºÚÉ«½ðÊôÖýÔì	3130	ºÚÉ«½ðÊôÖýÔì	0	3	0
ZL0010022005150987	2.20602E+11	¼ªÁÖÊ¡	°×É½ÊÐ	159	ÆäËûÓÐÏÞÔðÈÎ¹«Ë¾	C	ÖÆÔìÒµ	29	Ïð½ººÍËÜÁÏÖÆÆ·Òµ	292	ËÜÁÏÖÆÆ·Òµ	2921	ËÜÁÏ±¡Ä¤ÖÆÔì	0	1	0
ZL0010022005760220	4.40306E+11	¹ã¶«Ê¡	ÉîÛÚÊÐ	174	Ë½Óª¹É·ÝÓÐÏÞ¹«Ë¾	C	ÖÆÔìÒµ	39	¼ÆËã»ú¡¢Í¨ÐÅºÍÆäËûµç×ÓÉè±¸ÖÆÔìÒµ	396	µç×ÓÆ÷¼þÖÆÔì	3969	¹âµç×ÓÆ÷¼þ¼°ÆäËûµç×ÓÆ÷¼þÖÆÔì	0	19	0
ZL0010022005803916	4.40903E+11	¹ã¶«Ê¡	Ã¯ÃûÊÐ	310	ÖÐÍâºÏ×Ê¾­ÓªÆóÒµ	C	ÖÆÔìÒµ	26	»¯Ñ§Ô­ÁÏºÍ»¯Ñ§ÖÆÆ·ÖÆÔìÒµ	264	Í¿ÁÏ¡¢ÓÍÄ«¡¢ÑÕÁÏ¼°ÀàËÆ²úÆ·ÖÆÔì	2642	ÓÍÄ«¼°ÀàËÆ²úÆ·ÖÆÔì	0	9	0
ZL0010022006089635	1.50404E+11	ÄÚÃÉ¹Å×ÔÖÎÇø	³à·åÊÐ	210	ºÏ×Ê¾­ÓªÆóÒµ£¨¸Û»ò°ÄÌ¨×Ê£©	D	µçÁ¦¡¢ÈÈÁ¦¡¢È¼Æø¼°Ë®Éú²úºÍ¹©Ó¦Òµ	44	µçÁ¦¡¢ÈÈÁ¦Éú²úºÍ¹©Ó¦Òµ	441	µçÁ¦Éú²ú	4414	·çÁ¦·¢µç	1	2	1
ZL0010022006219471	3.20206E+11	½­ËÕÊ¡	ÎÞÎýÊÐ	173	Ë½ÓªÓÐÏÞÔðÈÎ¹«Ë¾	C	ÖÆÔìÒµ	29	Ïð½ººÍËÜÁÏÖÆÆ·Òµ	292	ËÜÁÏÖÆÆ·Òµ	2929	ÆäËûËÜÁÏÖÆÆ·ÖÆÔì	1	3	1
ZL0010022006470860	3.41203E+11	°²»ÕÊ¡	¸·ÑôÊÐ	173	Ë½ÓªÓÐÏÞÔðÈÎ¹«Ë¾	C	ÖÆÔìÒµ	24	ÎÄ½Ì¡¢¹¤ÃÀ¡¢ÌåÓýºÍÓéÀÖÓÃÆ·ÖÆÔìÒµ	243	¹¤ÒÕÃÀÊõÆ·ÖÆÔì	2439	ÆäËû¹¤ÒÕÃÀÊõÆ·ÖÆÔì	2	0	2
ZL0010022006618592	3.71625E+11	É½¶«Ê¡	±õÖÝÊÐ	173	Ë½ÓªÓÐÏÞÔðÈÎ¹«Ë¾	C	ÖÆÔìÒµ	32	ÓÐÉ«½ðÊôÒ±Á¶ºÍÑ¹ÑÓ¼Ó¹¤Òµ	326	ÓÐÉ«½ðÊôÑ¹ÑÓ¼Ó¹¤	3262	ÂÁÑ¹ÑÓ¼Ó¹¤	5	2	5
ZL0010022006707363	4.30121E+11	ºþÄÏÊ¡	³¤É³ÊÐ	159	ÆäËûÓÐÏÞÔðÈÎ¹«Ë¾	C	ÖÆÔìÒµ	35	×¨ÓÃÉè±¸ÖÆÔìÒµ	352	»¯¹¤¡¢Ä¾²Ä¡¢·Ç½ðÊô¼Ó¹¤×¨ÓÃÉè±¸ÖÆÔì	3529	ÆäËû·Ç½ðÊô¼Ó¹¤×¨ÓÃÉè±¸ÖÆÔì	0	3	0
ZL0010022006707366	4.30121E+11	ºþÄÏÊ¡	³¤É³ÊÐ	173	Ë½ÓªÓÐÏÞÔðÈÎ¹«Ë¾	C	ÖÆÔìÒµ	29	Ïð½ººÍËÜÁÏÖÆÆ·Òµ	291	Ïð½ºÖÆÆ·Òµ	2915	ÈÕÓÃ¼°Ò½ÓÃÏð½ºÖÆÆ·ÖÆÔì	0	5	0
ZL0010022006707370	4.30121E+11	ºþÄÏÊ¡	³¤É³ÊÐ	173	Ë½ÓªÓÐÏÞÔðÈÎ¹«Ë¾	C	ÖÆÔìÒµ	39	¼ÆËã»ú¡¢Í¨ÐÅºÍÆäËûµç×ÓÉè±¸ÖÆÔìÒµ	396	µç×ÓÆ÷¼þÖÆÔì	3962	°ëµ¼Ìå·ÖÁ¢Æ÷¼þÖÆÔì	2	0	2
ZL0010022007596352	3.71202E+11	É½¶«Ê¡	À³ÎßÊÐ	151	¹úÓÐ¶À×Ê¹«Ë¾	C	ÖÆÔìÒµ	35	×¨ÓÃÉè±¸ÖÆÔìÒµ	351	²É¿ó¡¢Ò±½ð¡¢½¨Öþ×¨ÓÃÉè±¸ÖÆÔì	3511	¿óÉ½»úÐµÖÆÔì	2	0	2
ZL0010022007618593	3.71625E+11	É½¶«Ê¡	±õÖÝÊÐ	159	ÆäËûÓÐÏÞÔðÈÎ¹«Ë¾	C	ÖÆÔìÒµ	13	Å©¸±Ê³Æ·¼Ó¹¤Òµ	139	ÆäËûÅ©¸±Ê³Æ·¼Ó¹¤	1391	µí·Û¼°µí·ÛÖÆÆ·ÖÆÔì	2	0	2
ZL0010022007681944	4.20582E+11	ºþ±±Ê¡	ÒË²ýÊÐ	173	Ë½ÓªÓÐÏÞÔðÈÎ¹«Ë¾	C	ÖÆÔìÒµ	22	ÔìÖ½ºÍÖ½ÖÆÆ·Òµ	222	ÔìÖ½	2221	»úÖÆÖ½¼°Ö½°åÖÆÔì	2	2	0
ZL0010022007707372	4.30121E+11	ºþÄÏÊ¡	³¤É³ÊÐ	159	ÆäËûÓÐÏÞÔðÈÎ¹«Ë¾	C	ÖÆÔìÒµ	37	ÌúÂ·¡¢´¬²°¡¢º½¿Õº½ÌìºÍÆäËûÔËÊäÉè±¸ÖÆÔìÒµ	371	ÌúÂ·ÔËÊäÉè±¸ÖÆÔì	3714	ÌúÂ·×¨ÓÃÉè±¸¼°Æ÷²Ä¡¢Åä¼þÖÆÔì	68	34	66
ZL0010022007707379	4.30121E+11	ºþÄÏÊ¡	³¤É³ÊÐ	310	ÖÐÍâºÏ×Ê¾­ÓªÆóÒµ	C	ÖÆÔìÒµ	31	ºÚÉ«½ðÊôÒ±Á¶ºÍÑ¹ÑÓ¼Ó¹¤Òµ	313	ºÚÉ«½ðÊôÖýÔì	3130	ºÚÉ«½ðÊôÖýÔì	0	1	0
ZL0010022007854520	4.50702E+11	¹ãÎ÷×³×å×ÔÖÎÇø	ÇÕÖÝÊÐ	210	ºÏ×Ê¾­ÓªÆóÒµ£¨¸Û»ò°ÄÌ¨×Ê£©	C	ÖÆÔìÒµ	38	µçÆø»úÐµºÍÆ÷²ÄÖÆÔìÒµ	382	ÊäÅäµç¼°¿ØÖÆÉè±¸ÖÆÔì	3824	µçÁ¦µç×ÓÔªÆ÷¼þÖÆÔì	10	0	10
ZL0010022008258712	3.20506E+11	½­ËÕÊ¡	ËÕÖÝÊÐ	310	ÖÐÍâºÏ×Ê¾­ÓªÆóÒµ	C	ÖÆÔìÒµ	38	µçÆø»úÐµºÍÆ÷²ÄÖÆÔìÒµ	381	µç»úÖÆÔì	3812	µç¶¯»úÖÆÔì	1	0	1
ZL0010022008489828	3.50206E+11	¸£½¨Ê¡	ÏÃÃÅÊÐ	230	¸Û°ÄÌ¨¶À×ÊÆóÒµ	C	ÖÆÔìÒµ	33	½ðÊôÖÆÆ·Òµ	335	½¨Öþ¡¢°²È«ÓÃ½ðÊôÖÆÆ·ÖÆÔì	3352	½¨Öþ×°ÊÎ¼°Ë®Å¯¹ÜµÀÁã¼þÖÆÔì	0	2	0
ZL0010022008943477	6.30102E+11	Çàº£Ê¡	Î÷ÄþÊÐ	330	Íâ×Ê£¨¶À×Ê£©ÆóÒµ	C	ÖÆÔìÒµ	26	»¯Ñ§Ô­ÁÏºÍ»¯Ñ§ÖÆÆ·ÖÆÔìÒµ	266	×¨ÓÃ»¯Ñ§²úÆ·ÖÆÔì	2664	ÐÅÏ¢»¯Ñ§Æ·ÖÆÔì	19	29	19
ZL0010022009454879	3.40203E+11	°²»ÕÊ¡	ÎßºþÊÐ	159	ÆäËûÓÐÏÞÔðÈÎ¹«Ë¾	C	ÖÆÔìÒµ	39	¼ÆËã»ú¡¢Í¨ÐÅºÍÆäËûµç×ÓÉè±¸ÖÆÔìÒµ	391	¼ÆËã»úÖÆÔì	3913	¼ÆËã»úÍâÎ§Éè±¸ÖÆÔì	7	15	7
ZL0010022009707381	4.30124E+11	ºþÄÏÊ¡	³¤É³ÊÐ	173	Ë½ÓªÓÐÏÞÔðÈÎ¹«Ë¾	C	ÖÆÔìÒµ	34	Í¨ÓÃÉè±¸ÖÆÔìÒµ	343	ÎïÁÏ°áÔËÉè±¸ÖÆÔì	3432	ÆðÖØ»úÖÆÔì	9	8	9
ZL0010022009913960	5.30102E+11	ÔÆÄÏÊ¡	À¥Ã÷ÊÐ	159	ÆäËûÓÐÏÞÔðÈÎ¹«Ë¾	C	ÖÆÔìÒµ	16	ÑÌ²ÝÖÆÆ·Òµ	161	ÑÌÒ¶¸´¿¾	1610	ÑÌÒ¶¸´¿¾	0	1	0
ZL0010022010454882	3.40203E+11	°²»ÕÊ¡	ÎßºþÊÐ	159	ÆäËûÓÐÏÞÔðÈÎ¹«Ë¾	C	ÖÆÔìÒµ	36	Æû³µÖÆÔìÒµ	361	Æû³µÕû³µÖÆÔì	3610	Æû³µÕû³µÖÆÔì	9	15	9
ZL0010022010454883	3.40203E+11	°²»ÕÊ¡	ÎßºþÊÐ	159	ÆäËûÓÐÏÞÔðÈÎ¹«Ë¾	C	ÖÆÔìÒµ	36	Æû³µÖÆÔìÒµ	366	Æû³µÁã²¿¼þ¼°Åä¼þÖÆÔì	3660	Æû³µÁã²¿¼þ¼°Åä¼þÖÆÔì	9	0	9
ZL0010022010464471	3.40811E+11	°²»ÕÊ¡	°²ÇìÊÐ	173	Ë½ÓªÓÐÏÞÔðÈÎ¹«Ë¾	C	ÖÆÔìÒµ	38	µçÆø»úÐµºÍÆ÷²ÄÖÆÔìÒµ	382	ÊäÅäµç¼°¿ØÖÆÉè±¸ÖÆÔì	3824	µçÁ¦µç×ÓÔªÆ÷¼þÖÆÔì	0	1	0
ZL0010022010583741	3.70831E+11	É½¶«Ê¡	¼ÃÄþÊÐ	160	¹É·ÝÓÐÏÞ¹«Ë¾	C	ÖÆÔìÒµ	26	»¯Ñ§Ô­ÁÏºÍ»¯Ñ§ÖÆÆ·ÖÆÔìÒµ	265	ºÏ³É²ÄÁÏÖÆÔì	2651	³õ¼¶ÐÎÌ¬ËÜÁÏ¼°ºÏ³ÉÊ÷Ö¬ÖÆÔì	0	2	0
ZL0010022010926180	6.10116E+11	ÉÂÎ÷Ê¡	Î÷°²ÊÐ	110	¹úÓÐÆóÒµ	C	ÖÆÔìÒµ	39	¼ÆËã»ú¡¢Í¨ÐÅºÍÆäËûµç×ÓÉè±¸ÖÆÔìÒµ	394	À×´ï¼°ÅäÌ×Éè±¸ÖÆÔì	3940	À×´ï¼°ÅäÌ×Éè±¸ÖÆÔì	29	28	29
ZL0010022011454888	3.40203E+11	°²»ÕÊ¡	ÎßºþÊÐ	159	ÆäËûÓÐÏÞÔðÈÎ¹«Ë¾	C	ÖÆÔìÒµ	26	»¯Ñ§Ô­ÁÏºÍ»¯Ñ§ÖÆÆ·ÖÆÔìÒµ	265	ºÏ³É²ÄÁÏÖÆÔì	2659	ÆäËûºÏ³É²ÄÁÏÖÆÔì	3	1	3
ZL0010022011454889	3.40203E+11	°²»ÕÊ¡	ÎßºþÊÐ	159	ÆäËûÓÐÏÞÔðÈÎ¹«Ë¾	C	ÖÆÔìÒµ	36	Æû³µÖÆÔìÒµ	366	Æû³µÁã²¿¼þ¼°Åä¼þÖÆÔì	3660	Æû³µÁã²¿¼þ¼°Åä¼þÖÆÔì	13	0	13
ZL0010022012455282	3.40207E+11	°²»ÕÊ¡	ÎßºþÊÐ	159	ÆäËûÓÐÏÞÔðÈÎ¹«Ë¾	C	ÖÆÔìÒµ	32	ÓÐÉ«½ðÊôÒ±Á¶ºÍÑ¹ÑÓ¼Ó¹¤Òµ	326	ÓÐÉ«½ðÊôÑ¹ÑÓ¼Ó¹¤	3261	Í­Ñ¹ÑÓ¼Ó¹¤	4	1	4
ZL0010022012533670	3.61126E+11	½­Î÷Ê¡	ÉÏÈÄÊÐ	159	ÆäËûÓÐÏÞÔðÈÎ¹«Ë¾	C	ÖÆÔìÒµ	32	ÓÐÉ«½ðÊôÒ±Á¶ºÍÑ¹ÑÓ¼Ó¹¤Òµ	326	ÓÐÉ«½ðÊôÑ¹ÑÓ¼Ó¹¤	3261	Í­Ñ¹ÑÓ¼Ó¹¤	4	0	4
ZL0010022012603452	3.71326E+11	É½¶«Ê¡	ÁÙÒÊÊÐ	159	ÆäËûÓÐÏÞÔðÈÎ¹«Ë¾	C	ÖÆÔìÒµ	36	Æû³µÖÆÔìÒµ	366	Æû³µÁã²¿¼þ¼°Åä¼þÖÆÔì	3660	Æû³µÁã²¿¼þ¼°Åä¼þÖÆÔì	5	0	5
ZL0010022012711586	4.30204E+11	ºþÄÏÊ¡	ÖêÖÞÊÐ	159	ÆäËûÓÐÏÞÔðÈÎ¹«Ë¾	C	ÖÆÔìÒµ	38	µçÆø»úÐµºÍÆ÷²ÄÖÆÔìÒµ	382	ÊäÅäµç¼°¿ØÖÆÉè±¸ÖÆÔì	3823	Åäµç¿ª¹Ø¿ØÖÆÉè±¸ÖÆÔì	0	5	0
ZL0010022013922150	5.32901E+11	ÔÆÄÏÊ¡	´óÀí°××å×ÔÖÎÖÝ	159	ÆäËûÓÐÏÞÔðÈÎ¹«Ë¾	C	ÖÆÔìÒµ	35	×¨ÓÃÉè±¸ÖÆÔìÒµ	359	»·±£¡¢Éç»á¹«¹²·þÎñ¼°ÆäËû×¨ÓÃÉè±¸ÖÆÔì	3599	ÆäËû×¨ÓÃÉè±¸ÖÆÔì	0	1	0
ZL0010030000721492	4.30611E+11	ºþÄÏÊ¡	ÔÀÑôÊÐ	173	Ë½ÓªÓÐÏÞÔðÈÎ¹«Ë¾	C	ÖÆÔìÒµ	37	ÌúÂ·¡¢´¬²°¡¢º½¿Õº½ÌìºÍÆäËûÔËÊäÉè±¸ÖÆÔìÒµ	374	º½¿Õ¡¢º½ÌìÆ÷¼°Éè±¸ÖÆÔì	3743	º½¿Õ¡¢º½ÌìÏà¹ØÉè±¸ÖÆÔì	0	2	0
ZL0010031950075779	1.40303E+11	É½Î÷Ê¡	ÑôÈªÊÐ	159	ÆäËûÓÐÏÞÔðÈÎ¹«Ë¾	B	²É¿óÒµ	6	ÃºÌ¿¿ª²ÉºÍÏ´Ñ¡Òµ	61	ÑÌÃººÍÎÞÑÌÃº¿ª²ÉÏ´Ñ¡	610	ÑÌÃººÍÎÞÑÌÃº¿ª²ÉÏ´Ñ¡	8	3	8
ZL0010031961350522	3.30182E+11	Õã½­Ê¡	º¼ÖÝÊÐ	110	¹úÓÐÆóÒµ	D	µçÁ¦¡¢ÈÈÁ¦¡¢È¼Æø¼°Ë®Éú²úºÍ¹©Ó¦Òµ	44	µçÁ¦¡¢ÈÈÁ¦Éú²úºÍ¹©Ó¦Òµ	442	µçÁ¦¹©Ó¦	4420	µçÁ¦¹©Ó¦	0	1	0
ZL0010031971462646	3.40603E+11	°²»ÕÊ¡	»´±±ÊÐ	173	Ë½ÓªÓÐÏÞÔðÈÎ¹«Ë¾	C	ÖÆÔìÒµ	29	Ïð½ººÍËÜÁÏÖÆÆ·Òµ	291	Ïð½ºÖÆÆ·Òµ	2913	Ïð½ºÁã¼þÖÆÔì	2	5	2
ZL0010031991698754	4.21202E+11	ºþ±±Ê¡	ÏÌÄþÊÐ	159	ÆäËûÓÐÏÞÔðÈÎ¹«Ë¾	C	ÖÆÔìÒµ	34	Í¨ÓÃÉè±¸ÖÆÔìÒµ	344	±Ã¡¢·§ÃÅ¡¢Ñ¹Ëõ»ú¼°ÀàËÆ»úÐµÖÆÔì	3444	ÒºÑ¹ºÍÆøÑ¹¶¯Á¦»úÐµ¼°Ôª¼þÖÆÔì	0	2	0
ZL0010031992625696	4.10106E+11	ºÓÄÏÊ¡	Ö£ÖÝÊÐ	173	Ë½ÓªÓÐÏÞÔðÈÎ¹«Ë¾	C	ÖÆÔìÒµ	34	Í¨ÓÃÉè±¸ÖÆÔìÒµ	344	±Ã¡¢·§ÃÅ¡¢Ñ¹Ëõ»ú¼°ÀàËÆ»úÐµÖÆÔì	3443	·§ÃÅºÍÐýÈûÖÆÔì	1	0	1
ZL0010031993843139	4.45203E+11	¹ã¶«Ê¡	½ÒÑôÊÐ	210	ºÏ×Ê¾­ÓªÆóÒµ£¨¸Û»ò°ÄÌ¨×Ê£©	C	ÖÆÔìÒµ	27	Ò½Ò©ÖÆÔìÒµ	277	ÎÀÉú²ÄÁÏ¼°Ò½Ò©ÓÃÆ·ÖÆÔì	2770	ÎÀÉú²ÄÁÏ¼°Ò½Ò©ÓÃÆ·ÖÆÔì	0	1	0
ZL0010031995340861	3.30108E+11	Õã½­Ê¡	º¼ÖÝÊÐ	310	ÖÐÍâºÏ×Ê¾­ÓªÆóÒµ	C	ÖÆÔìÒµ	38	µçÆø»úÐµºÍÆ÷²ÄÖÆÔìÒµ	382	ÊäÅäµç¼°¿ØÖÆÉè±¸ÖÆÔì	3825	¹â·üÉè±¸¼°ÔªÆ÷¼þÖÆÔì	3	2	3
ZL0010031996897530	5.11402E+11	ËÄ´¨Ê¡	Ã¼É½ÊÐ	173	Ë½ÓªÓÐÏÞÔðÈÎ¹«Ë¾	C	ÖÆÔìÒµ	13	Å©¸±Ê³Æ·¼Ó¹¤Òµ	137	Êß²Ë¡¢Ë®¹ûºÍ¼á¹û¼Ó¹¤	1371	Êß²Ë¼Ó¹¤	3	0	3
ZL0010031997489854	3.50206E+11	¸£½¨Ê¡	ÏÃÃÅÊÐ	210	ºÏ×Ê¾­ÓªÆóÒµ£¨¸Û»ò°ÄÌ¨×Ê£©	C	ÖÆÔìÒµ	35	×¨ÓÃÉè±¸ÖÆÔìÒµ	352	»¯¹¤¡¢Ä¾²Ä¡¢·Ç½ðÊô¼Ó¹¤×¨ÓÃÉè±¸ÖÆÔì	3525	Ä£¾ßÖÆÔì	2	2	2
ZL0010031998325241	3.21203E+11	½­ËÕÊ¡	Ì©ÖÝÊÐ	310	ÖÐÍâºÏ×Ê¾­ÓªÆóÒµ	C	ÖÆÔìÒµ	37	ÌúÂ·¡¢´¬²°¡¢º½¿Õº½ÌìºÍÆäËûÔËÊäÉè±¸ÖÆÔìÒµ	373	´¬²°¼°Ïà¹Ø×°ÖÃÖÆÔì	3731	½ðÊô´¬²°ÖÆÔì	0	2	0
ZL0010031998397798	3.30481E+11	Õã½­Ê¡	¼ÎÐËÊÐ	173	Ë½ÓªÓÐÏÞÔðÈÎ¹«Ë¾	C	ÖÆÔìÒµ	19	Æ¤¸ï¡¢Ã«Æ¤¡¢ÓðÃ«¼°ÆäÖÆÆ·ºÍÖÆÐ¬Òµ	191	Æ¤¸ï÷·ÖÆ¼Ó¹¤	1910	Æ¤¸ï÷·ÖÆ¼Ó¹¤	1	0	1
ZL0010031998489856	3.50206E+11	¸£½¨Ê¡	ÏÃÃÅÊÐ	210	ºÏ×Ê¾­ÓªÆóÒµ£¨¸Û»ò°ÄÌ¨×Ê£©	C	ÖÆÔìÒµ	35	×¨ÓÃÉè±¸ÖÆÔìÒµ	356	µç×ÓºÍµç¹¤»úÐµ×¨ÓÃÉè±¸ÖÆÔì	3562	µç×Ó¹¤Òµ×¨ÓÃÉè±¸ÖÆÔì	2	1	2
ZL0010031998637248	4.10402E+11	ºÓÄÏÊ¡	Æ½¶¥É½ÊÐ	159	ÆäËûÓÐÏÞÔðÈÎ¹«Ë¾	C	ÖÆÔìÒµ	40	ÒÇÆ÷ÒÇ±íÖÆÔìÒµ	401	Í¨ÓÃÒÇÆ÷ÒÇ±íÖÆÔì	4011	¹¤Òµ×Ô¶¯¿ØÖÆÏµÍ³×°ÖÃÖÆÔì	1	0	1
ZL0010031999645803	4.10803E+11	ºÓÄÏÊ¡	½¹×÷ÊÐ	160	¹É·ÝÓÐÏÞ¹«Ë¾	C	ÖÆÔìÒµ	26	»¯Ñ§Ô­ÁÏºÍ»¯Ñ§ÖÆÆ·ÖÆÔìÒµ	261	»ù´¡»¯Ñ§Ô­ÁÏÖÆÔì	2613	ÎÞ»úÑÎÖÆÔì	1	7	1
ZL0010032000514014	3.50802E+11	¸£½¨Ê¡	ÁúÑÒÊÐ	159	ÆäËûÓÐÏÞÔðÈÎ¹«Ë¾	C	ÖÆÔìÒµ	36	Æû³µÖÆÔìÒµ	362	¸Ä×°Æû³µÖÆÔì	3620	¸Ä×°Æû³µÖÆÔì	0	1	0
ZL0010032000652019	4.11081E+11	ºÓÄÏÊ¡	Ðí²ýÊÐ	173	Ë½ÓªÓÐÏÞÔðÈÎ¹«Ë¾	D	µçÁ¦¡¢ÈÈÁ¦¡¢È¼Æø¼°Ë®Éú²úºÍ¹©Ó¦Òµ	46	Ë®µÄÉú²úºÍ¹©Ó¦Òµ	462	ÎÛË®´¦Àí¼°ÆäÔÙÉúÀûÓÃ	4620	ÎÛË®´¦Àí¼°ÆäÔÙÉúÀûÓÃ	3	0	3
ZL0010032001235874	3.20303E+11	½­ËÕÊ¡	ÐìÖÝÊÐ	173	Ë½ÓªÓÐÏÞÔðÈÎ¹«Ë¾	C	ÖÆÔìÒµ	35	×¨ÓÃÉè±¸ÖÆÔìÒµ	353	Ê³Æ·¡¢ÒûÁÏ¡¢ÑÌ²Ý¼°ËÇÁÏÉú²ú×¨ÓÃÉè±¸ÖÆÔì¡¡¡¡¡¡	0	0	2	0	2
ZL0010032001461040	3.40503E+11	°²»ÕÊ¡	Âí°°É½ÊÐ	173	Ë½ÓªÓÐÏÞÔðÈÎ¹«Ë¾	C	ÖÆÔìÒµ	30	·Ç½ðÊô¿óÎïÖÆÆ·Òµ	308	ÄÍ»ð²ÄÁÏÖÆÆ·ÖÆÔì	3089	ÄÍ»ðÌÕ´ÉÖÆÆ·¼°ÆäËûÄÍ»ð²ÄÁÏÖÆÔì	0	2	0
ZL0010032001747514	4.40116E+11	¹ã¶«Ê¡	¹ãÖÝÊÐ	173	Ë½ÓªÓÐÏÞÔðÈÎ¹«Ë¾	C	ÖÆÔìÒµ	27	Ò½Ò©ÖÆÔìÒµ	277	ÎÀÉú²ÄÁÏ¼°Ò½Ò©ÓÃÆ·ÖÆÔì	2770	ÎÀÉú²ÄÁÏ¼°Ò½Ò©ÓÃÆ·ÖÆÔì	3	1	0
ZL0010032001747517	4.40116E+11	¹ã¶«Ê¡	¹ãÖÝÊÐ	310	ÖÐÍâºÏ×Ê¾­ÓªÆóÒµ	C	ÖÆÔìÒµ	26	»¯Ñ§Ô­ÁÏºÍ»¯Ñ§ÖÆÆ·ÖÆÔìÒµ	268	ÈÕÓÃ»¯Ñ§²úÆ·ÖÆÔì	2684	ÏãÁÏ¡¢Ïã¾«ÖÆÔì	7	0	7
ZL0010032001843152	4.45203E+11	¹ã¶«Ê¡	½ÒÑôÊÐ	310	ÖÐÍâºÏ×Ê¾­ÓªÆóÒµ	C	ÖÆÔìÒµ	13	Å©¸±Ê³Æ·¼Ó¹¤Òµ	132	ËÇÁÏ¼Ó¹¤	1320	ËÇÁÏ¼Ó¹¤	11	0	11
ZL0010032002258726	3.20506E+11	½­ËÕÊ¡	ËÕÖÝÊÐ	173	Ë½ÓªÓÐÏÞÔðÈÎ¹«Ë¾	C	ÖÆÔìÒµ	29	Ïð½ººÍËÜÁÏÖÆÆ·Òµ	292	ËÜÁÏÖÆÆ·Òµ	2927	ÈÕÓÃËÜÁÏÖÆÆ·ÖÆÔì	2	0	2
ZL0010032002543252	3.70212E+11	É½¶«Ê¡	ÇàµºÊÐ	173	Ë½ÓªÓÐÏÞÔðÈÎ¹«Ë¾	C	ÖÆÔìÒµ	14	Ê³Æ·ÖÆÔìÒµ	149	ÆäËûÊ³Æ·ÖÆÔì	1495	Ê³Æ·¼°ËÇÁÏÌí¼Ó¼ÁÖÆÔì	0	3	0
ZL0010032002678456	4.20303E+11	ºþ±±Ê¡	Ê®ÑßÊÐ	159	ÆäËûÓÐÏÞÔðÈÎ¹«Ë¾	C	ÖÆÔìÒµ	36	Æû³µÖÆÔìÒµ	366	Æû³µÁã²¿¼þ¼°Åä¼þÖÆÔì	3660	Æû³µÁã²¿¼þ¼°Åä¼þÖÆÔì	1	1	1
ZL0010032002747518	4.40116E+11	¹ã¶«Ê¡	¹ãÖÝÊÐ	230	¸Û°ÄÌ¨¶À×ÊÆóÒµ	C	ÖÆÔìÒµ	14	Ê³Æ·ÖÆÔìÒµ	149	ÆäËûÊ³Æ·ÖÆÔì	1495	Ê³Æ·¼°ËÇÁÏÌí¼Ó¼ÁÖÆÔì	0	2	0
ZL0010032003285015	3.20611E+11	½­ËÕÊ¡	ÄÏÍ¨ÊÐ	190	ÆäËûÆóÒµ	C	ÖÆÔìÒµ	40	ÒÇÆ÷ÒÇ±íÖÆÔìÒµ	401	Í¨ÓÃÒÇÆ÷ÒÇ±íÖÆÔì	4012	µç¹¤ÒÇÆ÷ÒÇ±íÖÆÔì	1	0	1
ZL0010032003451385	3.40111E+11	°²»ÕÊ¡	ºÏ·ÊÊÐ	159	ÆäËûÓÐÏÞÔðÈÎ¹«Ë¾	C	ÖÆÔìÒµ	34	Í¨ÓÃÉè±¸ÖÆÔìÒµ	343	ÎïÁÏ°áÔËÉè±¸ÖÆÔì	3433	Éú²ú×¨ÓÃ³µÁ¾ÖÆÔì	6	2	6
ZL0010032003467527	3.41004E+11	°²»ÕÊ¡	»ÆÉ½ÊÐ	173	Ë½ÓªÓÐÏÞÔðÈÎ¹«Ë¾	C	ÖÆÔìÒµ	37	ÌúÂ·¡¢´¬²°¡¢º½¿Õº½ÌìºÍÆäËûÔËÊäÉè±¸ÖÆÔìÒµ	375	Ä¦ÍÐ³µÖÆÔì	3752	Ä¦ÍÐ³µÁã²¿¼þ¼°Åä¼þÖÆÔì	0	1	0
ZL0010032003619081	3.71626E+11	É½¶«Ê¡	±õÖÝÊÐ	159	ÆäËûÓÐÏÞÔðÈÎ¹«Ë¾	C	ÖÆÔìÒµ	25	Ê¯ÓÍ¼Ó¹¤¡¢Á¶½¹ºÍºËÈ¼ÁÏ¼Ó¹¤Òµ	252	Á¶½¹	2520	Á¶½¹	3	1	3
ZL0010032003747527	4.40116E+11	¹ã¶«Ê¡	¹ãÖÝÊÐ	330	Íâ×Ê£¨¶À×Ê£©ÆóÒµ	C	ÖÆÔìÒµ	40	ÒÇÆ÷ÒÇ±íÖÆÔìÒµ	404	¹âÑ§ÒÇÆ÷¼°ÑÛ¾µÖÆÔì	4041	¹âÑ§ÒÇÆ÷ÖÆÔì	0	1	0
ZL0010032004075741	1.40302E+11	É½Î÷Ê¡	ÑôÈªÊÐ	159	ÆäËûÓÐÏÞÔðÈÎ¹«Ë¾	C	ÖÆÔìÒµ	26	»¯Ñ§Ô­ÁÏºÍ»¯Ñ§ÖÆÆ·ÖÆÔìÒµ	267	Õ¨Ò©¡¢»ð¹¤¼°Ñæ»ð²úÆ·ÖÆÔì	2671	Õ¨Ò©¼°»ð¹¤²úÆ·ÖÆÔì	0	2	0
ZL0010032004088091	1.50204E+11	ÄÚÃÉ¹Å×ÔÖÎÇø	°üÍ·ÊÐ	160	¹É·ÝÓÐÏÞ¹«Ë¾	C	ÖÆÔìÒµ	31	ºÚÉ«½ðÊôÒ±Á¶ºÍÑ¹ÑÓ¼Ó¹¤Òµ	313	ºÚÉ«½ðÊôÖýÔì	3130	ºÚÉ«½ðÊôÖýÔì	1	0	1
ZL0010032004360972	3.30212E+11	Õã½­Ê¡	Äþ²¨ÊÐ	173	Ë½ÓªÓÐÏÞÔðÈÎ¹«Ë¾	C	ÖÆÔìÒµ	38	µçÆø»úÐµºÍÆ÷²ÄÖÆÔìÒµ	381	µç»úÖÆÔì	3819	Î¢µç»ú¼°ÆäËûµç»úÖÆÔì	2	2	2
ZL0010032004433990	3.30881E+11	Õã½­Ê¡	áéÖÝÊÐ	174	Ë½Óª¹É·ÝÓÐÏÞ¹«Ë¾	C	ÖÆÔìÒµ	20	Ä¾²Ä¼Ó¹¤ºÍÄ¾¡¢Öñ¡¢ÌÙ¡¢×Ø¡¢²ÝÖÆÆ·Òµ	203	Ä¾ÖÆÆ·ÖÆÔì	2032	Ä¾ÃÅ´°¡¢Â¥ÌÝÖÆÔì	3	0	3
ZL0010032004489898	3.50206E+11	¸£½¨Ê¡	ÏÃÃÅÊÐ	210	ºÏ×Ê¾­ÓªÆóÒµ£¨¸Û»ò°ÄÌ¨×Ê£©	C	ÖÆÔìÒµ	38	µçÆø»úÐµºÍÆ÷²ÄÖÆÔìÒµ	382	ÊäÅäµç¼°¿ØÖÆÉè±¸ÖÆÔì	3821	±äÑ¹Æ÷¡¢ÕûÁ÷Æ÷ºÍµç¸ÐÆ÷ÖÆÔì	0	1	0
ZL0010032004542589	3.70211E+11	É½¶«Ê¡	ÇàµºÊÐ	310	ÖÐÍâºÏ×Ê¾­ÓªÆóÒµ	C	ÖÆÔìÒµ	36	Æû³µÖÆÔìÒµ	362	¸Ä×°Æû³µÖÆÔì	3620	¸Ä×°Æû³µÖÆÔì	0	4	0
ZL0010032004747529	4.40116E+11	¹ã¶«Ê¡	¹ãÖÝÊÐ	173	Ë½ÓªÓÐÏÞÔðÈÎ¹«Ë¾	C	ÖÆÔìÒµ	40	ÒÇÆ÷ÒÇ±íÖÆÔìÒµ	401	Í¨ÓÃÒÇÆ÷ÒÇ±íÖÆÔì	4013	»æÍ¼¡¢¼ÆËã¼°²âÁ¿ÒÇÆ÷ÖÆÔì	0	1	0
ZL0010032004747530	4.40116E+11	¹ã¶«Ê¡	¹ãÖÝÊÐ	210	ºÏ×Ê¾­ÓªÆóÒµ£¨¸Û»ò°ÄÌ¨×Ê£©	C	ÖÆÔìÒµ	27	Ò½Ò©ÖÆÔìÒµ	272	»¯Ñ§Ò©Æ·ÖÆ¼ÁÖÆÔì	2720	»¯Ñ§Ò©Æ·ÖÆ¼ÁÖÆÔì	5	3	1
ZL0010032004747536	4.40116E+11	¹ã¶«Ê¡	¹ãÖÝÊÐ	330	Íâ×Ê£¨¶À×Ê£©ÆóÒµ	C	ÖÆÔìÒµ	39	¼ÆËã»ú¡¢Í¨ÐÅºÍÆäËûµç×ÓÉè±¸ÖÆÔìÒµ	392	Í¨ÐÅÉè±¸ÖÆÔì	3921	Í¨ÐÅÏµÍ³Éè±¸ÖÆÔì	0	2	0
ZL0010032004854523	4.50702E+11	¹ãÎ÷×³×å×ÔÖÎÇø	ÇÕÖÝÊÐ	159	ÆäËûÓÐÏÞÔðÈÎ¹«Ë¾	C	ÖÆÔìÒµ	35	×¨ÓÃÉè±¸ÖÆÔìÒµ	357	Å©¡¢ÁÖ¡¢ÄÁ¡¢Óæ×¨ÓÃ»úÐµÖÆÔì	3571	ÍÏÀ­»úÖÆÔì	5	1	5
ZL0010032005219495	3.20206E+11	½­ËÕÊ¡	ÎÞÎýÊÐ	173	Ë½ÓªÓÐÏÞÔðÈÎ¹«Ë¾	C	ÖÆÔìÒµ	35	×¨ÓÃÉè±¸ÖÆÔìÒµ	351	²É¿ó¡¢Ò±½ð¡¢½¨Öþ×¨ÓÃÉè±¸ÖÆÔì	3512	Ê¯ÓÍ×ê²É×¨ÓÃÉè±¸ÖÆÔì	0	1	0
ZL0010032005565741	3.70613E+11	É½¶«Ê¡	ÑÌÌ¨ÊÐ	173	Ë½ÓªÓÐÏÞÔðÈÎ¹«Ë¾	C	ÖÆÔìÒµ	39	¼ÆËã»ú¡¢Í¨ÐÅºÍÆäËûµç×ÓÉè±¸ÖÆÔìÒµ	392	Í¨ÐÅÉè±¸ÖÆÔì	3921	Í¨ÐÅÏµÍ³Éè±¸ÖÆÔì	4	0	4
ZL0010032005611081	3.71481E+11	É½¶«Ê¡	µÂÖÝÊÐ	159	ÆäËûÓÐÏÞÔðÈÎ¹«Ë¾	C	ÖÆÔìÒµ	14	Ê³Æ·ÖÆÔìÒµ	149	ÆäËûÊ³Æ·ÖÆÔì	1495	Ê³Æ·¼°ËÇÁÏÌí¼Ó¼ÁÖÆÔì	1	0	1
ZL0010032005682361	4.20583E+11	ºþ±±Ê¡	ÒË²ýÊÐ	230	¸Û°ÄÌ¨¶À×ÊÆóÒµ	C	ÖÆÔìÒµ	27	Ò½Ò©ÖÆÔìÒµ	277	ÎÀÉú²ÄÁÏ¼°Ò½Ò©ÓÃÆ·ÖÆÔì	2770	ÎÀÉú²ÄÁÏ¼°Ò½Ò©ÓÃÆ·ÖÆÔì	0	1	0
ZL0010032005861507	4.60105E+11	º£ÄÏÊ¡	º£¿ÚÊÐ	210	ºÏ×Ê¾­ÓªÆóÒµ£¨¸Û»ò°ÄÌ¨×Ê£©	C	ÖÆÔìÒµ	27	Ò½Ò©ÖÆÔìÒµ	272	»¯Ñ§Ò©Æ·ÖÆ¼ÁÖÆÔì	2720	»¯Ñ§Ò©Æ·ÖÆ¼ÁÖÆÔì	0	1	0
ZL0010032006057274	1.30604E+11	ºÓ±±Ê¡	±£¶¨ÊÐ	173	Ë½ÓªÓÐÏÞÔðÈÎ¹«Ë¾	C	ÖÆÔìÒµ	34	Í¨ÓÃÉè±¸ÖÆÔìÒµ	342	½ðÊô¼Ó¹¤»úÐµÖÆÔì	3421	½ðÊôÇÐÏ÷»ú´²ÖÆÔì	3	4	3
ZL0010032006077563	1.40481E+11	É½Î÷Ê¡	³¤ÖÎÊÐ	159	ÆäËûÓÐÏÞÔðÈÎ¹«Ë¾	C	ÖÆÔìÒµ	30	·Ç½ðÊô¿óÎïÖÆÆ·Òµ	301	Ë®Äà¡¢Ê¯»ÒºÍÊ¯¸àÖÆÔì	3011	Ë®ÄàÖÆÔì	1	0	1
ZL0010032006089074	1.50303E+11	ÄÚÃÉ¹Å×ÔÖÎÇø	ÎÚº£ÊÐ	173	Ë½ÓªÓÐÏÞÔðÈÎ¹«Ë¾	B	²É¿óÒµ	6	ÃºÌ¿¿ª²ÉºÍÏ´Ñ¡Òµ	61	ÑÌÃººÍÎÞÑÌÃº¿ª²ÉÏ´Ñ¡	610	ÑÌÃººÍÎÞÑÌÃº¿ª²ÉÏ´Ñ¡	1	0	1
ZL0010032006327349	3.21282E+11	½­ËÕÊ¡	Ì©ÖÝÊÐ	173	Ë½ÓªÓÐÏÞÔðÈÎ¹«Ë¾	C	ÖÆÔìÒµ	34	Í¨ÓÃÉè±¸ÖÆÔìÒµ	348	Í¨ÓÃÁã²¿¼þÖÆÔì	3482	½ô¹Ì¼þÖÆÔì	0	1	0
ZL0010032006489907	3.50206E+11	¸£½¨Ê¡	ÏÃÃÅÊÐ	173	Ë½ÓªÓÐÏÞÔðÈÎ¹«Ë¾	C	ÖÆÔìÒµ	33	½ðÊôÖÆÆ·Òµ	335	½¨Öþ¡¢°²È«ÓÃ½ðÊôÖÆÆ·ÖÆÔì	3352	½¨Öþ×°ÊÎ¼°Ë®Å¯¹ÜµÀÁã¼þÖÆÔì	1	0	1
ZL0010032006637249	4.10402E+11	ºÓÄÏÊ¡	Æ½¶¥É½ÊÐ	159	ÆäËûÓÐÏÞÔðÈÎ¹«Ë¾	C	ÖÆÔìÒµ	35	×¨ÓÃÉè±¸ÖÆÔìÒµ	351	²É¿ó¡¢Ò±½ð¡¢½¨Öþ×¨ÓÃÉè±¸ÖÆÔì	3511	¿óÉ½»úÐµÖÆÔì	0	1	0
ZL0010032006681500	4.20581E+11	ºþ±±Ê¡	ÒË²ýÊÐ	174	Ë½Óª¹É·ÝÓÐÏÞ¹«Ë¾	C	ÖÆÔìÒµ	34	Í¨ÓÃÉè±¸ÖÆÔìÒµ	343	ÎïÁÏ°áÔËÉè±¸ÖÆÔì	3434	Á¬Ðø°áÔËÉè±¸ÖÆÔì	0	1	0
ZL0010032006747557	4.40183E+11	¹ã¶«Ê¡	¹ãÖÝÊÐ	173	Ë½ÓªÓÐÏÞÔðÈÎ¹«Ë¾	C	ÖÆÔìÒµ	35	×¨ÓÃÉè±¸ÖÆÔìÒµ	352	»¯¹¤¡¢Ä¾²Ä¡¢·Ç½ðÊô¼Ó¹¤×¨ÓÃÉè±¸ÖÆÔì	3523	ËÜÁÏ¼Ó¹¤×¨ÓÃÉè±¸ÖÆÔì	0	1	0
ZL0010032006943903	6.30104E+11	Çàº£Ê¡	Î÷ÄþÊÐ	310	ÖÐÍâºÏ×Ê¾­ÓªÆóÒµ	B	²É¿óÒµ	9	ÓÐÉ«½ðÊô¿ó²ÉÑ¡Òµ	91	³£ÓÃÓÐÉ«½ðÊô¿ó²ÉÑ¡	912	Ç¦Ð¿¿ó²ÉÑ¡	10	0	10
ZL0010032008156619	2.30108E+11	ºÚÁú½­Ê¡	¹þ¶û±õÊÐ	160	¹É·ÝÓÐÏÞ¹«Ë¾	C	ÖÆÔìÒµ	34	Í¨ÓÃÉè±¸ÖÆÔìÒµ	349	ÆäËûÍ¨ÓÃÉè±¸ÖÆÔìÒµ	3490	ÆäËûÍ¨ÓÃÉè±¸ÖÆÔìÒµ	2	8	2
ZL0010032008219500	3.20206E+11	½­ËÕÊ¡	ÎÞÎýÊÐ	174	Ë½Óª¹É·ÝÓÐÏÞ¹«Ë¾	C	ÖÆÔìÒµ	38	µçÆø»úÐµºÍÆ÷²ÄÖÆÔìÒµ	382	ÊäÅäµç¼°¿ØÖÆÉè±¸ÖÆÔì	3823	Åäµç¿ª¹Ø¿ØÖÆÉè±¸ÖÆÔì	17	8	17
ZL0010032008698769	4.21202E+11	ºþ±±Ê¡	ÏÌÄþÊÐ	173	Ë½ÓªÓÐÏÞÔðÈÎ¹«Ë¾	C	ÖÆÔìÒµ	35	×¨ÓÃÉè±¸ÖÆÔìÒµ	351	²É¿ó¡¢Ò±½ð¡¢½¨Öþ×¨ÓÃÉè±¸ÖÆÔì	3511	¿óÉ½»úÐµÖÆÔì	2	0	2
ZL0010032008946375	6.40205E+11	ÄþÏÄ»Ø×å×ÔÖÎÇø	Ê¯×ìÉ½ÊÐ	159	ÆäËûÓÐÏÞÔðÈÎ¹«Ë¾	C	ÖÆÔìÒµ	31	ºÚÉ«½ðÊôÒ±Á¶ºÍÑ¹ÑÓ¼Ó¹¤Òµ	315	ÌúºÏ½ðÒ±Á¶	3150	ÌúºÏ½ðÒ±Á¶	0	2	0
ZL0010032009340886	3.30108E+11	Õã½­Ê¡	º¼ÖÝÊÐ	330	Íâ×Ê£¨¶À×Ê£©ÆóÒµ	C	ÖÆÔìÒµ	39	¼ÆËã»ú¡¢Í¨ÐÅºÍÆäËûµç×ÓÉè±¸ÖÆÔìÒµ	399	ÆäËûµç×ÓÉè±¸ÖÆÔì	3990	ÆäËûµç×ÓÉè±¸ÖÆÔì	0	2	0
ZL0010032009455289	3.40207E+11	°²»ÕÊ¡	ÎßºþÊÐ	173	Ë½ÓªÓÐÏÞÔðÈÎ¹«Ë¾	C	ÖÆÔìÒµ	34	Í¨ÓÃÉè±¸ÖÆÔìÒµ	348	Í¨ÓÃÁã²¿¼þÖÆÔì	3484	»úÐµÁã²¿¼þ¼Ó¹¤	9	2	9
ZL0010032009466680	3.40881E+11	°²»ÕÊ¡	°²ÇìÊÐ	173	Ë½ÓªÓÐÏÞÔðÈÎ¹«Ë¾	C	ÖÆÔìÒµ	29	Ïð½ººÍËÜÁÏÖÆÆ·Òµ	291	Ïð½ºÖÆÆ·Òµ	2912	Ïð½º°å¡¢¹Ü¡¢´øÖÆÔì	0	1	0
ZL0010032010694195	4.21081E+11	ºþ±±Ê¡	¾£ÖÝÊÐ	160	¹É·ÝÓÐÏÞ¹«Ë¾	C	ÖÆÔìÒµ	27	Ò½Ò©ÖÆÔìÒµ	272	»¯Ñ§Ò©Æ·ÖÆ¼ÁÖÆÔì	2720	»¯Ñ§Ò©Æ·ÖÆ¼ÁÖÆÔì	1	0	1
ZL0010032010747574	4.40116E+11	¹ã¶«Ê¡	¹ãÖÝÊÐ	173	Ë½ÓªÓÐÏÞÔðÈÎ¹«Ë¾	C	ÖÆÔìÒµ	26	»¯Ñ§Ô­ÁÏºÍ»¯Ñ§ÖÆÆ·ÖÆÔìÒµ	268	ÈÕÓÃ»¯Ñ§²úÆ·ÖÆÔì	2681	·ÊÔí¼°ºÏ³ÉÏ´µÓ¼ÁÖÆÔì	0	4	0
ZL0010032010747575	4.40116E+11	¹ã¶«Ê¡	¹ãÖÝÊÐ	173	Ë½ÓªÓÐÏÞÔðÈÎ¹«Ë¾	C	ÖÆÔìÒµ	29	Ïð½ººÍËÜÁÏÖÆÆ·Òµ	291	Ïð½ºÖÆÆ·Òµ	2919	ÆäËûÏð½ºÖÆÆ·ÖÆÔì	0	1	0
ZL0010032010842808	4.45203E+11	¹ã¶«Ê¡	½ÒÑôÊÐ	159	ÆäËûÓÐÏÞÔðÈÎ¹«Ë¾	C	ÖÆÔìÒµ	33	½ðÊôÖÆÆ·Òµ	338	½ðÊôÖÆÈÕÓÃÆ·ÖÆÔì	3382	½ðÊôÖÆ²Í¾ßºÍÆ÷ÃóÖÆÔì	0	2	0
ZL0010032010919165	5.30427E+11	ÔÆÄÏÊ¡	ÓñÏªÊÐ	159	ÆäËûÓÐÏÞÔðÈÎ¹«Ë¾	C	ÖÆÔìÒµ	13	Å©¸±Ê³Æ·¼Ó¹¤Òµ	137	Êß²Ë¡¢Ë®¹ûºÍ¼á¹û¼Ó¹¤	1371	Êß²Ë¼Ó¹¤	0	1	0
ZL0010032013461051	3.40504E+11	°²»ÕÊ¡	Âí°°É½ÊÐ	151	¹úÓÐ¶À×Ê¹«Ë¾	C	ÖÆÔìÒµ	34	Í¨ÓÃÉè±¸ÖÆÔìÒµ	348	Í¨ÓÃÁã²¿¼þÖÆÔì	3484	»úÐµÁã²¿¼þ¼Ó¹¤	3	2	3
ZL0010041890676511	4.20203E+11	ºþ±±Ê¡	»ÆÊ¯ÊÐ	160	¹É·ÝÓÐÏÞ¹«Ë¾	C	ÖÆÔìÒµ	31	ºÚÉ«½ðÊôÒ±Á¶ºÍÑ¹ÑÓ¼Ó¹¤Òµ	314	¸ÖÑ¹ÑÓ¼Ó¹¤	3140	¸ÖÑ¹ÑÓ¼Ó¹¤	21	5	21
ZL0010041958676512	4.20203E+11	ºþ±±Ê¡	»ÆÊ¯ÊÐ	210	ºÏ×Ê¾­ÓªÆóÒµ£¨¸Û»ò°ÄÌ¨×Ê£©	C	ÖÆÔìÒµ	31	ºÚÉ«½ðÊôÒ±Á¶ºÍÑ¹ÑÓ¼Ó¹¤Òµ	312	Á¶¸Ö	3120	Á¶¸Ö	0	4	0
ZL0010041970930957	6.10581E+11	ÉÂÎ÷Ê¡	Î¼ÄÏÊÐ	159	ÆäËûÓÐÏÞÔðÈÎ¹«Ë¾	B	²É¿óÒµ	6	ÃºÌ¿¿ª²ÉºÍÏ´Ñ¡Òµ	61	ÑÌÃººÍÎÞÑÌÃº¿ª²ÉÏ´Ñ¡	610	ÑÌÃººÍÎÞÑÌÃº¿ª²ÉÏ´Ñ¡	0	1	0
ZL0010041984946153	6.40202E+11	ÄþÏÄ»Ø×å×ÔÖÎÇø	Ê¯×ìÉ½ÊÐ	159	ÆäËûÓÐÏÞÔðÈÎ¹«Ë¾	C	ÖÆÔìÒµ	35	×¨ÓÃÉè±¸ÖÆÔìÒµ	351	²É¿ó¡¢Ò±½ð¡¢½¨Öþ×¨ÓÃÉè±¸ÖÆÔì	3511	¿óÉ½»úÐµÖÆÔì	0	2	0
ZL0010041990855360	4.50802E+11	¹ãÎ÷×³×å×ÔÖÎÇø	¹ó¸ÛÊÐ	159	ÆäËûÓÐÏÞÔðÈÎ¹«Ë¾	C	ÖÆÔìÒµ	13	Å©¸±Ê³Æ·¼Ó¹¤Òµ	134	ÖÆÌÇÒµ	1340	ÖÆÌÇÒµ	0	1	0
ZL0010041992472509	3.41282E+11	°²»ÕÊ¡	¸·ÑôÊÐ	171	Ë½Óª¶À×ÊÆóÒµ	C	ÖÆÔìÒµ	17	·ÄÖ¯Òµ	178	·Ç¼ÒÓÃ·ÄÖ¯ÖÆ³ÉÆ·ÖÆÔì	1782	Éþ¡¢Ë÷¡¢ÀÂÖÆÔì	0	2	0
ZL0010041993906147	5.20114E+11	¹óÖÝÊ¡	¹óÑôÊÐ	310	ÖÐÍâºÏ×Ê¾­ÓªÆóÒµ	C	ÖÆÔìÒµ	36	Æû³µÖÆÔìÒµ	366	Æû³µÁã²¿¼þ¼°Åä¼þÖÆÔì	3660	Æû³µÁã²¿¼þ¼°Åä¼þÖÆÔì	2	1	2
ZL0010041995094120	1.52201E+11	ÄÚÃÉ¹Å×ÔÖÎÇø	ÐË°²ÃË	173	Ë½ÓªÓÐÏÞÔðÈÎ¹«Ë¾	C	ÖÆÔìÒµ	35	×¨ÓÃÉè±¸ÖÆÔìÒµ	357	Å©¡¢ÁÖ¡¢ÄÁ¡¢Óæ×¨ÓÃ»úÐµÖÆÔì	3572	»úÐµ»¯Å©Òµ¼°Ô°ÒÕ»ú¾ßÖÆÔì	1	0	1
ZL0010041995211082	3.20115E+11	½­ËÕÊ¡	ÄÏ¾©ÊÐ	173	Ë½ÓªÓÐÏÞÔðÈÎ¹«Ë¾	C	ÖÆÔìÒµ	19	Æ¤¸ï¡¢Ã«Æ¤¡¢ÓðÃ«¼°ÆäÖÆÆ·ºÍÖÆÐ¬Òµ	192	Æ¤¸ïÖÆÆ·ÖÆÔì	1922	Æ¤Ïä¡¢°ü£¨´ü£©ÖÆÔì	0	1	0
ZL0010041995753390	4.40203E+11	¹ã¶«Ê¡	ÉØ¹ØÊÐ	173	Ë½ÓªÓÐÏÞÔðÈÎ¹«Ë¾	C	ÖÆÔìÒµ	35	×¨ÓÃÉè±¸ÖÆÔìÒµ	353	Ê³Æ·¡¢ÒûÁÏ¡¢ÑÌ²Ý¼°ËÇÁÏÉú²ú×¨ÓÃÉè±¸ÖÆÔì¡¡¡¡¡¡	3533	ÑÌ²ÝÉú²ú×¨ÓÃÉè±¸ÖÆÔì	0	1	0
ZL0010041996848218	4.50108E+11	¹ãÎ÷×³×å×ÔÖÎÇø	ÄÏÄþÊÐ	160	¹É·ÝÓÐÏÞ¹«Ë¾	C	ÖÆÔìÒµ	20	Ä¾²Ä¼Ó¹¤ºÍÄ¾¡¢Öñ¡¢ÌÙ¡¢×Ø¡¢²ÝÖÆÆ·Òµ	202	ÈËÔì°åÖÆÔì	2022	ÏËÎ¬°åÖÆÔì	3	1	3
ZL0010041997687443	4.20802E+11	ºþ±±Ê¡	¾£ÃÅÊÐ	110	¹úÓÐÆóÒµ	C	ÖÆÔìÒµ	37	ÌúÂ·¡¢´¬²°¡¢º½¿Õº½ÌìºÍÆäËûÔËÊäÉè±¸ÖÆÔìÒµ	375	Ä¦ÍÐ³µÖÆÔì	3752	Ä¦ÍÐ³µÁã²¿¼þ¼°Åä¼þÖÆÔì	3	14	3
ZL0010041998629372	4.10184E+11	ºÓÄÏÊ¡	Ö£ÖÝÊÐ	159	ÆäËûÓÐÏÞÔðÈÎ¹«Ë¾	C	ÖÆÔìÒµ	30	·Ç½ðÊô¿óÎïÖÆÆ·Òµ	309	Ê¯Ä«¼°ÆäËû·Ç½ðÊô¿óÎïÖÆÆ·ÖÆÔì	3099	ÆäËû·Ç½ðÊô¿óÎïÖÆÆ·ÖÆÔì	2	0	2
ZL0010041998747580	4.40116E+11	¹ã¶«Ê¡	¹ãÖÝÊÐ	160	¹É·ÝÓÐÏÞ¹«Ë¾	C	ÖÆÔìÒµ	34	Í¨ÓÃÉè±¸ÖÆÔìÒµ	346	ºæÂ¯¡¢·ç»ú¡¢ºâÆ÷¡¢°ü×°µÈÉè±¸ÖÆÔì	3468	°ü×°×¨ÓÃÉè±¸ÖÆÔì	14	43	14
ZL0010041998928897	6.10403E+11	ÉÂÎ÷Ê¡	ÏÌÑôÊÐ	330	Íâ×Ê£¨¶À×Ê£©ÆóÒµ	C	ÖÆÔìÒµ	26	»¯Ñ§Ô­ÁÏºÍ»¯Ñ§ÖÆÆ·ÖÆÔìÒµ	262	·ÊÁÏÖÆÔì	2625	ÓÐ»ú·ÊÁÏ¼°Î¢ÉúÎï·ÊÁÏÖÆÔì	1	0	1
ZL0010041999738650	4.40106E+11	¹ã¶«Ê¡	¹ãÖÝÊÐ	159	ÆäËûÓÐÏÞÔðÈÎ¹«Ë¾	C	ÖÆÔìÒµ	29	Ïð½ººÍËÜÁÏÖÆÆ·Òµ	292	ËÜÁÏÖÆÆ·Òµ	2929	ÆäËûËÜÁÏÖÆÆ·ÖÆÔì	0	1	0
ZL0010042000435293	3.30902E+11	Õã½­Ê¡	ÖÛÉ½ÊÐ	159	ÆäËûÓÐÏÞÔðÈÎ¹«Ë¾	C	ÖÆÔìÒµ	37	ÌúÂ·¡¢´¬²°¡¢º½¿Õº½ÌìºÍÆäËûÔËÊäÉè±¸ÖÆÔìÒµ	373	´¬²°¼°Ïà¹Ø×°ÖÃÖÆÔì	3734	´¬ÓÃÅäÌ×Éè±¸ÖÆÔì	0	1	0
ZL0010042001159688	2.30207E+11	ºÚÁú½­Ê¡	ÆëÆë¹þ¶ûÊÐ	210	ºÏ×Ê¾­ÓªÆóÒµ£¨¸Û»ò°ÄÌ¨×Ê£©	C	ÖÆÔìÒµ	33	½ðÊôÖÆÆ·Òµ	338	½ðÊôÖÆÈÕÓÃÆ·ÖÆÔì	0	0	0	1	0
ZL0010042001423592	3.30723E+11	Õã½­Ê¡	½ð»ªÊÐ	173	Ë½ÓªÓÐÏÞÔðÈÎ¹«Ë¾	C	ÖÆÔìÒµ	38	µçÆø»úÐµºÍÆ÷²ÄÖÆÔìÒµ	381	µç»úÖÆÔì	3819	Î¢µç»ú¼°ÆäËûµç»úÖÆÔì	0	1	0
ZL0010042002211083	3.20115E+11	½­ËÕÊ¡	ÄÏ¾©ÊÐ	159	ÆäËûÓÐÏÞÔðÈÎ¹«Ë¾	C	ÖÆÔìÒµ	26	»¯Ñ§Ô­ÁÏºÍ»¯Ñ§ÖÆÆ·ÖÆÔìÒµ	264	Í¿ÁÏ¡¢ÓÍÄ«¡¢ÑÕÁÏ¼°ÀàËÆ²úÆ·ÖÆÔì	2641	Í¿ÁÏÖÆÔì	1	4	1
ZL0010042002906148	5.20114E+11	¹óÖÝÊ¡	¹óÑôÊÐ	210	ºÏ×Ê¾­ÓªÆóÒµ£¨¸Û»ò°ÄÌ¨×Ê£©	C	ÖÆÔìÒµ	33	½ðÊôÖÆÆ·Òµ	336	½ðÊô±íÃæ´¦Àí¼°ÈÈ´¦Àí¼Ó¹¤	3360	½ðÊô±íÃæ´¦Àí¼°ÈÈ´¦Àí¼Ó¹¤	0	1	0
ZL0010042002939759	6.20902E+11	¸ÊËàÊ¡	¾ÆÈªÊÐ	159	ÆäËûÓÐÏÞÔðÈÎ¹«Ë¾	C	ÖÆÔìÒµ	38	µçÆø»úÐµºÍÆ÷²ÄÖÆÔìÒµ	382	ÊäÅäµç¼°¿ØÖÆÉè±¸ÖÆÔì	3823	Åäµç¿ª¹Ø¿ØÖÆÉè±¸ÖÆÔì	0	1	0
ZL0010042003450209	3.31181E+11	Õã½­Ê¡	ÀöË®ÊÐ	173	Ë½ÓªÓÐÏÞÔðÈÎ¹«Ë¾	C	ÖÆÔìÒµ	36	Æû³µÖÆÔìÒµ	366	Æû³µÁã²¿¼þ¼°Åä¼þÖÆÔì	3660	Æû³µÁã²¿¼þ¼°Åä¼þÖÆÔì	1	1	1
ZL0010042003585974	3.70883E+11	É½¶«Ê¡	¼ÃÄþÊÐ	174	Ë½Óª¹É·ÝÓÐÏÞ¹«Ë¾	C	ÖÆÔìÒµ	34	Í¨ÓÃÉè±¸ÖÆÔìÒµ	342	½ðÊô¼Ó¹¤»úÐµÖÆÔì	3422	½ðÊô³ÉÐÎ»ú´²ÖÆÔì	5	0	5
ZL0010042004318466	3.21102E+11	½­ËÕÊ¡	Õò½­ÊÐ	173	Ë½ÓªÓÐÏÞÔðÈÎ¹«Ë¾	C	ÖÆÔìÒµ	39	¼ÆËã»ú¡¢Í¨ÐÅºÍÆäËûµç×ÓÉè±¸ÖÆÔìÒµ	396	µç×ÓÆ÷¼þÖÆÔì	3963	¼¯³ÉµçÂ·ÖÆÔì	4	0	4
ZL0010042005562236	3.70503E+11	É½¶«Ê¡	¶«ÓªÊÐ	173	Ë½ÓªÓÐÏÞÔðÈÎ¹«Ë¾	C	ÖÆÔìÒµ	27	Ò½Ò©ÖÆÔìÒµ	272	»¯Ñ§Ò©Æ·ÖÆ¼ÁÖÆÔì	2720	»¯Ñ§Ò©Æ·ÖÆ¼ÁÖÆÔì	0	3	0
ZL0010042005683667	4.20607E+11	ºþ±±Ê¡	Ïå·®ÊÐ	173	Ë½ÓªÓÐÏÞÔðÈÎ¹«Ë¾	C	ÖÆÔìÒµ	35	×¨ÓÃÉè±¸ÖÆÔìÒµ	351	²É¿ó¡¢Ò±½ð¡¢½¨Öþ×¨ÓÃÉè±¸ÖÆÔì	3511	¿óÉ½»úÐµÖÆÔì	0	2	0
ZL0010042006511921	3.50721E+11	¸£½¨Ê¡	ÄÏÆ½ÊÐ	173	Ë½ÓªÓÐÏÞÔðÈÎ¹«Ë¾	C	ÖÆÔìÒµ	13	Å©¸±Ê³Æ·¼Ó¹¤Òµ	133	Ö²ÎïÓÍ¼Ó¹¤	1331	Ê³ÓÃÖ²ÎïÓÍ¼Ó¹¤	0	2	0
ZL0010042006706520	4.30104E+11	ºþÄÏÊ¡	³¤É³ÊÐ	159	ÆäËûÓÐÏÞÔðÈÎ¹«Ë¾	C	ÖÆÔìÒµ	39	¼ÆËã»ú¡¢Í¨ÐÅºÍÆäËûµç×ÓÉè±¸ÖÆÔìÒµ	394	À×´ï¼°ÅäÌ×Éè±¸ÖÆÔì	3940	À×´ï¼°ÅäÌ×Éè±¸ÖÆÔì	3	3	3
ZL0010042006721501	4.30611E+11	ºþÄÏÊ¡	ÔÀÑôÊÐ	173	Ë½ÓªÓÐÏÞÔðÈÎ¹«Ë¾	C	ÖÆÔìÒµ	13	Å©¸±Ê³Æ·¼Ó¹¤Òµ	132	ËÇÁÏ¼Ó¹¤	1320	ËÇÁÏ¼Ó¹¤	1	0	1
ZL0010042006747590	4.40116E+11	¹ã¶«Ê¡	¹ãÖÝÊÐ	173	Ë½ÓªÓÐÏÞÔðÈÎ¹«Ë¾	C	ÖÆÔìÒµ	39	¼ÆËã»ú¡¢Í¨ÐÅºÍÆäËûµç×ÓÉè±¸ÖÆÔìÒµ	396	µç×ÓÆ÷¼þÖÆÔì	3969	¹âµç×ÓÆ÷¼þ¼°ÆäËûµç×ÓÆ÷¼þÖÆÔì	0	1	0
ZL0010042007464476	3.40811E+11	°²»ÕÊ¡	°²ÇìÊÐ	159	ÆäËûÓÐÏÞÔðÈÎ¹«Ë¾	C	ÖÆÔìÒµ	17	·ÄÖ¯Òµ	171	ÃÞ·ÄÖ¯¼°Ó¡È¾¾«¼Ó¹¤	1712	ÃÞÖ¯Ôì¼Ó¹¤	2	1	2
ZL0010042007484267	3.50105E+11	¸£½¨Ê¡	¸£ÖÝÊÐ	310	ÖÐÍâºÏ×Ê¾­ÓªÆóÒµ	C	ÖÆÔìÒµ	13	Å©¸±Ê³Æ·¼Ó¹¤Òµ	136	Ë®²úÆ·¼Ó¹¤	1363	Ë®²úËÇÁÏÖÆÔì	1	0	1
ZL0010042008542602	3.70211E+11	É½¶«Ê¡	ÇàµºÊÐ	159	ÆäËûÓÐÏÞÔðÈÎ¹«Ë¾	C	ÖÆÔìÒµ	25	Ê¯ÓÍ¼Ó¹¤¡¢Á¶½¹ºÍºËÈ¼ÁÏ¼Ó¹¤Òµ	251	¾«Á¶Ê¯ÓÍ²úÆ·ÖÆÔì	2511	Ô­ÓÍ¼Ó¹¤¼°Ê¯ÓÍÖÆÆ·ÖÆÔì	2	0	2
ZL0010042008657348	4.11323E+11	ºÓÄÏÊ¡	ÄÏÑôÊÐ	159	ÆäËûÓÐÏÞÔðÈÎ¹«Ë¾	C	ÖÆÔìÒµ	30	·Ç½ðÊô¿óÎïÖÆÆ·Òµ	309	Ê¯Ä«¼°ÆäËû·Ç½ðÊô¿óÎïÖÆÆ·ÖÆÔì	3099	ÆäËû·Ç½ðÊô¿óÎïÖÆÆ·ÖÆÔì	6	0	6
ZL0010042008805934	4.41202E+11	¹ã¶«Ê¡	ÕØÇìÊÐ	330	Íâ×Ê£¨¶À×Ê£©ÆóÒµ	D	µçÁ¦¡¢ÈÈÁ¦¡¢È¼Æø¼°Ë®Éú²úºÍ¹©Ó¦Òµ	45	È¼ÆøÉú²úºÍ¹©Ó¦Òµ	450	È¼ÆøÉú²úºÍ¹©Ó¦Òµ	4500	È¼ÆøÉú²úºÍ¹©Ó¦Òµ	1	0	1
ZL0010042008946158	6.40202E+11	ÄþÏÄ»Ø×å×ÔÖÎÇø	Ê¯×ìÉ½ÊÐ	173	Ë½ÓªÓÐÏÞÔðÈÎ¹«Ë¾	C	ÖÆÔìÒµ	31	ºÚÉ«½ðÊôÒ±Á¶ºÍÑ¹ÑÓ¼Ó¹¤Òµ	313	ºÚÉ«½ðÊôÖýÔì	3130	ºÚÉ«½ðÊôÖýÔì	1	0	1
ZL0010042009160390	2.30304E+11	ºÚÁú½­Ê¡	¼¦Î÷ÊÐ	159	ÆäËûÓÐÏÞÔðÈÎ¹«Ë¾	D	µçÁ¦¡¢ÈÈÁ¦¡¢È¼Æø¼°Ë®Éú²úºÍ¹©Ó¦Òµ	44	µçÁ¦¡¢ÈÈÁ¦Éú²úºÍ¹©Ó¦Òµ	441	µçÁ¦Éú²ú	4411	»ðÁ¦·¢µç	0	1	0
ZL0010042009423667	3.30723E+11	Õã½­Ê¡	½ð»ªÊÐ	173	Ë½ÓªÓÐÏÞÔðÈÎ¹«Ë¾	C	ÖÆÔìÒµ	21	¼Ò¾ßÖÆÔìÒµ	213	½ðÊô¼Ò¾ßÖÆÔì	2130	½ðÊô¼Ò¾ßÖÆÔì	5	0	5
ZL0010042010340890	3.30108E+11	Õã½­Ê¡	º¼ÖÝÊÐ	173	Ë½ÓªÓÐÏÞÔðÈÎ¹«Ë¾	C	ÖÆÔìÒµ	18	·ÄÖ¯·þ×°¡¢·þÊÎÒµ	181	»úÖ¯·þ×°ÖÆÔì	1810	»úÖ¯·þ×°ÖÆÔì	1	0	1
ZL0010042010855379	4.50802E+11	¹ãÎ÷×³×å×ÔÖÎÇø	¹ó¸ÛÊÐ	159	ÆäËûÓÐÏÞÔðÈÎ¹«Ë¾	C	ÖÆÔìÒµ	26	»¯Ñ§Ô­ÁÏºÍ»¯Ñ§ÖÆÆ·ÖÆÔìÒµ	262	·ÊÁÏÖÆÔì	2624	¸´»ì·ÊÁÏÖÆÔì	0	2	0
ZL0010042012449495	3.31124E+11	Õã½­Ê¡	ÀöË®ÊÐ	173	Ë½ÓªÓÐÏÞÔðÈÎ¹«Ë¾	C	ÖÆÔìÒµ	38	µçÆø»úÐµºÍÆ÷²ÄÖÆÔìÒµ	382	ÊäÅäµç¼°¿ØÖÆÉè±¸ÖÆÔì	3825	¹â·üÉè±¸¼°ÔªÆ÷¼þÖÆÔì	0	1	0
ZL0010042012754976	4.40303E+11	¹ã¶«Ê¡	ÉîÛÚÊÐ	110	¹úÓÐÆóÒµ	D	µçÁ¦¡¢ÈÈÁ¦¡¢È¼Æø¼°Ë®Éú²úºÍ¹©Ó¦Òµ	44	µçÁ¦¡¢ÈÈÁ¦Éú²úºÍ¹©Ó¦Òµ	442	µçÁ¦¹©Ó¦	4420	µçÁ¦¹©Ó¦	186	52	186
ZL0010042013907046	5.20222E+11	¹óÖÝÊ¡	ÁùÅÌË®ÊÐ	159	ÆäËûÓÐÏÞÔðÈÎ¹«Ë¾	D	µçÁ¦¡¢ÈÈÁ¦¡¢È¼Æø¼°Ë®Éú²úºÍ¹©Ó¦Òµ	44	µçÁ¦¡¢ÈÈÁ¦Éú²úºÍ¹©Ó¦Òµ	441	µçÁ¦Éú²ú	4414	·çÁ¦·¢µç	0	1	0
ZL0010051966938552	6.20503E+11	¸ÊËàÊ¡	ÌìË®ÊÐ	159	ÆäËûÓÐÏÞÔðÈÎ¹«Ë¾	C	ÖÆÔìÒµ	34	Í¨ÓÃÉè±¸ÖÆÔìÒµ	342	½ðÊô¼Ó¹¤»úÐµÖÆÔì	3422	½ðÊô³ÉÐÎ»ú´²ÖÆÔì	0	5	0
ZL0010051993615346	3.71526E+11	É½¶«Ê¡	ÁÄ³ÇÊÐ	159	ÆäËûÓÐÏÞÔðÈÎ¹«Ë¾	C	ÖÆÔìÒµ	36	Æû³µÖÆÔìÒµ	361	Æû³µÕû³µÖÆÔì	3610	Æû³µÕû³µÖÆÔì	3	4	3
ZL0010051994922152	5.32901E+11	ÔÆÄÏÊ¡	´óÀí°××å×ÔÖÎÖÝ	173	Ë½ÓªÓÐÏÞÔðÈÎ¹«Ë¾	C	ÖÆÔìÒµ	22	ÔìÖ½ºÍÖ½ÖÆÆ·Òµ	223	Ö½ÖÆÆ·ÖÆÔì	2239	ÆäËûÖ½ÖÆÆ·ÖÆÔì	2	1	2
ZL0010051995484271	3.50105E+11	¸£½¨Ê¡	¸£ÖÝÊÐ	210	ºÏ×Ê¾­ÓªÆóÒµ£¨¸Û»ò°ÄÌ¨×Ê£©	C	ÖÆÔìÒµ	39	¼ÆËã»ú¡¢Í¨ÐÅºÍÆäËûµç×ÓÉè±¸ÖÆÔìÒµ	391	¼ÆËã»úÖÆÔì	3913	¼ÆËã»úÍâÎ§Éè±¸ÖÆÔì	0	6	0
ZL0010051997922153	5.32901E+11	ÔÆÄÏÊ¡	´óÀí°××å×ÔÖÎÖÝ	210	ºÏ×Ê¾­ÓªÆóÒµ£¨¸Û»ò°ÄÌ¨×Ê£©	C	ÖÆÔìÒµ	23	Ó¡Ë¢ºÍ¼ÇÂ¼Ã½½é¸´ÖÆÒµ	231	Ó¡Ë¢	2319	°ü×°×°äê¼°ÆäËûÓ¡Ë¢	2	0	2
ZL0010051998106354	2.10203E+11	ÁÉÄþÊ¡	´óÁ¬ÊÐ	159	ÆäËûÓÐÏÞÔðÈÎ¹«Ë¾	C	ÖÆÔìÒµ	33	½ðÊôÖÆÆ·Òµ	336	½ðÊô±íÃæ´¦Àí¼°ÈÈ´¦Àí¼Ó¹¤	3360	½ðÊô±íÃæ´¦Àí¼°ÈÈ´¦Àí¼Ó¹¤	2	0	2
ZL0010051998360981	3.30212E+11	Õã½­Ê¡	Äþ²¨ÊÐ	210	ºÏ×Ê¾­ÓªÆóÒµ£¨¸Û»ò°ÄÌ¨×Ê£©	C	ÖÆÔìÒµ	36	Æû³µÖÆÔìÒµ	366	Æû³µÁã²¿¼þ¼°Åä¼þÖÆÔì	3660	Æû³µÁã²¿¼þ¼°Åä¼þÖÆÔì	0	2	0
ZL0010051999244593	3.20411E+11	½­ËÕÊ¡	³£ÖÝÊÐ	173	Ë½ÓªÓÐÏÞÔðÈÎ¹«Ë¾	C	ÖÆÔìÒµ	26	»¯Ñ§Ô­ÁÏºÍ»¯Ñ§ÖÆÆ·ÖÆÔìÒµ	263	Å©Ò©ÖÆÔì	2631	»¯Ñ§Å©Ò©ÖÆÔì	5	3	5
ZL0010051999711591	4.30204E+11	ºþÄÏÊ¡	ÖêÖÞÊÐ	160	¹É·ÝÓÐÏÞ¹«Ë¾	C	ÖÆÔìÒµ	34	Í¨ÓÃÉè±¸ÖÆÔìÒµ	343	ÎïÁÏ°áÔËÉè±¸ÖÆÔì	3432	ÆðÖØ»úÖÆÔì	0	1	0
ZL0010052000222844	3.20211E+11	½­ËÕÊ¡	ÎÞÎýÊÐ	173	Ë½ÓªÓÐÏÞÔðÈÎ¹«Ë¾	C	ÖÆÔìÒµ	40	ÒÇÆ÷ÒÇ±íÖÆÔìÒµ	401	Í¨ÓÃÒÇÆ÷ÒÇ±íÖÆÔì	4011	¹¤Òµ×Ô¶¯¿ØÖÆÏµÍ³×°ÖÃÖÆÔì	1	0	1
ZL0010052002244597	3.20412E+11	½­ËÕÊ¡	³£ÖÝÊÐ	310	ÖÐÍâºÏ×Ê¾­ÓªÆóÒµ	C	ÖÆÔìÒµ	35	×¨ÓÃÉè±¸ÖÆÔìÒµ	358	Ò½ÁÆÒÇÆ÷Éè±¸¼°Æ÷ÐµÖÆÔì	3586	¼ÙÖ«¡¢ÈË¹¤Æ÷¹Ù¼°Ö²£¨½é£©ÈëÆ÷ÐµÖÆÔì	3	4	3
ZL0010052002419145	3.30682E+11	Õã½­Ê¡	ÉÜÐËÊÐ	173	Ë½ÓªÓÐÏÞÔðÈÎ¹«Ë¾	C	ÖÆÔìÒµ	38	µçÆø»úÐµºÍÆ÷²ÄÖÆÔìÒµ	387	ÕÕÃ÷Æ÷¾ßÖÆÔì	3872	ÕÕÃ÷µÆ¾ßÖÆÔì	1	0	1
ZL0010052002563839	3.70602E+11	É½¶«Ê¡	ÑÌÌ¨ÊÐ	159	ÆäËûÓÐÏÞÔðÈÎ¹«Ë¾	C	ÖÆÔìÒµ	26	»¯Ñ§Ô­ÁÏºÍ»¯Ñ§ÖÆÆ·ÖÆÔìÒµ	262	·ÊÁÏÖÆÔì	2624	¸´»ì·ÊÁÏÖÆÔì	2	9	2
ZL0010052002801546	4.40785E+11	¹ã¶«Ê¡	½­ÃÅÊÐ	159	ÆäËûÓÐÏÞÔðÈÎ¹«Ë¾	C	ÖÆÔìÒµ	39	¼ÆËã»ú¡¢Í¨ÐÅºÍÆäËûµç×ÓÉè±¸ÖÆÔìÒµ	393	¹ã²¥µçÊÓÉè±¸ÖÆÔì	3932	¹ã²¥µçÊÓ½ÓÊÕÉè±¸¼°Æ÷²ÄÖÆÔì	4	1	4
ZL0010052003285029	3.20611E+11	½­ËÕÊ¡	ÄÏÍ¨ÊÐ	173	Ë½ÓªÓÐÏÞÔðÈÎ¹«Ë¾	C	ÖÆÔìÒµ	28	»¯Ñ§ÏËÎ¬ÖÆÔìÒµ	282	ºÏ³ÉÏËÎ¬ÖÆÔì	2829	ÆäËûºÏ³ÉÏËÎ¬ÖÆÔì	2	0	2
ZL0010052003489915	3.50205E+11	¸£½¨Ê¡	ÏÃÃÅÊÐ	174	Ë½Óª¹É·ÝÓÐÏÞ¹«Ë¾	C	ÖÆÔìÒµ	22	ÔìÖ½ºÍÖ½ÖÆÆ·Òµ	223	Ö½ÖÆÆ·ÖÆÔì	2231	Ö½ºÍÖ½°åÈÝÆ÷ÖÆÔì	2	0	2
ZL0010052004674252	4.20114E+11	ºþ±±Ê¡	ÎäººÊÐ	173	Ë½ÓªÓÐÏÞÔðÈÎ¹«Ë¾	C	ÖÆÔìÒµ	34	Í¨ÓÃÉè±¸ÖÆÔìÒµ	342	½ðÊô¼Ó¹¤»úÐµÖÆÔì	3422	½ðÊô³ÉÐÎ»ú´²ÖÆÔì	1	0	1
ZL0010052004682384	4.20583E+11	ºþ±±Ê¡	ÒË²ýÊÐ	159	ÆäËûÓÐÏÞÔðÈÎ¹«Ë¾	C	ÖÆÔìÒµ	17	·ÄÖ¯Òµ	171	ÃÞ·ÄÖ¯¼°Ó¡È¾¾«¼Ó¹¤	1711	ÃÞ·ÄÉ´¼Ó¹¤	3	0	3
ZL0010052004711849	4.30211E+11	ºþÄÏÊ¡	ÖêÖÞÊÐ	173	Ë½ÓªÓÐÏÞÔðÈÎ¹«Ë¾	C	ÖÆÔìÒµ	38	µçÆø»úÐµºÍÆ÷²ÄÖÆÔìÒµ	381	µç»úÖÆÔì	3819	Î¢µç»ú¼°ÆäËûµç»úÖÆÔì	1	0	1
ZL0010052004878133	5.10112E+11	ËÄ´¨Ê¡	³É¶¼ÊÐ	173	Ë½ÓªÓÐÏÞÔðÈÎ¹«Ë¾	C	ÖÆÔìÒµ	27	Ò½Ò©ÖÆÔìÒµ	275	ÊÞÓÃÒ©Æ·ÖÆÔì	2750	ÊÞÓÃÒ©Æ·ÖÆÔì	0	2	0
ZL0010052005402290	3.30483E+11	Õã½­Ê¡	¼ÎÐËÊÐ	159	ÆäËûÓÐÏÞÔðÈÎ¹«Ë¾	D	µçÁ¦¡¢ÈÈÁ¦¡¢È¼Æø¼°Ë®Éú²úºÍ¹©Ó¦Òµ	46	Ë®µÄÉú²úºÍ¹©Ó¦Òµ	461	×ÔÀ´Ë®Éú²úºÍ¹©Ó¦	4610	×ÔÀ´Ë®Éú²úºÍ¹©Ó¦	1	0	1
ZL0010052005484277	3.50105E+11	¸£½¨Ê¡	¸£ÖÝÊÐ	159	ÆäËûÓÐÏÞÔðÈÎ¹«Ë¾	C	ÖÆÔìÒµ	39	¼ÆËã»ú¡¢Í¨ÐÅºÍÆäËûµç×ÓÉè±¸ÖÆÔìÒµ	392	Í¨ÐÅÉè±¸ÖÆÔì	3921	Í¨ÐÅÏµÍ³Éè±¸ÖÆÔì	8	9	7
ZL0010052005801558	4.40785E+11	¹ã¶«Ê¡	½­ÃÅÊÐ	230	¸Û°ÄÌ¨¶À×ÊÆóÒµ	C	ÖÆÔìÒµ	39	¼ÆËã»ú¡¢Í¨ÐÅºÍÆäËûµç×ÓÉè±¸ÖÆÔìÒµ	393	¹ã²¥µçÊÓÉè±¸ÖÆÔì	3932	¹ã²¥µçÊÓ½ÓÊÕÉè±¸¼°Æ÷²ÄÖÆÔì	0	2	0
ZL0010052006106368	2.10203E+11	ÁÉÄþÊ¡	´óÁ¬ÊÐ	159	ÆäËûÓÐÏÞÔðÈÎ¹«Ë¾	C	ÖÆÔìÒµ	37	ÌúÂ·¡¢´¬²°¡¢º½¿Õº½ÌìºÍÆäËûÔËÊäÉè±¸ÖÆÔìÒµ	373	´¬²°¼°Ïà¹Ø×°ÖÃÖÆÔì	3734	´¬ÓÃÅäÌ×Éè±¸ÖÆÔì	4	0	4
ZL0010052006361015	3.30212E+11	Õã½­Ê¡	Äþ²¨ÊÐ	310	ÖÐÍâºÏ×Ê¾­ÓªÆóÒµ	C	ÖÆÔìÒµ	38	µçÆø»úÐµºÍÆ÷²ÄÖÆÔìÒµ	382	ÊäÅäµç¼°¿ØÖÆÉè±¸ÖÆÔì	3825	¹â·üÉè±¸¼°ÔªÆ÷¼þÖÆÔì	0	1	0
ZL0010052006361016	3.30212E+11	Õã½­Ê¡	Äþ²¨ÊÐ	330	Íâ×Ê£¨¶À×Ê£©ÆóÒµ	C	ÖÆÔìÒµ	24	ÎÄ½Ì¡¢¹¤ÃÀ¡¢ÌåÓýºÍÓéÀÖÓÃÆ·ÖÆÔìÒµ	245	Íæ¾ßÖÆÔì	2450	Íæ¾ßÖÆÔì	5	0	5
ZL0010052006361017	3.30212E+11	Õã½­Ê¡	Äþ²¨ÊÐ	230	¸Û°ÄÌ¨¶À×ÊÆóÒµ	C	ÖÆÔìÒµ	36	Æû³µÖÆÔìÒµ	361	Æû³µÕû³µÖÆÔì	3610	Æû³µÕû³µÖÆÔì	5	0	5
ZL0010052006496225	3.50427E+11	¸£½¨Ê¡	ÈýÃ÷ÊÐ	173	Ë½ÓªÓÐÏÞÔðÈÎ¹«Ë¾	C	ÖÆÔìÒµ	34	Í¨ÓÃÉè±¸ÖÆÔìÒµ	349	ÆäËûÍ¨ÓÃÉè±¸ÖÆÔìÒµ	3490	ÆäËûÍ¨ÓÃÉè±¸ÖÆÔìÒµ	1	0	1
ZL0010052006512092	3.50722E+11	¸£½¨Ê¡	ÄÏÆ½ÊÐ	173	Ë½ÓªÓÐÏÞÔðÈÎ¹«Ë¾	C	ÖÆÔìÒµ	13	Å©¸±Ê³Æ·¼Ó¹¤Òµ	133	Ö²ÎïÓÍ¼Ó¹¤	1331	Ê³ÓÃÖ²ÎïÓÍ¼Ó¹¤	2	0	2
ZL0010052006521915	3.60302E+11	½­Î÷Ê¡	Æ¼ÏçÊÐ	173	Ë½ÓªÓÐÏÞÔðÈÎ¹«Ë¾	C	ÖÆÔìÒµ	36	Æû³µÖÆÔìÒµ	366	Æû³µÁã²¿¼þ¼°Åä¼þÖÆÔì	3660	Æû³µÁã²¿¼þ¼°Åä¼þÖÆÔì	0	1	0
ZL0010052006542611	3.70211E+11	É½¶«Ê¡	ÇàµºÊÐ	210	ºÏ×Ê¾­ÓªÆóÒµ£¨¸Û»ò°ÄÌ¨×Ê£©	C	ÖÆÔìÒµ	26	»¯Ñ§Ô­ÁÏºÍ»¯Ñ§ÖÆÆ·ÖÆÔìÒµ	266	×¨ÓÃ»¯Ñ§²úÆ·ÖÆÔì	2661	»¯Ñ§ÊÔ¼ÁºÍÖú¼ÁÖÆÔì	0	1	0
ZL0010052007361020	3.30212E+11	Õã½­Ê¡	Äþ²¨ÊÐ	160	¹É·ÝÓÐÏÞ¹«Ë¾	C	ÖÆÔìÒµ	36	Æû³µÖÆÔìÒµ	361	Æû³µÕû³µÖÆÔì	3610	Æû³µÕû³µÖÆÔì	1	8	1
ZL0010052007492774	3.50303E+11	¸£½¨Ê¡	ÆÎÌïÊÐ	159	ÆäËûÓÐÏÞÔðÈÎ¹«Ë¾	C	ÖÆÔìÒµ	13	Å©¸±Ê³Æ·¼Ó¹¤Òµ	136	Ë®²úÆ·¼Ó¹¤	1362	ÓãÃÓÖÆÆ·¼°Ë®²úÆ·¸ÉëçÖÆ¼Ó¹¤	0	2	0
ZL0010052008450222	3.31181E+11	Õã½­Ê¡	ÀöË®ÊÐ	173	Ë½ÓªÓÐÏÞÔðÈÎ¹«Ë¾	C	ÖÆÔìÒµ	36	Æû³µÖÆÔìÒµ	366	Æû³µÁã²¿¼þ¼°Åä¼þÖÆÔì	3660	Æû³µÁã²¿¼þ¼°Åä¼þÖÆÔì	0	2	0
ZL0010052008572833	3.70724E+11	É½¶«Ê¡	Î«·»ÊÐ	173	Ë½ÓªÓÐÏÞÔðÈÎ¹«Ë¾	C	ÖÆÔìÒµ	40	ÒÇÆ÷ÒÇ±íÖÆÔìÒµ	401	Í¨ÓÃÒÇÆ÷ÒÇ±íÖÆÔì	4011	¹¤Òµ×Ô¶¯¿ØÖÆÏµÍ³×°ÖÃÖÆÔì	1	0	1
ZL0010052008682391	4.20583E+11	ºþ±±Ê¡	ÒË²ýÊÐ	159	ÆäËûÓÐÏÞÔðÈÎ¹«Ë¾	C	ÖÆÔìÒµ	29	Ïð½ººÍËÜÁÏÖÆÆ·Òµ	292	ËÜÁÏÖÆÆ·Òµ	2922	ËÜÁÏ°å¡¢¹Ü¡¢ÐÍ²ÄÖÆÔì	2	0	2
ZL0010052008907412	5.20303E+11	¹óÖÝÊ¡	×ñÒåÊÐ	173	Ë½ÓªÓÐÏÞÔðÈÎ¹«Ë¾	C	ÖÆÔìÒµ	38	µçÆø»úÐµºÍÆ÷²ÄÖÆÔìÒµ	382	ÊäÅäµç¼°¿ØÖÆÉè±¸ÖÆÔì	3823	Åäµç¿ª¹Ø¿ØÖÆÉè±¸ÖÆÔì	3	1	3
ZL0010052009512100	3.50722E+11	¸£½¨Ê¡	ÄÏÆ½ÊÐ	159	ÆäËûÓÐÏÞÔðÈÎ¹«Ë¾	C	ÖÆÔìÒµ	24	ÎÄ½Ì¡¢¹¤ÃÀ¡¢ÌåÓýºÍÓéÀÖÓÃÆ·ÖÆÔìÒµ	245	Íæ¾ßÖÆÔì	2450	Íæ¾ßÖÆÔì	0	1	0
ZL0010052009512103	3.50722E+11	¸£½¨Ê¡	ÄÏÆ½ÊÐ	174	Ë½Óª¹É·ÝÓÐÏÞ¹«Ë¾	C	ÖÆÔìÒµ	29	Ïð½ººÍËÜÁÏÖÆÆ·Òµ	292	ËÜÁÏÖÆÆ·Òµ	2925	ËÜÁÏÈËÔì¸ï¡¢ºÏ³É¸ïÖÆÔì	4	0	4
ZL0010052010361039	3.30212E+11	Õã½­Ê¡	Äþ²¨ÊÐ	174	Ë½Óª¹É·ÝÓÐÏÞ¹«Ë¾	C	ÖÆÔìÒµ	18	·ÄÖ¯·þ×°¡¢·þÊÎÒµ	181	»úÖ¯·þ×°ÖÆÔì	1810	»úÖ¯·þ×°ÖÆÔì	4	0	4
ZL0010052010798333	4.40781E+11	¹ã¶«Ê¡	½­ÃÅÊÐ	173	Ë½ÓªÓÐÏÞÔðÈÎ¹«Ë¾	C	ÖÆÔìÒµ	33	½ðÊôÖÆÆ·Òµ	338	½ðÊôÖÆÈÕÓÃÆ·ÖÆÔì	3389	ÆäËû½ðÊôÖÆÈÕÓÃÆ·ÖÆÔì	4	0	4
ZL0010052012521917	3.60302E+11	½­Î÷Ê¡	Æ¼ÏçÊÐ	159	ÆäËûÓÐÏÞÔðÈÎ¹«Ë¾	C	ÖÆÔìÒµ	26	»¯Ñ§Ô­ÁÏºÍ»¯Ñ§ÖÆÆ·ÖÆÔìÒµ	266	×¨ÓÃ»¯Ñ§²úÆ·ÖÆÔì	2661	»¯Ñ§ÊÔ¼ÁºÍÖú¼ÁÖÆÔì	4	0	4
ZL0010061951720938	4.30602E+11	ºþÄÏÊ¡	ÔÀÑôÊÐ	151	¹úÓÐ¶À×Ê¹«Ë¾	C	ÖÆÔìÒµ	19	Æ¤¸ï¡¢Ã«Æ¤¡¢ÓðÃ«¼°ÆäÖÆÆ·ºÍÖÆÐ¬Òµ	195	ÖÆÐ¬Òµ	1954	Ïð½ºÐ¬ÖÆÔì	3	2	3
ZL0010061975680340	4.20506E+11	ºþ±±Ê¡	ÒË²ýÊÐ	159	ÆäËûÓÐÏÞÔðÈÎ¹«Ë¾	C	ÖÆÔìÒµ	26	»¯Ñ§Ô­ÁÏºÍ»¯Ñ§ÖÆÆ·ÖÆÔìÒµ	262	·ÊÁÏÖÆÔì	2622	Á×·ÊÖÆÔì	0	2	0
ZL0010061987386681	3.30381E+11	Õã½­Ê¡	ÎÂÖÝÊÐ	173	Ë½ÓªÓÐÏÞÔðÈÎ¹«Ë¾	C	ÖÆÔìÒµ	35	×¨ÓÃÉè±¸ÖÆÔìÒµ	352	»¯¹¤¡¢Ä¾²Ä¡¢·Ç½ðÊô¼Ó¹¤×¨ÓÃÉè±¸ÖÆÔì	3523	ËÜÁÏ¼Ó¹¤×¨ÓÃÉè±¸ÖÆÔì	1	0	1
ZL0010061991498694	3.50521E+11	¸£½¨Ê¡	ÈªÖÝÊÐ	173	Ë½ÓªÓÐÏÞÔðÈÎ¹«Ë¾	C	ÖÆÔìÒµ	34	Í¨ÓÃÉè±¸ÖÆÔìÒµ	346	ºæÂ¯¡¢·ç»ú¡¢ºâÆ÷¡¢°ü×°µÈÉè±¸ÖÆÔì	3468	°ü×°×¨ÓÃÉè±¸ÖÆÔì	4	0	4
ZL0010061993639672	4.10505E+11	ºÓÄÏÊ¡	°²ÑôÊÐ	160	¹É·ÝÓÐÏÞ¹«Ë¾	C	ÖÆÔìÒµ	31	ºÚÉ«½ðÊôÒ±Á¶ºÍÑ¹ÑÓ¼Ó¹¤Òµ	314	¸ÖÑ¹ÑÓ¼Ó¹¤	3140	¸ÖÑ¹ÑÓ¼Ó¹¤	0	2	0
ZL0010061994878982	5.10114E+11	ËÄ´¨Ê¡	³É¶¼ÊÐ	230	¸Û°ÄÌ¨¶À×ÊÆóÒµ	C	ÖÆÔìÒµ	26	»¯Ñ§Ô­ÁÏºÍ»¯Ñ§ÖÆÆ·ÖÆÔìÒµ	264	Í¿ÁÏ¡¢ÓÍÄ«¡¢ÑÕÁÏ¼°ÀàËÆ²úÆ·ÖÆÔì	2641	Í¿ÁÏÖÆÔì	1	0	1
ZL0010061995757361	4.40305E+11	¹ã¶«Ê¡	ÉîÛÚÊÐ	160	¹É·ÝÓÐÏÞ¹«Ë¾	C	ÖÆÔìÒµ	30	·Ç½ðÊô¿óÎïÖÆÆ·Òµ	302	Ê¯¸à¡¢Ë®ÄàÖÆÆ·¼°ÀàËÆÖÆÆ·ÖÆÔì	3021	Ë®ÄàÖÆÆ·ÖÆÔì	6	0	6
ZL0010061996097585	2.10105E+11	ÁÉÄþÊ¡	ÉòÑôÊÐ	130	¹É·ÝºÏ×÷ÆóÒµ	C	ÖÆÔìÒµ	43	½ðÊôÖÆÆ·¡¢»úÐµºÍÉè±¸ÐÞÀíÒµ	439	ÆäËû»úÐµºÍÉè±¸ÐÞÀíÒµ	4390	ÆäËû»úÐµºÍÉè±¸ÐÞÀíÒµ	0	1	0
ZL0010061997447107	3.31082E+11	Õã½­Ê¡	Ì¨ÖÝÊÐ	160	¹É·ÝÓÐÏÞ¹«Ë¾	C	ÖÆÔìÒµ	34	Í¨ÓÃÉè±¸ÖÆÔìÒµ	344	±Ã¡¢·§ÃÅ¡¢Ñ¹Ëõ»ú¼°ÀàËÆ»úÐµÖÆÔì	3444	ÒºÑ¹ºÍÆøÑ¹¶¯Á¦»úÐµ¼°Ôª¼þÖÆÔì	1	0	1
ZL0010061999375644	3.30283E+11	Õã½­Ê¡	Äþ²¨ÊÐ	173	Ë½ÓªÓÐÏÞÔðÈÎ¹«Ë¾	C	ÖÆÔìÒµ	29	Ïð½ººÍËÜÁÏÖÆÆ·Òµ	291	Ïð½ºÖÆÆ·Òµ	2919	ÆäËûÏð½ºÖÆÆ·ÖÆÔì	0	4	0
ZL0010061999718757	4.30502E+11	ºþÄÏÊ¡	ÉÛÑôÊÐ	159	ÆäËûÓÐÏÞÔðÈÎ¹«Ë¾	C	ÖÆÔìÒµ	36	Æû³µÖÆÔìÒµ	361	Æû³µÕû³µÖÆÔì	3610	Æû³µÕû³µÖÆÔì	1	5	1
ZL0010061999878139	5.10112E+11	ËÄ´¨Ê¡	³É¶¼ÊÐ	151	¹úÓÐ¶À×Ê¹«Ë¾	C	ÖÆÔìÒµ	36	Æû³µÖÆÔìÒµ	366	Æû³µÁã²¿¼þ¼°Åä¼þÖÆÔì	3660	Æû³µÁã²¿¼þ¼°Åä¼þÖÆÔì	0	3	0
ZL0010062000691409	4.20982E+11	ºþ±±Ê¡	Ð¢¸ÐÊÐ	174	Ë½Óª¹É·ÝÓÐÏÞ¹«Ë¾	C	ÖÆÔìÒµ	35	×¨ÓÃÉè±¸ÖÆÔìÒµ	353	Ê³Æ·¡¢ÒûÁÏ¡¢ÑÌ²Ý¼°ËÇÁÏÉú²ú×¨ÓÃÉè±¸ÖÆÔì¡¡¡¡¡¡	3532	Å©¸±Ê³Æ·¼Ó¹¤×¨ÓÃÉè±¸ÖÆÔì	3	1	3
ZL0010062000776965	4.40513E+11	¹ã¶«Ê¡	ÉÇÍ·ÊÐ	159	ÆäËûÓÐÏÞÔðÈÎ¹«Ë¾	C	ÖÆÔìÒµ	24	ÎÄ½Ì¡¢¹¤ÃÀ¡¢ÌåÓýºÍÓéÀÖÓÃÆ·ÖÆÔìÒµ	241	ÎÄ½Ì°ì¹«ÓÃÆ·ÖÆÔì	2411	ÎÄ¾ßÖÆÔì	1	1	1
ZL0010062001757369	4.40305E+11	¹ã¶«Ê¡	ÉîÛÚÊÐ	173	Ë½ÓªÓÐÏÞÔðÈÎ¹«Ë¾	C	ÖÆÔìÒµ	39	¼ÆËã»ú¡¢Í¨ÐÅºÍÆäËûµç×ÓÉè±¸ÖÆÔìÒµ	391	¼ÆËã»úÖÆÔì	3919	ÆäËû¼ÆËã»úÖÆÔì	4	2	4
ZL0010062002680252	4.20505E+11	ºþ±±Ê¡	ÒË²ýÊÐ	159	ÆäËûÓÐÏÞÔðÈÎ¹«Ë¾	C	ÖÆÔìÒµ	34	Í¨ÓÃÉè±¸ÖÆÔìÒµ	343	ÎïÁÏ°áÔËÉè±¸ÖÆÔì	3434	Á¬Ðø°áÔËÉè±¸ÖÆÔì	2	0	2
ZL0010062002925073	6.10112E+11	ÉÂÎ÷Ê¡	Î÷°²ÊÐ	159	ÆäËûÓÐÏÞÔðÈÎ¹«Ë¾	C	ÖÆÔìÒµ	26	»¯Ñ§Ô­ÁÏºÍ»¯Ñ§ÖÆÆ·ÖÆÔìÒµ	266	×¨ÓÃ»¯Ñ§²úÆ·ÖÆÔì	2661	»¯Ñ§ÊÔ¼ÁºÍÖú¼ÁÖÆÔì	0	1	0
ZL0010062003402301	3.30483E+11	Õã½­Ê¡	¼ÎÐËÊÐ	210	ºÏ×Ê¾­ÓªÆóÒµ£¨¸Û»ò°ÄÌ¨×Ê£©	C	ÖÆÔìÒµ	28	»¯Ñ§ÏËÎ¬ÖÆÔìÒµ	282	ºÏ³ÉÏËÎ¬ÖÆÔì	2822	µÓÂÚÏËÎ¬ÖÆÔì	1	0	1
ZL0010062003469897	3.41181E+11	°²»ÕÊ¡	³üÖÝÊÐ	173	Ë½ÓªÓÐÏÞÔðÈÎ¹«Ë¾	C	ÖÆÔìÒµ	26	»¯Ñ§Ô­ÁÏºÍ»¯Ñ§ÖÆÆ·ÖÆÔìÒµ	262	·ÊÁÏÖÆÔì	2624	¸´»ì·ÊÁÏÖÆÔì	0	1	0
ZL0010062004499184	3.50504E+11	¸£½¨Ê¡	ÈªÖÝÊÐ	173	Ë½ÓªÓÐÏÞÔðÈÎ¹«Ë¾	C	ÖÆÔìÒµ	35	×¨ÓÃÉè±¸ÖÆÔìÒµ	351	²É¿ó¡¢Ò±½ð¡¢½¨Öþ×¨ÓÃÉè±¸ÖÆÔì	3513	½¨Öþ¹¤³ÌÓÃ»úÐµÖÆÔì	14	10	14
ZL0010062004499186	3.50504E+11	¸£½¨Ê¡	ÈªÖÝÊÐ	230	¸Û°ÄÌ¨¶À×ÊÆóÒµ	C	ÖÆÔìÒµ	17	·ÄÖ¯Òµ	176	ÕëÖ¯»ò¹³Õë±àÖ¯Îï¼°ÆäÖÆÆ·ÖÆÔì	1763	ÕëÖ¯»ò¹³Õë±àÖ¯Æ·ÖÆÔì	0	1	0
ZL0010062005285055	3.20611E+11	½­ËÕÊ¡	ÄÏÍ¨ÊÐ	330	Íâ×Ê£¨¶À×Ê£©ÆóÒµ	C	ÖÆÔìÒµ	35	×¨ÓÃÉè±¸ÖÆÔìÒµ	358	Ò½ÁÆÒÇÆ÷Éè±¸¼°Æ÷ÐµÖÆÔì	3584	Ò½ÁÆ¡¢Íâ¿Æ¼°ÊÞÒ½ÓÃÆ÷ÐµÖÆÔì	0	1	0
ZL0010062005318474	3.21102E+11	½­ËÕÊ¡	Õò½­ÊÐ	160	¹É·ÝÓÐÏÞ¹«Ë¾	C	ÖÆÔìÒµ	32	ÓÐÉ«½ðÊôÒ±Á¶ºÍÑ¹ÑÓ¼Ó¹¤Òµ	326	ÓÐÉ«½ðÊôÑ¹ÑÓ¼Ó¹¤	0	0	1	0	1
ZL0010062005680254	4.20505E+11	ºþ±±Ê¡	ÒË²ýÊÐ	210	ºÏ×Ê¾­ÓªÆóÒµ£¨¸Û»ò°ÄÌ¨×Ê£©	C	ÖÆÔìÒµ	26	»¯Ñ§Ô­ÁÏºÍ»¯Ñ§ÖÆÆ·ÖÆÔìÒµ	263	Å©Ò©ÖÆÔì	2631	»¯Ñ§Å©Ò©ÖÆÔì	8	2	8
ZL0010062005701682	4.22801E+11	ºþ±±Ê¡	¶÷Ê©ÍÁ¼Ò×åÃç×å×ÔÖÎÖÝ	159	ÆäËûÓÐÏÞÔðÈÎ¹«Ë¾	C	ÖÆÔìÒµ	15	¾Æ¡¢ÒûÁÏºÍ¾«ÖÆ²èÖÆÔìÒµ	152	ÒûÁÏÖÆÔì	1524	º¬ÈéÒûÁÏºÍÖ²Îïµ°°×ÒûÁÏÖÆÔì	0	1	0
ZL0010062005711870	4.30211E+11	ºþÄÏÊ¡	ÖêÖÞÊÐ	171	Ë½Óª¶À×ÊÆóÒµ	C	ÖÆÔìÒµ	43	½ðÊôÖÆÆ·¡¢»úÐµºÍÉè±¸ÐÞÀíÒµ	439	ÆäËû»úÐµºÍÉè±¸ÐÞÀíÒµ	4390	ÆäËû»úÐµºÍÉè±¸ÐÞÀíÒµ	0	1	0
ZL0010062006452572	3.40111E+11	°²»ÕÊ¡	ºÏ·ÊÊÐ	173	Ë½ÓªÓÐÏÞÔðÈÎ¹«Ë¾	C	ÖÆÔìÒµ	36	Æû³µÖÆÔìÒµ	366	Æû³µÁã²¿¼þ¼°Åä¼þÖÆÔì	3660	Æû³µÁã²¿¼þ¼°Åä¼þÖÆÔì	4	0	4
ZL0010062006464482	3.40811E+11	°²»ÕÊ¡	°²ÇìÊÐ	159	ÆäËûÓÐÏÞÔðÈÎ¹«Ë¾	C	ÖÆÔìÒµ	29	Ïð½ººÍËÜÁÏÖÆÆ·Òµ	292	ËÜÁÏÖÆÆ·Òµ	2921	ËÜÁÏ±¡Ä¤ÖÆÔì	6	0	6
ZL0010062006464483	3.40811E+11	°²»ÕÊ¡	°²ÇìÊÐ	159	ÆäËûÓÐÏÞÔðÈÎ¹«Ë¾	C	ÖÆÔìÒµ	29	Ïð½ººÍËÜÁÏÖÆÆ·Òµ	292	ËÜÁÏÖÆÆ·Òµ	2929	ÆäËûËÜÁÏÖÆÆ·ÖÆÔì	0	12	0
ZL0010062006738655	4.40106E+11	¹ã¶«Ê¡	¹ãÖÝÊÐ	159	ÆäËûÓÐÏÞÔðÈÎ¹«Ë¾	C	ÖÆÔìÒµ	13	Å©¸±Ê³Æ·¼Ó¹¤Òµ	132	ËÇÁÏ¼Ó¹¤	1320	ËÇÁÏ¼Ó¹¤	2	0	2
ZL0010062006747614	4.40116E+11	¹ã¶«Ê¡	¹ãÖÝÊÐ	159	ÆäËûÓÐÏÞÔðÈÎ¹«Ë¾	C	ÖÆÔìÒµ	34	Í¨ÓÃÉè±¸ÖÆÔìÒµ	347	ÎÄ»¯¡¢°ì¹«ÓÃ»úÐµÖÆÔì	3475	¼ÆËãÆ÷¼°»õ±Ò×¨ÓÃÉè±¸ÖÆÔì	0	3	0
ZL0010062007166240	2.31084E+11	ºÚÁú½­Ê¡	Äµµ¤½­ÊÐ	173	Ë½ÓªÓÐÏÞÔðÈÎ¹«Ë¾	C	ÖÆÔìÒµ	35	×¨ÓÃÉè±¸ÖÆÔìÒµ	353	Ê³Æ·¡¢ÒûÁÏ¡¢ÑÌ²Ý¼°ËÇÁÏÉú²ú×¨ÓÃÉè±¸ÖÆÔì¡¡¡¡¡¡	3532	Å©¸±Ê³Æ·¼Ó¹¤×¨ÓÃÉè±¸ÖÆÔì	4	0	4
ZL0010062007711876	4.30211E+11	ºþÄÏÊ¡	ÖêÖÞÊÐ	160	¹É·ÝÓÐÏÞ¹«Ë¾	C	ÖÆÔìÒµ	36	Æû³µÖÆÔìÒµ	361	Æû³µÕû³µÖÆÔì	3610	Æû³µÕû³µÖÆÔì	0	15	0
ZL0010062007747619	4.40116E+11	¹ã¶«Ê¡	¹ãÖÝÊÐ	230	¸Û°ÄÌ¨¶À×ÊÆóÒµ	C	ÖÆÔìÒµ	39	¼ÆËã»ú¡¢Í¨ÐÅºÍÆäËûµç×ÓÉè±¸ÖÆÔìÒµ	397	µç×ÓÔª¼þÖÆÔì	3971	µç×ÓÔª¼þ¼°×é¼þÖÆÔì	1	0	1
ZL0010062007760251	4.40306E+11	¹ã¶«Ê¡	ÉîÛÚÊÐ	173	Ë½ÓªÓÐÏÞÔðÈÎ¹«Ë¾	C	ÖÆÔìÒµ	38	µçÆø»úÐµºÍÆ÷²ÄÖÆÔìÒµ	385	¼ÒÓÃµçÁ¦Æ÷¾ßÖÆÔì	3859	ÆäËû¼ÒÓÃµçÁ¦Æ÷¾ßÖÆÔì	11	1	11
ZL0010062008680255	4.20505E+11	ºþ±±Ê¡	ÒË²ýÊÐ	159	ÆäËûÓÐÏÞÔðÈÎ¹«Ë¾	C	ÖÆÔìÒµ	26	»¯Ñ§Ô­ÁÏºÍ»¯Ñ§ÖÆÆ·ÖÆÔìÒµ	261	»ù´¡»¯Ñ§Ô­ÁÏÖÆÔì	2612	ÎÞ»ú¼îÖÆÔì	0	9	0
ZL0010062008680257	4.20505E+11	ºþ±±Ê¡	ÒË²ýÊÐ	159	ÆäËûÓÐÏÞÔðÈÎ¹«Ë¾	C	ÖÆÔìÒµ	26	»¯Ñ§Ô­ÁÏºÍ»¯Ñ§ÖÆÆ·ÖÆÔìÒµ	261	»ù´¡»¯Ñ§Ô­ÁÏÖÆÔì	2614	ÓÐ»ú»¯Ñ§Ô­ÁÏÖÆÔì	2	0	2
ZL0010062008680259	4.20505E+11	ºþ±±Ê¡	ÒË²ýÊÐ	310	ÖÐÍâºÏ×Ê¾­ÓªÆóÒµ	C	ÖÆÔìÒµ	26	»¯Ñ§Ô­ÁÏºÍ»¯Ñ§ÖÆÆ·ÖÆÔìÒµ	261	»ù´¡»¯Ñ§Ô­ÁÏÖÆÔì	2611	ÎÞ»úËáÖÆÔì	5	0	5
ZL0010062008681519	4.20581E+11	ºþ±±Ê¡	ÒË²ýÊÐ	159	ÆäËûÓÐÏÞÔðÈÎ¹«Ë¾	C	ÖÆÔìÒµ	14	Ê³Æ·ÖÆÔìÒµ	149	ÆäËûÊ³Æ·ÖÆÔì	1495	Ê³Æ·¼°ËÇÁÏÌí¼Ó¼ÁÖÆÔì	0	1	0
ZL0010062008683677	4.20607E+11	ºþ±±Ê¡	Ïå·®ÊÐ	173	Ë½ÓªÓÐÏÞÔðÈÎ¹«Ë¾	C	ÖÆÔìÒµ	30	·Ç½ðÊô¿óÎïÖÆÆ·Òµ	303	×©Íß¡¢Ê¯²ÄµÈ½¨Öþ²ÄÁÏÖÆÔì	3034	·ÀË®½¨Öþ²ÄÁÏÖÆÔì	4	0	4
ZL0010062008694207	4.21081E+11	ºþ±±Ê¡	¾£ÖÝÊÐ	310	ÖÐÍâºÏ×Ê¾­ÓªÆóÒµ	C	ÖÆÔìÒµ	30	·Ç½ðÊô¿óÎïÖÆÆ·Òµ	305	²£Á§ÖÆÆ·ÖÆÔì	3053	²£Á§ÒÇÆ÷ÖÆÔì	3	0	3
ZL0010062010683684	4.20607E+11	ºþ±±Ê¡	Ïå·®ÊÐ	173	Ë½ÓªÓÐÏÞÔðÈÎ¹«Ë¾	C	ÖÆÔìÒµ	34	Í¨ÓÃÉè±¸ÖÆÔìÒµ	344	±Ã¡¢·§ÃÅ¡¢Ñ¹Ëõ»ú¼°ÀàËÆ»úÐµÖÆÔì	3441	±Ã¼°Õæ¿ÕÉè±¸ÖÆÔì	5	0	5
ZL0010062010694211	4.21081E+11	ºþ±±Ê¡	¾£ÖÝÊÐ	310	ÖÐÍâºÏ×Ê¾­ÓªÆóÒµ	C	ÖÆÔìÒµ	36	Æû³µÖÆÔìÒµ	366	Æû³µÁã²¿¼þ¼°Åä¼þÖÆÔì	3660	Æû³µÁã²¿¼þ¼°Åä¼þÖÆÔì	5	0	5
ZL0010062011489923	3.50206E+11	¸£½¨Ê¡	ÏÃÃÅÊÐ	230	¸Û°ÄÌ¨¶À×ÊÆóÒµ	C	ÖÆÔìÒµ	39	¼ÆËã»ú¡¢Í¨ÐÅºÍÆäËûµç×ÓÉè±¸ÖÆÔìÒµ	396	µç×ÓÆ÷¼þÖÆÔì	3969	¹âµç×ÓÆ÷¼þ¼°ÆäËûµç×ÓÆ÷¼þÖÆÔì	0	2	0
ZL0010062011878153	5.10112E+11	ËÄ´¨Ê¡	³É¶¼ÊÐ	159	ÆäËûÓÐÏÞÔðÈÎ¹«Ë¾	C	ÖÆÔìÒµ	36	Æû³µÖÆÔìÒµ	366	Æû³µÁã²¿¼þ¼°Åä¼þÖÆÔì	3660	Æû³µÁã²¿¼þ¼°Åä¼þÖÆÔì	0	3	0
ZL0010071956851512	4.50305E+11	¹ãÎ÷×³×å×ÔÖÎÇø	¹ðÁÖÊÐ	151	¹úÓÐ¶À×Ê¹«Ë¾	C	ÖÆÔìÒµ	35	×¨ÓÃÉè±¸ÖÆÔìÒµ	352	»¯¹¤¡¢Ä¾²Ä¡¢·Ç½ðÊô¼Ó¹¤×¨ÓÃÉè±¸ÖÆÔì	3522	Ïð½º¼Ó¹¤×¨ÓÃÉè±¸ÖÆÔì	0	1	0
ZL0010071958944899	6.32801E+11	Çàº£Ê¡	º£Î÷ÃÉ¹Å×å²Ø×å×ÔÖÎÖÝ	160	¹É·ÝÓÐÏÞ¹«Ë¾	C	ÖÆÔìÒµ	26	»¯Ñ§Ô­ÁÏºÍ»¯Ñ§ÖÆÆ·ÖÆÔìÒµ	262	·ÊÁÏÖÆÔì	2623	¼Ø·ÊÖÆÔì	35	6	35
ZL0010071965107279	2.10211E+11	ÁÉÄþÊ¡	´óÁ¬ÊÐ	159	ÆäËûÓÐÏÞÔðÈÎ¹«Ë¾	C	ÖÆÔìÒµ	35	×¨ÓÃÉè±¸ÖÆÔìÒµ	352	»¯¹¤¡¢Ä¾²Ä¡¢·Ç½ðÊô¼Ó¹¤×¨ÓÃÉè±¸ÖÆÔì	3523	ËÜÁÏ¼Ó¹¤×¨ÓÃÉè±¸ÖÆÔì	0	2	0
ZL0010071994886896	5.10503E+11	ËÄ´¨Ê¡	ãòÖÝÊÐ	159	ÆäËûÓÐÏÞÔðÈÎ¹«Ë¾	C	ÖÆÔìÒµ	26	»¯Ñ§Ô­ÁÏºÍ»¯Ñ§ÖÆÆ·ÖÆÔìÒµ	261	»ù´¡»¯Ñ§Ô­ÁÏÖÆÔì	2614	ÓÐ»ú»¯Ñ§Ô­ÁÏÖÆÔì	2	0	2
ZL0010071996757386	4.40306E+11	¹ã¶«Ê¡	ÉîÛÚÊÐ	173	Ë½ÓªÓÐÏÞÔðÈÎ¹«Ë¾	C	ÖÆÔìÒµ	39	¼ÆËã»ú¡¢Í¨ÐÅºÍÆäËûµç×ÓÉè±¸ÖÆÔìÒµ	399	ÆäËûµç×ÓÉè±¸ÖÆÔì	3990	ÆäËûµç×ÓÉè±¸ÖÆÔì	0	1	0
ZL0010071997285064	3.20611E+11	½­ËÕÊ¡	ÄÏÍ¨ÊÐ	310	ÖÐÍâºÏ×Ê¾­ÓªÆóÒµ	C	ÖÆÔìÒµ	29	Ïð½ººÍËÜÁÏÖÆÆ·Òµ	292	ËÜÁÏÖÆÆ·Òµ	2929	ÆäËûËÜÁÏÖÆÆ·ÖÆÔì	10	0	10
ZL0010071998653740	4.11104E+11	ºÓÄÏÊ¡	äðºÓÊÐ	160	¹É·ÝÓÐÏÞ¹«Ë¾	C	ÖÆÔìÒµ	13	Å©¸±Ê³Æ·¼Ó¹¤Òµ	135	ÍÀÔ×¼°ÈâÀà¼Ó¹¤	1353	ÈâÖÆÆ·¼°¸±²úÆ·¼Ó¹¤	1	0	1
ZL0010072000857925	4.51102E+11	¹ãÎ÷×³×å×ÔÖÎÇø	ºØÖÝÊÐ	330	Íâ×Ê£¨¶À×Ê£©ÆóÒµ	C	ÖÆÔìÒµ	27	Ò½Ò©ÖÆÔìÒµ	274	ÖÐ³ÉÒ©Éú²ú	2740	ÖÐ³ÉÒ©Éú²ú	0	2	0
ZL0010072001462257	3.40602E+11	°²»ÕÊ¡	»´±±ÊÐ	173	Ë½ÓªÓÐÏÞÔðÈÎ¹«Ë¾	C	ÖÆÔìÒµ	35	×¨ÓÃÉè±¸ÖÆÔìÒµ	351	²É¿ó¡¢Ò±½ð¡¢½¨Öþ×¨ÓÃÉè±¸ÖÆÔì	3511	¿óÉ½»úÐµÖÆÔì	1	2	1
ZL0010072001511924	3.50721E+11	¸£½¨Ê¡	ÄÏÆ½ÊÐ	173	Ë½ÓªÓÐÏÞÔðÈÎ¹«Ë¾	C	ÖÆÔìÒµ	40	ÒÇÆ÷ÒÇ±íÖÆÔìÒµ	401	Í¨ÓÃÒÇÆ÷ÒÇ±íÖÆÔì	4011	¹¤Òµ×Ô¶¯¿ØÖÆÏµÍ³×°ÖÃÖÆÔì	2	3	2
ZL0010072001757403	4.40305E+11	¹ã¶«Ê¡	ÉîÛÚÊÐ	173	Ë½ÓªÓÐÏÞÔðÈÎ¹«Ë¾	C	ÖÆÔìÒµ	39	¼ÆËã»ú¡¢Í¨ÐÅºÍÆäËûµç×ÓÉè±¸ÖÆÔìÒµ	396	µç×ÓÆ÷¼þÖÆÔì	3969	¹âµç×ÓÆ÷¼þ¼°ÆäËûµç×ÓÆ÷¼þÖÆÔì	2	0	2
ZL0010072001757404	4.40305E+11	¹ã¶«Ê¡	ÉîÛÚÊÐ	210	ºÏ×Ê¾­ÓªÆóÒµ£¨¸Û»ò°ÄÌ¨×Ê£©	C	ÖÆÔìÒµ	35	×¨ÓÃÉè±¸ÖÆÔìÒµ	358	Ò½ÁÆÒÇÆ÷Éè±¸¼°Æ÷ÐµÖÆÔì	3586	¼ÙÖ«¡¢ÈË¹¤Æ÷¹Ù¼°Ö²£¨½é£©ÈëÆ÷ÐµÖÆÔì	1	0	1
ZL0010072001757405	4.40305E+11	¹ã¶«Ê¡	ÉîÛÚÊÐ	310	ÖÐÍâºÏ×Ê¾­ÓªÆóÒµ	C	ÖÆÔìÒµ	27	Ò½Ò©ÖÆÔìÒµ	276	ÉúÎïÒ©Æ·ÖÆÔì	2760	ÉúÎïÒ©Æ·ÖÆÔì	3	1	3
ZL0010072001768293	4.40307E+11	¹ã¶«Ê¡	ÉîÛÚÊÐ	173	Ë½ÓªÓÐÏÞÔðÈÎ¹«Ë¾	C	ÖÆÔìÒµ	39	¼ÆËã»ú¡¢Í¨ÐÅºÍÆäËûµç×ÓÉè±¸ÖÆÔìÒµ	397	µç×ÓÔª¼þÖÆÔì	3971	µç×ÓÔª¼þ¼°×é¼þÖÆÔì	1	0	1
ZL0010072002211113	3.20115E+11	½­ËÕÊ¡	ÄÏ¾©ÊÐ	173	Ë½ÓªÓÐÏÞÔðÈÎ¹«Ë¾	C	ÖÆÔìÒµ	35	×¨ÓÃÉè±¸ÖÆÔìÒµ	356	µç×ÓºÍµç¹¤»úÐµ×¨ÓÃÉè±¸ÖÆÔì	3562	µç×Ó¹¤Òµ×¨ÓÃÉè±¸ÖÆÔì	0	1	0
ZL0010072002691413	4.20982E+11	ºþ±±Ê¡	Ð¢¸ÐÊÐ	173	Ë½ÓªÓÐÏÞÔðÈÎ¹«Ë¾	C	ÖÆÔìÒµ	13	Å©¸±Ê³Æ·¼Ó¹¤Òµ	132	ËÇÁÏ¼Ó¹¤	1320	ËÇÁÏ¼Ó¹¤	1	0	1
ZL0010072002757407	4.40305E+11	¹ã¶«Ê¡	ÉîÛÚÊÐ	173	Ë½ÓªÓÐÏÞÔðÈÎ¹«Ë¾	C	ÖÆÔìÒµ	35	×¨ÓÃÉè±¸ÖÆÔìÒµ	358	Ò½ÁÆÒÇÆ÷Éè±¸¼°Æ÷ÐµÖÆÔì	3581	Ò½ÁÆÕï¶Ï¡¢¼à»¤¼°ÖÎÁÆÉè±¸ÖÆÔì	0	4	0
ZL0010072002857928	4.51102E+11	¹ãÎ÷×³×å×ÔÖÎÇø	ºØÖÝÊÐ	159	ÆäËûÓÐÏÞÔðÈÎ¹«Ë¾	C	ÖÆÔìÒµ	38	µçÆø»úÐµºÍÆ÷²ÄÖÆÔìÒµ	382	ÊäÅäµç¼°¿ØÖÆÉè±¸ÖÆÔì	3824	µçÁ¦µç×ÓÔªÆ÷¼þÖÆÔì	3	4	3
ZL0010072003680345	4.20506E+11	ºþ±±Ê¡	ÒË²ýÊÐ	159	ÆäËûÓÐÏÞÔðÈÎ¹«Ë¾	C	ÖÆÔìÒµ	32	ÓÐÉ«½ðÊôÒ±Á¶ºÍÑ¹ÑÓ¼Ó¹¤Òµ	324	ÓÐÉ«½ðÊôºÏ½ðÖÆÔì	3240	ÓÐÉ«½ðÊôºÏ½ðÖÆÔì	0	1	0
ZL0010072004162857	2.30603E+11	ºÚÁú½­Ê¡	´óÇìÊÐ	159	ÆäËûÓÐÏÞÔðÈÎ¹«Ë¾	C	ÖÆÔìÒµ	31	ºÚÉ«½ðÊôÒ±Á¶ºÍÑ¹ÑÓ¼Ó¹¤Òµ	314	¸ÖÑ¹ÑÓ¼Ó¹¤	3140	¸ÖÑ¹ÑÓ¼Ó¹¤	0	1	0
ZL0010072004711887	4.30211E+11	ºþÄÏÊ¡	ÖêÖÞÊÐ	159	ÆäËûÓÐÏÞÔðÈÎ¹«Ë¾	C	ÖÆÔìÒµ	36	Æû³µÖÆÔìÒµ	366	Æû³µÁã²¿¼þ¼°Åä¼þÖÆÔì	3660	Æû³µÁã²¿¼þ¼°Åä¼þÖÆÔì	2	0	2
ZL0010072004757419	4.40305E+11	¹ã¶«Ê¡	ÉîÛÚÊÐ	173	Ë½ÓªÓÐÏÞÔðÈÎ¹«Ë¾	C	ÖÆÔìÒµ	39	¼ÆËã»ú¡¢Í¨ÐÅºÍÆäËûµç×ÓÉè±¸ÖÆÔìÒµ	395	ÊÓÌýÉè±¸ÖÆÔì	3953	Ó°ÊÓÂ¼·ÅÉè±¸ÖÆÔì	0	1	0
ZL0010072004878158	5.10112E+11	ËÄ´¨Ê¡	³É¶¼ÊÐ	310	ÖÐÍâºÏ×Ê¾­ÓªÆóÒµ	C	ÖÆÔìÒµ	32	ÓÐÉ«½ðÊôÒ±Á¶ºÍÑ¹ÑÓ¼Ó¹¤Òµ	326	ÓÐÉ«½ðÊôÑ¹ÑÓ¼Ó¹¤	3264	Ï¡ÓÐÏ¡ÍÁ½ðÊôÑ¹ÑÓ¼Ó¹¤	5	0	5
ZL0010072005430802	3.30784E+11	Õã½­Ê¡	½ð»ªÊÐ	173	Ë½ÓªÓÐÏÞÔðÈÎ¹«Ë¾	C	ÖÆÔìÒµ	33	½ðÊôÖÆÆ·Òµ	332	½ðÊô¹¤¾ßÖÆÔì	3323	Å©ÓÃ¼°Ô°ÁÖÓÃ½ðÊô¹¤¾ßÖÆÔì	0	2	0
ZL0010072005587443	3.70902E+11	É½¶«Ê¡	Ì©°²ÊÐ	174	Ë½Óª¹É·ÝÓÐÏÞ¹«Ë¾	C	ÖÆÔìÒµ	35	×¨ÓÃÉè±¸ÖÆÔìÒµ	351	²É¿ó¡¢Ò±½ð¡¢½¨Öþ×¨ÓÃÉè±¸ÖÆÔì	3511	¿óÉ½»úÐµÖÆÔì	0	1	0
ZL0010072005643375	4.10726E+11	ºÓÄÏÊ¡	ÐÂÏçÊÐ	159	ÆäËûÓÐÏÞÔðÈÎ¹«Ë¾	C	ÖÆÔìÒµ	34	Í¨ÓÃÉè±¸ÖÆÔìÒµ	343	ÎïÁÏ°áÔËÉè±¸ÖÆÔì	3432	ÆðÖØ»úÖÆÔì	1	1	1
ZL0010072005678468	4.20303E+11	ºþ±±Ê¡	Ê®ÑßÊÐ	173	Ë½ÓªÓÐÏÞÔðÈÎ¹«Ë¾	C	ÖÆÔìÒµ	36	Æû³µÖÆÔìÒµ	366	Æû³µÁã²¿¼þ¼°Åä¼þÖÆÔì	3660	Æû³µÁã²¿¼þ¼°Åä¼þÖÆÔì	7	0	7
ZL0010072005691062	4.20981E+11	ºþ±±Ê¡	Ð¢¸ÐÊÐ	173	Ë½ÓªÓÐÏÞÔðÈÎ¹«Ë¾	C	ÖÆÔìÒµ	17	·ÄÖ¯Òµ	178	·Ç¼ÒÓÃ·ÄÖ¯ÖÆ³ÉÆ·ÖÆÔì	1781	·ÇÖ¯Ôì²¼ÖÆÔì	0	1	0
ZL0010072005711888	4.30211E+11	ºþÄÏÊ¡	ÖêÖÞÊÐ	159	ÆäËûÓÐÏÞÔðÈÎ¹«Ë¾	C	ÖÆÔìÒµ	14	Ê³Æ·ÖÆÔìÒµ	149	ÆäËûÊ³Æ·ÖÆÔì	1492	±£½¡Ê³Æ·ÖÆÔì	0	8	0
ZL0010072006135290	2.11202E+11	ÁÉÄþÊ¡	ÌúÁëÊÐ	173	Ë½ÓªÓÐÏÞÔðÈÎ¹«Ë¾	C	ÖÆÔìÒµ	40	ÒÇÆ÷ÒÇ±íÖÆÔìÒµ	401	Í¨ÓÃÒÇÆ÷ÒÇ±íÖÆÔì	4014	ÊµÑé·ÖÎöÒÇÆ÷ÖÆÔì	0	1	0
ZL0010072006464489	3.40811E+11	°²»ÕÊ¡	°²ÇìÊÐ	159	ÆäËûÓÐÏÞÔðÈÎ¹«Ë¾	C	ÖÆÔìÒµ	29	Ïð½ººÍËÜÁÏÖÆÆ·Òµ	292	ËÜÁÏÖÆÆ·Òµ	2923	ËÜÁÏË¿¡¢Éþ¼°±àÖ¯Æ·ÖÆÔì	0	1	0
ZL0010072006711891	4.30211E+11	ºþÄÏÊ¡	ÖêÖÞÊÐ	160	¹É·ÝÓÐÏÞ¹«Ë¾	C	ÖÆÔìÒµ	36	Æû³µÖÆÔìÒµ	366	Æû³µÁã²¿¼þ¼°Åä¼þÖÆÔì	3660	Æû³µÁã²¿¼þ¼°Åä¼þÖÆÔì	12	1	12
ZL0010072007645403	4.10782E+11	ºÓÄÏÊ¡	ÐÂÏçÊÐ	159	ÆäËûÓÐÏÞÔðÈÎ¹«Ë¾	C	ÖÆÔìÒµ	26	»¯Ñ§Ô­ÁÏºÍ»¯Ñ§ÖÆÆ·ÖÆÔìÒµ	265	ºÏ³É²ÄÁÏÖÆÔì	2652	ºÏ³ÉÏð½ºÖÆÔì	12	0	12
ZL0010072007723428	4.30682E+11	ºþÄÏÊ¡	ÔÀÑôÊÐ	173	Ë½ÓªÓÐÏÞÔðÈÎ¹«Ë¾	C	ÖÆÔìÒµ	27	Ò½Ò©ÖÆÔìÒµ	271	»¯Ñ§Ò©Æ·Ô­ÁÏÒ©ÖÆÔì	2710	»¯Ñ§Ò©Æ·Ô­ÁÏÒ©ÖÆÔì	7	3	7
ZL0010072008648732	4.10902E+11	ºÓÄÏÊ¡	å§ÑôÊÐ	160	¹É·ÝÓÐÏÞ¹«Ë¾	C	ÖÆÔìÒµ	26	»¯Ñ§Ô­ÁÏºÍ»¯Ñ§ÖÆÆ·ÖÆÔìÒµ	264	Í¿ÁÏ¡¢ÓÍÄ«¡¢ÑÕÁÏ¼°ÀàËÆ²úÆ·ÖÆÔì	2641	Í¿ÁÏÖÆÔì	2	0	2
ZL0010072009472512	3.41282E+11	°²»ÕÊ¡	¸·ÑôÊÐ	159	ÆäËûÓÐÏÞÔðÈÎ¹«Ë¾	C	ÖÆÔìÒµ	19	Æ¤¸ï¡¢Ã«Æ¤¡¢ÓðÃ«¼°ÆäÖÆÆ·ºÍÖÆÐ¬Òµ	191	Æ¤¸ï÷·ÖÆ¼Ó¹¤	1910	Æ¤¸ï÷·ÖÆ¼Ó¹¤	3	1	3
ZL0010072009805483	4.40983E+11	¹ã¶«Ê¡	Ã¯ÃûÊÐ	173	Ë½ÓªÓÐÏÞÔðÈÎ¹«Ë¾	C	ÖÆÔìÒµ	39	¼ÆËã»ú¡¢Í¨ÐÅºÍÆäËûµç×ÓÉè±¸ÖÆÔìÒµ	397	µç×ÓÔª¼þÖÆÔì	3971	µç×ÓÔª¼þ¼°×é¼þÖÆÔì	0	2	0
ZL0010072012674048	4.20113E+11	ºþ±±Ê¡	ÎäººÊÐ	173	Ë½ÓªÓÐÏÞÔðÈÎ¹«Ë¾	C	ÖÆÔìÒµ	26	»¯Ñ§Ô­ÁÏºÍ»¯Ñ§ÖÆÆ·ÖÆÔìÒµ	265	ºÏ³É²ÄÁÏÖÆÔì	2651	³õ¼¶ÐÎÌ¬ËÜÁÏ¼°ºÏ³ÉÊ÷Ö¬ÖÆÔì	0	1	0
ZL0010072013846962	4.45381E+11	¹ã¶«Ê¡	ÔÆ¸¡ÊÐ	159	ÆäËûÓÐÏÞÔðÈÎ¹«Ë¾	C	ÖÆÔìÒµ	27	Ò½Ò©ÖÆÔìÒµ	273	ÖÐÒ©ÒûÆ¬¼Ó¹¤	2730	ÖÐÒ©ÒûÆ¬¼Ó¹¤	4	0	4
ZL0010081936711613	4.30204E+11	ºþÄÏÊ¡	ÖêÖÞÊÐ	159	ÆäËûÓÐÏÞÔðÈÎ¹«Ë¾	C	ÖÆÔìÒµ	37	ÌúÂ·¡¢´¬²°¡¢º½¿Õº½ÌìºÍÆäËûÔËÊäÉè±¸ÖÆÔìÒµ	371	ÌúÂ·ÔËÊäÉè±¸ÖÆÔì	3711	ÌúÂ·»ú³µ³µÁ¾¼°¶¯³µ×éÖÆÔì	0	60	0
ZL0010081975402312	3.30483E+11	Õã½­Ê¡	¼ÎÐËÊÐ	173	Ë½ÓªÓÐÏÞÔðÈÎ¹«Ë¾	C	ÖÆÔìÒµ	17	·ÄÖ¯Òµ	171	ÃÞ·ÄÖ¯¼°Ó¡È¾¾«¼Ó¹¤	1711	ÃÞ·ÄÉ´¼Ó¹¤	1	0	1
ZL0010081977878159	5.10112E+11	ËÄ´¨Ê¡	³É¶¼ÊÐ	110	¹úÓÐÆóÒµ	C	ÖÆÔìÒµ	37	ÌúÂ·¡¢´¬²°¡¢º½¿Õº½ÌìºÍÆäËûÔËÊäÉè±¸ÖÆÔìÒµ	374	º½¿Õ¡¢º½ÌìÆ÷¼°Éè±¸ÖÆÔì	3743	º½¿Õ¡¢º½ÌìÏà¹ØÉè±¸ÖÆÔì	0	10	0
ZL0010081981231737	3.20282E+11	½­ËÕÊ¡	ÎÞÎýÊÐ	173	Ë½ÓªÓÐÏÞÔðÈÎ¹«Ë¾	C	ÖÆÔìÒµ	34	Í¨ÓÃÉè±¸ÖÆÔìÒµ	342	½ðÊô¼Ó¹¤»úÐµÖÆÔì	3429	ÆäËû½ðÊô¼Ó¹¤»úÐµÖÆÔì	1	1	1
ZL0010081986111841	2.10281E+11	ÁÉÄþÊ¡	´óÁ¬ÊÐ	159	ÆäËûÓÐÏÞÔðÈÎ¹«Ë¾	C	ÖÆÔìÒµ	30	·Ç½ðÊô¿óÎïÖÆÆ·Òµ	309	Ê¯Ä«¼°ÆäËû·Ç½ðÊô¿óÎïÖÆÆ·ÖÆÔì	3099	ÆäËû·Ç½ðÊô¿óÎïÖÆÆ·ÖÆÔì	0	2	0
ZL0010081989851514	4.50305E+11	¹ãÎ÷×³×å×ÔÖÎÇø	¹ðÁÖÊÐ	159	ÆäËûÓÐÏÞÔðÈÎ¹«Ë¾	C	ÖÆÔìÒµ	35	×¨ÓÃÉè±¸ÖÆÔìÒµ	358	Ò½ÁÆÒÇÆ÷Éè±¸¼°Æ÷ÐµÖÆÔì	3581	Ò½ÁÆÕï¶Ï¡¢¼à»¤¼°ÖÎÁÆÉè±¸ÖÆÔì	2	0	2
ZL0010081994236684	3.20312E+11	½­ËÕÊ¡	ÐìÖÝÊÐ	160	¹É·ÝÓÐÏÞ¹«Ë¾	C	ÖÆÔìÒµ	40	ÒÇÆ÷ÒÇ±íÖÆÔìÒµ	401	Í¨ÓÃÒÇÆ÷ÒÇ±íÖÆÔì	4014	ÊµÑé·ÖÎöÒÇÆ÷ÖÆÔì	5	0	4
ZL0010081994851515	4.50305E+11	¹ãÎ÷×³×å×ÔÖÎÇø	¹ðÁÖÊÐ	160	¹É·ÝÓÐÏÞ¹«Ë¾	C	ÖÆÔìÒµ	38	µçÆø»úÐµºÍÆ÷²ÄÖÆÔìÒµ	383	µçÏß¡¢µçÀÂ¡¢¹âÀÂ¼°µç¹¤Æ÷²ÄÖÆÔì	3831	µçÏß¡¢µçÀÂÖÆÔì	1	0	1
ZL0010081994925985	6.10114E+11	ÉÂÎ÷Ê¡	Î÷°²ÊÐ	151	¹úÓÐ¶À×Ê¹«Ë¾	C	ÖÆÔìÒµ	36	Æû³µÖÆÔìÒµ	361	Æû³µÕû³µÖÆÔì	3610	Æû³µÕû³µÖÆÔì	0	1	0
ZL0010081996654932	4.11202E+11	ºÓÄÏÊ¡	ÈýÃÅÏ¿ÊÐ	173	Ë½ÓªÓÐÏÞÔðÈÎ¹«Ë¾	C	ÖÆÔìÒµ	33	½ðÊôÖÆÆ·Òµ	333	¼¯×°Ïä¼°½ðÊô°ü×°ÈÝÆ÷ÖÆÔì	3332	½ðÊôÑ¹Á¦ÈÝÆ÷ÖÆÔì	0	1	0
ZL0010081997098527	2.10112E+11	ÁÉÄþÊ¡	ÉòÑôÊÐ	320	ÖÐÍâºÏ×÷¾­ÓªÆóÒµ	C	ÖÆÔìÒµ	43	½ðÊôÖÆÆ·¡¢»úÐµºÍÉè±¸ÐÞÀíÒµ	434	ÌúÂ·¡¢´¬²°¡¢º½¿Õº½ÌìµÈÔËÊäÉè±¸ÐÞÀí	4343	º½¿Õº½ÌìÆ÷ÐÞÀí	1	0	1
ZL0010081997113129	2.10282E+11	ÁÉÄþÊ¡	´óÁ¬ÊÐ	173	Ë½ÓªÓÐÏÞÔðÈÎ¹«Ë¾	C	ÖÆÔìÒµ	38	µçÆø»úÐµºÍÆ÷²ÄÖÆÔìÒµ	382	ÊäÅäµç¼°¿ØÖÆÉè±¸ÖÆÔì	3821	±äÑ¹Æ÷¡¢ÕûÁ÷Æ÷ºÍµç¸ÐÆ÷ÖÆÔì	5	0	5
ZL0010081997255353	3.20505E+11	½­ËÕÊ¡	ËÕÖÝÊÐ	160	¹É·ÝÓÐÏÞ¹«Ë¾	C	ÖÆÔìÒµ	34	Í¨ÓÃÉè±¸ÖÆÔìÒµ	344	±Ã¡¢·§ÃÅ¡¢Ñ¹Ëõ»ú¼°ÀàËÆ»úÐµÖÆÔì	3443	·§ÃÅºÍÐýÈûÖÆÔì	0	1	0
ZL0010081998492777	3.50303E+11	¸£½¨Ê¡	ÆÎÌïÊÐ	159	ÆäËûÓÐÏÞÔðÈÎ¹«Ë¾	C	ÖÆÔìÒµ	14	Ê³Æ·ÖÆÔìÒµ	145	¹ÞÍ·Ê³Æ·ÖÆÔì	1453	Êß²Ë¡¢Ë®¹û¹ÞÍ·ÖÆÔì	0	2	0
ZL0010081998776978	4.40513E+11	¹ã¶«Ê¡	ÉÇÍ·ÊÐ	159	ÆäËûÓÐÏÞÔðÈÎ¹«Ë¾	C	ÖÆÔìÒµ	35	×¨ÓÃÉè±¸ÖÆÔìÒµ	358	Ò½ÁÆÒÇÆ÷Éè±¸¼°Æ÷ÐµÖÆÔì	3589	ÆäËûÒ½ÁÆÉè±¸¼°Æ÷ÐµÖÆÔì	2	0	2
ZL0010081999543623	3.70213E+11	É½¶«Ê¡	ÇàµºÊÐ	173	Ë½ÓªÓÐÏÞÔðÈÎ¹«Ë¾	C	ÖÆÔìÒµ	34	Í¨ÓÃÉè±¸ÖÆÔìÒµ	346	ºæÂ¯¡¢·ç»ú¡¢ºâÆ÷¡¢°ü×°µÈÉè±¸ÖÆÔì	3468	°ü×°×¨ÓÃÉè±¸ÖÆÔì	1	0	1
ZL0010081999851521	4.50305E+11	¹ãÎ÷×³×å×ÔÖÎÇø	¹ðÁÖÊÐ	173	Ë½ÓªÓÐÏÞÔðÈÎ¹«Ë¾	C	ÖÆÔìÒµ	38	µçÆø»úÐµºÍÆ÷²ÄÖÆÔìÒµ	382	ÊäÅäµç¼°¿ØÖÆÉè±¸ÖÆÔì	3823	Åäµç¿ª¹Ø¿ØÖÆÉè±¸ÖÆÔì	10	0	10
ZL0010082000322701	3.21182E+11	½­ËÕÊ¡	Õò½­ÊÐ	159	ÆäËûÓÐÏÞÔðÈÎ¹«Ë¾	C	ÖÆÔìÒµ	35	×¨ÓÃÉè±¸ÖÆÔìÒµ	359	»·±£¡¢Éç»á¹«¹²·þÎñ¼°ÆäËû×¨ÓÃÉè±¸ÖÆÔì	3591	»·¾³±£»¤×¨ÓÃÉè±¸ÖÆÔì	1	0	1
ZL0010082001851524	4.50305E+11	¹ãÎ÷×³×å×ÔÖÎÇø	¹ðÁÖÊÐ	173	Ë½ÓªÓÐÏÞÔðÈÎ¹«Ë¾	C	ÖÆÔìÒµ	34	Í¨ÓÃÉè±¸ÖÆÔìÒµ	342	½ðÊô¼Ó¹¤»úÐµÖÆÔì	3424	½ðÊôÇÐ¸î¼°º¸½ÓÉè±¸ÖÆÔì	2	5	2
ZL0010082002107286	2.10211E+11	ÁÉÄþÊ¡	´óÁ¬ÊÐ	159	ÆäËûÓÐÏÞÔðÈÎ¹«Ë¾	C	ÖÆÔìÒµ	40	ÒÇÆ÷ÒÇ±íÖÆÔìÒµ	401	Í¨ÓÃÒÇÆ÷ÒÇ±íÖÆÔì	4014	ÊµÑé·ÖÎöÒÇÆ÷ÖÆÔì	1	0	1
ZL0010082002155494	2.30103E+11	ºÚÁú½­Ê¡	¹þ¶û±õÊÐ	159	ÆäËûÓÐÏÞÔðÈÎ¹«Ë¾	C	ÖÆÔìÒµ	40	ÒÇÆ÷ÒÇ±íÖÆÔìÒµ	401	Í¨ÓÃÒÇÆ÷ÒÇ±íÖÆÔì	4011	¹¤Òµ×Ô¶¯¿ØÖÆÏµÍ³×°ÖÃÖÆÔì	1	1	1
ZL0010082002506132	3.50583E+11	¸£½¨Ê¡	ÈªÖÝÊÐ	173	Ë½ÓªÓÐÏÞÔðÈÎ¹«Ë¾	C	ÖÆÔìÒµ	22	ÔìÖ½ºÍÖ½ÖÆÆ·Òµ	223	Ö½ÖÆÆ·ÖÆÔì	2231	Ö½ºÍÖ½°åÈÝÆ÷ÖÆÔì	1	0	1
ZL0010082002757437	4.40307E+11	¹ã¶«Ê¡	ÉîÛÚÊÐ	160	¹É·ÝÓÐÏÞ¹«Ë¾	C	ÖÆÔìÒµ	38	µçÆø»úÐµºÍÆ÷²ÄÖÆÔìÒµ	383	µçÏß¡¢µçÀÂ¡¢¹âÀÂ¼°µç¹¤Æ÷²ÄÖÆÔì	3831	µçÏß¡¢µçÀÂÖÆÔì	3	0	3
ZL0010082002878165	5.10112E+11	ËÄ´¨Ê¡	³É¶¼ÊÐ	110	¹úÓÐÆóÒµ	C	ÖÆÔìÒµ	34	Í¨ÓÃÉè±¸ÖÆÔìÒµ	344	±Ã¡¢·§ÃÅ¡¢Ñ¹Ëõ»ú¼°ÀàËÆ»úÐµÖÆÔì	3442	ÆøÌåÑ¹Ëõ»úÐµÖÆÔì	0	1	0
ZL0010082002925989	6.10114E+11	ÉÂÎ÷Ê¡	Î÷°²ÊÐ	159	ÆäËûÓÐÏÞÔðÈÎ¹«Ë¾	C	ÖÆÔìÒµ	26	»¯Ñ§Ô­ÁÏºÍ»¯Ñ§ÖÆÆ·ÖÆÔìÒµ	265	ºÏ³É²ÄÁÏÖÆÔì	2659	ÆäËûºÏ³É²ÄÁÏÖÆÔì	1	0	1
ZL0010082003851531	4.50305E+11	¹ãÎ÷×³×å×ÔÖÎÇø	¹ðÁÖÊÐ	159	ÆäËûÓÐÏÞÔðÈÎ¹«Ë¾	C	ÖÆÔìÒµ	35	×¨ÓÃÉè±¸ÖÆÔìÒµ	358	Ò½ÁÆÒÇÆ÷Éè±¸¼°Æ÷ÐµÖÆÔì	3581	Ò½ÁÆÕï¶Ï¡¢¼à»¤¼°ÖÎÁÆÉè±¸ÖÆÔì	12	2	12
ZL0010082003851533	4.50305E+11	¹ãÎ÷×³×å×ÔÖÎÇø	¹ðÁÖÊÐ	159	ÆäËûÓÐÏÞÔðÈÎ¹«Ë¾	C	ÖÆÔìÒµ	40	ÒÇÆ÷ÒÇ±íÖÆÔìÒµ	401	Í¨ÓÃÒÇÆ÷ÒÇ±íÖÆÔì	4013	»æÍ¼¡¢¼ÆËã¼°²âÁ¿ÒÇÆ÷ÖÆÔì	1	0	1
ZL0010082004100849	2.10113E+11	ÁÉÄþÊ¡	ÉòÑôÊÐ	159	ÆäËûÓÐÏÞÔðÈÎ¹«Ë¾	C	ÖÆÔìÒµ	38	µçÆø»úÐµºÍÆ÷²ÄÖÆÔìÒµ	383	µçÏß¡¢µçÀÂ¡¢¹âÀÂ¼°µç¹¤Æ÷²ÄÖÆÔì	3831	µçÏß¡¢µçÀÂÖÆÔì	1	0	1
ZL0010082005647525	4.19001E+11	ºÓÄÏÊ¡	¼ÃÔ´ÊÐ	310	ÖÐÍâºÏ×Ê¾­ÓªÆóÒµ	C	ÖÆÔìÒµ	39	¼ÆËã»ú¡¢Í¨ÐÅºÍÆäËûµç×ÓÉè±¸ÖÆÔìÒµ	397	µç×ÓÔª¼þÖÆÔì	3971	µç×ÓÔª¼þ¼°×é¼þÖÆÔì	0	2	0
ZL0010082005699834	4.21281E+11	ºþ±±Ê¡	ÏÌÄþÊÐ	230	¸Û°ÄÌ¨¶À×ÊÆóÒµ	D	µçÁ¦¡¢ÈÈÁ¦¡¢È¼Æø¼°Ë®Éú²úºÍ¹©Ó¦Òµ	44	µçÁ¦¡¢ÈÈÁ¦Éú²úºÍ¹©Ó¦Òµ	441	µçÁ¦Éú²ú	4411	»ðÁ¦·¢µç	0	3	0
ZL0010082005757441	4.40305E+11	¹ã¶«Ê¡	ÉîÛÚÊÐ	173	Ë½ÓªÓÐÏÞÔðÈÎ¹«Ë¾	C	ÖÆÔìÒµ	39	¼ÆËã»ú¡¢Í¨ÐÅºÍÆäËûµç×ÓÉè±¸ÖÆÔìÒµ	396	µç×ÓÆ÷¼þÖÆÔì	3963	¼¯³ÉµçÂ·ÖÆÔì	6	0	6
ZL0010082005851540	4.50305E+11	¹ãÎ÷×³×å×ÔÖÎÇø	¹ðÁÖÊÐ	173	Ë½ÓªÓÐÏÞÔðÈÎ¹«Ë¾	C	ÖÆÔìÒµ	35	×¨ÓÃÉè±¸ÖÆÔìÒµ	352	»¯¹¤¡¢Ä¾²Ä¡¢·Ç½ðÊô¼Ó¹¤×¨ÓÃÉè±¸ÖÆÔì	3522	Ïð½º¼Ó¹¤×¨ÓÃÉè±¸ÖÆÔì	1	1	1
ZL0010082006878167	5.10112E+11	ËÄ´¨Ê¡	³É¶¼ÊÐ	159	ÆäËûÓÐÏÞÔðÈÎ¹«Ë¾	C	ÖÆÔìÒµ	38	µçÆø»úÐµºÍÆ÷²ÄÖÆÔìÒµ	383	µçÏß¡¢µçÀÂ¡¢¹âÀÂ¼°µç¹¤Æ÷²ÄÖÆÔì	3832	¹âÏË¡¢¹âÀÂÖÆÔì	8	3	8
ZL0010082008676699	4.20204E+11	ºþ±±Ê¡	»ÆÊ¯ÊÐ	159	ÆäËûÓÐÏÞÔðÈÎ¹«Ë¾	C	ÖÆÔìÒµ	31	ºÚÉ«½ðÊôÒ±Á¶ºÍÑ¹ÑÓ¼Ó¹¤Òµ	313	ºÚÉ«½ðÊôÖýÔì	3130	ºÚÉ«½ðÊôÖýÔì	0	2	0
ZL0010082008691825	4.20984E+11	ºþ±±Ê¡	Ð¢¸ÐÊÐ	173	Ë½ÓªÓÐÏÞÔðÈÎ¹«Ë¾	C	ÖÆÔìÒµ	29	Ïð½ººÍËÜÁÏÖÆÆ·Òµ	292	ËÜÁÏÖÆÆ·Òµ	2924	ÅÝÄ­ËÜÁÏÖÆÔì	0	2	0
ZL0010082009925650	6.10113E+11	ÉÂÎ÷Ê¡	Î÷°²ÊÐ	159	ÆäËûÓÐÏÞÔðÈÎ¹«Ë¾	C	ÖÆÔìÒµ	26	»¯Ñ§Ô­ÁÏºÍ»¯Ñ§ÖÆÆ·ÖÆÔìÒµ	267	Õ¨Ò©¡¢»ð¹¤¼°Ñæ»ð²úÆ·ÖÆÔì	2671	Õ¨Ò©¼°»ð¹¤²úÆ·ÖÆÔì	9	6	9
ZL0010082011285111	3.20611E+11	½­ËÕÊ¡	ÄÏÍ¨ÊÐ	160	¹É·ÝÓÐÏÞ¹«Ë¾	C	ÖÆÔìÒµ	37	ÌúÂ·¡¢´¬²°¡¢º½¿Õº½ÌìºÍÆäËûÔËÊäÉè±¸ÖÆÔìÒµ	373	´¬²°¼°Ïà¹Ø×°ÖÃÖÆÔì	3734	´¬ÓÃÅäÌ×Éè±¸ÖÆÔì	4	1	4
ZL0010082011506140	3.50583E+11	¸£½¨Ê¡	ÈªÖÝÊÐ	173	Ë½ÓªÓÐÏÞÔðÈÎ¹«Ë¾	C	ÖÆÔìÒµ	34	Í¨ÓÃÉè±¸ÖÆÔìÒµ	344	±Ã¡¢·§ÃÅ¡¢Ñ¹Ëõ»ú¼°ÀàËÆ»úÐµÖÆÔì	3443	·§ÃÅºÍÐýÈûÖÆÔì	0	2	0
ZL0010082012719211	4.30521E+11	ºþÄÏÊ¡	ÉÛÑôÊÐ	173	Ë½ÓªÓÐÏÞÔðÈÎ¹«Ë¾	C	ÖÆÔìÒµ	19	Æ¤¸ï¡¢Ã«Æ¤¡¢ÓðÃ«¼°ÆäÖÆÆ·ºÍÖÆÐ¬Òµ	192	Æ¤¸ïÖÆÆ·ÖÆÔì	1922	Æ¤Ïä¡¢°ü£¨´ü£©ÖÆÔì	1	0	1
ZL0010091943216265	3.20204E+11	½­ËÕÊ¡	ÎÞÎýÊÐ	173	Ë½ÓªÓÐÏÞÔðÈÎ¹«Ë¾	C	ÖÆÔìÒµ	27	Ò½Ò©ÖÆÔìÒµ	271	»¯Ñ§Ò©Æ·Ô­ÁÏÒ©ÖÆÔì	2710	»¯Ñ§Ò©Æ·Ô­ÁÏÒ©ÖÆÔì	0	5	0
ZL0010091966878993	5.10114E+11	ËÄ´¨Ê¡	³É¶¼ÊÐ	159	ÆäËûÓÐÏÞÔðÈÎ¹«Ë¾	C	ÖÆÔìÒµ	34	Í¨ÓÃÉè±¸ÖÆÔìÒµ	344	±Ã¡¢·§ÃÅ¡¢Ñ¹Ëõ»ú¼°ÀàËÆ»úÐµÖÆÔì	3443	·§ÃÅºÍÐýÈûÖÆÔì	2	0	2
ZL0010091988215854	3.20203E+11	½­ËÕÊ¡	ÎÞÎýÊÐ	310	ÖÐÍâºÏ×Ê¾­ÓªÆóÒµ	D	µçÁ¦¡¢ÈÈÁ¦¡¢È¼Æø¼°Ë®Éú²úºÍ¹©Ó¦Òµ	45	È¼ÆøÉú²úºÍ¹©Ó¦Òµ	450	È¼ÆøÉú²úºÍ¹©Ó¦Òµ	4500	È¼ÆøÉú²úºÍ¹©Ó¦Òµ	1	0	1
ZL0010091989537919	3.70105E+11	É½¶«Ê¡	¼ÃÄÏÊÐ	173	Ë½ÓªÓÐÏÞÔðÈÎ¹«Ë¾	C	ÖÆÔìÒµ	40	ÒÇÆ÷ÒÇ±íÖÆÔìÒµ	401	Í¨ÓÃÒÇÆ÷ÒÇ±íÖÆÔì	4015	ÊÔÑé»úÖÆÔì	2	0	2
ZL0010091993925651	6.10113E+11	ÉÂÎ÷Ê¡	Î÷°²ÊÐ	173	Ë½ÓªÓÐÏÞÔðÈÎ¹«Ë¾	C	ÖÆÔìÒµ	39	¼ÆËã»ú¡¢Í¨ÐÅºÍÆäËûµç×ÓÉè±¸ÖÆÔìÒµ	397	µç×ÓÔª¼þÖÆÔì	3971	µç×ÓÔª¼þ¼°×é¼þÖÆÔì	0	2	0
ZL0010091995925096	6.10112E+11	ÉÂÎ÷Ê¡	Î÷°²ÊÐ	159	ÆäËûÓÐÏÞÔðÈÎ¹«Ë¾	C	ÖÆÔìÒµ	38	µçÆø»úÐµºÍÆ÷²ÄÖÆÔìÒµ	381	µç»úÖÆÔì	3812	µç¶¯»úÖÆÔì	0	1	0
ZL0010091995925098	6.10112E+11	ÉÂÎ÷Ê¡	Î÷°²ÊÐ	173	Ë½ÓªÓÐÏÞÔðÈÎ¹«Ë¾	C	ÖÆÔìÒµ	35	×¨ÓÃÉè±¸ÖÆÔìÒµ	351	²É¿ó¡¢Ò±½ð¡¢½¨Öþ×¨ÓÃÉè±¸ÖÆÔì	3511	¿óÉ½»úÐµÖÆÔì	0	5	0
ZL0010091999925117	6.10112E+11	ÉÂÎ÷Ê¡	Î÷°²ÊÐ	159	ÆäËûÓÐÏÞÔðÈÎ¹«Ë¾	C	ÖÆÔìÒµ	38	µçÆø»úÐµºÍÆ÷²ÄÖÆÔìÒµ	383	µçÏß¡¢µçÀÂ¡¢¹âÀÂ¼°µç¹¤Æ÷²ÄÖÆÔì	3833	¾øÔµÖÆÆ·ÖÆÔì	0	1	0
ZL0010092000211124	3.20115E+11	½­ËÕÊ¡	ÄÏ¾©ÊÐ	173	Ë½ÓªÓÐÏÞÔðÈÎ¹«Ë¾	C	ÖÆÔìÒµ	34	Í¨ÓÃÉè±¸ÖÆÔìÒµ	344	±Ã¡¢·§ÃÅ¡¢Ñ¹Ëõ»ú¼°ÀàËÆ»úÐµÖÆÔì	3442	ÆøÌåÑ¹Ëõ»úÐµÖÆÔì	0	1	0
ZL0010092000926184	6.10116E+11	ÉÂÎ÷Ê¡	Î÷°²ÊÐ	160	¹É·ÝÓÐÏÞ¹«Ë¾	C	ÖÆÔìÒµ	35	×¨ÓÃÉè±¸ÖÆÔìÒµ	352	»¯¹¤¡¢Ä¾²Ä¡¢·Ç½ðÊô¼Ó¹¤×¨ÓÃÉè±¸ÖÆÔì	3521	Á¶ÓÍ¡¢»¯¹¤Éú²ú×¨ÓÃÉè±¸ÖÆÔì	2	0	2
ZL0010092000926185	6.10116E+11	ÉÂÎ÷Ê¡	Î÷°²ÊÐ	160	¹É·ÝÓÐÏÞ¹«Ë¾	C	ÖÆÔìÒµ	26	»¯Ñ§Ô­ÁÏºÍ»¯Ñ§ÖÆÆ·ÖÆÔìÒµ	266	×¨ÓÃ»¯Ñ§²úÆ·ÖÆÔì	2664	ÐÅÏ¢»¯Ñ§Æ·ÖÆÔì	0	1	0
ZL0010092001397820	3.30481E+11	Õã½­Ê¡	¼ÎÐËÊÐ	173	Ë½ÓªÓÐÏÞÔðÈÎ¹«Ë¾	C	ÖÆÔìÒµ	23	Ó¡Ë¢ºÍ¼ÇÂ¼Ã½½é¸´ÖÆÒµ	231	Ó¡Ë¢	2319	°ü×°×°äê¼°ÆäËûÓ¡Ë¢	0	1	0
ZL0010092001925127	6.10112E+11	ÉÂÎ÷Ê¡	Î÷°²ÊÐ	159	ÆäËûÓÐÏÞÔðÈÎ¹«Ë¾	C	ÖÆÔìÒµ	32	ÓÐÉ«½ðÊôÒ±Á¶ºÍÑ¹ÑÓ¼Ó¹¤Òµ	326	ÓÐÉ«½ðÊôÑ¹ÑÓ¼Ó¹¤	0	0	0	4	0
ZL0010092002073351	1.40107E+11	É½Î÷Ê¡	Ì«Ô­ÊÐ	151	¹úÓÐ¶À×Ê¹«Ë¾	C	ÖÆÔìÒµ	33	½ðÊôÖÆÆ·Òµ	339	ÆäËû½ðÊôÖÆÆ·ÖÆÔì	3399	ÆäËûÎ´ÁÐÃ÷½ðÊôÖÆÆ·ÖÆÔì	3	12	3
ZL0010092002680347	4.20506E+11	ºþ±±Ê¡	ÒË²ýÊÐ	159	ÆäËûÓÐÏÞÔðÈÎ¹«Ë¾	C	ÖÆÔìÒµ	34	Í¨ÓÃÉè±¸ÖÆÔìÒµ	349	ÆäËûÍ¨ÓÃÉè±¸ÖÆÔìÒµ	3490	ÆäËûÍ¨ÓÃÉè±¸ÖÆÔìÒµ	0	1	0
ZL0010092003217087	3.20205E+11	½­ËÕÊ¡	ÎÞÎýÊÐ	230	¸Û°ÄÌ¨¶À×ÊÆóÒµ	C	ÖÆÔìÒµ	34	Í¨ÓÃÉè±¸ÖÆÔìÒµ	346	ºæÂ¯¡¢·ç»ú¡¢ºâÆ÷¡¢°ü×°µÈÉè±¸ÖÆÔì	3463	ÆøÌå¡¢ÒºÌå·ÖÀë¼°´¿¾»Éè±¸ÖÆÔì	5	4	5
ZL0010092003588886	3.70982E+11	É½¶«Ê¡	Ì©°²ÊÐ	159	ÆäËûÓÐÏÞÔðÈÎ¹«Ë¾	C	ÖÆÔìÒµ	38	µçÆø»úÐµºÍÆ÷²ÄÖÆÔìÒµ	383	µçÏß¡¢µçÀÂ¡¢¹âÀÂ¼°µç¹¤Æ÷²ÄÖÆÔì	3831	µçÏß¡¢µçÀÂÖÆÔì	2	0	2
ZL0010092003672614	4.20111E+11	ºþ±±Ê¡	ÎäººÊÐ	173	Ë½ÓªÓÐÏÞÔðÈÎ¹«Ë¾	C	ÖÆÔìÒµ	26	»¯Ñ§Ô­ÁÏºÍ»¯Ñ§ÖÆÆ·ÖÆÔìÒµ	266	×¨ÓÃ»¯Ñ§²úÆ·ÖÆÔì	2669	ÆäËû×¨ÓÃ»¯Ñ§²úÆ·ÖÆÔì	1	0	1
ZL0010092003925153	6.10112E+11	ÉÂÎ÷Ê¡	Î÷°²ÊÐ	160	¹É·ÝÓÐÏÞ¹«Ë¾	C	ÖÆÔìÒµ	32	ÓÐÉ«½ðÊôÒ±Á¶ºÍÑ¹ÑÓ¼Ó¹¤Òµ	324	ÓÐÉ«½ðÊôºÏ½ðÖÆÔì	3240	ÓÐÉ«½ðÊôºÏ½ðÖÆÔì	7	16	7
ZL0010092003925155	6.10112E+11	ÉÂÎ÷Ê¡	Î÷°²ÊÐ	310	ÖÐÍâºÏ×Ê¾­ÓªÆóÒµ	C	ÖÆÔìÒµ	37	ÌúÂ·¡¢´¬²°¡¢º½¿Õº½ÌìºÍÆäËûÔËÊäÉè±¸ÖÆÔìÒµ	371	ÌúÂ·ÔËÊäÉè±¸ÖÆÔì	3714	ÌúÂ·×¨ÓÃÉè±¸¼°Æ÷²Ä¡¢Åä¼þÖÆÔì	0	1	0
ZL0010092004319277	3.21112E+11	½­ËÕÊ¡	Õò½­ÊÐ	173	Ë½ÓªÓÐÏÞÔðÈÎ¹«Ë¾	C	ÖÆÔìÒµ	38	µçÆø»úÐµºÍÆ÷²ÄÖÆÔìÒµ	382	ÊäÅäµç¼°¿ØÖÆÉè±¸ÖÆÔì	3823	Åäµç¿ª¹Ø¿ØÖÆÉè±¸ÖÆÔì	2	3	2
ZL0010092004327359	3.21282E+11	½­ËÕÊ¡	Ì©ÖÝÊÐ	173	Ë½ÓªÓÐÏÞÔðÈÎ¹«Ë¾	C	ÖÆÔìÒµ	36	Æû³µÖÆÔìÒµ	366	Æû³µÁã²¿¼þ¼°Åä¼þÖÆÔì	3660	Æû³µÁã²¿¼þ¼°Åä¼þÖÆÔì	0	1	0
ZL0010092004925156	6.10126E+11	ÉÂÎ÷Ê¡	Î÷°²ÊÐ	159	ÆäËûÓÐÏÞÔðÈÎ¹«Ë¾	C	ÖÆÔìÒµ	32	ÓÐÉ«½ðÊôÒ±Á¶ºÍÑ¹ÑÓ¼Ó¹¤Òµ	326	ÓÐÉ«½ðÊôÑ¹ÑÓ¼Ó¹¤	0	0	4	2	4
ZL0010092005553595	3.70303E+11	É½¶«Ê¡	×Í²©ÊÐ	173	Ë½ÓªÓÐÏÞÔðÈÎ¹«Ë¾	C	ÖÆÔìÒµ	35	×¨ÓÃÉè±¸ÖÆÔìÒµ	352	»¯¹¤¡¢Ä¾²Ä¡¢·Ç½ðÊô¼Ó¹¤×¨ÓÃÉè±¸ÖÆÔì	3521	Á¶ÓÍ¡¢»¯¹¤Éú²ú×¨ÓÃÉè±¸ÖÆÔì	1	0	1
ZL0010092005925165	6.10126E+11	ÉÂÎ÷Ê¡	Î÷°²ÊÐ	159	ÆäËûÓÐÏÞÔðÈÎ¹«Ë¾	C	ÖÆÔìÒµ	32	ÓÐÉ«½ðÊôÒ±Á¶ºÍÑ¹ÑÓ¼Ó¹¤Òµ	326	ÓÐÉ«½ðÊôÑ¹ÑÓ¼Ó¹¤	0	0	1	5	1
ZL0010092005925167	6.10112E+11	ÉÂÎ÷Ê¡	Î÷°²ÊÐ	159	ÆäËûÓÐÏÞÔðÈÎ¹«Ë¾	C	ÖÆÔìÒµ	37	ÌúÂ·¡¢´¬²°¡¢º½¿Õº½ÌìºÍÆäËûÔËÊäÉè±¸ÖÆÔìÒµ	371	ÌúÂ·ÔËÊäÉè±¸ÖÆÔì	3714	ÌúÂ·×¨ÓÃÉè±¸¼°Æ÷²Ä¡¢Åä¼þÖÆÔì	0	5	0
ZL0010092007470430	3.41182E+11	°²»ÕÊ¡	³üÖÝÊÐ	173	Ë½ÓªÓÐÏÞÔðÈÎ¹«Ë¾	C	ÖÆÔìÒµ	23	Ó¡Ë¢ºÍ¼ÇÂ¼Ã½½é¸´ÖÆÒµ	231	Ó¡Ë¢	2319	°ü×°×°äê¼°ÆäËûÓ¡Ë¢	2	0	2
ZL0010092008593971	3.71083E+11	É½¶«Ê¡	Íþº£ÊÐ	173	Ë½ÓªÓÐÏÞÔðÈÎ¹«Ë¾	C	ÖÆÔìÒµ	35	×¨ÓÃÉè±¸ÖÆÔìÒµ	359	»·±£¡¢Éç»á¹«¹²·þÎñ¼°ÆäËû×¨ÓÃÉè±¸ÖÆÔì	3591	»·¾³±£»¤×¨ÓÃÉè±¸ÖÆÔì	3	0	3
ZL0010092008925185	6.10112E+11	ÉÂÎ÷Ê¡	Î÷°²ÊÐ	159	ÆäËûÓÐÏÞÔðÈÎ¹«Ë¾	C	ÖÆÔìÒµ	35	×¨ÓÃÉè±¸ÖÆÔìÒµ	356	µç×ÓºÍµç¹¤»úÐµ×¨ÓÃÉè±¸ÖÆÔì	3562	µç×Ó¹¤Òµ×¨ÓÃÉè±¸ÖÆÔì	3	3	3
ZL0010092009925190	6.10112E+11	ÉÂÎ÷Ê¡	Î÷°²ÊÐ	330	Íâ×Ê£¨¶À×Ê£©ÆóÒµ	C	ÖÆÔìÒµ	38	µçÆø»úÐµºÍÆ÷²ÄÖÆÔìÒµ	382	ÊäÅäµç¼°¿ØÖÆÉè±¸ÖÆÔì	3821	±äÑ¹Æ÷¡¢ÕûÁ÷Æ÷ºÍµç¸ÐÆ÷ÖÆÔì	0	1	0
ZL0010092009949331	6.50204E+11	ÐÂ½®Î¬Îá¶û×ÔÖÎÇø	¿ËÀ­ÂêÒÀÊÐ	160	¹É·ÝÓÐÏÞ¹«Ë¾	B	²É¿óÒµ	11	¿ª²É¸¨Öú»î¶¯	112	Ê¯ÓÍºÍÌìÈ»Æø¿ª²É¸¨Öú»î¶¯	1120	Ê¯ÓÍºÍÌìÈ»Æø¿ª²É¸¨Öú»î¶¯	1	1	1
ZL0010092010925191	6.10112E+11	ÉÂÎ÷Ê¡	Î÷°²ÊÐ	159	ÆäËûÓÐÏÞÔðÈÎ¹«Ë¾	C	ÖÆÔìÒµ	32	ÓÐÉ«½ðÊôÒ±Á¶ºÍÑ¹ÑÓ¼Ó¹¤Òµ	326	ÓÐÉ«½ðÊôÑ¹ÑÓ¼Ó¹¤	3264	Ï¡ÓÐÏ¡ÍÁ½ðÊôÑ¹ÑÓ¼Ó¹¤	0	1	0
ZL0010092010926188	6.10116E+11	ÉÂÎ÷Ê¡	Î÷°²ÊÐ	210	ºÏ×Ê¾­ÓªÆóÒµ£¨¸Û»ò°ÄÌ¨×Ê£©	C	ÖÆÔìÒµ	39	¼ÆËã»ú¡¢Í¨ÐÅºÍÆäËûµç×ÓÉè±¸ÖÆÔìÒµ	396	µç×ÓÆ÷¼þÖÆÔì	3969	¹âµç×ÓÆ÷¼þ¼°ÆäËûµç×ÓÆ÷¼þÖÆÔì	0	1	0
ZL0010092012925199	6.10112E+11	ÉÂÎ÷Ê¡	Î÷°²ÊÐ	310	ÖÐÍâºÏ×Ê¾­ÓªÆóÒµ	C	ÖÆÔìÒµ	25	Ê¯ÓÍ¼Ó¹¤¡¢Á¶½¹ºÍºËÈ¼ÁÏ¼Ó¹¤Òµ	251	¾«Á¶Ê¯ÓÍ²úÆ·ÖÆÔì	2511	Ô­ÓÍ¼Ó¹¤¼°Ê¯ÓÍÖÆÆ·ÖÆÔì	1	0	1
ZL0010092012926190	6.10116E+11	ÉÂÎ÷Ê¡	Î÷°²ÊÐ	110	¹úÓÐÆóÒµ	C	ÖÆÔìÒµ	34	Í¨ÓÃÉè±¸ÖÆÔìÒµ	348	Í¨ÓÃÁã²¿¼þÖÆÔì	3481	½ðÊôÃÜ·â¼þÖÆÔì	2	5	2
ZL0010092012926191	6.10116E+11	ÉÂÎ÷Ê¡	Î÷°²ÊÐ	151	¹úÓÐ¶À×Ê¹«Ë¾	C	ÖÆÔìÒµ	38	µçÆø»úÐµºÍÆ÷²ÄÖÆÔìÒµ	382	ÊäÅäµç¼°¿ØÖÆÉè±¸ÖÆÔì	3825	¹â·üÉè±¸¼°ÔªÆ÷¼þÖÆÔì	0	1	0
ZL0010101997880613	5.10122E+11	ËÄ´¨Ê¡	³É¶¼ÊÐ	173	Ë½ÓªÓÐÏÞÔðÈÎ¹«Ë¾	C	ÖÆÔìÒµ	35	×¨ÓÃÉè±¸ÖÆÔìÒµ	352	»¯¹¤¡¢Ä¾²Ä¡¢·Ç½ðÊô¼Ó¹¤×¨ÓÃÉè±¸ÖÆÔì	3525	Ä£¾ßÖÆÔì	0	1	0
ZL0010101998537920	3.70102E+11	É½¶«Ê¡	¼ÃÄÏÊÐ	173	Ë½ÓªÓÐÏÞÔðÈÎ¹«Ë¾	C	ÖÆÔìÒµ	27	Ò½Ò©ÖÆÔìÒµ	277	ÎÀÉú²ÄÁÏ¼°Ò½Ò©ÓÃÆ·ÖÆÔì	2770	ÎÀÉú²ÄÁÏ¼°Ò½Ò©ÓÃÆ·ÖÆÔì	1	0	1
ZL0010101999219537	3.20206E+11	½­ËÕÊ¡	ÎÞÎýÊÐ	173	Ë½ÓªÓÐÏÞÔðÈÎ¹«Ë¾	C	ÖÆÔìÒµ	34	Í¨ÓÃÉè±¸ÖÆÔìÒµ	343	ÎïÁÏ°áÔËÉè±¸ÖÆÔì	3432	ÆðÖØ»úÖÆÔì	20	0	20
ZL0010102000472514	3.41282E+11	°²»ÕÊ¡	¸·ÑôÊÐ	159	ÆäËûÓÐÏÞÔðÈÎ¹«Ë¾	C	ÖÆÔìÒµ	27	Ò½Ò©ÖÆÔìÒµ	274	ÖÐ³ÉÒ©Éú²ú	2740	ÖÐ³ÉÒ©Éú²ú	1	0	1
ZL0010102001216272	3.20204E+11	½­ËÕÊ¡	ÎÞÎýÊÐ	173	Ë½ÓªÓÐÏÞÔðÈÎ¹«Ë¾	C	ÖÆÔìÒµ	35	×¨ÓÃÉè±¸ÖÆÔìÒµ	354	Ó¡Ë¢¡¢ÖÆÒ©¡¢ÈÕ»¯¼°ÈÕÓÃÆ·Éú²ú×¨ÓÃÉè±¸ÖÆÔì	3542	Ó¡Ë¢×¨ÓÃÉè±¸ÖÆÔì	1	1	1
ZL0010102001544294	3.70214E+11	É½¶«Ê¡	ÇàµºÊÐ	159	ÆäËûÓÐÏÞÔðÈÎ¹«Ë¾	D	µçÁ¦¡¢ÈÈÁ¦¡¢È¼Æø¼°Ë®Éú²úºÍ¹©Ó¦Òµ	44	µçÁ¦¡¢ÈÈÁ¦Éú²úºÍ¹©Ó¦Òµ	443	ÈÈÁ¦Éú²úºÍ¹©Ó¦	4430	ÈÈÁ¦Éú²úºÍ¹©Ó¦	0	5	0
ZL0010102001847630	4.50105E+11	¹ãÎ÷×³×å×ÔÖÎÇø	ÄÏÄþÊÐ	210	ºÏ×Ê¾­ÓªÆóÒµ£¨¸Û»ò°ÄÌ¨×Ê£©	C	ÖÆÔìÒµ	32	ÓÐÉ«½ðÊôÒ±Á¶ºÍÑ¹ÑÓ¼Ó¹¤Òµ	326	ÓÐÉ«½ðÊôÑ¹ÑÓ¼Ó¹¤	3262	ÂÁÑ¹ÑÓ¼Ó¹¤	2	0	2
ZL0010102002751065	4.40183E+11	¹ã¶«Ê¡	¹ãÖÝÊÐ	173	Ë½ÓªÓÐÏÞÔðÈÎ¹«Ë¾	C	ÖÆÔìÒµ	41	ÆäËûÖÆÔìÒµ	411	ÈÕÓÃÔÓÆ·ÖÆÔì	4119	ÆäËûÈÕÓÃÔÓÆ·ÖÆÔì	1	0	1
ZL0010102003366875	3.30226E+11	Õã½­Ê¡	Äþ²¨ÊÐ	230	¸Û°ÄÌ¨¶À×ÊÆóÒµ	C	ÖÆÔìÒµ	36	Æû³µÖÆÔìÒµ	366	Æû³µÁã²¿¼þ¼°Åä¼þÖÆÔì	3660	Æû³µÁã²¿¼þ¼°Åä¼þÖÆÔì	2	0	2
ZL0010102004760272	4.40306E+11	¹ã¶«Ê¡	ÉîÛÚÊÐ	174	Ë½Óª¹É·ÝÓÐÏÞ¹«Ë¾	C	ÖÆÔìÒµ	39	¼ÆËã»ú¡¢Í¨ÐÅºÍÆäËûµç×ÓÉè±¸ÖÆÔìÒµ	396	µç×ÓÆ÷¼þÖÆÔì	3969	¹âµç×ÓÆ÷¼þ¼°ÆäËûµç×ÓÆ÷¼þÖÆÔì	1	1	1
ZL0010102005492783	3.50303E+11	¸£½¨Ê¡	ÆÎÌïÊÐ	173	Ë½ÓªÓÐÏÞÔðÈÎ¹«Ë¾	C	ÖÆÔìÒµ	29	Ïð½ººÍËÜÁÏÖÆÆ·Òµ	292	ËÜÁÏÖÆÆ·Òµ	2924	ÅÝÄ­ËÜÁÏÖÆÔì	0	1	0
ZL0010102005691075	4.20981E+11	ºþ±±Ê¡	Ð¢¸ÐÊÐ	310	ÖÐÍâºÏ×Ê¾­ÓªÆóÒµ	C	ÖÆÔìÒµ	26	»¯Ñ§Ô­ÁÏºÍ»¯Ñ§ÖÆÆ·ÖÆÔìÒµ	262	·ÊÁÏÖÆÔì	2624	¸´»ì·ÊÁÏÖÆÔì	2	0	2
ZL0010102005711168	4.30202E+11	ºþÄÏÊ¡	ÖêÖÞÊÐ	159	ÆäËûÓÐÏÞÔðÈÎ¹«Ë¾	C	ÖÆÔìÒµ	33	½ðÊôÖÆÆ·Òµ	339	ÆäËû½ðÊôÖÆÆ·ÖÆÔì	3391	¶Í¼þ¼°·ÛÄ©Ò±½ðÖÆÆ·ÖÆÔì	0	1	0
ZL0010102006327366	3.21282E+11	½­ËÕÊ¡	Ì©ÖÝÊÐ	173	Ë½ÓªÓÐÏÞÔðÈÎ¹«Ë¾	C	ÖÆÔìÒµ	40	ÒÇÆ÷ÒÇ±íÖÆÔìÒµ	401	Í¨ÓÃÒÇÆ÷ÒÇ±íÖÆÔì	4011	¹¤Òµ×Ô¶¯¿ØÖÆÏµÍ³×°ÖÃÖÆÔì	1	0	1
ZL0010102006366883	3.30226E+11	Õã½­Ê¡	Äþ²¨ÊÐ	210	ºÏ×Ê¾­ÓªÆóÒµ£¨¸Û»ò°ÄÌ¨×Ê£©	C	ÖÆÔìÒµ	35	×¨ÓÃÉè±¸ÖÆÔìÒµ	352	»¯¹¤¡¢Ä¾²Ä¡¢·Ç½ðÊô¼Ó¹¤×¨ÓÃÉè±¸ÖÆÔì	3525	Ä£¾ßÖÆÔì	0	1	0
ZL0010102007242898	3.20404E+11	½­ËÕÊ¡	³£ÖÝÊÐ	159	ÆäËûÓÐÏÞÔðÈÎ¹«Ë¾	C	ÖÆÔìÒµ	43	½ðÊôÖÆÆ·¡¢»úÐµºÍÉè±¸ÐÞÀíÒµ	434	ÌúÂ·¡¢´¬²°¡¢º½¿Õº½ÌìµÈÔËÊäÉè±¸ÐÞÀí	4343	º½¿Õº½ÌìÆ÷ÐÞÀí	1	0	1
ZL0010102007701056	4.21381E+11	ºþ±±Ê¡	ËæÖÝÊÐ	159	ÆäËûÓÐÏÞÔðÈÎ¹«Ë¾	C	ÖÆÔìÒµ	26	»¯Ñ§Ô­ÁÏºÍ»¯Ñ§ÖÆÆ·ÖÆÔìÒµ	266	×¨ÓÃ»¯Ñ§²úÆ·ÖÆÔì	2661	»¯Ñ§ÊÔ¼ÁºÍÖú¼ÁÖÆÔì	1	0	1
ZL0010102010919052	5.30425E+11	ÔÆÄÏÊ¡	ÓñÏªÊÐ	151	¹úÓÐ¶À×Ê¹«Ë¾	C	ÖÆÔìÒµ	32	ÓÐÉ«½ðÊôÒ±Á¶ºÍÑ¹ÑÓ¼Ó¹¤Òµ	322	¹ó½ðÊôÒ±Á¶	3229	ÆäËû¹ó½ðÊôÒ±Á¶	8	2	8
ZL0010111970851334	4.50326E+11	¹ãÎ÷×³×å×ÔÖÎÇø	¹ðÁÖÊÐ	173	Ë½ÓªÓÐÏÞÔðÈÎ¹«Ë¾	C	ÖÆÔìÒµ	35	×¨ÓÃÉè±¸ÖÆÔìÒµ	351	²É¿ó¡¢Ò±½ð¡¢½¨Öþ×¨ÓÃÉè±¸ÖÆÔì	3513	½¨Öþ¹¤³ÌÓÃ»úÐµÖÆÔì	0	4	0
ZL0010111995544298	3.70214E+11	É½¶«Ê¡	ÇàµºÊÐ	160	¹É·ÝÓÐÏÞ¹«Ë¾	C	ÖÆÔìÒµ	33	½ðÊôÖÆÆ·Òµ	331	½á¹¹ÐÔ½ðÊôÖÆÆ·ÖÆÔì	3312	½ðÊôÃÅ´°ÖÆÔì	1	0	1
ZL0010112000402347	3.30483E+11	Õã½­Ê¡	¼ÎÐËÊÐ	174	Ë½Óª¹É·ÝÓÐÏÞ¹«Ë¾	C	ÖÆÔìÒµ	40	ÒÇÆ÷ÒÇ±íÖÆÔìÒµ	401	Í¨ÓÃÒÇÆ÷ÒÇ±íÖÆÔì	4019	¹©Ó¦ÓÃÒÇ±í¼°ÆäËûÍ¨ÓÃÒÇÆ÷ÖÆÔì	1	0	1
ZL0010112003397830	3.30481E+11	Õã½­Ê¡	¼ÎÐËÊÐ	159	ÆäËûÓÐÏÞÔðÈÎ¹«Ë¾	C	ÖÆÔìÒµ	35	×¨ÓÃÉè±¸ÖÆÔìÒµ	359	»·±£¡¢Éç»á¹«¹²·þÎñ¼°ÆäËû×¨ÓÃÉè±¸ÖÆÔì	3591	»·¾³±£»¤×¨ÓÃÉè±¸ÖÆÔì	2	4	2
ZL0010112003851559	4.50305E+11	¹ãÎ÷×³×å×ÔÖÎÇø	¹ðÁÖÊÐ	159	ÆäËûÓÐÏÞÔðÈÎ¹«Ë¾	C	ÖÆÔìÒµ	35	×¨ÓÃÉè±¸ÖÆÔìÒµ	356	µç×ÓºÍµç¹¤»úÐµ×¨ÓÃÉè±¸ÖÆÔì	3561	µç¹¤»úÐµ×¨ÓÃÉè±¸ÖÆÔì	0	1	0
ZL0010112003949138	6.50203E+11	ÐÂ½®Î¬Îá¶û×ÔÖÎÇø	¿ËÀ­ÂêÒÀÊÐ	159	ÆäËûÓÐÏÞÔðÈÎ¹«Ë¾	C	ÖÆÔìÒµ	26	»¯Ñ§Ô­ÁÏºÍ»¯Ñ§ÖÆÆ·ÖÆÔìÒµ	266	×¨ÓÃ»¯Ñ§²úÆ·ÖÆÔì	2661	»¯Ñ§ÊÔ¼ÁºÍÖú¼ÁÖÆÔì	1	0	1
ZL0010112004435331	3.30903E+11	Õã½­Ê¡	ÖÛÉ½ÊÐ	159	ÆäËûÓÐÏÞÔðÈÎ¹«Ë¾	C	ÖÆÔìÒµ	34	Í¨ÓÃÉè±¸ÖÆÔìÒµ	346	ºæÂ¯¡¢·ç»ú¡¢ºâÆ÷¡¢°ü×°µÈÉè±¸ÖÆÔì	3468	°ü×°×¨ÓÃÉè±¸ÖÆÔì	1	1	1
ZL0010112004549796	3.70211E+11	É½¶«Ê¡	ÇàµºÊÐ	173	Ë½ÓªÓÐÏÞÔðÈÎ¹«Ë¾	C	ÖÆÔìÒµ	14	Ê³Æ·ÖÆÔìÒµ	149	ÆäËûÊ³Æ·ÖÆÔì	1495	Ê³Æ·¼°ËÇÁÏÌí¼Ó¼ÁÖÆÔì	4	1	4
ZL0010112004851560	4.50305E+11	¹ãÎ÷×³×å×ÔÖÎÇø	¹ðÁÖÊÐ	160	¹É·ÝÓÐÏÞ¹«Ë¾	C	ÖÆÔìÒµ	34	Í¨ÓÃÉè±¸ÖÆÔìÒµ	344	±Ã¡¢·§ÃÅ¡¢Ñ¹Ëõ»ú¼°ÀàËÆ»úÐµÖÆÔì	3441	±Ã¼°Õæ¿ÕÉè±¸ÖÆÔì	2	0	2
ZL0010112005397831	3.30481E+11	Õã½­Ê¡	¼ÎÐËÊÐ	173	Ë½ÓªÓÐÏÞÔðÈÎ¹«Ë¾	C	ÖÆÔìÒµ	17	·ÄÖ¯Òµ	171	ÃÞ·ÄÖ¯¼°Ó¡È¾¾«¼Ó¹¤	1712	ÃÞÖ¯Ôì¼Ó¹¤	0	5	0
ZL0010112005402385	3.30483E+11	Õã½­Ê¡	¼ÎÐËÊÐ	230	¸Û°ÄÌ¨¶À×ÊÆóÒµ	C	ÖÆÔìÒµ	24	ÎÄ½Ì¡¢¹¤ÃÀ¡¢ÌåÓýºÍÓéÀÖÓÃÆ·ÖÆÔìÒµ	244	ÌåÓýÓÃÆ·ÖÆÔì	2442	ÌåÓýÆ÷²Ä¼°Åä¼þÖÆÔì	7	4	7
ZL0010112006402394	3.30483E+11	Õã½­Ê¡	¼ÎÐËÊÐ	230	¸Û°ÄÌ¨¶À×ÊÆóÒµ	C	ÖÆÔìÒµ	26	»¯Ñ§Ô­ÁÏºÍ»¯Ñ§ÖÆÆ·ÖÆÔìÒµ	266	×¨ÓÃ»¯Ñ§²úÆ·ÖÆÔì	2662	×¨Ïî»¯Ñ§ÓÃÆ·ÖÆÔì	2	0	2
ZL0010112007260792	3.20507E+11	½­ËÕÊ¡	ËÕÖÝÊÐ	159	ÆäËûÓÐÏÞÔðÈÎ¹«Ë¾	C	ÖÆÔìÒµ	32	ÓÐÉ«½ðÊôÒ±Á¶ºÍÑ¹ÑÓ¼Ó¹¤Òµ	326	ÓÐÉ«½ðÊôÑ¹ÑÓ¼Ó¹¤	3262	ÂÁÑ¹ÑÓ¼Ó¹¤	4	0	4
ZL0010112007435332	3.30903E+11	Õã½­Ê¡	ÖÛÉ½ÊÐ	159	ÆäËûÓÐÏÞÔðÈÎ¹«Ë¾	C	ÖÆÔìÒµ	13	Å©¸±Ê³Æ·¼Ó¹¤Òµ	136	Ë®²úÆ·¼Ó¹¤	1364	ÓãÓÍÌáÈ¡¼°ÖÆÆ·ÖÆÔì	0	1	0
ZL0010112008516078	3.50902E+11	¸£½¨Ê¡	ÄþµÂÊÐ	230	¸Û°ÄÌ¨¶À×ÊÆóÒµ	C	ÖÆÔìÒµ	38	µçÆø»úÐµºÍÆ÷²ÄÖÆÔìÒµ	384	µç³ØÖÆÔì	3841	ï®Àë×Óµç³ØÖÆÔì	15	31	15
ZL0010112008542633	3.70211E+11	É½¶«Ê¡	ÇàµºÊÐ	310	ÖÐÍâºÏ×Ê¾­ÓªÆóÒµ	C	ÖÆÔìÒµ	36	Æû³µÖÆÔìÒµ	362	¸Ä×°Æû³µÖÆÔì	3620	¸Ä×°Æû³µÖÆÔì	2	0	2
ZL0010112009899911	5.11681E+11	ËÄ´¨Ê¡	¹ã°²ÊÐ	173	Ë½ÓªÓÐÏÞÔðÈÎ¹«Ë¾	C	ÖÆÔìÒµ	36	Æû³µÖÆÔìÒµ	366	Æû³µÁã²¿¼þ¼°Åä¼þÖÆÔì	3660	Æû³µÁã²¿¼þ¼°Åä¼þÖÆÔì	0	1	0
ZL0010112009899912	5.11681E+11	ËÄ´¨Ê¡	¹ã°²ÊÐ	210	ºÏ×Ê¾­ÓªÆóÒµ£¨¸Û»ò°ÄÌ¨×Ê£©	C	ÖÆÔìÒµ	39	¼ÆËã»ú¡¢Í¨ÐÅºÍÆäËûµç×ÓÉè±¸ÖÆÔìÒµ	397	µç×ÓÔª¼þÖÆÔì	3971	µç×ÓÔª¼þ¼°×é¼þÖÆÔì	2	2	2
ZL0010112012237183	3.20321E+11	½­ËÕÊ¡	ÐìÖÝÊÐ	173	Ë½ÓªÓÐÏÞÔðÈÎ¹«Ë¾	C	ÖÆÔìÒµ	38	µçÆø»úÐµºÍÆ÷²ÄÖÆÔìÒµ	381	µç»úÖÆÔì	3819	Î¢µç»ú¼°ÆäËûµç»úÖÆÔì	2	1	2
ZL0010112012899926	5.11681E+11	ËÄ´¨Ê¡	¹ã°²ÊÐ	173	Ë½ÓªÓÐÏÞÔðÈÎ¹«Ë¾	C	ÖÆÔìÒµ	39	¼ÆËã»ú¡¢Í¨ÐÅºÍÆäËûµç×ÓÉè±¸ÖÆÔìÒµ	396	µç×ÓÆ÷¼þÖÆÔì	3962	°ëµ¼Ìå·ÖÁ¢Æ÷¼þÖÆÔì	10	2	10
ZL0010112013899928	5.11681E+11	ËÄ´¨Ê¡	¹ã°²ÊÐ	173	Ë½ÓªÓÐÏÞÔðÈÎ¹«Ë¾	C	ÖÆÔìÒµ	30	·Ç½ðÊô¿óÎïÖÆÆ·Òµ	303	×©Íß¡¢Ê¯²ÄµÈ½¨Öþ²ÄÁÏÖÆÔì	3035	¸ôÈÈºÍ¸ôÒô²ÄÁÏÖÆÔì	1	3	1
ZL0010112013899931	5.11681E+11	ËÄ´¨Ê¡	¹ã°²ÊÐ	173	Ë½ÓªÓÐÏÞÔðÈÎ¹«Ë¾	C	ÖÆÔìÒµ	36	Æû³µÖÆÔìÒµ	366	Æû³µÁã²¿¼þ¼°Åä¼þÖÆÔì	3660	Æû³µÁã²¿¼þ¼°Åä¼þÖÆÔì	1	0	1
ZL0010121992208140	3.20104E+11	½­ËÕÊ¡	ÄÏ¾©ÊÐ	159	ÆäËûÓÐÏÞÔðÈÎ¹«Ë¾	C	ÖÆÔìÒµ	40	ÒÇÆ÷ÒÇ±íÖÆÔìÒµ	401	Í¨ÓÃÒÇÆ÷ÒÇ±íÖÆÔì	4011	¹¤Òµ×Ô¶¯¿ØÖÆÏµÍ³×°ÖÃÖÆÔì	1	0	1
ZL0010121997797074	4.40705E+11	¹ã¶«Ê¡	½­ÃÅÊÐ	159	ÆäËûÓÐÏÞÔðÈÎ¹«Ë¾	C	ÖÆÔìÒµ	38	µçÆø»úÐµºÍÆ÷²ÄÖÆÔìÒµ	382	ÊäÅäµç¼°¿ØÖÆÉè±¸ÖÆÔì	3823	Åäµç¿ª¹Ø¿ØÖÆÉè±¸ÖÆÔì	2	0	2
ZL0010121999760304	4.40306E+11	¹ã¶«Ê¡	ÉîÛÚÊÐ	159	ÆäËûÓÐÏÞÔðÈÎ¹«Ë¾	C	ÖÆÔìÒµ	40	ÒÇÆ÷ÒÇ±íÖÆÔìÒµ	401	Í¨ÓÃÒÇÆ÷ÒÇ±íÖÆÔì	4012	µç¹¤ÒÇÆ÷ÒÇ±íÖÆÔì	3	0	3
ZL0010122000685470	4.20683E+11	ºþ±±Ê¡	Ïå·®ÊÐ	159	ÆäËûÓÐÏÞÔðÈÎ¹«Ë¾	C	ÖÆÔìÒµ	26	»¯Ñ§Ô­ÁÏºÍ»¯Ñ§ÖÆÆ·ÖÆÔìÒµ	266	×¨ÓÃ»¯Ñ§²úÆ·ÖÆÔì	2662	×¨Ïî»¯Ñ§ÓÃÆ·ÖÆÔì	4	1	4
ZL0010122003101837	2.10114E+11	ÁÉÄþÊ¡	ÉòÑôÊÐ	173	Ë½ÓªÓÐÏÞÔðÈÎ¹«Ë¾	C	ÖÆÔìÒµ	40	ÒÇÆ÷ÒÇ±íÖÆÔìÒµ	402	×¨ÓÃÒÇÆ÷ÒÇ±íÖÆÔì	4028	µç×Ó²âÁ¿ÒÇÆ÷ÖÆÔì	3	0	3
ZL0010122003716402	4.30407E+11	ºþÄÏÊ¡	ºâÑôÊÐ	173	Ë½ÓªÓÐÏÞÔðÈÎ¹«Ë¾	C	ÖÆÔìÒµ	26	»¯Ñ§Ô­ÁÏºÍ»¯Ñ§ÖÆÆ·ÖÆÔìÒµ	261	»ù´¡»¯Ñ§Ô­ÁÏÖÆÔì	2613	ÎÞ»úÑÎÖÆÔì	1	0	1
ZL0010122004746056	4.40114E+11	¹ã¶«Ê¡	¹ãÖÝÊÐ	173	Ë½ÓªÓÐÏÞÔðÈÎ¹«Ë¾	C	ÖÆÔìÒµ	29	Ïð½ººÍËÜÁÏÖÆÆ·Òµ	292	ËÜÁÏÖÆÆ·Òµ	2928	ËÜÁÏÁã¼þÖÆÔì	0	2	0
ZL0010122004947293	6.40402E+11	ÄþÏÄ»Ø×å×ÔÖÎÇø	¹ÌÔ­ÊÐ	173	Ë½ÓªÓÐÏÞÔðÈÎ¹«Ë¾	C	ÖÆÔìÒµ	27	Ò½Ò©ÖÆÔìÒµ	273	ÖÐÒ©ÒûÆ¬¼Ó¹¤	2730	ÖÐÒ©ÒûÆ¬¼Ó¹¤	1	0	1
ZL0010122005099363	2.10103E+11	ÁÉÄþÊ¡	ÉòÑôÊÐ	173	Ë½ÓªÓÐÏÞÔðÈÎ¹«Ë¾	C	ÖÆÔìÒµ	35	×¨ÓÃÉè±¸ÖÆÔìÒµ	359	»·±£¡¢Éç»á¹«¹²·þÎñ¼°ÆäËû×¨ÓÃÉè±¸ÖÆÔì	3591	»·¾³±£»¤×¨ÓÃÉè±¸ÖÆÔì	0	3	0
ZL0010122005472517	3.41282E+11	°²»ÕÊ¡	¸·ÑôÊÐ	173	Ë½ÓªÓÐÏÞÔðÈÎ¹«Ë¾	C	ÖÆÔìÒµ	15	¾Æ¡¢ÒûÁÏºÍ¾«ÖÆ²èÖÆÔìÒµ	151	¾ÆµÄÖÆÔì	1512	°×¾ÆÖÆÔì	4	0	4
ZL0010122005760334	4.40306E+11	¹ã¶«Ê¡	ÉîÛÚÊÐ	159	ÆäËûÓÐÏÞÔðÈÎ¹«Ë¾	C	ÖÆÔìÒµ	34	Í¨ÓÃÉè±¸ÖÆÔìÒµ	347	ÎÄ»¯¡¢°ì¹«ÓÃ»úÐµÖÆÔì	3479	ÆäËûÎÄ»¯¡¢°ì¹«ÓÃ»úÐµÖÆÔì	1	0	1
ZL0010122006211155	3.20115E+11	½­ËÕÊ¡	ÄÏ¾©ÊÐ	160	¹É·ÝÓÐÏÞ¹«Ë¾	C	ÖÆÔìÒµ	38	µçÆø»úÐµºÍÆ÷²ÄÖÆÔìÒµ	382	ÊäÅäµç¼°¿ØÖÆÉè±¸ÖÆÔì	3821	±äÑ¹Æ÷¡¢ÕûÁ÷Æ÷ºÍµç¸ÐÆ÷ÖÆÔì	1	1	1
ZL0010122007463824	3.40711E+11	°²»ÕÊ¡	Í­ÁêÊÐ	160	¹É·ÝÓÐÏÞ¹«Ë¾	C	ÖÆÔìÒµ	30	·Ç½ðÊô¿óÎïÖÆÆ·Òµ	303	×©Íß¡¢Ê¯²ÄµÈ½¨Öþ²ÄÁÏÖÆÔì	3031	Õ³ÍÁ×©Íß¼°½¨ÖþÆö¿éÖÆÔì	8	0	8
ZL0010122007472523	3.41282E+11	°²»ÕÊ¡	¸·ÑôÊÐ	159	ÆäËûÓÐÏÞÔðÈÎ¹«Ë¾	C	ÖÆÔìÒµ	24	ÎÄ½Ì¡¢¹¤ÃÀ¡¢ÌåÓýºÍÓéÀÖÓÃÆ·ÖÆÔìÒµ	244	ÌåÓýÓÃÆ·ÖÆÔì	2449	ÆäËûÌåÓýÓÃÆ·ÖÆÔì	1	3	1
ZL0010122012219564	3.20206E+11	½­ËÕÊ¡	ÎÞÎýÊÐ	173	Ë½ÓªÓÐÏÞÔðÈÎ¹«Ë¾	C	ÖÆÔìÒµ	31	ºÚÉ«½ðÊôÒ±Á¶ºÍÑ¹ÑÓ¼Ó¹¤Òµ	314	¸ÖÑ¹ÑÓ¼Ó¹¤	3140	¸ÖÑ¹ÑÓ¼Ó¹¤	0	2	0
ZL0010122012699860	4.21281E+11	ºþ±±Ê¡	ÏÌÄþÊÐ	173	Ë½ÓªÓÐÏÞÔðÈÎ¹«Ë¾	C	ÖÆÔìÒµ	17	·ÄÖ¯Òµ	171	ÃÞ·ÄÖ¯¼°Ó¡È¾¾«¼Ó¹¤	1712	ÃÞÖ¯Ôì¼Ó¹¤	2	0	2
ZL0010131990775589	4.40507E+11	¹ã¶«Ê¡	ÉÇÍ·ÊÐ	143	¹úÓÐÓë¼¯ÌåÁªÓªÆóÒµ	C	ÖÆÔìÒµ	27	Ò½Ò©ÖÆÔìÒµ	272	»¯Ñ§Ò©Æ·ÖÆ¼ÁÖÆÔì	2720	»¯Ñ§Ò©Æ·ÖÆ¼ÁÖÆÔì	0	1	0
ZL0010131996462862	3.40604E+11	°²»ÕÊ¡	»´±±ÊÐ	171	Ë½Óª¶À×ÊÆóÒµ	C	ÖÆÔìÒµ	34	Í¨ÓÃÉè±¸ÖÆÔìÒµ	341	¹øÂ¯¼°Ô­¶¯Éè±¸ÖÆÔì	3411	¹øÂ¯¼°¸¨ÖúÉè±¸ÖÆÔì	9	0	9
ZL0010131996778190	4.40515E+11	¹ã¶«Ê¡	ÉÇÍ·ÊÐ	160	¹É·ÝÓÐÏÞ¹«Ë¾	C	ÖÆÔìÒµ	24	ÎÄ½Ì¡¢¹¤ÃÀ¡¢ÌåÓýºÍÓéÀÖÓÃÆ·ÖÆÔìÒµ	245	Íæ¾ßÖÆÔì	2450	Íæ¾ßÖÆÔì	0	1	0
ZL0010131998760359	4.40306E+11	¹ã¶«Ê¡	ÉîÛÚÊÐ	159	ÆäËûÓÐÏÞÔðÈÎ¹«Ë¾	C	ÖÆÔìÒµ	33	½ðÊôÖÆÆ·Òµ	336	½ðÊô±íÃæ´¦Àí¼°ÈÈ´¦Àí¼Ó¹¤	3360	½ðÊô±íÃæ´¦Àí¼°ÈÈ´¦Àí¼Ó¹¤	1	0	1
ZL0010131998884909	5.10304E+11	ËÄ´¨Ê¡	×Ô¹±ÊÐ	159	ÆäËûÓÐÏÞÔðÈÎ¹«Ë¾	C	ÖÆÔìÒµ	26	»¯Ñ§Ô­ÁÏºÍ»¯Ñ§ÖÆÆ·ÖÆÔìÒµ	261	»ù´¡»¯Ñ§Ô­ÁÏÖÆÔì	2619	ÆäËû»ù´¡»¯Ñ§Ô­ÁÏÖÆÔì	1	0	1
ZL0010131999775611	4.40511E+11	¹ã¶«Ê¡	ÉÇÍ·ÊÐ	159	ÆäËûÓÐÏÞÔðÈÎ¹«Ë¾	C	ÖÆÔìÒµ	14	Ê³Æ·ÖÆÔìÒµ	149	ÆäËûÊ³Æ·ÖÆÔì	1491	ÓªÑøÊ³Æ·ÖÆÔì	1	0	1
ZL0010131999775612	4.40507E+11	¹ã¶«Ê¡	ÉÇÍ·ÊÐ	160	¹É·ÝÓÐÏÞ¹«Ë¾	C	ÖÆÔìÒµ	39	¼ÆËã»ú¡¢Í¨ÐÅºÍÆäËûµç×ÓÉè±¸ÖÆÔìÒµ	393	¹ã²¥µçÊÓÉè±¸ÖÆÔì	3932	¹ã²¥µçÊÓ½ÓÊÕÉè±¸¼°Æ÷²ÄÖÆÔì	0	3	0
ZL0010132000489949	3.50206E+11	¸£½¨Ê¡	ÏÃÃÅÊÐ	230	¸Û°ÄÌ¨¶À×ÊÆóÒµ	C	ÖÆÔìÒµ	39	¼ÆËã»ú¡¢Í¨ÐÅºÍÆäËûµç×ÓÉè±¸ÖÆÔìÒµ	391	¼ÆËã»úÖÆÔì	3913	¼ÆËã»úÍâÎ§Éè±¸ÖÆÔì	1	0	1
ZL0010132000880620	5.10122E+11	ËÄ´¨Ê¡	³É¶¼ÊÐ	173	Ë½ÓªÓÐÏÞÔðÈÎ¹«Ë¾	C	ÖÆÔìÒµ	38	µçÆø»úÐµºÍÆ÷²ÄÖÆÔìÒµ	383	µçÏß¡¢µçÀÂ¡¢¹âÀÂ¼°µç¹¤Æ÷²ÄÖÆÔì	3831	µçÏß¡¢µçÀÂÖÆÔì	2	0	2
ZL0010132001231738	3.20282E+11	½­ËÕÊ¡	ÎÞÎýÊÐ	210	ºÏ×Ê¾­ÓªÆóÒµ£¨¸Û»ò°ÄÌ¨×Ê£©	D	µçÁ¦¡¢ÈÈÁ¦¡¢È¼Æø¼°Ë®Éú²úºÍ¹©Ó¦Òµ	45	È¼ÆøÉú²úºÍ¹©Ó¦Òµ	450	È¼ÆøÉú²úºÍ¹©Ó¦Òµ	4500	È¼ÆøÉú²úºÍ¹©Ó¦Òµ	1	0	1
ZL0010132001760365	4.40307E+11	¹ã¶«Ê¡	ÉîÛÚÊÐ	173	Ë½ÓªÓÐÏÞÔðÈÎ¹«Ë¾	C	ÖÆÔìÒµ	39	¼ÆËã»ú¡¢Í¨ÐÅºÍÆäËûµç×ÓÉè±¸ÖÆÔìÒµ	399	ÆäËûµç×ÓÉè±¸ÖÆÔì	3990	ÆäËûµç×ÓÉè±¸ÖÆÔì	2	3	2
ZL0010132001775624	4.40507E+11	¹ã¶«Ê¡	ÉÇÍ·ÊÐ	159	ÆäËûÓÐÏÞÔðÈÎ¹«Ë¾	C	ÖÆÔìÒµ	38	µçÆø»úÐµºÍÆ÷²ÄÖÆÔìÒµ	382	ÊäÅäµç¼°¿ØÖÆÉè±¸ÖÆÔì	3822	µçÈÝÆ÷¼°ÆäÅäÌ×Éè±¸ÖÆÔì	0	1	0
ZL0010132003760381	4.40306E+11	¹ã¶«Ê¡	ÉîÛÚÊÐ	159	ÆäËûÓÐÏÞÔðÈÎ¹«Ë¾	C	ÖÆÔìÒµ	39	¼ÆËã»ú¡¢Í¨ÐÅºÍÆäËûµç×ÓÉè±¸ÖÆÔìÒµ	395	ÊÓÌýÉè±¸ÖÆÔì	3952	ÒôÏìÉè±¸ÖÆÔì	0	1	0
ZL0010132003760383	4.40306E+11	¹ã¶«Ê¡	ÉîÛÚÊÐ	173	Ë½ÓªÓÐÏÞÔðÈÎ¹«Ë¾	C	ÖÆÔìÒµ	40	ÒÇÆ÷ÒÇ±íÖÆÔìÒµ	401	Í¨ÓÃÒÇÆ÷ÒÇ±íÖÆÔì	4012	µç¹¤ÒÇÆ÷ÒÇ±íÖÆÔì	0	1	0
ZL0010132003760385	4.40306E+11	¹ã¶«Ê¡	ÉîÛÚÊÐ	173	Ë½ÓªÓÐÏÞÔðÈÎ¹«Ë¾	C	ÖÆÔìÒµ	39	¼ÆËã»ú¡¢Í¨ÐÅºÍÆäËûµç×ÓÉè±¸ÖÆÔìÒµ	392	Í¨ÐÅÉè±¸ÖÆÔì	3922	Í¨ÐÅÖÕ¶ËÉè±¸ÖÆÔì	1	0	0
ZL0010132003760391	4.40306E+11	¹ã¶«Ê¡	ÉîÛÚÊÐ	160	¹É·ÝÓÐÏÞ¹«Ë¾	C	ÖÆÔìÒµ	39	¼ÆËã»ú¡¢Í¨ÐÅºÍÆäËûµç×ÓÉè±¸ÖÆÔìÒµ	396	µç×ÓÆ÷¼þÖÆÔì	3969	¹âµç×ÓÆ÷¼þ¼°ÆäËûµç×ÓÆ÷¼þÖÆÔì	1	4	1
ZL0010132004672031	4.20107E+11	ºþ±±Ê¡	ÎäººÊÐ	173	Ë½ÓªÓÐÏÞÔðÈÎ¹«Ë¾	C	ÖÆÔìÒµ	31	ºÚÉ«½ðÊôÒ±Á¶ºÍÑ¹ÑÓ¼Ó¹¤Òµ	314	¸ÖÑ¹ÑÓ¼Ó¹¤	3140	¸ÖÑ¹ÑÓ¼Ó¹¤	0	1	0
ZL0010132004689055	4.20881E+11	ºþ±±Ê¡	¾£ÃÅÊÐ	173	Ë½ÓªÓÐÏÞÔðÈÎ¹«Ë¾	C	ÖÆÔìÒµ	29	Ïð½ººÍËÜÁÏÖÆÆ·Òµ	292	ËÜÁÏÖÆÆ·Òµ	2927	ÈÕÓÃËÜÁÏÖÆÆ·ÖÆÔì	1	0	1
ZL0010132004760396	4.40306E+11	¹ã¶«Ê¡	ÉîÛÚÊÐ	173	Ë½ÓªÓÐÏÞÔðÈÎ¹«Ë¾	C	ÖÆÔìÒµ	38	µçÆø»úÐµºÍÆ÷²ÄÖÆÔìÒµ	382	ÊäÅäµç¼°¿ØÖÆÉè±¸ÖÆÔì	3823	Åäµç¿ª¹Ø¿ØÖÆÉè±¸ÖÆÔì	1	0	1
ZL0010132005760408	4.40306E+11	¹ã¶«Ê¡	ÉîÛÚÊÐ	173	Ë½ÓªÓÐÏÞÔðÈÎ¹«Ë¾	C	ÖÆÔìÒµ	39	¼ÆËã»ú¡¢Í¨ÐÅºÍÆäËûµç×ÓÉè±¸ÖÆÔìÒµ	396	µç×ÓÆ÷¼þÖÆÔì	3962	°ëµ¼Ìå·ÖÁ¢Æ÷¼þÖÆÔì	0	1	0
ZL0010132005847632	4.50105E+11	¹ãÎ÷×³×å×ÔÖÎÇø	ÄÏÄþÊÐ	110	¹úÓÐÆóÒµ	C	ÖÆÔìÒµ	33	½ðÊôÖÆÆ·Òµ	331	½á¹¹ÐÔ½ðÊôÖÆÆ·ÖÆÔì	3311	½ðÊô½á¹¹ÖÆÔì	19	14	19
ZL0010132006435342	3.30903E+11	Õã½­Ê¡	ÖÛÉ½ÊÐ	310	ÖÐÍâºÏ×Ê¾­ÓªÆóÒµ	C	ÖÆÔìÒµ	43	½ðÊôÖÆÆ·¡¢»úÐµºÍÉè±¸ÐÞÀíÒµ	434	ÌúÂ·¡¢´¬²°¡¢º½¿Õº½ÌìµÈÔËÊäÉè±¸ÐÞÀí	4342	´¬²°ÐÞÀí	2	1	2
ZL0010132006858204	4.51202E+11	¹ãÎ÷×³×å×ÔÖÎÇø	ºÓ³ØÊÐ	159	ÆäËûÓÐÏÞÔðÈÎ¹«Ë¾	C	ÖÆÔìÒµ	32	ÓÐÉ«½ðÊôÒ±Á¶ºÍÑ¹ÑÓ¼Ó¹¤Òµ	321	³£ÓÃÓÐÉ«½ðÊôÒ±Á¶	3215	ÌàÒ±Á¶	0	1	0
ZL0010132007760419	4.40306E+11	¹ã¶«Ê¡	ÉîÛÚÊÐ	173	Ë½ÓªÓÐÏÞÔðÈÎ¹«Ë¾	C	ÖÆÔìÒµ	39	¼ÆËã»ú¡¢Í¨ÐÅºÍÆäËûµç×ÓÉè±¸ÖÆÔìÒµ	392	Í¨ÐÅÉè±¸ÖÆÔì	3922	Í¨ÐÅÖÕ¶ËÉè±¸ÖÆÔì	0	1	0
ZL0010132007760421	4.40306E+11	¹ã¶«Ê¡	ÉîÛÚÊÐ	173	Ë½ÓªÓÐÏÞÔðÈÎ¹«Ë¾	C	ÖÆÔìÒµ	40	ÒÇÆ÷ÒÇ±íÖÆÔìÒµ	401	Í¨ÓÃÒÇÆ÷ÒÇ±íÖÆÔì	4012	µç¹¤ÒÇÆ÷ÒÇ±íÖÆÔì	14	8	14
ZL0010132007760426	4.40306E+11	¹ã¶«Ê¡	ÉîÛÚÊÐ	330	Íâ×Ê£¨¶À×Ê£©ÆóÒµ	C	ÖÆÔìÒµ	34	Í¨ÓÃÉè±¸ÖÆÔìÒµ	347	ÎÄ»¯¡¢°ì¹«ÓÃ»úÐµÖÆÔì	3475	¼ÆËãÆ÷¼°»õ±Ò×¨ÓÃÉè±¸ÖÆÔì	0	6	0
ZL0010132008164699	2.30882E+11	ºÚÁú½­Ê¡	¼ÑÄ¾Ë¹ÊÐ	174	Ë½Óª¹É·ÝÓÐÏÞ¹«Ë¾	C	ÖÆÔìÒµ	28	»¯Ñ§ÏËÎ¬ÖÆÔìÒµ	281	ÏËÎ¬ËØÏËÎ¬Ô­ÁÏ¼°ÏËÎ¬ÖÆÔì	2812	ÈËÔìÏËÎ¬£¨ÏËÎ¬ËØÏËÎ¬£©ÖÆÔì	0	1	0
ZL0010132008760429	4.40306E+11	¹ã¶«Ê¡	ÉîÛÚÊÐ	173	Ë½ÓªÓÐÏÞÔðÈÎ¹«Ë¾	C	ÖÆÔìÒµ	39	¼ÆËã»ú¡¢Í¨ÐÅºÍÆäËûµç×ÓÉè±¸ÖÆÔìÒµ	396	µç×ÓÆ÷¼þÖÆÔì	3969	¹âµç×ÓÆ÷¼þ¼°ÆäËûµç×ÓÆ÷¼þÖÆÔì	9	3	9
ZL0010132009675440	4.20116E+11	ºþ±±Ê¡	ÎäººÊÐ	159	ÆäËûÓÐÏÞÔðÈÎ¹«Ë¾	C	ÖÆÔìÒµ	24	ÎÄ½Ì¡¢¹¤ÃÀ¡¢ÌåÓýºÍÓéÀÖÓÃÆ·ÖÆÔìÒµ	244	ÌåÓýÓÃÆ·ÖÆÔì	2442	ÌåÓýÆ÷²Ä¼°Åä¼þÖÆÔì	1	0	1
ZL0010132010581286	3.70826E+11	É½¶«Ê¡	¼ÃÄþÊÐ	173	Ë½ÓªÓÐÏÞÔðÈÎ¹«Ë¾	C	ÖÆÔìÒµ	38	µçÆø»úÐµºÍÆ÷²ÄÖÆÔìÒµ	382	ÊäÅäµç¼°¿ØÖÆÉè±¸ÖÆÔì	3825	¹â·üÉè±¸¼°ÔªÆ÷¼þÖÆÔì	2	0	2
ZL0010132010689076	4.20881E+11	ºþ±±Ê¡	¾£ÃÅÊÐ	173	Ë½ÓªÓÐÏÞÔðÈÎ¹«Ë¾	C	ÖÆÔìÒµ	38	µçÆø»úÐµºÍÆ÷²ÄÖÆÔìÒµ	384	µç³ØÖÆÔì	3841	ï®Àë×Óµç³ØÖÆÔì	46	0	46
ZL0010132012760444	4.40306E+11	¹ã¶«Ê¡	ÉîÛÚÊÐ	159	ÆäËûÓÐÏÞÔðÈÎ¹«Ë¾	C	ÖÆÔìÒµ	40	ÒÇÆ÷ÒÇ±íÖÆÔìÒµ	402	×¨ÓÃÒÇÆ÷ÒÇ±íÖÆÔì	4021	»·¾³¼à²â×¨ÓÃÒÇÆ÷ÒÇ±íÖÆÔì	1	0	1
ZL0010141958714841	4.30304E+11	ºþÄÏÊ¡	ÏæÌ¶ÊÐ	159	ÆäËûÓÐÏÞÔðÈÎ¹«Ë¾	C	ÖÆÔìÒµ	31	ºÚÉ«½ðÊôÒ±Á¶ºÍÑ¹ÑÓ¼Ó¹¤Òµ	314	¸ÖÑ¹ÑÓ¼Ó¹¤	3140	¸ÖÑ¹ÑÓ¼Ó¹¤	23	6	23
ZL0010141989948699	6.50106E+11	ÐÂ½®Î¬Îá¶û×ÔÖÎÇø	ÎÚÂ³Ä¾ÆëÊÐ	110	¹úÓÐÆóÒµ	C	ÖÆÔìÒµ	31	ºÚÉ«½ðÊôÒ±Á¶ºÍÑ¹ÑÓ¼Ó¹¤Òµ	311	Á¶Ìú	3110	Á¶Ìú	0	1	0
ZL0010141990670994	4.20104E+11	ºþ±±Ê¡	ÎäººÊÐ	210	ºÏ×Ê¾­ÓªÆóÒµ£¨¸Û»ò°ÄÌ¨×Ê£©	C	ÖÆÔìÒµ	27	Ò½Ò©ÖÆÔìÒµ	272	»¯Ñ§Ò©Æ·ÖÆ¼ÁÖÆÔì	2720	»¯Ñ§Ò©Æ·ÖÆ¼ÁÖÆÔì	3	0	3
ZL0010141997397843	3.30481E+11	Õã½­Ê¡	¼ÎÐËÊÐ	173	Ë½ÓªÓÐÏÞÔðÈÎ¹«Ë¾	C	ÖÆÔìÒµ	23	Ó¡Ë¢ºÍ¼ÇÂ¼Ã½½é¸´ÖÆÒµ	231	Ó¡Ë¢	2319	°ü×°×°äê¼°ÆäËûÓ¡Ë¢	0	2	0
ZL0010141998469909	3.41181E+11	°²»ÕÊ¡	³üÖÝÊÐ	173	Ë½ÓªÓÐÏÞÔðÈÎ¹«Ë¾	C	ÖÆÔìÒµ	38	µçÆø»úÐµºÍÆ÷²ÄÖÆÔìÒµ	383	µçÏß¡¢µçÀÂ¡¢¹âÀÂ¼°µç¹¤Æ÷²ÄÖÆÔì	3831	µçÏß¡¢µçÀÂÖÆÔì	27	2	27
ZL0010141999296175	3.20705E+11	½­ËÕÊ¡	Á¬ÔÆ¸ÛÊÐ	173	Ë½ÓªÓÐÏÞÔðÈÎ¹«Ë¾	C	ÖÆÔìÒµ	34	Í¨ÓÃÉè±¸ÖÆÔìÒµ	343	ÎïÁÏ°áÔËÉè±¸ÖÆÔì	3434	Á¬Ðø°áÔËÉè±¸ÖÆÔì	0	1	0
ZL0010141999322706	3.21182E+11	½­ËÕÊ¡	Õò½­ÊÐ	159	ÆäËûÓÐÏÞÔðÈÎ¹«Ë¾	C	ÖÆÔìÒµ	40	ÒÇÆ÷ÒÇ±íÖÆÔìÒµ	401	Í¨ÓÃÒÇÆ÷ÒÇ±íÖÆÔì	4012	µç¹¤ÒÇÆ÷ÒÇ±íÖÆÔì	2	5	2
ZL0010142000402409	3.30483E+11	Õã½­Ê¡	¼ÎÐËÊÐ	173	Ë½ÓªÓÐÏÞÔðÈÎ¹«Ë¾	C	ÖÆÔìÒµ	43	½ðÊôÖÆÆ·¡¢»úÐµºÍÉè±¸ÐÞÀíÒµ	439	ÆäËû»úÐµºÍÉè±¸ÐÞÀíÒµ	4390	ÆäËû»úÐµºÍÉè±¸ÐÞÀíÒµ	1	0	1
ZL0010142000878190	5.10112E+11	ËÄ´¨Ê¡	³É¶¼ÊÐ	173	Ë½ÓªÓÐÏÞÔðÈÎ¹«Ë¾	C	ÖÆÔìÒµ	37	ÌúÂ·¡¢´¬²°¡¢º½¿Õº½ÌìºÍÆäËûÔËÊäÉè±¸ÖÆÔìÒµ	371	ÌúÂ·ÔËÊäÉè±¸ÖÆÔì	3711	ÌúÂ·»ú³µ³µÁ¾¼°¶¯³µ×éÖÆÔì	0	1	0
ZL0010142001878193	5.10112E+11	ËÄ´¨Ê¡	³É¶¼ÊÐ	173	Ë½ÓªÓÐÏÞÔðÈÎ¹«Ë¾	C	ÖÆÔìÒµ	37	ÌúÂ·¡¢´¬²°¡¢º½¿Õº½ÌìºÍÆäËûÔËÊäÉè±¸ÖÆÔìÒµ	371	ÌúÂ·ÔËÊäÉè±¸ÖÆÔì	3713	ÌúÂ·»ú³µ³µÁ¾Åä¼þÖÆÔì	0	2	0
ZL0010142002211164	3.20115E+11	½­ËÕÊ¡	ÄÏ¾©ÊÐ	173	Ë½ÓªÓÐÏÞÔðÈÎ¹«Ë¾	C	ÖÆÔìÒµ	33	½ðÊôÖÆÆ·Òµ	332	½ðÊô¹¤¾ßÖÆÔì	3321	ÇÐÏ÷¹¤¾ßÖÆÔì	1	2	1
ZL0010142002671001	4.20104E+11	ºþ±±Ê¡	ÎäººÊÐ	159	ÆäËûÓÐÏÞÔðÈÎ¹«Ë¾	C	ÖÆÔìÒµ	26	»¯Ñ§Ô­ÁÏºÍ»¯Ñ§ÖÆÆ·ÖÆÔìÒµ	264	Í¿ÁÏ¡¢ÓÍÄ«¡¢ÑÕÁÏ¼°ÀàËÆ²úÆ·ÖÆÔì	2641	Í¿ÁÏÖÆÔì	0	1	0
ZL0010142002671003	4.20104E+11	ºþ±±Ê¡	ÎäººÊÐ	159	ÆäËûÓÐÏÞÔðÈÎ¹«Ë¾	C	ÖÆÔìÒµ	27	Ò½Ò©ÖÆÔìÒµ	276	ÉúÎïÒ©Æ·ÖÆÔì	2760	ÉúÎïÒ©Æ·ÖÆÔì	0	1	0
ZL0010142002672617	4.20111E+11	ºþ±±Ê¡	ÎäººÊÐ	159	ÆäËûÓÐÏÞÔðÈÎ¹«Ë¾	C	ÖÆÔìÒµ	35	×¨ÓÃÉè±¸ÖÆÔìÒµ	351	²É¿ó¡¢Ò±½ð¡¢½¨Öþ×¨ÓÃÉè±¸ÖÆÔì	3512	Ê¯ÓÍ×ê²É×¨ÓÃÉè±¸ÖÆÔì	1	0	1
ZL0010142003064056	1.30902E+11	ºÓ±±Ê¡	²×ÖÝÊÐ	173	Ë½ÓªÓÐÏÞÔðÈÎ¹«Ë¾	C	ÖÆÔìÒµ	27	Ò½Ò©ÖÆÔìÒµ	271	»¯Ñ§Ò©Æ·Ô­ÁÏÒ©ÖÆÔì	2710	»¯Ñ§Ò©Æ·Ô­ÁÏÒ©ÖÆÔì	0	3	0
ZL0010142003402411	3.30483E+11	Õã½­Ê¡	¼ÎÐËÊÐ	330	Íâ×Ê£¨¶À×Ê£©ÆóÒµ	C	ÖÆÔìÒµ	40	ÒÇÆ÷ÒÇ±íÖÆÔìÒµ	402	×¨ÓÃÒÇÆ÷ÒÇ±íÖÆÔì	4022	ÔËÊäÉè±¸¼°Éú²úÓÃ¼ÆÊýÒÇ±íÖÆÔì	1	0	1
ZL0010142004757460	4.40305E+11	¹ã¶«Ê¡	ÉîÛÚÊÐ	159	ÆäËûÓÐÏÞÔðÈÎ¹«Ë¾	C	ÖÆÔìÒµ	38	µçÆø»úÐµºÍÆ÷²ÄÖÆÔìÒµ	387	ÕÕÃ÷Æ÷¾ßÖÆÔì	3872	ÕÕÃ÷µÆ¾ßÖÆÔì	2	1	2
ZL0010142004760448	4.40306E+11	¹ã¶«Ê¡	ÉîÛÚÊÐ	173	Ë½ÓªÓÐÏÞÔðÈÎ¹«Ë¾	C	ÖÆÔìÒµ	35	×¨ÓÃÉè±¸ÖÆÔìÒµ	358	Ò½ÁÆÒÇÆ÷Éè±¸¼°Æ÷ÐµÖÆÔì	3585	»úÐµÖÎÁÆ¼°²¡·¿»¤ÀíÉè±¸ÖÆÔì	6	1	6
ZL0010142005402416	3.30483E+11	Õã½­Ê¡	¼ÎÐËÊÐ	310	ÖÐÍâºÏ×Ê¾­ÓªÆóÒµ	C	ÖÆÔìÒµ	30	·Ç½ðÊô¿óÎïÖÆÆ·Òµ	306	²£Á§ÏËÎ¬ºÍ²£Á§ÏËÎ¬ÔöÇ¿ËÜÁÏÖÆÆ·ÖÆÔì	3061	²£Á§ÏËÎ¬¼°ÖÆÆ·ÖÆÔì	3	1	3
ZL0010142005878210	5.10106E+11	ËÄ´¨Ê¡	³É¶¼ÊÐ	159	ÆäËûÓÐÏÞÔðÈÎ¹«Ë¾	C	ÖÆÔìÒµ	33	½ðÊôÖÆÆ·Òµ	339	ÆäËû½ðÊôÖÆÆ·ÖÆÔì	3399	ÆäËûÎ´ÁÐÃ÷½ðÊôÖÆÆ·ÖÆÔì	0	1	0
ZL0010142005878211	5.10112E+11	ËÄ´¨Ê¡	³É¶¼ÊÐ	160	¹É·ÝÓÐÏÞ¹«Ë¾	C	ÖÆÔìÒµ	34	Í¨ÓÃÉè±¸ÖÆÔìÒµ	344	±Ã¡¢·§ÃÅ¡¢Ñ¹Ëõ»ú¼°ÀàËÆ»úÐµÖÆÔì	3442	ÆøÌåÑ¹Ëõ»úÐµÖÆÔì	0	4	0
ZL0010142006211178	3.20115E+11	½­ËÕÊ¡	ÄÏ¾©ÊÐ	173	Ë½ÓªÓÐÏÞÔðÈÎ¹«Ë¾	C	ÖÆÔìÒµ	34	Í¨ÓÃÉè±¸ÖÆÔìÒµ	342	½ðÊô¼Ó¹¤»úÐµÖÆÔì	3423	ÖýÔì»úÐµÖÆÔì	2	1	2
ZL0010142006322707	3.21182E+11	½­ËÕÊ¡	Õò½­ÊÐ	173	Ë½ÓªÓÐÏÞÔðÈÎ¹«Ë¾	C	ÖÆÔìÒµ	38	µçÆø»úÐµºÍÆ÷²ÄÖÆÔìÒµ	382	ÊäÅäµç¼°¿ØÖÆÉè±¸ÖÆÔì	3824	µçÁ¦µç×ÓÔªÆ÷¼þÖÆÔì	2	0	2
ZL0010142006402417	3.30483E+11	Õã½­Ê¡	¼ÎÐËÊÐ	230	¸Û°ÄÌ¨¶À×ÊÆóÒµ	C	ÖÆÔìÒµ	17	·ÄÖ¯Òµ	172	Ã«·ÄÖ¯¼°È¾Õû¾«¼Ó¹¤	1721	Ã«ÌõºÍÃ«É´Ïß¼Ó¹¤	0	1	0
ZL0010142006402418	3.30483E+11	Õã½­Ê¡	¼ÎÐËÊÐ	230	¸Û°ÄÌ¨¶À×ÊÆóÒµ	C	ÖÆÔìÒµ	17	·ÄÖ¯Òµ	177	¼ÒÓÃ·ÄÖ¯ÖÆ³ÉÆ·ÖÆÔì	1771	´²ÉÏÓÃÆ·ÖÆÔì	1	0	1
ZL0010142006402419	3.30483E+11	Õã½­Ê¡	¼ÎÐËÊÐ	230	¸Û°ÄÌ¨¶À×ÊÆóÒµ	C	ÖÆÔìÒµ	26	»¯Ñ§Ô­ÁÏºÍ»¯Ñ§ÖÆÆ·ÖÆÔìÒµ	264	Í¿ÁÏ¡¢ÓÍÄ«¡¢ÑÕÁÏ¼°ÀàËÆ²úÆ·ÖÆÔì	2642	ÓÍÄ«¼°ÀàËÆ²úÆ·ÖÆÔì	0	4	0
ZL0010142007211186	3.20115E+11	½­ËÕÊ¡	ÄÏ¾©ÊÐ	173	Ë½ÓªÓÐÏÞÔðÈÎ¹«Ë¾	C	ÖÆÔìÒµ	35	×¨ÓÃÉè±¸ÖÆÔìÒµ	359	»·±£¡¢Éç»á¹«¹²·þÎñ¼°ÆäËû×¨ÓÃÉè±¸ÖÆÔì	3591	»·¾³±£»¤×¨ÓÃÉè±¸ÖÆÔì	1	7	1
ZL0010142007778237	4.40515E+11	¹ã¶«Ê¡	ÉÇÍ·ÊÐ	173	Ë½ÓªÓÐÏÞÔðÈÎ¹«Ë¾	C	ÖÆÔìÒµ	39	¼ÆËã»ú¡¢Í¨ÐÅºÍÆäËûµç×ÓÉè±¸ÖÆÔìÒµ	396	µç×ÓÆ÷¼þÖÆÔì	3963	¼¯³ÉµçÂ·ÖÆÔì	0	2	0
ZL0010142008211191	3.20115E+11	½­ËÕÊ¡	ÄÏ¾©ÊÐ	173	Ë½ÓªÓÐÏÞÔðÈÎ¹«Ë¾	C	ÖÆÔìÒµ	35	×¨ÓÃÉè±¸ÖÆÔìÒµ	352	»¯¹¤¡¢Ä¾²Ä¡¢·Ç½ðÊô¼Ó¹¤×¨ÓÃÉè±¸ÖÆÔì	3523	ËÜÁÏ¼Ó¹¤×¨ÓÃÉè±¸ÖÆÔì	0	2	0
ZL0010142008472534	3.41282E+11	°²»ÕÊ¡	¸·ÑôÊÐ	173	Ë½ÓªÓÐÏÞÔðÈÎ¹«Ë¾	C	ÖÆÔìÒµ	29	Ïð½ººÍËÜÁÏÖÆÆ·Òµ	292	ËÜÁÏÖÆÆ·Òµ	2923	ËÜÁÏË¿¡¢Éþ¼°±àÖ¯Æ·ÖÆÔì	0	1	0
ZL0010142009601300	3.71323E+11	É½¶«Ê¡	ÁÙÒÊÊÐ	173	Ë½ÓªÓÐÏÞÔðÈÎ¹«Ë¾	C	ÖÆÔìÒµ	26	»¯Ñ§Ô­ÁÏºÍ»¯Ñ§ÖÆÆ·ÖÆÔìÒµ	261	»ù´¡»¯Ñ§Ô­ÁÏÖÆÔì	2614	ÓÐ»ú»¯Ñ§Ô­ÁÏÖÆÔì	1	0	1
ZL0010142010402424	3.30483E+11	Õã½­Ê¡	¼ÎÐËÊÐ	159	ÆäËûÓÐÏÞÔðÈÎ¹«Ë¾	C	ÖÆÔìÒµ	17	·ÄÖ¯Òµ	171	ÃÞ·ÄÖ¯¼°Ó¡È¾¾«¼Ó¹¤	1711	ÃÞ·ÄÉ´¼Ó¹¤	6	5	6
ZL0010142010472537	3.41282E+11	°²»ÕÊ¡	¸·ÑôÊÐ	173	Ë½ÓªÓÐÏÞÔðÈÎ¹«Ë¾	C	ÖÆÔìÒµ	14	Ê³Æ·ÖÆÔìÒµ	142	ÌÇ¹û¡¢ÇÉ¿ËÁ¦¼°ÃÛ½¤ÖÆÔì	1421	ÌÇ¹û¡¢ÇÉ¿ËÁ¦ÖÆÔì	2	0	2
ZL0010142010472538	3.41282E+11	°²»ÕÊ¡	¸·ÑôÊÐ	173	Ë½ÓªÓÐÏÞÔðÈÎ¹«Ë¾	C	ÖÆÔìÒµ	24	ÎÄ½Ì¡¢¹¤ÃÀ¡¢ÌåÓýºÍÓéÀÖÓÃÆ·ÖÆÔìÒµ	244	ÌåÓýÓÃÆ·ÖÆÔì	2449	ÆäËûÌåÓýÓÃÆ·ÖÆÔì	2	1	2
ZL0010142010472539	3.41282E+11	°²»ÕÊ¡	¸·ÑôÊÐ	173	Ë½ÓªÓÐÏÞÔðÈÎ¹«Ë¾	C	ÖÆÔìÒµ	27	Ò½Ò©ÖÆÔìÒµ	274	ÖÐ³ÉÒ©Éú²ú	2740	ÖÐ³ÉÒ©Éú²ú	0	1	0
ZL0010142011211201	3.20115E+11	½­ËÕÊ¡	ÄÏ¾©ÊÐ	159	ÆäËûÓÐÏÞÔðÈÎ¹«Ë¾	C	ÖÆÔìÒµ	34	Í¨ÓÃÉè±¸ÖÆÔìÒµ	342	½ðÊô¼Ó¹¤»úÐµÖÆÔì	3425	»ú´²¸½¼þÖÆÔì	1	0	1
ZL0010142011472541	3.41282E+11	°²»ÕÊ¡	¸·ÑôÊÐ	173	Ë½ÓªÓÐÏÞÔðÈÎ¹«Ë¾	C	ÖÆÔìÒµ	13	Å©¸±Ê³Æ·¼Ó¹¤Òµ	131	¹ÈÎïÄ¥ÖÆ	1310	¹ÈÎïÄ¥ÖÆ	1	0	1
ZL0010142011472544	3.41282E+11	°²»ÕÊ¡	¸·ÑôÊÐ	230	¸Û°ÄÌ¨¶À×ÊÆóÒµ	C	ÖÆÔìÒµ	18	·ÄÖ¯·þ×°¡¢·þÊÎÒµ	181	»úÖ¯·þ×°ÖÆÔì	1810	»úÖ¯·þ×°ÖÆÔì	5	0	5
ZL0010142013402429	3.30483E+11	Õã½­Ê¡	¼ÎÐËÊÐ	173	Ë½ÓªÓÐÏÞÔðÈÎ¹«Ë¾	C	ÖÆÔìÒµ	39	¼ÆËã»ú¡¢Í¨ÐÅºÍÆäËûµç×ÓÉè±¸ÖÆÔìÒµ	396	µç×ÓÆ÷¼þÖÆÔì	3962	°ëµ¼Ìå·ÖÁ¢Æ÷¼þÖÆÔì	2	0	2
ZL0010151985227767	3.20281E+11	½­ËÕÊ¡	ÎÞÎýÊÐ	173	Ë½ÓªÓÐÏÞÔðÈÎ¹«Ë¾	C	ÖÆÔìÒµ	40	ÒÇÆ÷ÒÇ±íÖÆÔìÒµ	401	Í¨ÓÃÒÇÆ÷ÒÇ±íÖÆÔì	4014	ÊµÑé·ÖÎöÒÇÆ÷ÖÆÔì	7	1	7
ZL0010151994327370	3.21282E+11	½­ËÕÊ¡	Ì©ÖÝÊÐ	171	Ë½Óª¶À×ÊÆóÒµ	C	ÖÆÔìÒµ	35	×¨ÓÃÉè±¸ÖÆÔìÒµ	351	²É¿ó¡¢Ò±½ð¡¢½¨Öþ×¨ÓÃÉè±¸ÖÆÔì	3513	½¨Öþ¹¤³ÌÓÃ»úÐµÖÆÔì	1	0	1
ZL0010151995352224	3.30183E+11	Õã½­Ê¡	º¼ÖÝÊÐ	159	ÆäËûÓÐÏÞÔðÈÎ¹«Ë¾	C	ÖÆÔìÒµ	38	µçÆø»úÐµºÍÆ÷²ÄÖÆÔìÒµ	383	µçÏß¡¢µçÀÂ¡¢¹âÀÂ¼°µç¹¤Æ÷²ÄÖÆÔì	3832	¹âÏË¡¢¹âÀÂÖÆÔì	2	10	2
ZL0010151999847203	4.50126E+11	¹ãÎ÷×³×å×ÔÖÎÇø	ÄÏÄþÊÐ	173	Ë½ÓªÓÐÏÞÔðÈÎ¹«Ë¾	C	ÖÆÔìÒµ	26	»¯Ñ§Ô­ÁÏºÍ»¯Ñ§ÖÆÆ·ÖÆÔìÒµ	262	·ÊÁÏÖÆÔì	2624	¸´»ì·ÊÁÏÖÆÔì	3	1	3
ZL0010152002402432	3.30483E+11	Õã½­Ê¡	¼ÎÐËÊÐ	330	Íâ×Ê£¨¶À×Ê£©ÆóÒµ	C	ÖÆÔìÒµ	41	ÆäËûÖÆÔìÒµ	411	ÈÕÓÃÔÓÆ·ÖÆÔì	4119	ÆäËûÈÕÓÃÔÓÆ·ÖÆÔì	0	1	0
ZL0010152003789558	4.40607E+11	¹ã¶«Ê¡	·ðÉ½ÊÐ	310	ÖÐÍâºÏ×Ê¾­ÓªÆóÒµ	C	ÖÆÔìÒµ	35	×¨ÓÃÉè±¸ÖÆÔìÒµ	354	Ó¡Ë¢¡¢ÖÆÒ©¡¢ÈÕ»¯¼°ÈÕÓÃÆ·Éú²ú×¨ÓÃÉè±¸ÖÆÔì	3546	²£Á§¡¢ÌÕ´ÉºÍÌÂ´ÉÖÆÆ·Éú²ú×¨ÓÃÉè±¸ÖÆÔì	5	1	5
ZL0010152004219581	3.20206E+11	½­ËÕÊ¡	ÎÞÎýÊÐ	160	¹É·ÝÓÐÏÞ¹«Ë¾	C	ÖÆÔìÒµ	34	Í¨ÓÃÉè±¸ÖÆÔìÒµ	345	Öá³Ð¡¢³ÝÂÖºÍ´«¶¯²¿¼þÖÆÔì	3451	Öá³ÐÖÆÔì	3	1	3
ZL0010152005402437	3.30483E+11	Õã½­Ê¡	¼ÎÐËÊÐ	330	Íâ×Ê£¨¶À×Ê£©ÆóÒµ	C	ÖÆÔìÒµ	30	·Ç½ðÊô¿óÎïÖÆÆ·Òµ	305	²£Á§ÖÆÆ·ÖÆÔì	3051	¼¼Êõ²£Á§ÖÆÆ·ÖÆÔì	1	0	1
ZL0010152005789559	4.40607E+11	¹ã¶«Ê¡	·ðÉ½ÊÐ	173	Ë½ÓªÓÐÏÞÔðÈÎ¹«Ë¾	C	ÖÆÔìÒµ	39	¼ÆËã»ú¡¢Í¨ÐÅºÍÆäËûµç×ÓÉè±¸ÖÆÔìÒµ	392	Í¨ÐÅÉè±¸ÖÆÔì	3922	Í¨ÐÅÖÕ¶ËÉè±¸ÖÆÔì	2	0	2
ZL0010152006698363	4.21182E+11	ºþ±±Ê¡	»Æ¸ÔÊÐ	173	Ë½ÓªÓÐÏÞÔðÈÎ¹«Ë¾	C	ÖÆÔìÒµ	27	Ò½Ò©ÖÆÔìÒµ	271	»¯Ñ§Ò©Æ·Ô­ÁÏÒ©ÖÆÔì	2710	»¯Ñ§Ò©Æ·Ô­ÁÏÒ©ÖÆÔì	1	0	1
ZL0010152009219588	3.20206E+11	½­ËÕÊ¡	ÎÞÎýÊÐ	160	¹É·ÝÓÐÏÞ¹«Ë¾	C	ÖÆÔìÒµ	39	¼ÆËã»ú¡¢Í¨ÐÅºÍÆäËûµç×ÓÉè±¸ÖÆÔìÒµ	399	ÆäËûµç×ÓÉè±¸ÖÆÔì	3990	ÆäËûµç×ÓÉè±¸ÖÆÔì	3	3	3
ZL0010152009402449	3.30483E+11	Õã½­Ê¡	¼ÎÐËÊÐ	173	Ë½ÓªÓÐÏÞÔðÈÎ¹«Ë¾	C	ÖÆÔìÒµ	40	ÒÇÆ÷ÒÇ±íÖÆÔìÒµ	401	Í¨ÓÃÒÇÆ÷ÒÇ±íÖÆÔì	4011	¹¤Òµ×Ô¶¯¿ØÖÆÏµÍ³×°ÖÃÖÆÔì	1	0	1
ZL0010152011402453	3.30483E+11	Õã½­Ê¡	¼ÎÐËÊÐ	330	Íâ×Ê£¨¶À×Ê£©ÆóÒµ	C	ÖÆÔìÒµ	34	Í¨ÓÃÉè±¸ÖÆÔìÒµ	345	Öá³Ð¡¢³ÝÂÖºÍ´«¶¯²¿¼þÖÆÔì	3452	³ÝÂÖ¼°³ÝÂÖ¼õ¡¢±äËÙÏäÖÆÔì	2	3	2
ZL0010161999260800	3.20507E+11	½­ËÕÊ¡	ËÕÖÝÊÐ	160	¹É·ÝÓÐÏÞ¹«Ë¾	C	ÖÆÔìÒµ	26	»¯Ñ§Ô­ÁÏºÍ»¯Ñ§ÖÆÆ·ÖÆÔìÒµ	261	»ù´¡»¯Ñ§Ô­ÁÏÖÆÔì	2614	ÓÐ»ú»¯Ñ§Ô­ÁÏÖÆÔì	3	2	3
ZL0010162004332837	3.21322E+11	½­ËÕÊ¡	ËÞÇ¨ÊÐ	173	Ë½ÓªÓÐÏÞÔðÈÎ¹«Ë¾	C	ÖÆÔìÒµ	40	ÒÇÆ÷ÒÇ±íÖÆÔìÒµ	402	×¨ÓÃÒÇÆ÷ÒÇ±íÖÆÔì	4029	ÆäËû×¨ÓÃÒÇÆ÷ÖÆÔì	0	1	0
ZL0010162004345245	3.3011E+11	Õã½­Ê¡	º¼ÖÝÊÐ	159	ÆäËûÓÐÏÞÔðÈÎ¹«Ë¾	C	ÖÆÔìÒµ	39	¼ÆËã»ú¡¢Í¨ÐÅºÍÆäËûµç×ÓÉè±¸ÖÆÔìÒµ	396	µç×ÓÆ÷¼þÖÆÔì	3969	¹âµç×ÓÆ÷¼þ¼°ÆäËûµç×ÓÆ÷¼þÖÆÔì	0	1	0
ZL0010162004366937	3.30226E+11	Õã½­Ê¡	Äþ²¨ÊÐ	210	ºÏ×Ê¾­ÓªÆóÒµ£¨¸Û»ò°ÄÌ¨×Ê£©	C	ÖÆÔìÒµ	36	Æû³µÖÆÔìÒµ	366	Æû³µÁã²¿¼þ¼°Åä¼þÖÆÔì	3660	Æû³µÁã²¿¼þ¼°Åä¼þÖÆÔì	2	1	2
ZL0010162004760456	4.40306E+11	¹ã¶«Ê¡	ÉîÛÚÊÐ	173	Ë½ÓªÓÐÏÞÔðÈÎ¹«Ë¾	C	ÖÆÔìÒµ	40	ÒÇÆ÷ÒÇ±íÖÆÔìÒµ	402	×¨ÓÃÒÇÆ÷ÒÇ±íÖÆÔì	4028	µç×Ó²âÁ¿ÒÇÆ÷ÖÆÔì	0	1	0
ZL0010162006219596	3.20206E+11	½­ËÕÊ¡	ÎÞÎýÊÐ	240	¸Û°ÄÌ¨ÉÌÍ¶×Ê¹É·ÝÓÐÏÞ¹«Ë¾	C	ÖÆÔìÒµ	35	×¨ÓÃÉè±¸ÖÆÔìÒµ	352	»¯¹¤¡¢Ä¾²Ä¡¢·Ç½ðÊô¼Ó¹¤×¨ÓÃÉè±¸ÖÆÔì	3522	Ïð½º¼Ó¹¤×¨ÓÃÉè±¸ÖÆÔì	0	4	0
ZL0010162006746063	4.40114E+11	¹ã¶«Ê¡	¹ãÖÝÊÐ	173	Ë½ÓªÓÐÏÞÔðÈÎ¹«Ë¾	C	ÖÆÔìÒµ	29	Ïð½ººÍËÜÁÏÖÆÆ·Òµ	292	ËÜÁÏÖÆÆ·Òµ	2928	ËÜÁÏÁã¼þÖÆÔì	1	0	1
ZL0010162008103801	2.10122E+11	ÁÉÄþÊ¡	ÉòÑôÊÐ	159	ÆäËûÓÐÏÞÔðÈÎ¹«Ë¾	C	ÖÆÔìÒµ	31	ºÚÉ«½ðÊôÒ±Á¶ºÍÑ¹ÑÓ¼Ó¹¤Òµ	313	ºÚÉ«½ðÊôÖýÔì	3130	ºÚÉ«½ðÊôÖýÔì	1	0	1
ZL0010162009332848	3.21322E+11	½­ËÕÊ¡	ËÞÇ¨ÊÐ	159	ÆäËûÓÐÏÞÔðÈÎ¹«Ë¾	C	ÖÆÔìÒµ	37	ÌúÂ·¡¢´¬²°¡¢º½¿Õº½ÌìºÍÆäËûÔËÊäÉè±¸ÖÆÔìÒµ	375	Ä¦ÍÐ³µÖÆÔì	3752	Ä¦ÍÐ³µÁã²¿¼þ¼°Åä¼þÖÆÔì	2	0	2
ZL0010162010332871	3.21322E+11	½­ËÕÊ¡	ËÞÇ¨ÊÐ	173	Ë½ÓªÓÐÏÞÔðÈÎ¹«Ë¾	C	ÖÆÔìÒµ	36	Æû³µÖÆÔìÒµ	366	Æû³µÁã²¿¼þ¼°Åä¼þÖÆÔì	3660	Æû³µÁã²¿¼þ¼°Åä¼þÖÆÔì	0	1	0
ZL0010162010332875	3.21322E+11	½­ËÕÊ¡	ËÞÇ¨ÊÐ	174	Ë½Óª¹É·ÝÓÐÏÞ¹«Ë¾	C	ÖÆÔìÒµ	38	µçÆø»úÐµºÍÆ÷²ÄÖÆÔìÒµ	387	ÕÕÃ÷Æ÷¾ßÖÆÔì	3872	ÕÕÃ÷µÆ¾ßÖÆÔì	2	0	2
ZL0010162010332876	3.21322E+11	½­ËÕÊ¡	ËÞÇ¨ÊÐ	330	Íâ×Ê£¨¶À×Ê£©ÆóÒµ	C	ÖÆÔìÒµ	35	×¨ÓÃÉè±¸ÖÆÔìÒµ	359	»·±£¡¢Éç»á¹«¹²·þÎñ¼°ÆäËû×¨ÓÃÉè±¸ÖÆÔì	3594	ÉÌÒµ¡¢ÒûÊ³¡¢·þÎñ×¨ÓÃÉè±¸ÖÆÔì	0	1	0
ZL0010162011332885	3.21322E+11	½­ËÕÊ¡	ËÞÇ¨ÊÐ	173	Ë½ÓªÓÐÏÞÔðÈÎ¹«Ë¾	C	ÖÆÔìÒµ	28	»¯Ñ§ÏËÎ¬ÖÆÔìÒµ	281	ÏËÎ¬ËØÏËÎ¬Ô­ÁÏ¼°ÏËÎ¬ÖÆÔì	2812	ÈËÔìÏËÎ¬£¨ÏËÎ¬ËØÏËÎ¬£©ÖÆÔì	0	1	0
ZL0010162011332893	3.21322E+11	½­ËÕÊ¡	ËÞÇ¨ÊÐ	173	Ë½ÓªÓÐÏÞÔðÈÎ¹«Ë¾	C	ÖÆÔìÒµ	35	×¨ÓÃÉè±¸ÖÆÔìÒµ	355	·ÄÖ¯¡¢·þ×°ºÍÆ¤¸ï¼Ó¹¤×¨ÓÃÉè±¸ÖÆÔì	3551	·ÄÖ¯×¨ÓÃÉè±¸ÖÆÔì	1	3	1
ZL0010162011345250	3.3011E+11	Õã½­Ê¡	º¼ÖÝÊÐ	173	Ë½ÓªÓÐÏÞÔðÈÎ¹«Ë¾	C	ÖÆÔìÒµ	38	µçÆø»úÐµºÍÆ÷²ÄÖÆÔìÒµ	382	ÊäÅäµç¼°¿ØÖÆÉè±¸ÖÆÔì	3823	Åäµç¿ª¹Ø¿ØÖÆÉè±¸ÖÆÔì	0	1	0
ZL0010171995489964	3.50206E+11	¸£½¨Ê¡	ÏÃÃÅÊÐ	173	Ë½ÓªÓÐÏÞÔðÈÎ¹«Ë¾	C	ÖÆÔìÒµ	35	×¨ÓÃÉè±¸ÖÆÔìÒµ	352	»¯¹¤¡¢Ä¾²Ä¡¢·Ç½ðÊô¼Ó¹¤×¨ÓÃÉè±¸ÖÆÔì	3525	Ä£¾ßÖÆÔì	3	0	3
ZL0010171999760463	4.40306E+11	¹ã¶«Ê¡	ÉîÛÚÊÐ	173	Ë½ÓªÓÐÏÞÔðÈÎ¹«Ë¾	C	ÖÆÔìÒµ	30	·Ç½ðÊô¿óÎïÖÆÆ·Òµ	309	Ê¯Ä«¼°ÆäËû·Ç½ðÊô¿óÎïÖÆÆ·ÖÆÔì	3099	ÆäËû·Ç½ðÊô¿óÎïÖÆÆ·ÖÆÔì	0	1	0
ZL0010172000400620	3.30482E+11	Õã½­Ê¡	¼ÎÐËÊÐ	230	¸Û°ÄÌ¨¶À×ÊÆóÒµ	C	ÖÆÔìÒµ	21	¼Ò¾ßÖÆÔìÒµ	213	½ðÊô¼Ò¾ßÖÆÔì	2130	½ðÊô¼Ò¾ßÖÆÔì	7	5	7
ZL0010172001586938	3.70902E+11	É½¶«Ê¡	Ì©°²ÊÐ	160	¹É·ÝÓÐÏÞ¹«Ë¾	C	ÖÆÔìÒµ	33	½ðÊôÖÆÆ·Òµ	333	¼¯×°Ïä¼°½ðÊô°ü×°ÈÝÆ÷ÖÆÔì	3332	½ðÊôÑ¹Á¦ÈÝÆ÷ÖÆÔì	2	0	2
ZL0010172001789577	4.40607E+11	¹ã¶«Ê¡	·ðÉ½ÊÐ	173	Ë½ÓªÓÐÏÞÔðÈÎ¹«Ë¾	C	ÖÆÔìÒµ	15	¾Æ¡¢ÒûÁÏºÍ¾«ÖÆ²èÖÆÔìÒµ	152	ÒûÁÏÖÆÔì	1529	²èÒûÁÏ¼°ÆäËûÒûÁÏÖÆÔì	0	1	0
ZL0010172003260823	3.20507E+11	½­ËÕÊ¡	ËÕÖÝÊÐ	330	Íâ×Ê£¨¶À×Ê£©ÆóÒµ	C	ÖÆÔìÒµ	35	×¨ÓÃÉè±¸ÖÆÔìÒµ	358	Ò½ÁÆÒÇÆ÷Éè±¸¼°Æ÷ÐµÖÆÔì	3582	¿ÚÇ»¿ÆÓÃÉè±¸¼°Æ÷¾ßÖÆÔì	1	0	1
ZL0010172004209616	3.20113E+11	½­ËÕÊ¡	ÄÏ¾©ÊÐ	173	Ë½ÓªÓÐÏÞÔðÈÎ¹«Ë¾	C	ÖÆÔìÒµ	35	×¨ÓÃÉè±¸ÖÆÔìÒµ	352	»¯¹¤¡¢Ä¾²Ä¡¢·Ç½ðÊô¼Ó¹¤×¨ÓÃÉè±¸ÖÆÔì	3521	Á¶ÓÍ¡¢»¯¹¤Éú²ú×¨ÓÃÉè±¸ÖÆÔì	1	0	1
ZL0010172004219608	3.20206E+11	½­ËÕÊ¡	ÎÞÎýÊÐ	173	Ë½ÓªÓÐÏÞÔðÈÎ¹«Ë¾	C	ÖÆÔìÒµ	34	Í¨ÓÃÉè±¸ÖÆÔìÒµ	344	±Ã¡¢·§ÃÅ¡¢Ñ¹Ëõ»ú¼°ÀàËÆ»úÐµÖÆÔì	3441	±Ã¼°Õæ¿ÕÉè±¸ÖÆÔì	3	0	3
ZL0010172004260828	3.20507E+11	½­ËÕÊ¡	ËÕÖÝÊÐ	230	¸Û°ÄÌ¨¶À×ÊÆóÒµ	C	ÖÆÔìÒµ	34	Í¨ÓÃÉè±¸ÖÆÔìÒµ	346	ºæÂ¯¡¢·ç»ú¡¢ºâÆ÷¡¢°ü×°µÈÉè±¸ÖÆÔì	3465	·ç¶¯ºÍµç¶¯¹¤¾ßÖÆÔì	1	0	1
ZL0010172004291018	3.20682E+11	½­ËÕÊ¡	ÄÏÍ¨ÊÐ	173	Ë½ÓªÓÐÏÞÔðÈÎ¹«Ë¾	C	ÖÆÔìÒµ	13	Å©¸±Ê³Æ·¼Ó¹¤Òµ	132	ËÇÁÏ¼Ó¹¤	1320	ËÇÁÏ¼Ó¹¤	1	0	1
ZL0010172007543271	3.70212E+11	É½¶«Ê¡	ÇàµºÊÐ	173	Ë½ÓªÓÐÏÞÔðÈÎ¹«Ë¾	C	ÖÆÔìÒµ	39	¼ÆËã»ú¡¢Í¨ÐÅºÍÆäËûµç×ÓÉè±¸ÖÆÔìÒµ	397	µç×ÓÔª¼þÖÆÔì	3971	µç×ÓÔª¼þ¼°×é¼þÖÆÔì	0	1	0
ZL0010172008789593	4.40607E+11	¹ã¶«Ê¡	·ðÉ½ÊÐ	173	Ë½ÓªÓÐÏÞÔðÈÎ¹«Ë¾	C	ÖÆÔìÒµ	38	µçÆø»úÐµºÍÆ÷²ÄÖÆÔìÒµ	382	ÊäÅäµç¼°¿ØÖÆÉè±¸ÖÆÔì	3824	µçÁ¦µç×ÓÔªÆ÷¼þÖÆÔì	0	2	0
ZL0010172009789596	4.40607E+11	¹ã¶«Ê¡	·ðÉ½ÊÐ	173	Ë½ÓªÓÐÏÞÔðÈÎ¹«Ë¾	C	ÖÆÔìÒµ	39	¼ÆËã»ú¡¢Í¨ÐÅºÍÆäËûµç×ÓÉè±¸ÖÆÔìÒµ	392	Í¨ÐÅÉè±¸ÖÆÔì	3922	Í¨ÐÅÖÕ¶ËÉè±¸ÖÆÔì	3	2	3
ZL0010172010560339	3.70406E+11	É½¶«Ê¡	Ôæ×¯ÊÐ	173	Ë½ÓªÓÐÏÞÔðÈÎ¹«Ë¾	C	ÖÆÔìÒµ	33	½ðÊôÖÆÆ·Òµ	331	½á¹¹ÐÔ½ðÊôÖÆÆ·ÖÆÔì	3311	½ðÊô½á¹¹ÖÆÔì	3	0	3
ZL0010181997354215	3.30185E+11	Õã½­Ê¡	º¼ÖÝÊÐ	159	ÆäËûÓÐÏÞÔðÈÎ¹«Ë¾	C	ÖÆÔìÒµ	39	¼ÆËã»ú¡¢Í¨ÐÅºÍÆäËûµç×ÓÉè±¸ÖÆÔìÒµ	397	µç×ÓÔª¼þÖÆÔì	3972	Ó¡ÖÆµçÂ·°åÖÆÔì	0	1	0
ZL0010182002489966	3.50206E+11	¸£½¨Ê¡	ÏÃÃÅÊÐ	173	Ë½ÓªÓÐÏÞÔðÈÎ¹«Ë¾	C	ÖÆÔìÒµ	33	½ðÊôÖÆÆ·Òµ	338	½ðÊôÖÆÈÕÓÃÆ·ÖÆÔì	3382	½ðÊôÖÆ²Í¾ßºÍÆ÷ÃóÖÆÔì	1	0	1
ZL0010182003757462	4.40305E+11	¹ã¶«Ê¡	ÉîÛÚÊÐ	173	Ë½ÓªÓÐÏÞÔðÈÎ¹«Ë¾	C	ÖÆÔìÒµ	39	¼ÆËã»ú¡¢Í¨ÐÅºÍÆäËûµç×ÓÉè±¸ÖÆÔìÒµ	391	¼ÆËã»úÖÆÔì	3911	¼ÆËã»úÕû»úÖÆÔì	0	9	0
ZL0010182005354223	3.30185E+11	Õã½­Ê¡	º¼ÖÝÊÐ	159	ÆäËûÓÐÏÞÔðÈÎ¹«Ë¾	C	ÖÆÔìÒµ	34	Í¨ÓÃÉè±¸ÖÆÔìÒµ	348	Í¨ÓÃÁã²¿¼þÖÆÔì	3481	½ðÊôÃÜ·â¼þÖÆÔì	0	3	0
ZL0010182006567674	3.70683E+11	É½¶«Ê¡	ÑÌÌ¨ÊÐ	173	Ë½ÓªÓÐÏÞÔðÈÎ¹«Ë¾	C	ÖÆÔìÒµ	35	×¨ÓÃÉè±¸ÖÆÔìÒµ	351	²É¿ó¡¢Ò±½ð¡¢½¨Öþ×¨ÓÃÉè±¸ÖÆÔì	3512	Ê¯ÓÍ×ê²É×¨ÓÃÉè±¸ÖÆÔì	1	0	1
ZL0010182008469921	3.41181E+11	°²»ÕÊ¡	³üÖÝÊÐ	173	Ë½ÓªÓÐÏÞÔðÈÎ¹«Ë¾	C	ÖÆÔìÒµ	35	×¨ÓÃÉè±¸ÖÆÔìÒµ	352	»¯¹¤¡¢Ä¾²Ä¡¢·Ç½ðÊô¼Ó¹¤×¨ÓÃÉè±¸ÖÆÔì	3525	Ä£¾ßÖÆÔì	21	0	21
ZL0010182008491532	3.50212E+11	¸£½¨Ê¡	ÏÃÃÅÊÐ	173	Ë½ÓªÓÐÏÞÔðÈÎ¹«Ë¾	C	ÖÆÔìÒµ	38	µçÆø»úÐµºÍÆ÷²ÄÖÆÔìÒµ	382	ÊäÅäµç¼°¿ØÖÆÉè±¸ÖÆÔì	3824	µçÁ¦µç×ÓÔªÆ÷¼þÖÆÔì	3	0	3
ZL0010182009578746	3.70785E+11	É½¶«Ê¡	Î«·»ÊÐ	173	Ë½ÓªÓÐÏÞÔðÈÎ¹«Ë¾	C	ÖÆÔìÒµ	39	¼ÆËã»ú¡¢Í¨ÐÅºÍÆäËûµç×ÓÉè±¸ÖÆÔìÒµ	393	¹ã²¥µçÊÓÉè±¸ÖÆÔì	3939	Ó¦ÓÃµçÊÓÉè±¸¼°ÆäËû¹ã²¥µçÊÓÉè±¸ÖÆÔì	1	0	1
ZL0010191998352239	3.30183E+11	Õã½­Ê¡	º¼ÖÝÊÐ	160	¹É·ÝÓÐÏÞ¹«Ë¾	C	ÖÆÔìÒµ	38	µçÆø»úÐµºÍÆ÷²ÄÖÆÔìÒµ	383	µçÏß¡¢µçÀÂ¡¢¹âÀÂ¼°µç¹¤Æ÷²ÄÖÆÔì	3832	¹âÏË¡¢¹âÀÂÖÆÔì	0	1	0
ZL0010192001760480	4.40306E+11	¹ã¶«Ê¡	ÉîÛÚÊÐ	173	Ë½ÓªÓÐÏÞÔðÈÎ¹«Ë¾	C	ÖÆÔìÒµ	38	µçÆø»úÐµºÍÆ÷²ÄÖÆÔìÒµ	387	ÕÕÃ÷Æ÷¾ßÖÆÔì	3872	ÕÕÃ÷µÆ¾ßÖÆÔì	3	1	3
ZL0010192003574191	3.70781E+11	É½¶«Ê¡	Î«·»ÊÐ	159	ÆäËûÓÐÏÞÔðÈÎ¹«Ë¾	C	ÖÆÔìÒµ	27	Ò½Ò©ÖÆÔìÒµ	271	»¯Ñ§Ò©Æ·Ô­ÁÏÒ©ÖÆÔì	2710	»¯Ñ§Ò©Æ·Ô­ÁÏÒ©ÖÆÔì	1	0	1
ZL0010192004543277	3.70212E+11	É½¶«Ê¡	ÇàµºÊÐ	160	¹É·ÝÓÐÏÞ¹«Ë¾	C	ÖÆÔìÒµ	40	ÒÇÆ÷ÒÇ±íÖÆÔìÒµ	401	Í¨ÓÃÒÇÆ÷ÒÇ±íÖÆÔì	4012	µç¹¤ÒÇÆ÷ÒÇ±íÖÆÔì	39	2	39
ZL0010192005543281	3.70212E+11	É½¶«Ê¡	ÇàµºÊÐ	173	Ë½ÓªÓÐÏÞÔðÈÎ¹«Ë¾	C	ÖÆÔìÒµ	35	×¨ÓÃÉè±¸ÖÆÔìÒµ	352	»¯¹¤¡¢Ä¾²Ä¡¢·Ç½ðÊô¼Ó¹¤×¨ÓÃÉè±¸ÖÆÔì	3525	Ä£¾ßÖÆÔì	1	0	1
ZL0010192009471000	3.41204E+11	°²»ÕÊ¡	¸·ÑôÊÐ	173	Ë½ÓªÓÐÏÞÔðÈÎ¹«Ë¾	C	ÖÆÔìÒµ	21	¼Ò¾ßÖÆÔìÒµ	219	ÆäËû¼Ò¾ßÖÆÔì	2190	ÆäËû¼Ò¾ßÖÆÔì	5	0	5
ZL0010201994350528	3.30182E+11	Õã½­Ê¡	º¼ÖÝÊÐ	173	Ë½ÓªÓÐÏÞÔðÈÎ¹«Ë¾	C	ÖÆÔìÒµ	26	»¯Ñ§Ô­ÁÏºÍ»¯Ñ§ÖÆÆ·ÖÆÔìÒµ	266	×¨ÓÃ»¯Ñ§²úÆ·ÖÆÔì	2661	»¯Ñ§ÊÔ¼ÁºÍÖú¼ÁÖÆÔì	0	1	0
ZL0010201994350529	3.30182E+11	Õã½­Ê¡	º¼ÖÝÊÐ	173	Ë½ÓªÓÐÏÞÔðÈÎ¹«Ë¾	C	ÖÆÔìÒµ	34	Í¨ÓÃÉè±¸ÖÆÔìÒµ	344	±Ã¡¢·§ÃÅ¡¢Ñ¹Ëõ»ú¼°ÀàËÆ»úÐµÖÆÔì	3441	±Ã¼°Õæ¿ÕÉè±¸ÖÆÔì	1	0	1
ZL0010201999907420	5.20303E+11	¹óÖÝÊ¡	×ñÒåÊÐ	159	ÆäËûÓÐÏÞÔðÈÎ¹«Ë¾	C	ÖÆÔìÒµ	29	Ïð½ººÍËÜÁÏÖÆÆ·Òµ	292	ËÜÁÏÖÆÆ·Òµ	2928	ËÜÁÏÁã¼þÖÆÔì	2	0	2
ZL0010202000354231	3.30185E+11	Õã½­Ê¡	º¼ÖÝÊÐ	173	Ë½ÓªÓÐÏÞÔðÈÎ¹«Ë¾	C	ÖÆÔìÒµ	26	»¯Ñ§Ô­ÁÏºÍ»¯Ñ§ÖÆÆ·ÖÆÔìÒµ	265	ºÏ³É²ÄÁÏÖÆÔì	2651	³õ¼¶ÐÎÌ¬ËÜÁÏ¼°ºÏ³ÉÊ÷Ö¬ÖÆÔì	0	4	0
ZL0010202000354232	3.30185E+11	Õã½­Ê¡	º¼ÖÝÊÐ	173	Ë½ÓªÓÐÏÞÔðÈÎ¹«Ë¾	C	ÖÆÔìÒµ	39	¼ÆËã»ú¡¢Í¨ÐÅºÍÆäËûµç×ÓÉè±¸ÖÆÔìÒµ	391	¼ÆËã»úÖÆÔì	3912	¼ÆËã»úÁã²¿¼þÖÆÔì	2	0	2
ZL0010202000907421	5.20303E+11	¹óÖÝÊ¡	×ñÒåÊÐ	159	ÆäËûÓÐÏÞÔðÈÎ¹«Ë¾	C	ÖÆÔìÒµ	34	Í¨ÓÃÉè±¸ÖÆÔìÒµ	344	±Ã¡¢·§ÃÅ¡¢Ñ¹Ëõ»ú¼°ÀàËÆ»úÐµÖÆÔì	3444	ÒºÑ¹ºÍÆøÑ¹¶¯Á¦»úÐµ¼°Ôª¼þÖÆÔì	1	10	1
ZL0010202001789599	4.40607E+11	¹ã¶«Ê¡	·ðÉ½ÊÐ	173	Ë½ÓªÓÐÏÞÔðÈÎ¹«Ë¾	C	ÖÆÔìÒµ	33	½ðÊôÖÆÆ·Òµ	332	½ðÊô¹¤¾ßÖÆÔì	3321	ÇÐÏ÷¹¤¾ßÖÆÔì	1	1	1
ZL0010202002350536	3.30182E+11	Õã½­Ê¡	º¼ÖÝÊÐ	173	Ë½ÓªÓÐÏÞÔðÈÎ¹«Ë¾	C	ÖÆÔìÒµ	26	»¯Ñ§Ô­ÁÏºÍ»¯Ñ§ÖÆÆ·ÖÆÔìÒµ	266	×¨ÓÃ»¯Ñ§²úÆ·ÖÆÔì	2661	»¯Ñ§ÊÔ¼ÁºÍÖú¼ÁÖÆÔì	0	1	0
ZL0010212000416808	3.30681E+11	Õã½­Ê¡	ÉÜÐËÊÐ	160	¹É·ÝÓÐÏÞ¹«Ë¾	C	ÖÆÔìÒµ	35	×¨ÓÃÉè±¸ÖÆÔìÒµ	359	»·±£¡¢Éç»á¹«¹²·þÎñ¼°ÆäËû×¨ÓÃÉè±¸ÖÆÔì	3591	»·¾³±£»¤×¨ÓÃÉè±¸ÖÆÔì	8	3	8
ZL0010212004469926	3.41181E+11	°²»ÕÊ¡	³üÖÝÊÐ	173	Ë½ÓªÓÐÏÞÔðÈÎ¹«Ë¾	C	ÖÆÔìÒµ	26	»¯Ñ§Ô­ÁÏºÍ»¯Ñ§ÖÆÆ·ÖÆÔìÒµ	265	ºÏ³É²ÄÁÏÖÆÔì	2652	ºÏ³ÉÏð½ºÖÆÔì	20	0	20
ZL0010212005544364	3.70214E+11	É½¶«Ê¡	ÇàµºÊÐ	220	ºÏ×÷¾­ÓªÆóÒµ£¨¸Û»ò°ÄÌ¨×Ê£©	C	ÖÆÔìÒµ	29	Ïð½ººÍËÜÁÏÖÆÆ·Òµ	292	ËÜÁÏÖÆÆ·Òµ	2921	ËÜÁÏ±¡Ä¤ÖÆÔì	0	2	0
ZL0010212006469934	3.41181E+11	°²»ÕÊ¡	³üÖÝÊÐ	173	Ë½ÓªÓÐÏÞÔðÈÎ¹«Ë¾	C	ÖÆÔìÒµ	38	µçÆø»úÐµºÍÆ÷²ÄÖÆÔìÒµ	383	µçÏß¡¢µçÀÂ¡¢¹âÀÂ¼°µç¹¤Æ÷²ÄÖÆÔì	3831	µçÏß¡¢µçÀÂÖÆÔì	0	2	0
ZL0010212010469946	3.41181E+11	°²»ÕÊ¡	³üÖÝÊÐ	173	Ë½ÓªÓÐÏÞÔðÈÎ¹«Ë¾	C	ÖÆÔìÒµ	38	µçÆø»úÐµºÍÆ÷²ÄÖÆÔìÒµ	383	µçÏß¡¢µçÀÂ¡¢¹âÀÂ¼°µç¹¤Æ÷²ÄÖÆÔì	3831	µçÏß¡¢µçÀÂÖÆÔì	2	0	2
ZL0010212011469950	3.41181E+11	°²»ÕÊ¡	³üÖÝÊÐ	160	¹É·ÝÓÐÏÞ¹«Ë¾	C	ÖÆÔìÒµ	38	µçÆø»úÐµºÍÆ÷²ÄÖÆÔìÒµ	383	µçÏß¡¢µçÀÂ¡¢¹âÀÂ¼°µç¹¤Æ÷²ÄÖÆÔì	3831	µçÏß¡¢µçÀÂÖÆÔì	0	1	0
ZL0010212011805528	4.40983E+11	¹ã¶«Ê¡	Ã¯ÃûÊÐ	173	Ë½ÓªÓÐÏÞÔðÈÎ¹«Ë¾	C	ÖÆÔìÒµ	39	¼ÆËã»ú¡¢Í¨ÐÅºÍÆäËûµç×ÓÉè±¸ÖÆÔìÒµ	397	µç×ÓÔª¼þÖÆÔì	3971	µç×ÓÔª¼þ¼°×é¼þÖÆÔì	0	1	0
ZL0010212012805529	4.40983E+11	¹ã¶«Ê¡	Ã¯ÃûÊÐ	159	ÆäËûÓÐÏÞÔðÈÎ¹«Ë¾	C	ÖÆÔìÒµ	17	·ÄÖ¯Òµ	172	Ã«·ÄÖ¯¼°È¾Õû¾«¼Ó¹¤	1722	Ã«Ö¯Ôì¼Ó¹¤	0	1	0
ZL0010212012805531	4.40983E+11	¹ã¶«Ê¡	Ã¯ÃûÊÐ	159	ÆäËûÓÐÏÞÔðÈÎ¹«Ë¾	C	ÖÆÔìÒµ	33	½ðÊôÖÆÆ·Òµ	331	½á¹¹ÐÔ½ðÊôÖÆÆ·ÖÆÔì	3312	½ðÊôÃÅ´°ÖÆÔì	0	1	0
ZL0010222000354243	3.30185E+11	Õã½­Ê¡	º¼ÖÝÊÐ	160	¹É·ÝÓÐÏÞ¹«Ë¾	C	ÖÆÔìÒµ	22	ÔìÖ½ºÍÖ½ÖÆÆ·Òµ	223	Ö½ÖÆÆ·ÖÆÔì	2239	ÆäËûÖ½ÖÆÆ·ÖÆÔì	0	2	0
ZL0010222005559095	3.70403E+11	É½¶«Ê¡	Ôæ×¯ÊÐ	159	ÆäËûÓÐÏÞÔðÈÎ¹«Ë¾	C	ÖÆÔìÒµ	38	µçÆø»úÐµºÍÆ÷²ÄÖÆÔìÒµ	383	µçÏß¡¢µçÀÂ¡¢¹âÀÂ¼°µç¹¤Æ÷²ÄÖÆÔì	3831	µçÏß¡¢µçÀÂÖÆÔì	9	0	9
ZL0010222005672626	4.20111E+11	ºþ±±Ê¡	ÎäººÊÐ	173	Ë½ÓªÓÐÏÞÔðÈÎ¹«Ë¾	C	ÖÆÔìÒµ	40	ÒÇÆ÷ÒÇ±íÖÆÔìÒµ	402	×¨ÓÃÒÇÆ÷ÒÇ±íÖÆÔì	4029	ÆäËû×¨ÓÃÒÇÆ÷ÖÆÔì	0	1	0
ZL0010222006471014	3.41204E+11	°²»ÕÊ¡	¸·ÑôÊÐ	173	Ë½ÓªÓÐÏÞÔðÈÎ¹«Ë¾	C	ÖÆÔìÒµ	21	¼Ò¾ßÖÆÔìÒµ	219	ÆäËû¼Ò¾ßÖÆÔì	2190	ÆäËû¼Ò¾ßÖÆÔì	7	0	7
ZL0010222007051924	1.30404E+11	ºÓ±±Ê¡	ºªµ¦ÊÐ	159	ÆäËûÓÐÏÞÔðÈÎ¹«Ë¾	C	ÖÆÔìÒµ	31	ºÚÉ«½ðÊôÒ±Á¶ºÍÑ¹ÑÓ¼Ó¹¤Òµ	311	Á¶Ìú	3110	Á¶Ìú	0	4	0
ZL0010222010116970	2.10321E+11	ÁÉÄþÊ¡	°°É½ÊÐ	173	Ë½ÓªÓÐÏÞÔðÈÎ¹«Ë¾	C	ÖÆÔìÒµ	30	·Ç½ðÊô¿óÎïÖÆÆ·Òµ	303	×©Íß¡¢Ê¯²ÄµÈ½¨Öþ²ÄÁÏÖÆÔì	3034	·ÀË®½¨Öþ²ÄÁÏÖÆÔì	1	0	1
ZL0010222011471045	3.41204E+11	°²»ÕÊ¡	¸·ÑôÊÐ	173	Ë½ÓªÓÐÏÞÔðÈÎ¹«Ë¾	C	ÖÆÔìÒµ	14	Ê³Æ·ÖÆÔìÒµ	141	±º¿¾Ê³Æ·ÖÆÔì	1411	¸âµã¡¢Ãæ°üÖÆÔì	3	0	3
ZL0010232001489973	3.50206E+11	¸£½¨Ê¡	ÏÃÃÅÊÐ	173	Ë½ÓªÓÐÏÞÔðÈÎ¹«Ë¾	C	ÖÆÔìÒµ	35	×¨ÓÃÉè±¸ÖÆÔìÒµ	352	»¯¹¤¡¢Ä¾²Ä¡¢·Ç½ðÊô¼Ó¹¤×¨ÓÃÉè±¸ÖÆÔì	3525	Ä£¾ßÖÆÔì	0	1	0
ZL0010232005050782	1.30303E+11	ºÓ±±Ê¡	ÇØ»ÊµºÊÐ	173	Ë½ÓªÓÐÏÞÔðÈÎ¹«Ë¾	C	ÖÆÔìÒµ	32	ÓÐÉ«½ðÊôÒ±Á¶ºÍÑ¹ÑÓ¼Ó¹¤Òµ	324	ÓÐÉ«½ðÊôºÏ½ðÖÆÔì	3240	ÓÐÉ«½ðÊôºÏ½ðÖÆÔì	1	0	1
ZL0010232005396181	3.30424E+11	Õã½­Ê¡	¼ÎÐËÊÐ	171	Ë½Óª¶À×ÊÆóÒµ	C	ÖÆÔìÒµ	34	Í¨ÓÃÉè±¸ÖÆÔìÒµ	348	Í¨ÓÃÁã²¿¼þÖÆÔì	3482	½ô¹Ì¼þÖÆÔì	2	0	2
ZL0010232005396182	3.30424E+11	Õã½­Ê¡	¼ÎÐËÊÐ	173	Ë½ÓªÓÐÏÞÔðÈÎ¹«Ë¾	C	ÖÆÔìÒµ	34	Í¨ÓÃÉè±¸ÖÆÔìÒµ	348	Í¨ÓÃÁã²¿¼þÖÆÔì	3482	½ô¹Ì¼þÖÆÔì	2	0	2
ZL0010232009577737	3.70784E+11	É½¶«Ê¡	Î«·»ÊÐ	173	Ë½ÓªÓÐÏÞÔðÈÎ¹«Ë¾	C	ÖÆÔìÒµ	38	µçÆø»úÐµºÍÆ÷²ÄÖÆÔìÒµ	382	ÊäÅäµç¼°¿ØÖÆÉè±¸ÖÆÔì	3829	ÆäËûÊäÅäµç¼°¿ØÖÆÉè±¸ÖÆÔì	0	1	0
ZL0010232011471048	3.41204E+11	°²»ÕÊ¡	¸·ÑôÊÐ	173	Ë½ÓªÓÐÏÞÔðÈÎ¹«Ë¾	C	ÖÆÔìÒµ	21	¼Ò¾ßÖÆÔìÒµ	211	Ä¾ÖÊ¼Ò¾ßÖÆÔì	2110	Ä¾ÖÊ¼Ò¾ßÖÆÔì	0	1	0
ZL0010241969400624	3.30482E+11	Õã½­Ê¡	¼ÎÐËÊÐ	160	¹É·ÝÓÐÏÞ¹«Ë¾	C	ÖÆÔìÒµ	27	Ò½Ò©ÖÆÔìÒµ	272	»¯Ñ§Ò©Æ·ÖÆ¼ÁÖÆÔì	2720	»¯Ñ§Ò©Æ·ÖÆ¼ÁÖÆÔì	0	1	0
ZL0010241993543302	3.70212E+11	É½¶«Ê¡	ÇàµºÊÐ	159	ÆäËûÓÐÏÞÔðÈÎ¹«Ë¾	C	ÖÆÔìÒµ	35	×¨ÓÃÉè±¸ÖÆÔìÒµ	353	Ê³Æ·¡¢ÒûÁÏ¡¢ÑÌ²Ý¼°ËÇÁÏÉú²ú×¨ÓÃÉè±¸ÖÆÔì¡¡¡¡¡¡	3533	ÑÌ²ÝÉú²ú×¨ÓÃÉè±¸ÖÆÔì	4	3	4
ZL0010241996800082	4.40783E+11	¹ã¶«Ê¡	½­ÃÅÊÐ	330	Íâ×Ê£¨¶À×Ê£©ÆóÒµ	C	ÖÆÔìÒµ	28	»¯Ñ§ÏËÎ¬ÖÆÔìÒµ	282	ºÏ³ÉÏËÎ¬ÖÆÔì	2822	µÓÂÚÏËÎ¬ÖÆÔì	1	0	1
ZL0010241998884673	5.10303E+11	ËÄ´¨Ê¡	×Ô¹±ÊÐ	173	Ë½ÓªÓÐÏÞÔðÈÎ¹«Ë¾	C	ÖÆÔìÒµ	29	Ïð½ººÍËÜÁÏÖÆÆ·Òµ	292	ËÜÁÏÖÆÆ·Òµ	2922	ËÜÁÏ°å¡¢¹Ü¡¢ÐÍ²ÄÖÆÔì	2	0	2
ZL0010242001616049	3.71581E+11	É½¶«Ê¡	ÁÄ³ÇÊÐ	159	ÆäËûÓÐÏÞÔðÈÎ¹«Ë¾	C	ÖÆÔìÒµ	40	ÒÇÆ÷ÒÇ±íÖÆÔìÒµ	401	Í¨ÓÃÒÇÆ÷ÒÇ±íÖÆÔì	4011	¹¤Òµ×Ô¶¯¿ØÖÆÏµÍ³×°ÖÃÖÆÔì	1	5	1
ZL0010242002327380	3.21282E+11	½­ËÕÊ¡	Ì©ÖÝÊÐ	173	Ë½ÓªÓÐÏÞÔðÈÎ¹«Ë¾	C	ÖÆÔìÒµ	34	Í¨ÓÃÉè±¸ÖÆÔìÒµ	349	ÆäËûÍ¨ÓÃÉè±¸ÖÆÔìÒµ	3490	ÆäËûÍ¨ÓÃÉè±¸ÖÆÔìÒµ	0	1	0
ZL0010242009345263	3.3011E+11	Õã½­Ê¡	º¼ÖÝÊÐ	230	¸Û°ÄÌ¨¶À×ÊÆóÒµ	C	ÖÆÔìÒµ	34	Í¨ÓÃÉè±¸ÖÆÔìÒµ	349	ÆäËûÍ¨ÓÃÉè±¸ÖÆÔìÒµ	3490	ÆäËûÍ¨ÓÃÉè±¸ÖÆÔìÒµ	0	2	0
ZL0010242010880187	5.10121E+11	ËÄ´¨Ê¡	³É¶¼ÊÐ	159	ÆäËûÓÐÏÞÔðÈÎ¹«Ë¾	C	ÖÆÔìÒµ	30	·Ç½ðÊô¿óÎïÖÆÆ·Òµ	305	²£Á§ÖÆÆ·ÖÆÔì	3059	ÆäËû²£Á§ÖÆÆ·ÖÆÔì	0	3	0
ZL0010252001543306	3.70214E+11	É½¶«Ê¡	ÇàµºÊÐ	310	ÖÐÍâºÏ×Ê¾­ÓªÆóÒµ	C	ÖÆÔìÒµ	39	¼ÆËã»ú¡¢Í¨ÐÅºÍÆäËûµç×ÓÉè±¸ÖÆÔìÒµ	396	µç×ÓÆ÷¼þÖÆÔì	3969	¹âµç×ÓÆ÷¼þ¼°ÆäËûµç×ÓÆ÷¼þÖÆÔì	1	0	1
ZL0010252006543307	3.70212E+11	É½¶«Ê¡	ÇàµºÊÐ	310	ÖÐÍâºÏ×Ê¾­ÓªÆóÒµ	C	ÖÆÔìÒµ	37	ÌúÂ·¡¢´¬²°¡¢º½¿Õº½ÌìºÍÆäËûÔËÊäÉè±¸ÖÆÔìÒµ	371	ÌúÂ·ÔËÊäÉè±¸ÖÆÔì	3713	ÌúÂ·»ú³µ³µÁ¾Åä¼þÖÆÔì	2	0	2
ZL0010252008396184	3.30424E+11	Õã½­Ê¡	¼ÎÐËÊÐ	173	Ë½ÓªÓÐÏÞÔðÈÎ¹«Ë¾	C	ÖÆÔìÒµ	33	½ðÊôÖÆÆ·Òµ	339	ÆäËû½ðÊôÖÆÆ·ÖÆÔì	3399	ÆäËûÎ´ÁÐÃ÷½ðÊôÖÆÆ·ÖÆÔì	2	0	2
ZL0010261994444139	3.31081E+11	Õã½­Ê¡	Ì¨ÖÝÊÐ	159	ÆäËûÓÐÏÞÔðÈÎ¹«Ë¾	C	ÖÆÔìÒµ	37	ÌúÂ·¡¢´¬²°¡¢º½¿Õº½ÌìºÍÆäËûÔËÊäÉè±¸ÖÆÔìÒµ	375	Ä¦ÍÐ³µÖÆÔì	3752	Ä¦ÍÐ³µÁã²¿¼þ¼°Åä¼þÖÆÔì	0	2	0
ZL0010262000790626	4.40608E+11	¹ã¶«Ê¡	·ðÉ½ÊÐ	230	¸Û°ÄÌ¨¶À×ÊÆóÒµ	C	ÖÆÔìÒµ	38	µçÆø»úÐµºÍÆ÷²ÄÖÆÔìÒµ	382	ÊäÅäµç¼°¿ØÖÆÉè±¸ÖÆÔì	3824	µçÁ¦µç×ÓÔªÆ÷¼þÖÆÔì	4	1	4
ZL0010262002444153	3.31081E+11	Õã½­Ê¡	Ì¨ÖÝÊÐ	172	Ë½ÓªºÏ»ïÆóÒµ	C	ÖÆÔìÒµ	37	ÌúÂ·¡¢´¬²°¡¢º½¿Õº½ÌìºÍÆäËûÔËÊäÉè±¸ÖÆÔìÒµ	375	Ä¦ÍÐ³µÖÆÔì	3752	Ä¦ÍÐ³µÁã²¿¼þ¼°Åä¼þÖÆÔì	2	0	2
ZL0010262003416830	3.30681E+11	Õã½­Ê¡	ÉÜÐËÊÐ	310	ÖÐÍâºÏ×Ê¾­ÓªÆóÒµ	C	ÖÆÔìÒµ	17	·ÄÖ¯Òµ	174	Ë¿¾î·ÄÖ¯¼°Ó¡È¾¾«¼Ó¹¤	1743	Ë¿Ó¡È¾¾«¼Ó¹¤	1	1	1
ZL0010262007790638	4.40608E+11	¹ã¶«Ê¡	·ðÉ½ÊÐ	159	ÆäËûÓÐÏÞÔðÈÎ¹«Ë¾	C	ÖÆÔìÒµ	26	»¯Ñ§Ô­ÁÏºÍ»¯Ñ§ÖÆÆ·ÖÆÔìÒµ	263	Å©Ò©ÖÆÔì	2631	»¯Ñ§Å©Ò©ÖÆÔì	35	7	35
ZL0010271999837045	4.42E+11	¹ã¶«Ê¡	ÖÐÉ½ÊÐ	159	ÆäËûÓÐÏÞÔðÈÎ¹«Ë¾	C	ÖÆÔìÒµ	17	·ÄÖ¯Òµ	171	ÃÞ·ÄÖ¯¼°Ó¡È¾¾«¼Ó¹¤	1713	ÃÞÓ¡È¾¾«¼Ó¹¤	5	0	5
ZL0010272001833858	4.42E+11	¹ã¶«Ê¡	ÖÐÉ½ÊÐ	159	ÆäËûÓÐÏÞÔðÈÎ¹«Ë¾	C	ÖÆÔìÒµ	39	¼ÆËã»ú¡¢Í¨ÐÅºÍÆäËûµç×ÓÉè±¸ÖÆÔìÒµ	396	µç×ÓÆ÷¼þÖÆÔì	3969	¹âµç×ÓÆ÷¼þ¼°ÆäËûµç×ÓÆ÷¼þÖÆÔì	1	0	1
ZL0010272009599366	3.71312E+11	É½¶«Ê¡	ÁÙÒÊÊÐ	173	Ë½ÓªÓÐÏÞÔðÈÎ¹«Ë¾	C	ÖÆÔìÒµ	26	»¯Ñ§Ô­ÁÏºÍ»¯Ñ§ÖÆÆ·ÖÆÔìÒµ	262	·ÊÁÏÖÆÔì	2624	¸´»ì·ÊÁÏÖÆÔì	1	1	1
ZL0010272012396186	3.30424E+11	Õã½­Ê¡	¼ÎÐËÊÐ	330	Íâ×Ê£¨¶À×Ê£©ÆóÒµ	C	ÖÆÔìÒµ	38	µçÆø»úÐµºÍÆ÷²ÄÖÆÔìÒµ	389	ÆäËûµçÆø»úÐµ¼°Æ÷²ÄÖÆÔì	3899	ÆäËûÎ´ÁÐÃ÷µçÆø»úÐµ¼°Æ÷²ÄÖÆÔì	0	7	0
ZL0010272012901671	5.11923E+11	ËÄ´¨Ê¡	°ÍÖÐÊÐ	173	Ë½ÓªÓÐÏÞÔðÈÎ¹«Ë¾	C	ÖÆÔìÒµ	36	Æû³µÖÆÔìÒµ	366	Æû³µÁã²¿¼þ¼°Åä¼þÖÆÔì	3660	Æû³µÁã²¿¼þ¼°Åä¼þÖÆÔì	1	0	1
ZL0010281999544399	3.70214E+11	É½¶«Ê¡	ÇàµºÊÐ	173	Ë½ÓªÓÐÏÞÔðÈÎ¹«Ë¾	C	ÖÆÔìÒµ	26	»¯Ñ§Ô­ÁÏºÍ»¯Ñ§ÖÆÆ·ÖÆÔìÒµ	263	Å©Ò©ÖÆÔì	2631	»¯Ñ§Å©Ò©ÖÆÔì	21	0	21
ZL0010282009544405	3.70214E+11	É½¶«Ê¡	ÇàµºÊÐ	173	Ë½ÓªÓÐÏÞÔðÈÎ¹«Ë¾	C	ÖÆÔìÒµ	39	¼ÆËã»ú¡¢Í¨ÐÅºÍÆäËûµç×ÓÉè±¸ÖÆÔìÒµ	393	¹ã²¥µçÊÓÉè±¸ÖÆÔì	3939	Ó¦ÓÃµçÊÓÉè±¸¼°ÆäËû¹ã²¥µçÊÓÉè±¸ÖÆÔì	4	0	4
ZL0010291969050793	1.30303E+11	ºÓ±±Ê¡	ÇØ»ÊµºÊÐ	159	ÆäËûÓÐÏÞÔðÈÎ¹«Ë¾	C	ÖÆÔìÒµ	27	Ò½Ò©ÖÆÔìÒµ	274	ÖÐ³ÉÒ©Éú²ú	2740	ÖÐ³ÉÒ©Éú²ú	0	1	0
ZL0010301989543325	3.70212E+11	É½¶«Ê¡	ÇàµºÊÐ	159	ÆäËûÓÐÏÞÔðÈÎ¹«Ë¾	C	ÖÆÔìÒµ	27	Ò½Ò©ÖÆÔìÒµ	277	ÎÀÉú²ÄÁÏ¼°Ò½Ò©ÓÃÆ·ÖÆÔì	2770	ÎÀÉú²ÄÁÏ¼°Ò½Ò©ÓÃÆ·ÖÆÔì	0	2	0
ZL0010302007543351	3.70212E+11	É½¶«Ê¡	ÇàµºÊÐ	173	Ë½ÓªÓÐÏÞÔðÈÎ¹«Ë¾	C	ÖÆÔìÒµ	37	ÌúÂ·¡¢´¬²°¡¢º½¿Õº½ÌìºÍÆäËûÔËÊäÉè±¸ÖÆÔìÒµ	373	´¬²°¼°Ïà¹Ø×°ÖÃÖÆÔì	3734	´¬ÓÃÅäÌ×Éè±¸ÖÆÔì	1	2	1
ZL0010312002227775	3.20281E+11	½­ËÕÊ¡	ÎÞÎýÊÐ	173	Ë½ÓªÓÐÏÞÔðÈÎ¹«Ë¾	C	ÖÆÔìÒµ	38	µçÆø»úÐµºÍÆ÷²ÄÖÆÔìÒµ	382	ÊäÅäµç¼°¿ØÖÆÉè±¸ÖÆÔì	3823	Åäµç¿ª¹Ø¿ØÖÆÉè±¸ÖÆÔì	0	1	0
ZL0010322010884233	5.10184E+11	ËÄ´¨Ê¡	³É¶¼ÊÐ	160	¹É·ÝÓÐÏÞ¹«Ë¾	C	ÖÆÔìÒµ	21	¼Ò¾ßÖÆÔìÒµ	211	Ä¾ÖÊ¼Ò¾ßÖÆÔì	2110	Ä¾ÖÊ¼Ò¾ßÖÆÔì	13	0	13
ZL0010322011884237	5.10184E+11	ËÄ´¨Ê¡	³É¶¼ÊÐ	151	¹úÓÐ¶À×Ê¹«Ë¾	C	ÖÆÔìÒµ	32	ÓÐÉ«½ðÊôÒ±Á¶ºÍÑ¹ÑÓ¼Ó¹¤Òµ	326	ÓÐÉ«½ðÊôÑ¹ÑÓ¼Ó¹¤	3262	ÂÁÑ¹ÑÓ¼Ó¹¤	0	2	0
ZL0010322011884238	5.10184E+11	ËÄ´¨Ê¡	³É¶¼ÊÐ	159	ÆäËûÓÐÏÞÔðÈÎ¹«Ë¾	C	ÖÆÔìÒµ	23	Ó¡Ë¢ºÍ¼ÇÂ¼Ã½½é¸´ÖÆÒµ	231	Ó¡Ë¢	2319	°ü×°×°äê¼°ÆäËûÓ¡Ë¢	1	0	1
ZL0010332010609427	3.71426E+11	É½¶«Ê¡	µÂÖÝÊÐ	159	ÆäËûÓÐÏÞÔðÈÎ¹«Ë¾	C	ÖÆÔìÒµ	27	Ò½Ò©ÖÆÔìÒµ	271	»¯Ñ§Ò©Æ·Ô­ÁÏÒ©ÖÆÔì	2710	»¯Ñ§Ò©Æ·Ô­ÁÏÒ©ÖÆÔì	0	1	0
ZL0010362003354278	3.30185E+11	Õã½­Ê¡	º¼ÖÝÊÐ	160	¹É·ÝÓÐÏÞ¹«Ë¾	C	ÖÆÔìÒµ	26	»¯Ñ§Ô­ÁÏºÍ»¯Ñ§ÖÆÆ·ÖÆÔìÒµ	265	ºÏ³É²ÄÁÏÖÆÔì	2651	³õ¼¶ÐÎÌ¬ËÜÁÏ¼°ºÏ³ÉÊ÷Ö¬ÖÆÔì	0	10	0
ZL0010362006833868	4.42E+11	¹ã¶«Ê¡	ÖÐÉ½ÊÐ	173	Ë½ÓªÓÐÏÞÔðÈÎ¹«Ë¾	C	ÖÆÔìÒµ	24	ÎÄ½Ì¡¢¹¤ÃÀ¡¢ÌåÓýºÍÓéÀÖÓÃÆ·ÖÆÔìÒµ	246	ÓÎÒÕÆ÷²Ä¼°ÓéÀÖÓÃÆ·ÖÆÔì	2462	ÓÎÒÕÓÃÆ·¼°ÊÒÄÚÓÎÒÕÆ÷²ÄÖÆÔì	0	1	0
ZL0010411998372924	3.30282E+11	Õã½­Ê¡	Äþ²¨ÊÐ	173	Ë½ÓªÓÐÏÞÔðÈÎ¹«Ë¾	C	ÖÆÔìÒµ	38	µçÆø»úÐµºÍÆ÷²ÄÖÆÔìÒµ	385	¼ÒÓÃµçÁ¦Æ÷¾ßÖÆÔì	3852	¼ÒÓÃ¿ÕÆøµ÷½ÚÆ÷ÖÆÔì	4	0	4
ZL0010412007047365	1.30208E+11	ºÓ±±Ê¡	ÌÆÉ½ÊÐ	159	ÆäËûÓÐÏÞÔðÈÎ¹«Ë¾	C	ÖÆÔìÒµ	37	ÌúÂ·¡¢´¬²°¡¢º½¿Õº½ÌìºÍÆäËûÔËÊäÉè±¸ÖÆÔìÒµ	371	ÌúÂ·ÔËÊäÉè±¸ÖÆÔì	3711	ÌúÂ·»ú³µ³µÁ¾¼°¶¯³µ×éÖÆÔì	0	10	0
ZL0010422010611683	3.71482E+11	É½¶«Ê¡	µÂÖÝÊÐ	173	Ë½ÓªÓÐÏÞÔðÈÎ¹«Ë¾	C	ÖÆÔìÒµ	34	Í¨ÓÃÉè±¸ÖÆÔìÒµ	342	½ðÊô¼Ó¹¤»úÐµÖÆÔì	3421	½ðÊôÇÐÏ÷»ú´²ÖÆÔì	3	1	3
ZL0010432009577753	3.70784E+11	É½¶«Ê¡	Î«·»ÊÐ	159	ÆäËûÓÐÏÞÔðÈÎ¹«Ë¾	C	ÖÆÔìÒµ	35	×¨ÓÃÉè±¸ÖÆÔìÒµ	351	²É¿ó¡¢Ò±½ð¡¢½¨Öþ×¨ÓÃÉè±¸ÖÆÔì	3512	Ê¯ÓÍ×ê²É×¨ÓÃÉè±¸ÖÆÔì	0	1	0
ZL0010442003560897	3.70481E+11	É½¶«Ê¡	Ôæ×¯ÊÐ	173	Ë½ÓªÓÐÏÞÔðÈÎ¹«Ë¾	C	ÖÆÔìÒµ	38	µçÆø»úÐµºÍÆ÷²ÄÖÆÔìÒµ	384	µç³ØÖÆÔì	3841	ï®Àë×Óµç³ØÖÆÔì	0	1	0
ZL0010451997354324	3.30185E+11	Õã½­Ê¡	º¼ÖÝÊÐ	160	¹É·ÝÓÐÏÞ¹«Ë¾	C	ÖÆÔìÒµ	38	µçÆø»úÐµºÍÆ÷²ÄÖÆÔìÒµ	382	ÊäÅäµç¼°¿ØÖÆÉè±¸ÖÆÔì	3824	µçÁ¦µç×ÓÔªÆ÷¼þÖÆÔì	0	1	0
ZL0010492007833900	4.42E+11	¹ã¶«Ê¡	ÖÐÉ½ÊÐ	173	Ë½ÓªÓÐÏÞÔðÈÎ¹«Ë¾	C	ÖÆÔìÒµ	35	×¨ÓÃÉè±¸ÖÆÔìÒµ	354	Ó¡Ë¢¡¢ÖÆÒ©¡¢ÈÕ»¯¼°ÈÕÓÃÆ·Éú²ú×¨ÓÃÉè±¸ÖÆÔì	3542	Ó¡Ë¢×¨ÓÃÉè±¸ÖÆÔì	0	3	0
ZL0010521995837063	4.42E+11	¹ã¶«Ê¡	ÖÐÉ½ÊÐ	310	ÖÐÍâºÏ×Ê¾­ÓªÆóÒµ	C	ÖÆÔìÒµ	14	Ê³Æ·ÖÆÔìÒµ	149	ÆäËûÊ³Æ·ÖÆÔì	1492	±£½¡Ê³Æ·ÖÆÔì	6	0	6
ZL0010521997837064	4.42E+11	¹ã¶«Ê¡	ÖÐÉ½ÊÐ	174	Ë½Óª¹É·ÝÓÐÏÞ¹«Ë¾	C	ÖÆÔìÒµ	39	¼ÆËã»ú¡¢Í¨ÐÅºÍÆäËûµç×ÓÉè±¸ÖÆÔìÒµ	396	µç×ÓÆ÷¼þÖÆÔì	3969	¹âµç×ÓÆ÷¼þ¼°ÆäËûµç×ÓÆ÷¼þÖÆÔì	8	3	8
ZL0010522012611691	3.71482E+11	É½¶«Ê¡	µÂÖÝÊÐ	173	Ë½ÓªÓÐÏÞÔðÈÎ¹«Ë¾	C	ÖÆÔìÒµ	38	µçÆø»úÐµºÍÆ÷²ÄÖÆÔìÒµ	382	ÊäÅäµç¼°¿ØÖÆÉè±¸ÖÆÔì	3829	ÆäËûÊäÅäµç¼°¿ØÖÆÉè±¸ÖÆÔì	0	1	0
ZL0010552004070597	1.31102E+11	ºÓ±±Ê¡	ºâË®ÊÐ	159	ÆäËûÓÐÏÞÔðÈÎ¹«Ë¾	C	ÖÆÔìÒµ	27	Ò½Ò©ÖÆÔìÒµ	272	»¯Ñ§Ò©Æ·ÖÆ¼ÁÖÆÔì	2720	»¯Ñ§Ò©Æ·ÖÆ¼ÁÖÆÔì	0	1	0
ZL0010571988611722	3.71482E+11	É½¶«Ê¡	µÂÖÝÊÐ	174	Ë½Óª¹É·ÝÓÐÏÞ¹«Ë¾	C	ÖÆÔìÒµ	27	Ò½Ò©ÖÆÔìÒµ	276	ÉúÎïÒ©Æ·ÖÆÔì	2760	ÉúÎïÒ©Æ·ÖÆÔì	1	0	1
ZL0010572009611723	3.71482E+11	É½¶«Ê¡	µÂÖÝÊÐ	173	Ë½ÓªÓÐÏÞÔðÈÎ¹«Ë¾	C	ÖÆÔìÒµ	30	·Ç½ðÊô¿óÎïÖÆÆ·Òµ	306	²£Á§ÏËÎ¬ºÍ²£Á§ÏËÎ¬ÔöÇ¿ËÜÁÏÖÆÆ·ÖÆÔì	3061	²£Á§ÏËÎ¬¼°ÖÆÆ·ÖÆÔì	0	1	0
ZL0010592005336849	3.30106E+11	Õã½­Ê¡	º¼ÖÝÊÐ	173	Ë½ÓªÓÐÏÞÔðÈÎ¹«Ë¾	C	ÖÆÔìÒµ	34	Í¨ÓÃÉè±¸ÖÆÔìÒµ	341	¹øÂ¯¼°Ô­¶¯Éè±¸ÖÆÔì	3411	¹øÂ¯¼°¸¨ÖúÉè±¸ÖÆÔì	1	0	1
ZL0010761996372957	3.30282E+11	Õã½­Ê¡	Äþ²¨ÊÐ	174	Ë½Óª¹É·ÝÓÐÏÞ¹«Ë¾	C	ÖÆÔìÒµ	39	¼ÆËã»ú¡¢Í¨ÐÅºÍÆäËûµç×ÓÉè±¸ÖÆÔìÒµ	397	µç×ÓÔª¼þÖÆÔì	3971	µç×ÓÔª¼þ¼°×é¼þÖÆÔì	0	1	0
ZL0010761999372967	3.30282E+11	Õã½­Ê¡	Äþ²¨ÊÐ	173	Ë½ÓªÓÐÏÞÔðÈÎ¹«Ë¾	C	ÖÆÔìÒµ	40	ÒÇÆ÷ÒÇ±íÖÆÔìÒµ	401	Í¨ÓÃÒÇÆ÷ÒÇ±íÖÆÔì	4012	µç¹¤ÒÇÆ÷ÒÇ±íÖÆÔì	0	2	0
ZL0010762002372989	3.30282E+11	Õã½­Ê¡	Äþ²¨ÊÐ	173	Ë½ÓªÓÐÏÞÔðÈÎ¹«Ë¾	C	ÖÆÔìÒµ	38	µçÆø»úÐµºÍÆ÷²ÄÖÆÔìÒµ	382	ÊäÅäµç¼°¿ØÖÆÉè±¸ÖÆÔì	3823	Åäµç¿ª¹Ø¿ØÖÆÉè±¸ÖÆÔì	0	1	0
ZL0010771960342056	3.30109E+11	Õã½­Ê¡	º¼ÖÝÊÐ	160	¹É·ÝÓÐÏÞ¹«Ë¾	C	ÖÆÔìÒµ	34	Í¨ÓÃÉè±¸ÖÆÔìÒµ	345	Öá³Ð¡¢³ÝÂÖºÍ´«¶¯²¿¼þÖÆÔì	3452	³ÝÂÖ¼°³ÝÂÖ¼õ¡¢±äËÙÏäÖÆÔì	16	4	16
ZL0011002005154076	2.22403E+11	¼ªÁÖÊ¡	ÑÓ±ß³¯ÏÊ×å×ÔÖÎÖÝ	230	¸Û°ÄÌ¨¶À×ÊÆóÒµ	C	ÖÆÔìÒµ	27	Ò½Ò©ÖÆÔìÒµ	276	ÉúÎïÒ©Æ·ÖÆÔì	2760	ÉúÎïÒ©Æ·ÖÆÔì	1	0	1
ZL0011002005154078	2.22403E+11	¼ªÁÖÊ¡	ÑÓ±ß³¯ÏÊ×å×ÔÖÎÖÝ	173	Ë½ÓªÓÐÏÞÔðÈÎ¹«Ë¾	C	ÖÆÔìÒµ	35	×¨ÓÃÉè±¸ÖÆÔìÒµ	352	»¯¹¤¡¢Ä¾²Ä¡¢·Ç½ðÊô¼Ó¹¤×¨ÓÃÉè±¸ÖÆÔì	3524	Ä¾²Ä¼Ó¹¤»úÐµÖÆÔì	0	1	0
ZL0011002007154087	2.22403E+11	¼ªÁÖÊ¡	ÑÓ±ß³¯ÏÊ×å×ÔÖÎÖÝ	159	ÆäËûÓÐÏÞÔðÈÎ¹«Ë¾	C	ÖÆÔìÒµ	27	Ò½Ò©ÖÆÔìÒµ	276	ÉúÎïÒ©Æ·ÖÆÔì	2760	ÉúÎïÒ©Æ·ÖÆÔì	2	0	2
ZL0011131956737854	4.40105E+11	¹ã¶«Ê¡	¹ãÖÝÊÐ	110	¹úÓÐÆóÒµ	C	ÖÆÔìÒµ	40	ÒÇÆ÷ÒÇ±íÖÆÔìÒµ	402	×¨ÓÃÒÇÆ÷ÒÇ±íÖÆÔì	4028	µç×Ó²âÁ¿ÒÇÆ÷ÖÆÔì	0	1	0
ZL0011181948737855	4.40105E+11	¹ã¶«Ê¡	¹ãÖÝÊÐ	110	¹úÓÐÆóÒµ	C	ÖÆÔìÒµ	27	Ò½Ò©ÖÆÔìÒµ	272	»¯Ñ§Ò©Æ·ÖÆ¼ÁÖÆÔì	2720	»¯Ñ§Ò©Æ·ÖÆ¼ÁÖÆÔì	1	2	1
ZL0012001972926088	6.10115E+11	ÉÂÎ÷Ê¡	Î÷°²ÊÐ	110	¹úÓÐÆóÒµ	C	ÖÆÔìÒµ	26	»¯Ñ§Ô­ÁÏºÍ»¯Ñ§ÖÆÆ·ÖÆÔìÒµ	266	×¨ÓÃ»¯Ñ§²úÆ·ÖÆÔì	2661	»¯Ñ§ÊÔ¼ÁºÍÖú¼ÁÖÆÔì	0	2	0
ZL0012001992466686	3.40881E+11	°²»ÕÊ¡	°²ÇìÊÐ	173	Ë½ÓªÓÐÏÞÔðÈÎ¹«Ë¾	C	ÖÆÔìÒµ	29	Ïð½ººÍËÜÁÏÖÆÆ·Òµ	292	ËÜÁÏÖÆÆ·Òµ	2926	ËÜÁÏ°ü×°Ïä¼°ÈÝÆ÷ÖÆÔì	12	1	12
ZL0012001998436134	3.31002E+11	Õã½­Ê¡	Ì¨ÖÝÊÐ	160	¹É·ÝÓÐÏÞ¹«Ë¾	C	ÖÆÔìÒµ	26	»¯Ñ§Ô­ÁÏºÍ»¯Ñ§ÖÆÆ·ÖÆÔìÒµ	263	Å©Ò©ÖÆÔì	2631	»¯Ñ§Å©Ò©ÖÆÔì	7	1	7
ZL0012001998436135	3.31002E+11	Õã½­Ê¡	Ì¨ÖÝÊÐ	160	¹É·ÝÓÐÏÞ¹«Ë¾	C	ÖÆÔìÒµ	27	Ò½Ò©ÖÆÔìÒµ	271	»¯Ñ§Ò©Æ·Ô­ÁÏÒ©ÖÆÔì	2710	»¯Ñ§Ò©Æ·Ô­ÁÏÒ©ÖÆÔì	11	7	11
ZL0012001998946160	6.40221E+11	ÄþÏÄ»Ø×å×ÔÖÎÇø	Ê¯×ìÉ½ÊÐ	173	Ë½ÓªÓÐÏÞÔðÈÎ¹«Ë¾	C	ÖÆÔìÒµ	30	·Ç½ðÊô¿óÎïÖÆÆ·Òµ	309	Ê¯Ä«¼°ÆäËû·Ç½ðÊô¿óÎïÖÆÆ·ÖÆÔì	3091	Ê¯Ä«¼°Ì¼ËØÖÆÆ·ÖÆÔì	0	1	0
ZL0012002001455293	3.40207E+11	°²»ÕÊ¡	ÎßºþÊÐ	173	Ë½ÓªÓÐÏÞÔðÈÎ¹«Ë¾	C	ÖÆÔìÒµ	32	ÓÐÉ«½ðÊôÒ±Á¶ºÍÑ¹ÑÓ¼Ó¹¤Òµ	326	ÓÐÉ«½ðÊôÑ¹ÑÓ¼Ó¹¤	3261	Í­Ñ¹ÑÓ¼Ó¹¤	0	1	0
ZL0012002001878246	5.10112E+11	ËÄ´¨Ê¡	³É¶¼ÊÐ	159	ÆäËûÓÐÏÞÔðÈÎ¹«Ë¾	C	ÖÆÔìÒµ	40	ÒÇÆ÷ÒÇ±íÖÆÔìÒµ	401	Í¨ÓÃÒÇÆ÷ÒÇ±íÖÆÔì	4019	¹©Ó¦ÓÃÒÇ±í¼°ÆäËûÍ¨ÓÃÒÇÆ÷ÖÆÔì	0	25	0
ZL0012002003227791	3.20281E+11	½­ËÕÊ¡	ÎÞÎýÊÐ	173	Ë½ÓªÓÐÏÞÔðÈÎ¹«Ë¾	C	ÖÆÔìÒµ	37	ÌúÂ·¡¢´¬²°¡¢º½¿Õº½ÌìºÍÆäËûÔËÊäÉè±¸ÖÆÔìÒµ	373	´¬²°¼°Ïà¹Ø×°ÖÃÖÆÔì	3734	´¬ÓÃÅäÌ×Éè±¸ÖÆÔì	0	1	0
ZL0012002003227792	3.20281E+11	½­ËÕÊ¡	ÎÞÎýÊÐ	174	Ë½Óª¹É·ÝÓÐÏÞ¹«Ë¾	C	ÖÆÔìÒµ	38	µçÆø»úÐµºÍÆ÷²ÄÖÆÔìÒµ	383	µçÏß¡¢µçÀÂ¡¢¹âÀÂ¼°µç¹¤Æ÷²ÄÖÆÔì	3831	µçÏß¡¢µçÀÂÖÆÔì	17	2	17
ZL0012002003436139	3.31002E+11	Õã½­Ê¡	Ì¨ÖÝÊÐ	159	ÆäËûÓÐÏÞÔðÈÎ¹«Ë¾	C	ÖÆÔìÒµ	34	Í¨ÓÃÉè±¸ÖÆÔìÒµ	344	±Ã¡¢·§ÃÅ¡¢Ñ¹Ëõ»ú¼°ÀàËÆ»úÐµÖÆÔì	3441	±Ã¼°Õæ¿ÕÉè±¸ÖÆÔì	1	0	1
ZL0012002003893691	5.11002E+11	ËÄ´¨Ê¡	ÄÚ½­ÊÐ	173	Ë½ÓªÓÐÏÞÔðÈÎ¹«Ë¾	C	ÖÆÔìÒµ	27	Ò½Ò©ÖÆÔìÒµ	275	ÊÞÓÃÒ©Æ·ÖÆÔì	2750	ÊÞÓÃÒ©Æ·ÖÆÔì	0	1	0
ZL0012002004402455	3.30483E+11	Õã½­Ê¡	¼ÎÐËÊÐ	330	Íâ×Ê£¨¶À×Ê£©ÆóÒµ	C	ÖÆÔìÒµ	33	½ðÊôÖÆÆ·Òµ	338	½ðÊôÖÆÈÕÓÃÆ·ÖÆÔì	3382	½ðÊôÖÆ²Í¾ßºÍÆ÷ÃóÖÆÔì	0	1	0
ZL0012002004436141	3.31002E+11	Õã½­Ê¡	Ì¨ÖÝÊÐ	160	¹É·ÝÓÐÏÞ¹«Ë¾	C	ÖÆÔìÒµ	26	»¯Ñ§Ô­ÁÏºÍ»¯Ñ§ÖÆÆ·ÖÆÔìÒµ	265	ºÏ³É²ÄÁÏÖÆÔì	2651	³õ¼¶ÐÎÌ¬ËÜÁÏ¼°ºÏ³ÉÊ÷Ö¬ÖÆÔì	2	2	2
ZL0012002004545598	3.70281E+11	É½¶«Ê¡	ÇàµºÊÐ	173	Ë½ÓªÓÐÏÞÔðÈÎ¹«Ë¾	C	ÖÆÔìÒµ	34	Í¨ÓÃÉè±¸ÖÆÔìÒµ	349	ÆäËûÍ¨ÓÃÉè±¸ÖÆÔìÒµ	3490	ÆäËûÍ¨ÓÃÉè±¸ÖÆÔìÒµ	2	2	2
ZL0012002004861517	4.60105E+11	º£ÄÏÊ¡	º£¿ÚÊÐ	330	Íâ×Ê£¨¶À×Ê£©ÆóÒµ	C	ÖÆÔìÒµ	27	Ò½Ò©ÖÆÔìÒµ	272	»¯Ñ§Ò©Æ·ÖÆ¼ÁÖÆÔì	2720	»¯Ñ§Ò©Æ·ÖÆ¼ÁÖÆÔì	1	0	1
ZL0012002005455954	3.40208E+11	°²»ÕÊ¡	ÎßºþÊÐ	173	Ë½ÓªÓÐÏÞÔðÈÎ¹«Ë¾	C	ÖÆÔìÒµ	38	µçÆø»úÐµºÍÆ÷²ÄÖÆÔìÒµ	386	·ÇµçÁ¦¼ÒÓÃÆ÷¾ßÖÆÔì	3861	È¼Æø¡¢Ì«ÑôÄÜ¼°ÀàËÆÄÜÔ´¼ÒÓÃÆ÷¾ßÖÆÔì	0	14	0
ZL0012002005573483	3.70725E+11	É½¶«Ê¡	Î«·»ÊÐ	173	Ë½ÓªÓÐÏÞÔðÈÎ¹«Ë¾	C	ÖÆÔìÒµ	39	¼ÆËã»ú¡¢Í¨ÐÅºÍÆäËûµç×ÓÉè±¸ÖÆÔìÒµ	391	¼ÆËã»úÖÆÔì	3912	¼ÆËã»úÁã²¿¼þÖÆÔì	0	1	0
ZL0012002006469970	3.41181E+11	°²»ÕÊ¡	³üÖÝÊÐ	173	Ë½ÓªÓÐÏÞÔðÈÎ¹«Ë¾	C	ÖÆÔìÒµ	38	µçÆø»úÐµºÍÆ÷²ÄÖÆÔìÒµ	383	µçÏß¡¢µçÀÂ¡¢¹âÀÂ¼°µç¹¤Æ÷²ÄÖÆÔì	3831	µçÏß¡¢µçÀÂÖÆÔì	6	3	6
ZL0012002006528386	3.60803E+11	½­Î÷Ê¡	¼ª°²ÊÐ	159	ÆäËûÓÐÏÞÔðÈÎ¹«Ë¾	C	ÖÆÔìÒµ	38	µçÆø»úÐµºÍÆ÷²ÄÖÆÔìÒµ	389	ÆäËûµçÆø»úÐµ¼°Æ÷²ÄÖÆÔì	3891	µçÆøÐÅºÅÉè±¸×°ÖÃÖÆÔì	0	1	0
ZL0012002007466692	3.40881E+11	°²»ÕÊ¡	°²ÇìÊÐ	173	Ë½ÓªÓÐÏÞÔðÈÎ¹«Ë¾	C	ÖÆÔìÒµ	29	Ïð½ººÍËÜÁÏÖÆÆ·Òµ	292	ËÜÁÏÖÆÆ·Òµ	2921	ËÜÁÏ±¡Ä¤ÖÆÔì	0	2	0
ZL0012002008466694	3.40881E+11	°²»ÕÊ¡	°²ÇìÊÐ	173	Ë½ÓªÓÐÏÞÔðÈÎ¹«Ë¾	C	ÖÆÔìÒµ	29	Ïð½ººÍËÜÁÏÖÆÆ·Òµ	292	ËÜÁÏÖÆÆ·Òµ	2929	ÆäËûËÜÁÏÖÆÆ·ÖÆÔì	6	0	6
ZL0012002009109641	2.10213E+11	ÁÉÄþÊ¡	´óÁ¬ÊÐ	173	Ë½ÓªÓÐÏÞÔðÈÎ¹«Ë¾	C	ÖÆÔìÒµ	34	Í¨ÓÃÉè±¸ÖÆÔìÒµ	344	±Ã¡¢·§ÃÅ¡¢Ñ¹Ëõ»ú¼°ÀàËÆ»úÐµÖÆÔì	3444	ÒºÑ¹ºÍÆøÑ¹¶¯Á¦»úÐµ¼°Ôª¼þÖÆÔì	2	1	2
ZL0012002010402458	3.30483E+11	Õã½­Ê¡	¼ÎÐËÊÐ	173	Ë½ÓªÓÐÏÞÔðÈÎ¹«Ë¾	C	ÖÆÔìÒµ	35	×¨ÓÃÉè±¸ÖÆÔìÒµ	355	·ÄÖ¯¡¢·þ×°ºÍÆ¤¸ï¼Ó¹¤×¨ÓÃÉè±¸ÖÆÔì	3551	·ÄÖ¯×¨ÓÃÉè±¸ÖÆÔì	6	0	6
ZL0012002012908228	5.20328E+11	¹óÖÝÊ¡	×ñÒåÊÐ	159	ÆäËûÓÐÏÞÔðÈÎ¹«Ë¾	C	ÖÆÔìÒµ	15	¾Æ¡¢ÒûÁÏºÍ¾«ÖÆ²èÖÆÔìÒµ	153	¾«ÖÆ²è¼Ó¹¤	1530	¾«ÖÆ²è¼Ó¹¤	0	1	0
ZL0012011994123844	2.10604E+11	ÁÉÄþÊ¡	µ¤¶«ÊÐ	310	ÖÐÍâºÏ×Ê¾­ÓªÆóÒµ	C	ÖÆÔìÒµ	26	»¯Ñ§Ô­ÁÏºÍ»¯Ñ§ÖÆÆ·ÖÆÔìÒµ	266	×¨ÓÃ»¯Ñ§²úÆ·ÖÆÔì	2661	»¯Ñ§ÊÔ¼ÁºÍÖú¼ÁÖÆÔì	1	9	1
ZL0012011997227800	3.20281E+11	½­ËÕÊ¡	ÎÞÎýÊÐ	173	Ë½ÓªÓÐÏÞÔðÈÎ¹«Ë¾	C	ÖÆÔìÒµ	35	×¨ÓÃÉè±¸ÖÆÔìÒµ	358	Ò½ÁÆÒÇÆ÷Éè±¸¼°Æ÷ÐµÖÆÔì	3583	Ò½ÁÆÊµÑéÊÒ¼°Ò½ÓÃÏû¶¾Éè±¸ºÍÆ÷¾ßÖÆÔì	2	0	2
ZL0012011998642121	4.10612E+11	ºÓÄÏÊ¡	º×±ÚÊÐ	159	ÆäËûÓÐÏÞÔðÈÎ¹«Ë¾	C	ÖÆÔìÒµ	36	Æû³µÖÆÔìÒµ	366	Æû³µÁã²¿¼þ¼°Åä¼þÖÆÔì	3660	Æû³µÁã²¿¼þ¼°Åä¼þÖÆÔì	0	1	0
ZL0012011999946179	6.40202E+11	ÄþÏÄ»Ø×å×ÔÖÎÇø	Ê¯×ìÉ½ÊÐ	173	Ë½ÓªÓÐÏÞÔðÈÎ¹«Ë¾	C	ÖÆÔìÒµ	30	·Ç½ðÊô¿óÎïÖÆÆ·Òµ	309	Ê¯Ä«¼°ÆäËû·Ç½ðÊô¿óÎïÖÆÆ·ÖÆÔì	3091	Ê¯Ä«¼°Ì¼ËØÖÆÆ·ÖÆÔì	1	0	1
ZL0012012000506144	3.50583E+11	¸£½¨Ê¡	ÈªÖÝÊÐ	173	Ë½ÓªÓÐÏÞÔðÈÎ¹«Ë¾	C	ÖÆÔìÒµ	33	½ðÊôÖÆÆ·Òµ	335	½¨Öþ¡¢°²È«ÓÃ½ðÊôÖÆÆ·ÖÆÔì	3353	°²È«¡¢Ïû·ÀÓÃ½ðÊôÖÆÆ·ÖÆÔì	2	1	2
ZL0012012001627561	4.10182E+11	ºÓÄÏÊ¡	Ö£ÖÝÊÐ	159	ÆäËûÓÐÏÞÔðÈÎ¹«Ë¾	C	ÖÆÔìÒµ	35	×¨ÓÃÉè±¸ÖÆÔìÒµ	356	µç×ÓºÍµç¹¤»úÐµ×¨ÓÃÉè±¸ÖÆÔì	3561	µç¹¤»úÐµ×¨ÓÃÉè±¸ÖÆÔì	0	5	0
ZL0012012002512405	3.50724E+11	¸£½¨Ê¡	ÄÏÆ½ÊÐ	173	Ë½ÓªÓÐÏÞÔðÈÎ¹«Ë¾	C	ÖÆÔìÒµ	14	Ê³Æ·ÖÆÔìÒµ	145	¹ÞÍ·Ê³Æ·ÖÆÔì	1453	Êß²Ë¡¢Ë®¹û¹ÞÍ·ÖÆÔì	0	1	0
ZL0012012002909336	5.20626E+11	¹óÖÝÊ¡	Í­ÈÊÊÐ	174	Ë½Óª¹É·ÝÓÐÏÞ¹«Ë¾	C	ÖÆÔìÒµ	27	Ò½Ò©ÖÆÔìÒµ	274	ÖÐ³ÉÒ©Éú²ú	2740	ÖÐ³ÉÒ©Éú²ú	0	1	0
ZL0012012003227802	3.20281E+11	½­ËÕÊ¡	ÎÞÎýÊÐ	173	Ë½ÓªÓÐÏÞÔðÈÎ¹«Ë¾	C	ÖÆÔìÒµ	24	ÎÄ½Ì¡¢¹¤ÃÀ¡¢ÌåÓýºÍÓéÀÖÓÃÆ·ÖÆÔìÒµ	246	ÓÎÒÕÆ÷²Ä¼°ÓéÀÖÓÃÆ·ÖÆÔì	2462	ÓÎÒÕÓÃÆ·¼°ÊÒÄÚÓÎÒÕÆ÷²ÄÖÆÔì	0	2	0
ZL0012012003898614	5.11503E+11	ËÄ´¨Ê¡	ÒË±öÊÐ	159	ÆäËûÓÐÏÞÔðÈÎ¹«Ë¾	C	ÖÆÔìÒµ	13	Å©¸±Ê³Æ·¼Ó¹¤Òµ	139	ÆäËûÅ©¸±Ê³Æ·¼Ó¹¤	1392	¶¹ÖÆÆ·ÖÆÔì	0	1	0
ZL0012012004340905	3.30108E+11	Õã½­Ê¡	º¼ÖÝÊÐ	210	ºÏ×Ê¾­ÓªÆóÒµ£¨¸Û»ò°ÄÌ¨×Ê£©	C	ÖÆÔìÒµ	39	¼ÆËã»ú¡¢Í¨ÐÅºÍÆäËûµç×ÓÉè±¸ÖÆÔìÒµ	397	µç×ÓÔª¼þÖÆÔì	3971	µç×ÓÔª¼þ¼°×é¼þÖÆÔì	8	9	8
ZL0012012006485187	3.50121E+11	¸£½¨Ê¡	¸£ÖÝÊÐ	173	Ë½ÓªÓÐÏÞÔðÈÎ¹«Ë¾	C	ÖÆÔìÒµ	24	ÎÄ½Ì¡¢¹¤ÃÀ¡¢ÌåÓýºÍÓéÀÖÓÃÆ·ÖÆÔìÒµ	243	¹¤ÒÕÃÀÊõÆ·ÖÆÔì	2432	½ðÊô¹¤ÒÕÆ·ÖÆÔì	1	1	1
ZL0012012007642130	4.10612E+11	ºÓÄÏÊ¡	º×±ÚÊÐ	159	ÆäËûÓÐÏÞÔðÈÎ¹«Ë¾	C	ÖÆÔìÒµ	30	·Ç½ðÊô¿óÎïÖÆÆ·Òµ	303	×©Íß¡¢Ê¯²ÄµÈ½¨Öþ²ÄÁÏÖÆÔì	3039	ÆäËû½¨Öþ²ÄÁÏÖÆÔì	4	0	4
ZL0012012008304694	3.20902E+11	½­ËÕÊ¡	ÑÎ³ÇÊÐ	159	ÆäËûÓÐÏÞÔðÈÎ¹«Ë¾	C	ÖÆÔìÒµ	35	×¨ÓÃÉè±¸ÖÆÔìÒµ	357	Å©¡¢ÁÖ¡¢ÄÁ¡¢Óæ×¨ÓÃ»úÐµÖÆÔì	3576	Å©ÁÖÄÁÓæ»úÐµÅä¼þÖÆÔì	1	0	1
ZL0012012008466702	3.40881E+11	°²»ÕÊ¡	°²ÇìÊÐ	174	Ë½Óª¹É·ÝÓÐÏÞ¹«Ë¾	C	ÖÆÔìÒµ	35	×¨ÓÃÉè±¸ÖÆÔìÒµ	359	»·±£¡¢Éç»á¹«¹²·þÎñ¼°ÆäËû×¨ÓÃÉè±¸ÖÆÔì	3591	»·¾³±£»¤×¨ÓÃÉè±¸ÖÆÔì	19	0	19
ZL0012012008747236	4.40115E+11	¹ã¶«Ê¡	¹ãÖÝÊÐ	310	ÖÐÍâºÏ×Ê¾­ÓªÆóÒµ	C	ÖÆÔìÒµ	39	¼ÆËã»ú¡¢Í¨ÐÅºÍÆäËûµç×ÓÉè±¸ÖÆÔìÒµ	393	¹ã²¥µçÊÓÉè±¸ÖÆÔì	3939	Ó¦ÓÃµçÊÓÉè±¸¼°ÆäËû¹ã²¥µçÊÓÉè±¸ÖÆÔì	0	3	0
ZL0012012010754645	4.40282E+11	¹ã¶«Ê¡	ÉØ¹ØÊÐ	159	ÆäËûÓÐÏÞÔðÈÎ¹«Ë¾	C	ÖÆÔìÒµ	26	»¯Ñ§Ô­ÁÏºÍ»¯Ñ§ÖÆÆ·ÖÆÔìÒµ	264	Í¿ÁÏ¡¢ÓÍÄ«¡¢ÑÕÁÏ¼°ÀàËÆ²úÆ·ÖÆÔì	2641	Í¿ÁÏÖÆÔì	2	0	2
ZL0012012011754646	4.40282E+11	¹ã¶«Ê¡	ÉØ¹ØÊÐ	159	ÆäËûÓÐÏÞÔðÈÎ¹«Ë¾	C	ÖÆÔìÒµ	26	»¯Ñ§Ô­ÁÏºÍ»¯Ñ§ÖÆÆ·ÖÆÔìÒµ	266	×¨ÓÃ»¯Ñ§²úÆ·ÖÆÔì	2669	ÆäËû×¨ÓÃ»¯Ñ§²úÆ·ÖÆÔì	1	0	1
ZL0012012011909182	5.20603E+11	¹óÖÝÊ¡	Í­ÈÊÊÐ	159	ÆäËûÓÐÏÞÔðÈÎ¹«Ë¾	C	ÖÆÔìÒµ	13	Å©¸±Ê³Æ·¼Ó¹¤Òµ	135	ÍÀÔ×¼°ÈâÀà¼Ó¹¤	1353	ÈâÖÆÆ·¼°¸±²úÆ·¼Ó¹¤	11	0	11
ZL0012012012754647	4.40282E+11	¹ã¶«Ê¡	ÉØ¹ØÊÐ	159	ÆäËûÓÐÏÞÔðÈÎ¹«Ë¾	C	ÖÆÔìÒµ	26	»¯Ñ§Ô­ÁÏºÍ»¯Ñ§ÖÆÆ·ÖÆÔìÒµ	264	Í¿ÁÏ¡¢ÓÍÄ«¡¢ÑÕÁÏ¼°ÀàËÆ²úÆ·ÖÆÔì	2641	Í¿ÁÏÖÆÔì	0	2	0
ZL0012012012754650	4.40282E+11	¹ã¶«Ê¡	ÉØ¹ØÊÐ	159	ÆäËûÓÐÏÞÔðÈÎ¹«Ë¾	C	ÖÆÔìÒµ	26	»¯Ñ§Ô­ÁÏºÍ»¯Ñ§ÖÆÆ·ÖÆÔìÒµ	265	ºÏ³É²ÄÁÏÖÆÔì	2651	³õ¼¶ÐÎÌ¬ËÜÁÏ¼°ºÏ³ÉÊ÷Ö¬ÖÆÔì	2	0	2
ZL0012012012754652	4.40282E+11	¹ã¶«Ê¡	ÉØ¹ØÊÐ	159	ÆäËûÓÐÏÞÔðÈÎ¹«Ë¾	C	ÖÆÔìÒµ	27	Ò½Ò©ÖÆÔìÒµ	276	ÉúÎïÒ©Æ·ÖÆÔì	2760	ÉúÎïÒ©Æ·ÖÆÔì	0	1	0
ZL0012021985480862	3.41881E+11	°²»ÕÊ¡	Ðû³ÇÊÐ	160	¹É·ÝÓÐÏÞ¹«Ë¾	C	ÖÆÔìÒµ	31	ºÚÉ«½ðÊôÒ±Á¶ºÍÑ¹ÑÓ¼Ó¹¤Òµ	313	ºÚÉ«½ðÊôÖýÔì	3130	ºÚÉ«½ðÊôÖýÔì	0	1	0
ZL0012021998777682	4.40514E+11	¹ã¶«Ê¡	ÉÇÍ·ÊÐ	173	Ë½ÓªÓÐÏÞÔðÈÎ¹«Ë¾	C	ÖÆÔìÒµ	18	·ÄÖ¯·þ×°¡¢·þÊÎÒµ	181	»úÖ¯·þ×°ÖÆÔì	1810	»úÖ¯·þ×°ÖÆÔì	1	0	1
ZL0012022000369700	3.30281E+11	Õã½­Ê¡	Äþ²¨ÊÐ	173	Ë½ÓªÓÐÏÞÔðÈÎ¹«Ë¾	C	ÖÆÔìÒµ	38	µçÆø»úÐµºÍÆ÷²ÄÖÆÔìÒµ	381	µç»úÖÆÔì	3819	Î¢µç»ú¼°ÆäËûµç»úÖÆÔì	2	0	2
ZL0012022000369701	3.30281E+11	Õã½­Ê¡	Äþ²¨ÊÐ	210	ºÏ×Ê¾­ÓªÆóÒµ£¨¸Û»ò°ÄÌ¨×Ê£©	C	ÖÆÔìÒµ	35	×¨ÓÃÉè±¸ÖÆÔìÒµ	352	»¯¹¤¡¢Ä¾²Ä¡¢·Ç½ðÊô¼Ó¹¤×¨ÓÃÉè±¸ÖÆÔì	3523	ËÜÁÏ¼Ó¹¤×¨ÓÃÉè±¸ÖÆÔì	3	0	3
ZL0012022000545623	3.70281E+11	É½¶«Ê¡	ÇàµºÊÐ	173	Ë½ÓªÓÐÏÞÔðÈÎ¹«Ë¾	C	ÖÆÔìÒµ	35	×¨ÓÃÉè±¸ÖÆÔìÒµ	352	»¯¹¤¡¢Ä¾²Ä¡¢·Ç½ðÊô¼Ó¹¤×¨ÓÃÉè±¸ÖÆÔì	3523	ËÜÁÏ¼Ó¹¤×¨ÓÃÉè±¸ÖÆÔì	0	1	0
ZL0012022001572860	3.70724E+11	É½¶«Ê¡	Î«·»ÊÐ	174	Ë½Óª¹É·ÝÓÐÏÞ¹«Ë¾	C	ÖÆÔìÒµ	26	»¯Ñ§Ô­ÁÏºÍ»¯Ñ§ÖÆÆ·ÖÆÔìÒµ	265	ºÏ³É²ÄÁÏÖÆÔì	2651	³õ¼¶ÐÎÌ¬ËÜÁÏ¼°ºÏ³ÉÊ÷Ö¬ÖÆÔì	5	0	5
ZL0012022002361055	3.30212E+11	Õã½­Ê¡	Äþ²¨ÊÐ	159	ÆäËûÓÐÏÞÔðÈÎ¹«Ë¾	C	ÖÆÔìÒµ	23	Ó¡Ë¢ºÍ¼ÇÂ¼Ã½½é¸´ÖÆÒµ	231	Ó¡Ë¢	2319	°ü×°×°äê¼°ÆäËûÓ¡Ë¢	2	0	2
ZL0012022003493146	3.50304E+11	¸£½¨Ê¡	ÆÎÌïÊÐ	159	ÆäËûÓÐÏÞÔðÈÎ¹«Ë¾	C	ÖÆÔìÒµ	39	¼ÆËã»ú¡¢Í¨ÐÅºÍÆäËûµç×ÓÉè±¸ÖÆÔìÒµ	397	µç×ÓÔª¼þÖÆÔì	3971	µç×ÓÔª¼þ¼°×é¼þÖÆÔì	3	0	3
ZL0012022003910665	5.22326E+11	¹óÖÝÊ¡	Ç­Î÷ÄÏ²¼ÒÀ×åÃç×å×ÔÖÎÖÝ	130	¹É·ÝºÏ×÷ÆóÒµ	C	ÖÆÔìÒµ	13	Å©¸±Ê³Æ·¼Ó¹¤Òµ	133	Ö²ÎïÓÍ¼Ó¹¤	1332	·ÇÊ³ÓÃÖ²ÎïÓÍ¼Ó¹¤	7	0	7
ZL0012022004430809	3.30784E+11	Õã½­Ê¡	½ð»ªÊÐ	173	Ë½ÓªÓÐÏÞÔðÈÎ¹«Ë¾	C	ÖÆÔìÒµ	34	Í¨ÓÃÉè±¸ÖÆÔìÒµ	346	ºæÂ¯¡¢·ç»ú¡¢ºâÆ÷¡¢°ü×°µÈÉè±¸ÖÆÔì	3465	·ç¶¯ºÍµç¶¯¹¤¾ßÖÆÔì	0	3	0
ZL0012022005699872	4.21281E+11	ºþ±±Ê¡	ÏÌÄþÊÐ	174	Ë½Óª¹É·ÝÓÐÏÞ¹«Ë¾	C	ÖÆÔìÒµ	34	Í¨ÓÃÉè±¸ÖÆÔìÒµ	342	½ðÊô¼Ó¹¤»úÐµÖÆÔì	3423	ÖýÔì»úÐµÖÆÔì	1	0	1
ZL0012022006469979	3.41181E+11	°²»ÕÊ¡	³üÖÝÊÐ	160	¹É·ÝÓÐÏÞ¹«Ë¾	C	ÖÆÔìÒµ	38	µçÆø»úÐµºÍÆ÷²ÄÖÆÔìÒµ	383	µçÏß¡¢µçÀÂ¡¢¹âÀÂ¼°µç¹¤Æ÷²ÄÖÆÔì	3831	µçÏß¡¢µçÀÂÖÆÔì	6	0	6
ZL0012022008319542	3.21112E+11	½­ËÕÊ¡	Õò½­ÊÐ	159	ÆäËûÓÐÏÞÔðÈÎ¹«Ë¾	C	ÖÆÔìÒµ	27	Ò½Ò©ÖÆÔìÒµ	276	ÉúÎïÒ©Æ·ÖÆÔì	2760	ÉúÎïÒ©Æ·ÖÆÔì	0	2	0
ZL0012022008402488	3.30483E+11	Õã½­Ê¡	¼ÎÐËÊÐ	230	¸Û°ÄÌ¨¶À×ÊÆóÒµ	C	ÖÆÔìÒµ	39	¼ÆËã»ú¡¢Í¨ÐÅºÍÆäËûµç×ÓÉè±¸ÖÆÔìÒµ	397	µç×ÓÔª¼þÖÆÔì	3971	µç×ÓÔª¼þ¼°×é¼þÖÆÔì	2	0	2
ZL0012022008880680	5.10122E+11	ËÄ´¨Ê¡	³É¶¼ÊÐ	173	Ë½ÓªÓÐÏÞÔðÈÎ¹«Ë¾	C	ÖÆÔìÒµ	39	¼ÆËã»ú¡¢Í¨ÐÅºÍÆäËûµç×ÓÉè±¸ÖÆÔìÒµ	396	µç×ÓÆ÷¼þÖÆÔì	3969	¹âµç×ÓÆ÷¼þ¼°ÆäËûµç×ÓÆ÷¼þÖÆÔì	0	1	0
ZL0012022009297563	3.20722E+11	½­ËÕÊ¡	Á¬ÔÆ¸ÛÊÐ	173	Ë½ÓªÓÐÏÞÔðÈÎ¹«Ë¾	C	ÖÆÔìÒµ	33	½ðÊôÖÆÆ·Òµ	331	½á¹¹ÐÔ½ðÊôÖÆÆ·ÖÆÔì	3312	½ðÊôÃÅ´°ÖÆÔì	1	0	1
ZL0012022009402490	3.30483E+11	Õã½­Ê¡	¼ÎÐËÊÐ	159	ÆäËûÓÐÏÞÔðÈÎ¹«Ë¾	C	ÖÆÔìÒµ	34	Í¨ÓÃÉè±¸ÖÆÔìÒµ	348	Í¨ÓÃÁã²¿¼þÖÆÔì	3483	µ¯»ÉÖÆÔì	3	0	3
ZL0012022009606583	3.71421E+11	É½¶«Ê¡	µÂÖÝÊÐ	160	¹É·ÝÓÐÏÞ¹«Ë¾	C	ÖÆÔìÒµ	27	Ò½Ò©ÖÆÔìÒµ	277	ÎÀÉú²ÄÁÏ¼°Ò½Ò©ÓÃÆ·ÖÆÔì	2770	ÎÀÉú²ÄÁÏ¼°Ò½Ò©ÓÃÆ·ÖÆÔì	1	0	1
ZL0012022010081121	1.40881E+11	É½Î÷Ê¡	ÔË³ÇÊÐ	173	Ë½ÓªÓÐÏÞÔðÈÎ¹«Ë¾	C	ÖÆÔìÒµ	38	µçÆø»úÐµºÍÆ÷²ÄÖÆÔìÒµ	382	ÊäÅäµç¼°¿ØÖÆÉè±¸ÖÆÔì	3829	ÆäËûÊäÅäµç¼°¿ØÖÆÉè±¸ÖÆÔì	1	0	1
ZL0012022010402501	3.30483E+11	Õã½­Ê¡	¼ÎÐËÊÐ	173	Ë½ÓªÓÐÏÞÔðÈÎ¹«Ë¾	C	ÖÆÔìÒµ	35	×¨ÓÃÉè±¸ÖÆÔìÒµ	355	·ÄÖ¯¡¢·þ×°ºÍÆ¤¸ï¼Ó¹¤×¨ÓÃÉè±¸ÖÆÔì	3551	·ÄÖ¯×¨ÓÃÉè±¸ÖÆÔì	6	6	6
ZL0012031994611750	3.71482E+11	É½¶«Ê¡	µÂÖÝÊÐ	320	ÖÐÍâºÏ×÷¾­ÓªÆóÒµ	C	ÖÆÔìÒµ	13	Å©¸±Ê³Æ·¼Ó¹¤Òµ	136	Ë®²úÆ·¼Ó¹¤	1364	ÓãÓÍÌáÈ¡¼°ÖÆÆ·ÖÆÔì	0	2	0
ZL0012031994878260	5.10112E+11	ËÄ´¨Ê¡	³É¶¼ÊÐ	173	Ë½ÓªÓÐÏÞÔðÈÎ¹«Ë¾	C	ÖÆÔìÒµ	35	×¨ÓÃÉè±¸ÖÆÔìÒµ	352	»¯¹¤¡¢Ä¾²Ä¡¢·Ç½ðÊô¼Ó¹¤×¨ÓÃÉè±¸ÖÆÔì	3525	Ä£¾ßÖÆÔì	1	0	1
ZL0012032001746078	4.40114E+11	¹ã¶«Ê¡	¹ãÖÝÊÐ	330	Íâ×Ê£¨¶À×Ê£©ÆóÒµ	C	ÖÆÔìÒµ	30	·Ç½ðÊô¿óÎïÖÆÆ·Òµ	305	²£Á§ÖÆÆ·ÖÆÔì	3054	ÈÕÓÃ²£Á§ÖÆÆ·ÖÆÔì	1	0	1
ZL0012032001797090	4.40705E+11	¹ã¶«Ê¡	½­ÃÅÊÐ	230	¸Û°ÄÌ¨¶À×ÊÆóÒµ	C	ÖÆÔìÒµ	33	½ðÊôÖÆÆ·Òµ	338	½ðÊôÖÆÈÕÓÃÆ·ÖÆÔì	3389	ÆäËû½ðÊôÖÆÈÕÓÃÆ·ÖÆÔì	2	0	2
ZL0012032002345289	3.3011E+11	Õã½­Ê¡	º¼ÖÝÊÐ	210	ºÏ×Ê¾­ÓªÆóÒµ£¨¸Û»ò°ÄÌ¨×Ê£©	C	ÖÆÔìÒµ	30	·Ç½ðÊô¿óÎïÖÆÆ·Òµ	303	×©Íß¡¢Ê¯²ÄµÈ½¨Öþ²ÄÁÏÖÆÔì	3032	½¨ÖþÌÕ´ÉÖÆÆ·ÖÆÔì	0	3	0
ZL0012032003506158	3.50583E+11	¸£½¨Ê¡	ÈªÖÝÊÐ	173	Ë½ÓªÓÐÏÞÔðÈÎ¹«Ë¾	C	ÖÆÔìÒµ	32	ÓÐÉ«½ðÊôÒ±Á¶ºÍÑ¹ÑÓ¼Ó¹¤Òµ	326	ÓÐÉ«½ðÊôÑ¹ÑÓ¼Ó¹¤	3262	ÂÁÑ¹ÑÓ¼Ó¹¤	0	3	0
ZL0012032005324575	3.21202E+11	½­ËÕÊ¡	Ì©ÖÝÊÐ	173	Ë½ÓªÓÐÏÞÔðÈÎ¹«Ë¾	C	ÖÆÔìÒµ	26	»¯Ñ§Ô­ÁÏºÍ»¯Ñ§ÖÆÆ·ÖÆÔìÒµ	264	Í¿ÁÏ¡¢ÓÍÄ«¡¢ÑÕÁÏ¼°ÀàËÆ²úÆ·ÖÆÔì	2641	Í¿ÁÏÖÆÔì	2	1	2
ZL0012032005369766	3.30281E+11	Õã½­Ê¡	Äþ²¨ÊÐ	159	ÆäËûÓÐÏÞÔðÈÎ¹«Ë¾	C	ÖÆÔìÒµ	39	¼ÆËã»ú¡¢Í¨ÐÅºÍÆäËûµç×ÓÉè±¸ÖÆÔìÒµ	397	µç×ÓÔª¼þÖÆÔì	3972	Ó¡ÖÆµçÂ·°åÖÆÔì	4	1	4
ZL0012032005485192	3.50121E+11	¸£½¨Ê¡	¸£ÖÝÊÐ	159	ÆäËûÓÐÏÞÔðÈÎ¹«Ë¾	C	ÖÆÔìÒµ	24	ÎÄ½Ì¡¢¹¤ÃÀ¡¢ÌåÓýºÍÓéÀÖÓÃÆ·ÖÆÔìÒµ	243	¹¤ÒÕÃÀÊõÆ·ÖÆÔì	2434	»¨»­¹¤ÒÕÆ·ÖÆÔì	0	3	0
ZL0012032005573486	3.70725E+11	É½¶«Ê¡	Î«·»ÊÐ	173	Ë½ÓªÓÐÏÞÔðÈÎ¹«Ë¾	C	ÖÆÔìÒµ	40	ÒÇÆ÷ÒÇ±íÖÆÔìÒµ	402	×¨ÓÃÒÇÆ÷ÒÇ±íÖÆÔì	4028	µç×Ó²âÁ¿ÒÇÆ÷ÖÆÔì	1	0	1
ZL0012032005879736	5.10115E+11	ËÄ´¨Ê¡	³É¶¼ÊÐ	159	ÆäËûÓÐÏÞÔðÈÎ¹«Ë¾	C	ÖÆÔìÒµ	34	Í¨ÓÃÉè±¸ÖÆÔìÒµ	344	±Ã¡¢·§ÃÅ¡¢Ñ¹Ëõ»ú¼°ÀàËÆ»úÐµÖÆÔì	3443	·§ÃÅºÍÐýÈûÖÆÔì	2	1	2
ZL0012032006369768	3.30281E+11	Õã½­Ê¡	Äþ²¨ÊÐ	173	Ë½ÓªÓÐÏÞÔðÈÎ¹«Ë¾	C	ÖÆÔìÒµ	29	Ïð½ººÍËÜÁÏÖÆÆ·Òµ	291	Ïð½ºÖÆÆ·Òµ	2912	Ïð½º°å¡¢¹Ü¡¢´øÖÆÔì	2	0	2
ZL0012032006369772	3.30281E+11	Õã½­Ê¡	Äþ²¨ÊÐ	230	¸Û°ÄÌ¨¶À×ÊÆóÒµ	C	ÖÆÔìÒµ	39	¼ÆËã»ú¡¢Í¨ÐÅºÍÆäËûµç×ÓÉè±¸ÖÆÔìÒµ	396	µç×ÓÆ÷¼þÖÆÔì	3969	¹âµç×ÓÆ÷¼þ¼°ÆäËûµç×ÓÆ÷¼þÖÆÔì	0	1	0
ZL0012032010513311	3.50783E+11	¸£½¨Ê¡	ÄÏÆ½ÊÐ	173	Ë½ÓªÓÐÏÞÔðÈÎ¹«Ë¾	C	ÖÆÔìÒµ	22	ÔìÖ½ºÍÖ½ÖÆÆ·Òµ	222	ÔìÖ½	2221	»úÖÆÖ½¼°Ö½°åÖÆÔì	0	1	0
ZL0012032011369782	3.30281E+11	Õã½­Ê¡	Äþ²¨ÊÐ	173	Ë½ÓªÓÐÏÞÔðÈÎ¹«Ë¾	C	ÖÆÔìÒµ	33	½ðÊôÖÆÆ·Òµ	331	½á¹¹ÐÔ½ðÊôÖÆÆ·ÖÆÔì	3311	½ðÊô½á¹¹ÖÆÔì	1	0	1
ZL0012032011606588	3.71421E+11	É½¶«Ê¡	µÂÖÝÊÐ	174	Ë½Óª¹É·ÝÓÐÏÞ¹«Ë¾	C	ÖÆÔìÒµ	34	Í¨ÓÃÉè±¸ÖÆÔìÒµ	346	ºæÂ¯¡¢·ç»ú¡¢ºâÆ÷¡¢°ü×°µÈÉè±¸ÖÆÔì	3464	ÖÆÀä¡¢¿Õµ÷Éè±¸ÖÆÔì	0	1	0
ZL0012032012800920	4.40784E+11	¹ã¶«Ê¡	½­ÃÅÊÐ	330	Íâ×Ê£¨¶À×Ê£©ÆóÒµ	C	ÖÆÔìÒµ	33	½ðÊôÖÆÆ·Òµ	338	½ðÊôÖÆÈÕÓÃÆ·ÖÆÔì	3381	½ðÊôÖÆ³ø·¿ÓÃÆ÷¾ßÖÆÔì	0	1	0
ZL0012041988081236	1.40882E+11	É½Î÷Ê¡	ÔË³ÇÊÐ	173	Ë½ÓªÓÐÏÞÔðÈÎ¹«Ë¾	C	ÖÆÔìÒµ	26	»¯Ñ§Ô­ÁÏºÍ»¯Ñ§ÖÆÆ·ÖÆÔìÒµ	266	×¨ÓÃ»¯Ñ§²úÆ·ÖÆÔì	2661	»¯Ñ§ÊÔ¼ÁºÍÖú¼ÁÖÆÔì	2	0	2
ZL0012041994430822	3.30784E+11	Õã½­Ê¡	½ð»ªÊÐ	173	Ë½ÓªÓÐÏÞÔðÈÎ¹«Ë¾	C	ÖÆÔìÒµ	33	½ðÊôÖÆÆ·Òµ	338	½ðÊôÖÆÈÕÓÃÆ·ÖÆÔì	3382	½ðÊôÖÆ²Í¾ßºÍÆ÷ÃóÖÆÔì	1	0	1
ZL0012041994430825	3.30784E+11	Õã½­Ê¡	½ð»ªÊÐ	173	Ë½ÓªÓÐÏÞÔðÈÎ¹«Ë¾	C	ÖÆÔìÒµ	33	½ðÊôÖÆÆ·Òµ	338	½ðÊôÖÆÈÕÓÃÆ·ÖÆÔì	3383	½ðÊôÖÆÎÀÉúÆ÷¾ßÖÆÔì	1	0	1
ZL0012041996430834	3.30784E+11	Õã½­Ê¡	½ð»ªÊÐ	160	¹É·ÝÓÐÏÞ¹«Ë¾	C	ÖÆÔìÒµ	34	Í¨ÓÃÉè±¸ÖÆÔìÒµ	344	±Ã¡¢·§ÃÅ¡¢Ñ¹Ëõ»ú¼°ÀàËÆ»úÐµÖÆÔì	3441	±Ã¼°Õæ¿ÕÉè±¸ÖÆÔì	6	5	6
ZL0012041998227817	3.20281E+11	½­ËÕÊ¡	ÎÞÎýÊÐ	130	¹É·ÝºÏ×÷ÆóÒµ	C	ÖÆÔìÒµ	33	½ðÊôÖÆÆ·Òµ	332	½ðÊô¹¤¾ßÖÆÔì	3329	ÆäËû½ðÊô¹¤¾ßÖÆÔì	3	0	3
ZL0012042000402507	3.30483E+11	Õã½­Ê¡	¼ÎÐËÊÐ	173	Ë½ÓªÓÐÏÞÔðÈÎ¹«Ë¾	C	ÖÆÔìÒµ	28	»¯Ñ§ÏËÎ¬ÖÆÔìÒµ	282	ºÏ³ÉÏËÎ¬ÖÆÔì	2822	µÓÂÚÏËÎ¬ÖÆÔì	2	0	2
ZL0012042000430850	3.30784E+11	Õã½­Ê¡	½ð»ªÊÐ	173	Ë½ÓªÓÐÏÞÔðÈÎ¹«Ë¾	C	ÖÆÔìÒµ	38	µçÆø»úÐµºÍÆ÷²ÄÖÆÔìÒµ	381	µç»úÖÆÔì	3812	µç¶¯»úÖÆÔì	5	0	5
ZL0012042000444160	3.31081E+11	Õã½­Ê¡	Ì¨ÖÝÊÐ	159	ÆäËûÓÐÏÞÔðÈÎ¹«Ë¾	C	ÖÆÔìÒµ	26	»¯Ñ§Ô­ÁÏºÍ»¯Ñ§ÖÆÆ·ÖÆÔìÒµ	264	Í¿ÁÏ¡¢ÓÍÄ«¡¢ÑÕÁÏ¼°ÀàËÆ²úÆ·ÖÆÔì	2641	Í¿ÁÏÖÆÔì	1	0	1
ZL0012042002054455	1.30521E+11	ºÓ±±Ê¡	ÐÏÌ¨ÊÐ	159	ÆäËûÓÐÏÞÔðÈÎ¹«Ë¾	C	ÖÆÔìÒµ	29	Ïð½ººÍËÜÁÏÖÆÆ·Òµ	292	ËÜÁÏÖÆÆ·Òµ	2926	ËÜÁÏ°ü×°Ïä¼°ÈÝÆ÷ÖÆÔì	1	0	1
ZL0012042002348244	3.30122E+11	Õã½­Ê¡	º¼ÖÝÊÐ	210	ºÏ×Ê¾­ÓªÆóÒµ£¨¸Û»ò°ÄÌ¨×Ê£©	C	ÖÆÔìÒµ	34	Í¨ÓÃÉè±¸ÖÆÔìÒµ	344	±Ã¡¢·§ÃÅ¡¢Ñ¹Ëõ»ú¼°ÀàËÆ»úÐµÖÆÔì	3443	·§ÃÅºÍÐýÈûÖÆÔì	3	3	3
ZL0012042002430882	3.30784E+11	Õã½­Ê¡	½ð»ªÊÐ	173	Ë½ÓªÓÐÏÞÔðÈÎ¹«Ë¾	C	ÖÆÔìÒµ	37	ÌúÂ·¡¢´¬²°¡¢º½¿Õº½ÌìºÍÆäËûÔËÊäÉè±¸ÖÆÔìÒµ	377	·Ç¹«Â·ÐÝÏÐ³µ¼°ÁãÅä¼þÖÆÔì	3770	·Ç¹«Â·ÐÝÏÐ³µ¼°ÁãÅä¼þÖÆÔì	0	1	0
ZL0012042002464501	3.40811E+11	°²»ÕÊ¡	°²ÇìÊÐ	159	ÆäËûÓÐÏÞÔðÈÎ¹«Ë¾	C	ÖÆÔìÒµ	24	ÎÄ½Ì¡¢¹¤ÃÀ¡¢ÌåÓýºÍÓéÀÖÓÃÆ·ÖÆÔìÒµ	243	¹¤ÒÕÃÀÊõÆ·ÖÆÔì	2432	½ðÊô¹¤ÒÕÆ·ÖÆÔì	0	3	0
ZL0012042003285150	3.20611E+11	½­ËÕÊ¡	ÄÏÍ¨ÊÐ	230	¸Û°ÄÌ¨¶À×ÊÆóÒµ	C	ÖÆÔìÒµ	33	½ðÊôÖÆÆ·Òµ	333	¼¯×°Ïä¼°½ðÊô°ü×°ÈÝÆ÷ÖÆÔì	3331	¼¯×°ÏäÖÆÔì	0	3	0
ZL0012042003369790	3.30281E+11	Õã½­Ê¡	Äþ²¨ÊÐ	173	Ë½ÓªÓÐÏÞÔðÈÎ¹«Ë¾	C	ÖÆÔìÒµ	36	Æû³µÖÆÔìÒµ	366	Æû³µÁã²¿¼þ¼°Åä¼þÖÆÔì	3660	Æû³µÁã²¿¼þ¼°Åä¼þÖÆÔì	0	3	0
ZL0012042003464502	3.40811E+11	°²»ÕÊ¡	°²ÇìÊÐ	173	Ë½ÓªÓÐÏÞÔðÈÎ¹«Ë¾	C	ÖÆÔìÒµ	15	¾Æ¡¢ÒûÁÏºÍ¾«ÖÆ²èÖÆÔìÒµ	152	ÒûÁÏÖÆÔì	1522	Æ¿£¨¹Þ£©×°ÒûÓÃË®ÖÆÔì	0	2	0
ZL0012042003547311	3.70282E+11	É½¶«Ê¡	ÇàµºÊÐ	173	Ë½ÓªÓÐÏÞÔðÈÎ¹«Ë¾	C	ÖÆÔìÒµ	23	Ó¡Ë¢ºÍ¼ÇÂ¼Ã½½é¸´ÖÆÒµ	231	Ó¡Ë¢	2319	°ü×°×°äê¼°ÆäËûÓ¡Ë¢	2	0	2
ZL0012042004430926	3.30784E+11	Õã½­Ê¡	½ð»ªÊÐ	173	Ë½ÓªÓÐÏÞÔðÈÎ¹«Ë¾	C	ÖÆÔìÒµ	38	µçÆø»úÐµºÍÆ÷²ÄÖÆÔìÒµ	381	µç»úÖÆÔì	3812	µç¶¯»úÖÆÔì	2	0	2
ZL0012042004747256	4.40115E+11	¹ã¶«Ê¡	¹ãÖÝÊÐ	159	ÆäËûÓÐÏÞÔðÈÎ¹«Ë¾	D	µçÁ¦¡¢ÈÈÁ¦¡¢È¼Æø¼°Ë®Éú²úºÍ¹©Ó¦Òµ	45	È¼ÆøÉú²úºÍ¹©Ó¦Òµ	450	È¼ÆøÉú²úºÍ¹©Ó¦Òµ	4500	È¼ÆøÉú²úºÍ¹©Ó¦Òµ	1	0	1
ZL0012042005751071	4.40183E+11	¹ã¶«Ê¡	¹ãÖÝÊÐ	173	Ë½ÓªÓÐÏÞÔðÈÎ¹«Ë¾	C	ÖÆÔìÒµ	14	Ê³Æ·ÖÆÔìÒµ	149	ÆäËûÊ³Æ·ÖÆÔì	1495	Ê³Æ·¼°ËÇÁÏÌí¼Ó¼ÁÖÆÔì	0	1	0
ZL0012042006698657	4.21203E+11	ºþ±±Ê¡	ÏÌÄþÊÐ	173	Ë½ÓªÓÐÏÞÔðÈÎ¹«Ë¾	C	ÖÆÔìÒµ	29	Ïð½ººÍËÜÁÏÖÆÆ·Òµ	292	ËÜÁÏÖÆÆ·Òµ	2929	ÆäËûËÜÁÏÖÆÆ·ÖÆÔì	0	1	0
ZL0012042007746094	4.40114E+11	¹ã¶«Ê¡	¹ãÖÝÊÐ	173	Ë½ÓªÓÐÏÞÔðÈÎ¹«Ë¾	C	ÖÆÔìÒµ	34	Í¨ÓÃÉè±¸ÖÆÔìÒµ	349	ÆäËûÍ¨ÓÃÉè±¸ÖÆÔìÒµ	3490	ÆäËûÍ¨ÓÃÉè±¸ÖÆÔìÒµ	6	1	6
ZL0012042007746095	4.40114E+11	¹ã¶«Ê¡	¹ãÖÝÊÐ	159	ÆäËûÓÐÏÞÔðÈÎ¹«Ë¾	C	ÖÆÔìÒµ	35	×¨ÓÃÉè±¸ÖÆÔìÒµ	354	Ó¡Ë¢¡¢ÖÆÒ©¡¢ÈÕ»¯¼°ÈÕÓÃÆ·Éú²ú×¨ÓÃÉè±¸ÖÆÔì	3546	²£Á§¡¢ÌÕ´ÉºÍÌÂ´ÉÖÆÆ·Éú²ú×¨ÓÃÉè±¸ÖÆÔì	1	2	1
ZL0012042008319546	3.21112E+11	½­ËÕÊ¡	Õò½­ÊÐ	310	ÖÐÍâºÏ×Ê¾­ÓªÆóÒµ	C	ÖÆÔìÒµ	25	Ê¯ÓÍ¼Ó¹¤¡¢Á¶½¹ºÍºËÈ¼ÁÏ¼Ó¹¤Òµ	252	Á¶½¹	2520	Á¶½¹	7	1	7
ZL0012042008430959	3.30784E+11	Õã½­Ê¡	½ð»ªÊÐ	173	Ë½ÓªÓÐÏÞÔðÈÎ¹«Ë¾	C	ÖÆÔìÒµ	33	½ðÊôÖÆÆ·Òµ	338	½ðÊôÖÆÈÕÓÃÆ·ÖÆÔì	3381	½ðÊôÖÆ³ø·¿ÓÃÆ÷¾ßÖÆÔì	0	1	0
ZL0012042008430962	3.30784E+11	Õã½­Ê¡	½ð»ªÊÐ	174	Ë½Óª¹É·ÝÓÐÏÞ¹«Ë¾	C	ÖÆÔìÒµ	34	Í¨ÓÃÉè±¸ÖÆÔìÒµ	346	ºæÂ¯¡¢·ç»ú¡¢ºâÆ÷¡¢°ü×°µÈÉè±¸ÖÆÔì	3465	·ç¶¯ºÍµç¶¯¹¤¾ßÖÆÔì	1	2	1
ZL0012042010316161	3.21084E+11	½­ËÕÊ¡	ÑïÖÝÊÐ	160	¹É·ÝÓÐÏÞ¹«Ë¾	C	ÖÆÔìÒµ	39	¼ÆËã»ú¡¢Í¨ÐÅºÍÆäËûµç×ÓÉè±¸ÖÆÔìÒµ	394	À×´ï¼°ÅäÌ×Éè±¸ÖÆÔì	3940	À×´ï¼°ÅäÌ×Éè±¸ÖÆÔì	13	2	13
ZL0012042010426059	3.30781E+11	Õã½­Ê¡	½ð»ªÊÐ	173	Ë½ÓªÓÐÏÞÔðÈÎ¹«Ë¾	C	ÖÆÔìÒµ	33	½ðÊôÖÆÆ·Òµ	338	½ðÊôÖÆÈÕÓÃÆ·ÖÆÔì	3381	½ðÊôÖÆ³ø·¿ÓÃÆ÷¾ßÖÆÔì	0	1	0
ZL0012042010430968	3.30784E+11	Õã½­Ê¡	½ð»ªÊÐ	173	Ë½ÓªÓÐÏÞÔðÈÎ¹«Ë¾	C	ÖÆÔìÒµ	38	µçÆø»úÐµºÍÆ÷²ÄÖÆÔìÒµ	381	µç»úÖÆÔì	3819	Î¢µç»ú¼°ÆäËûµç»úÖÆÔì	1	1	1
ZL0012042011658485	4.11328E+11	ºÓÄÏÊ¡	ÄÏÑôÊÐ	159	ÆäËûÓÐÏÞÔðÈÎ¹«Ë¾	C	ÖÆÔìÒµ	34	Í¨ÓÃÉè±¸ÖÆÔìÒµ	347	ÎÄ»¯¡¢°ì¹«ÓÃ»úÐµÖÆÔì	3474	¸´Ó¡ºÍ½ºÓ¡Éè±¸ÖÆÔì	1	0	1
ZL0012042012747261	4.40115E+11	¹ã¶«Ê¡	¹ãÖÝÊÐ	159	ÆäËûÓÐÏÞÔðÈÎ¹«Ë¾	C	ÖÆÔìÒµ	15	¾Æ¡¢ÒûÁÏºÍ¾«ÖÆ²èÖÆÔìÒµ	152	ÒûÁÏÖÆÔì	1529	²èÒûÁÏ¼°ÆäËûÒûÁÏÖÆÔì	0	1	0
ZL0012042013430973	3.30784E+11	Õã½­Ê¡	½ð»ªÊÐ	173	Ë½ÓªÓÐÏÞÔðÈÎ¹«Ë¾	C	ÖÆÔìÒµ	29	Ïð½ººÍËÜÁÏÖÆÆ·Òµ	292	ËÜÁÏÖÆÆ·Òµ	2927	ÈÕÓÃËÜÁÏÖÆÆ·ÖÆÔì	2	0	2
ZL0012051969078010	1.40522E+11	É½Î÷Ê¡	½ú³ÇÊÐ	159	ÆäËûÓÐÏÞÔðÈÎ¹«Ë¾	C	ÖÆÔìÒµ	17	·ÄÖ¯Òµ	173	Âé·ÄÖ¯¼°È¾Õû¾«¼Ó¹¤	1732	ÂéÖ¯Ôì¼Ó¹¤	0	1	0
ZL0012051988746099	4.40114E+11	¹ã¶«Ê¡	¹ãÖÝÊÐ	173	Ë½ÓªÓÐÏÞÔðÈÎ¹«Ë¾	C	ÖÆÔìÒµ	34	Í¨ÓÃÉè±¸ÖÆÔìÒµ	346	ºæÂ¯¡¢·ç»ú¡¢ºâÆ÷¡¢°ü×°µÈÉè±¸ÖÆÔì	3464	ÖÆÀä¡¢¿Õµ÷Éè±¸ÖÆÔì	0	4	0
ZL0012051997878267	5.10112E+11	ËÄ´¨Ê¡	³É¶¼ÊÐ	130	¹É·ÝºÏ×÷ÆóÒµ	C	ÖÆÔìÒµ	34	Í¨ÓÃÉè±¸ÖÆÔìÒµ	344	±Ã¡¢·§ÃÅ¡¢Ñ¹Ëõ»ú¼°ÀàËÆ»úÐµÖÆÔì	3441	±Ã¼°Õæ¿ÕÉè±¸ÖÆÔì	1	0	1
ZL0012051999324585	3.21202E+11	½­ËÕÊ¡	Ì©ÖÝÊÐ	159	ÆäËûÓÐÏÞÔðÈÎ¹«Ë¾	C	ÖÆÔìÒµ	14	Ê³Æ·ÖÆÔìÒµ	141	±º¿¾Ê³Æ·ÖÆÔì	1411	¸âµã¡¢Ãæ°üÖÆÔì	5	0	5
ZL0012052000680211	4.20504E+11	ºþ±±Ê¡	ÒË²ýÊÐ	159	ÆäËûÓÐÏÞÔðÈÎ¹«Ë¾	C	ÖÆÔìÒµ	30	·Ç½ðÊô¿óÎïÖÆÆ·Òµ	309	Ê¯Ä«¼°ÆäËû·Ç½ðÊô¿óÎïÖÆÆ·ÖÆÔì	3099	ÆäËû·Ç½ðÊô¿óÎïÖÆÆ·ÖÆÔì	0	1	0
ZL0012052001512419	3.50724E+11	¸£½¨Ê¡	ÄÏÆ½ÊÐ	330	Íâ×Ê£¨¶À×Ê£©ÆóÒµ	C	ÖÆÔìÒµ	14	Ê³Æ·ÖÆÔìÒµ	145	¹ÞÍ·Ê³Æ·ÖÆÔì	1453	Êß²Ë¡¢Ë®¹û¹ÞÍ·ÖÆÔì	0	1	0
ZL0012052004551082	3.70285E+11	É½¶«Ê¡	ÇàµºÊÐ	173	Ë½ÓªÓÐÏÞÔðÈÎ¹«Ë¾	C	ÖÆÔìÒµ	26	»¯Ñ§Ô­ÁÏºÍ»¯Ñ§ÖÆÆ·ÖÆÔìÒµ	263	Å©Ò©ÖÆÔì	2631	»¯Ñ§Å©Ò©ÖÆÔì	0	1	0
ZL0012052004746114	4.40114E+11	¹ã¶«Ê¡	¹ãÖÝÊÐ	173	Ë½ÓªÓÐÏÞÔðÈÎ¹«Ë¾	C	ÖÆÔìÒµ	19	Æ¤¸ï¡¢Ã«Æ¤¡¢ÓðÃ«¼°ÆäÖÆÆ·ºÍÖÆÐ¬Òµ	192	Æ¤¸ïÖÆÆ·ÖÆÔì	1922	Æ¤Ïä¡¢°ü£¨´ü£©ÖÆÔì	2	0	2
ZL0012052004797113	4.40705E+11	¹ã¶«Ê¡	½­ÃÅÊÐ	330	Íâ×Ê£¨¶À×Ê£©ÆóÒµ	C	ÖÆÔìÒµ	34	Í¨ÓÃÉè±¸ÖÆÔìÒµ	342	½ðÊô¼Ó¹¤»úÐµÖÆÔì	3424	½ðÊôÇÐ¸î¼°º¸½ÓÉè±¸ÖÆÔì	1	1	1
ZL0012052005746121	4.40114E+11	¹ã¶«Ê¡	¹ãÖÝÊÐ	173	Ë½ÓªÓÐÏÞÔðÈÎ¹«Ë¾	C	ÖÆÔìÒµ	39	¼ÆËã»ú¡¢Í¨ÐÅºÍÆäËûµç×ÓÉè±¸ÖÆÔìÒµ	397	µç×ÓÔª¼þÖÆÔì	3971	µç×ÓÔª¼þ¼°×é¼þÖÆÔì	0	1	0
ZL0012052006599376	3.71312E+11	É½¶«Ê¡	ÁÙÒÊÊÐ	159	ÆäËûÓÐÏÞÔðÈÎ¹«Ë¾	C	ÖÆÔìÒµ	34	Í¨ÓÃÉè±¸ÖÆÔìÒµ	348	Í¨ÓÃÁã²¿¼þÖÆÔì	3484	»úÐµÁã²¿¼þ¼Ó¹¤	0	1	0
ZL0012052006746130	4.40114E+11	¹ã¶«Ê¡	¹ãÖÝÊÐ	230	¸Û°ÄÌ¨¶À×ÊÆóÒµ	C	ÖÆÔìÒµ	26	»¯Ñ§Ô­ÁÏºÍ»¯Ñ§ÖÆÆ·ÖÆÔìÒµ	268	ÈÕÓÃ»¯Ñ§²úÆ·ÖÆÔì	2682	»¯×±Æ·ÖÆÔì	8	0	8
ZL0012052010394298	3.30421E+11	Õã½­Ê¡	¼ÎÐËÊÐ	173	Ë½ÓªÓÐÏÞÔðÈÎ¹«Ë¾	C	ÖÆÔìÒµ	20	Ä¾²Ä¼Ó¹¤ºÍÄ¾¡¢Öñ¡¢ÌÙ¡¢×Ø¡¢²ÝÖÆÆ·Òµ	203	Ä¾ÖÆÆ·ÖÆÔì	2033	µØ°åÖÆÔì	2	0	2
ZL0012052011462312	3.40602E+11	°²»ÕÊ¡	»´±±ÊÐ	159	ÆäËûÓÐÏÞÔðÈÎ¹«Ë¾	C	ÖÆÔìÒµ	34	Í¨ÓÃÉè±¸ÖÆÔìÒµ	349	ÆäËûÍ¨ÓÃÉè±¸ÖÆÔìÒµ	3490	ÆäËûÍ¨ÓÃÉè±¸ÖÆÔìÒµ	3	0	3
ZL0012061998789629	4.40607E+11	¹ã¶«Ê¡	·ðÉ½ÊÐ	174	Ë½Óª¹É·ÝÓÐÏÞ¹«Ë¾	C	ÖÆÔìÒµ	39	¼ÆËã»ú¡¢Í¨ÐÅºÍÆäËûµç×ÓÉè±¸ÖÆÔìÒµ	392	Í¨ÐÅÉè±¸ÖÆÔì	3922	Í¨ÐÅÖÕ¶ËÉè±¸ÖÆÔì	8	3	8
ZL0012062002413418	3.30621E+11	Õã½­Ê¡	ÉÜÐËÊÐ	173	Ë½ÓªÓÐÏÞÔðÈÎ¹«Ë¾	C	ÖÆÔìÒµ	17	·ÄÖ¯Òµ	176	ÕëÖ¯»ò¹³Õë±àÖ¯Îï¼°ÆäÖÆÆ·ÖÆÔì	1761	ÕëÖ¯»ò¹³Õë±àÖ¯ÎïÖ¯Ôì	0	1	0
ZL0012062006663393	4.11526E+11	ºÓÄÏÊ¡	ÐÅÑôÊÐ	159	ÆäËûÓÐÏÞÔðÈÎ¹«Ë¾	C	ÖÆÔìÒµ	13	Å©¸±Ê³Æ·¼Ó¹¤Òµ	136	Ë®²úÆ·¼Ó¹¤	1361	Ë®²úÆ·Àä¶³¼Ó¹¤	3	0	3
ZL0012062007754371	4.40233E+11	¹ã¶«Ê¡	ÉØ¹ØÊÐ	230	¸Û°ÄÌ¨¶À×ÊÆóÒµ	C	ÖÆÔìÒµ	38	µçÆø»úÐµºÍÆ÷²ÄÖÆÔìÒµ	383	µçÏß¡¢µçÀÂ¡¢¹âÀÂ¼°µç¹¤Æ÷²ÄÖÆÔì	3833	¾øÔµÖÆÆ·ÖÆÔì	1	0	1
ZL0012062007916471	5.30124E+11	ÔÆÄÏÊ¡	À¥Ã÷ÊÐ	159	ÆäËûÓÐÏÞÔðÈÎ¹«Ë¾	C	ÖÆÔìÒµ	32	ÓÐÉ«½ðÊôÒ±Á¶ºÍÑ¹ÑÓ¼Ó¹¤Òµ	321	³£ÓÃÓÐÉ«½ðÊôÒ±Á¶	3212	Ç¦Ð¿Ò±Á¶	1	0	1
ZL0012062008394302	3.30421E+11	Õã½­Ê¡	¼ÎÐËÊÐ	173	Ë½ÓªÓÐÏÞÔðÈÎ¹«Ë¾	C	ÖÆÔìÒµ	24	ÎÄ½Ì¡¢¹¤ÃÀ¡¢ÌåÓýºÍÓéÀÖÓÃÆ·ÖÆÔìÒµ	243	¹¤ÒÕÃÀÊõÆ·ÖÆÔì	2437	µØÌº¡¢¹ÒÌºÖÆÔì	0	1	0
ZL0012062008402522	3.30483E+11	Õã½­Ê¡	¼ÎÐËÊÐ	173	Ë½ÓªÓÐÏÞÔðÈÎ¹«Ë¾	C	ÖÆÔìÒµ	26	»¯Ñ§Ô­ÁÏºÍ»¯Ñ§ÖÆÆ·ÖÆÔìÒµ	266	×¨ÓÃ»¯Ñ§²úÆ·ÖÆÔì	2661	»¯Ñ§ÊÔ¼ÁºÍÖú¼ÁÖÆÔì	2	0	2
